# Supplementary material for: Engineering the auxin-inducible degron system for tunable in vivo control of organismal physiology
Source: Nat Commun. 2025 Dec 12;16:10848. doi: 10.1038/s41467-025-66347-x (PMC12700905; doi:10.1038/s41467-025-66347-x)
Supplement: Supplementary file 4 — Supplementary Data 1–4 [file 41467_2025_66347_MOESM4_ESM.zip]

Archive with 5 entries (4 files):
- Supplementary Data/
- Supplementary Data/Supplementary Data 4 - enrichment.csv
- Supplementary Data/Supplementary Data 1 - compound effects.csv
- Supplementary Data/Supplementary Data 2- degron component effects.csv
- Supplementary Data/Supplementary Data 3 - activated TIR1 daf-2 effects.csv
