# Supplementary material for: Engineering the auxin-inducible degron system for tunable in vivo control of organismal physiology
Source: Nat Commun. 2025 Dec 12;16:10848. doi: 10.1038/s41467-025-66347-x (PMC12700905; doi:10.1038/s41467-025-66347-x)
Supplement: Supplementary file 4 — Supplementary Data 1–4 [file 41467_2025_66347_MOESM4_ESM.zip › Supplementary Data/Supplementary Data 4 - enrichment.csv]

group	pval	qval	subject	database	analysis
Proteolysis general: lysozyme	3.48188721361293e-06	0.00054665629253723	5.Ad.IAA	Wormcat	Individual Effect of compounds
Stress response: pathogen: unassigned	1.83962322583581e-06	0.00054665629253723	5.Ad.IAA	Wormcat	Individual Effect of compounds
Cytoskeleton: innexin	8.59720357163031e-05	0.0067488048037298	5.Ad.IAA	Wormcat	Individual Effect of compounds
Stress response: pathogen: CUB	7.31085025798848e-05	0.0067488048037298	5.Ad.IAA	Wormcat	Individual Effect of compounds
Proteolysis proteasome: E3: SCF	0.000272171075392462	0.0170923435346466	5.Ad.IAA	Wormcat	Individual Effect of compounds
Metabolism: amino acid: breakdown	0.000403040922654864	0.0210924749522712	5.Ad.IAA	Wormcat	Individual Effect of compounds
Metabolism: lipid: sphingolipid	0.000665682545430809	0.0261280399081593	5.Ad.IAA	Wormcat	Individual Effect of compounds
Non-coding RNA: ncRNA	0.000615981439156951	0.0261280399081593	5.Ad.IAA	Wormcat	Individual Effect of compounds
UP by BTF mix 24H	1.11613976598638e-23	1.2701670536925e-20	5.Ad.IAA	Wormexp	Individual Effect of compounds
UP Formaldehyde exposure 24H	1.11613976598638e-23	1.2701670536925e-20	5.Ad.IAA	Wormexp	Individual Effect of compounds
down by mdt-15 RNAi	7.34714902946247e-22	5.57403706368553e-19	5.Ad.IAA	Wormexp	Individual Effect of compounds
UP by B. licheniformis 141	1.56878063601561e-20	8.92636181892884e-18	5.Ad.IAA	Wormexp	Individual Effect of compounds
UP spr-5 mutant (sprf26 vs. N2)	2.28893490372927e-20	1.04192316817757e-17	5.Ad.IAA	Wormexp	Individual Effect of compounds
Changed Y. pestis vs. E. coli	9.4243385352117e-19	3.57496575102364e-16	5.Ad.IAA	Wormexp	Individual Effect of compounds
down by daf-16 mutant (Mueller)	1.11034291462551e-18	3.61020067669664e-16	5.Ad.IAA	Wormexp	Individual Effect of compounds
down by aak-2 overexpressed and daf-2 mutant	5.1498752163184e-18	1.46513949904258e-15	5.Ad.IAA	Wormexp	Individual Effect of compounds
down by daf-2 mutant (Hou)	3.08045479435062e-17	7.7901279021578e-15	5.Ad.IAA	Wormexp	Individual Effect of compounds
UP daf-2 vs daf-2;pmk-1	8.24739815832435e-17	1.87710782083462e-14	5.Ad.IAA	Wormexp	Individual Effect of compounds
UP by daf-16;daf-2;rsks-1 mutant	3.3598545529472e-16	6.95184451137075e-14	5.Ad.IAA	Wormexp	Individual Effect of compounds
UP by npr-1 (ad609) mutant	4.53623020808075e-16	8.60371662799315e-14	5.Ad.IAA	Wormexp	Individual Effect of compounds
down by mir-60 mutant (Kato)	8.69509395162909e-16	1.52231029491599e-13	5.Ad.IAA	Wormexp	Individual Effect of compounds
down by daf-2 RNAi (Roitenberg)	1.26661165506658e-15	1.97496369265676e-13	5.Ad.IAA	Wormexp	Individual Effect of compounds
Down unc-43 mutant	1.30160173066131e-15	1.97496369265676e-13	5.Ad.IAA	Wormexp	Individual Effect of compounds
UP glp-4 vs. glp-4;sek-1	2.54104889793257e-15	3.61464205730908e-13	5.Ad.IAA	Wormexp	Individual Effect of compounds
Down treated by Quercetin 100um	3.01480154877706e-15	4.03628725000976e-13	5.Ad.IAA	Wormexp	Individual Effect of compounds
UP Y. pestis vs. E. coli	3.85182804512873e-15	4.87042257261833e-13	5.Ad.IAA	Wormexp	Individual Effect of compounds
down by hlh-29 mutant	5.55646761848263e-15	6.41445287638915e-13	5.Ad.IAA	Wormexp	Individual Effect of compounds
UP by cholesterol 10e-09	5.63660182459504e-15	6.41445287638915e-13	5.Ad.IAA	Wormexp	Individual Effect of compounds
down by Hypoxia	9.88065156426281e-15	1.07087442667915e-12	5.Ad.IAA	Wormexp	Individual Effect of compounds
Down by Quercetin 200um	1.1961125820548e-14	1.23743283488942e-12	5.Ad.IAA	Wormexp	Individual Effect of compounds
UP by MC-BA (M. aeruginosa)	1.54998522025322e-14	1.53381146143318e-12	5.Ad.IAA	Wormexp	Individual Effect of compounds
Down daf-10(m70) mutant	1.93144703095356e-14	1.83165560102096e-12	5.Ad.IAA	Wormexp	Individual Effect of compounds
Age-related	2.03444047311264e-14	1.85215460672175e-12	5.Ad.IAA	Wormexp	Individual Effect of compounds
UP by daf-16 mutant under daf-2;rsks-1 mutant	3.50005617500673e-14	2.95041772382049e-12	5.Ad.IAA	Wormexp	Individual Effect of compounds
UP PMK-1 and confirmed for resistance to PA14	3.38971095239043e-14	2.95041772382049e-12	5.Ad.IAA	Wormexp	Individual Effect of compounds
UP by HuminFeed 0.2 3D	6.92497151652327e-14	5.43490867986447e-12	5.Ad.IAA	Wormexp	Individual Effect of compounds
UP by osm-9 (King)	6.8239733666834e-14	5.43490867986447e-12	5.Ad.IAA	Wormexp	Individual Effect of compounds
down by ets-4 RNAi (Habacher)	7.18751867302223e-14	5.4529308332662e-12	5.Ad.IAA	Wormexp	Individual Effect of compounds
down by daf-2:rsks-1 mutant	1.10287148598311e-13	7.91519514812606e-12	5.Ad.IAA	Wormexp	Individual Effect of compounds
Down gld-1 mutant, polysomal	1.11285696282967e-13	7.91519514812606e-12	5.Ad.IAA	Wormexp	Individual Effect of compounds
UP by temperature shift (25to20)	1.48924066821932e-13	1.02712477602035e-11	5.Ad.IAA	Wormexp	Individual Effect of compounds
UP by dpy-21(e428) mutant, L3 (Lau)	1.69710785877917e-13	1.13606396664159e-11	5.Ad.IAA	Wormexp	Individual Effect of compounds
down by pmk-1 mutant (McEwan)	1.90335458241841e-13	1.23772429416694e-11	5.Ad.IAA	Wormexp	Individual Effect of compounds
Age-regulated elt-2 targets	2.95426553066475e-13	1.86775231883138e-11	5.Ad.IAA	Wormexp	Individual Effect of compounds
Down by MWCNT 24H vs. 0H	5.35008063731968e-13	3.29102257582151e-11	5.Ad.IAA	Wormexp	Individual Effect of compounds
down by elt-2 RNAi under Hypoxia	5.71242889427569e-13	3.40211539245272e-11	5.Ad.IAA	Wormexp	Individual Effect of compounds
UP by gamma ray at 6h	5.82963533856134e-13	3.40211539245272e-11	5.Ad.IAA	Wormexp	Individual Effect of compounds
UP by X-ray at 2h	1.46676798606594e-12	8.34590984071522e-11	5.Ad.IAA	Wormexp	Individual Effect of compounds
down by rotenone after 5days	1.83347463847107e-12	9.93568637419084e-11	5.Ad.IAA	Wormexp	Individual Effect of compounds
UP by daf-16 mutant, Monosomal seq	1.83347463847107e-12	9.93568637419084e-11	5.Ad.IAA	Wormexp	Individual Effect of compounds
EGF/EOR-1-downregulated	1.96280624225814e-12	1.03891790869291e-10	5.Ad.IAA	Wormexp	Individual Effect of compounds
UP exposed to Vibrio cholerae E7946	2.2935658407431e-12	1.18639905762075e-10	5.Ad.IAA	Wormexp	Individual Effect of compounds
down by gas-1 mutant (Marni)	2.88543850479427e-12	1.41354236953685e-10	5.Ad.IAA	Wormexp	Individual Effect of compounds
UP by mec-3(e1338), PVD/OLL	2.9190022569522e-12	1.41354236953685e-10	5.Ad.IAA	Wormexp	Individual Effect of compounds
UP exposed to Vibrio cholerae with intact hemolysin A gene	2.88543850479427e-12	1.41354236953685e-10	5.Ad.IAA	Wormexp	Individual Effect of compounds
Down nth-1;xbp-1 mutant	3.77887181608619e-12	1.7918150527942e-10	5.Ad.IAA	Wormexp	Individual Effect of compounds
down by N. parisii at 64h	3.91749457305026e-12	1.81963625474743e-10	5.Ad.IAA	Wormexp	Individual Effect of compounds
PMK-1 targets down in Day 15 vs. Day 6	5.35454014173575e-12	2.43738667251811e-10	5.Ad.IAA	Wormexp	Individual Effect of compounds
down by Lactoferrin-based product	6.06229518504262e-12	2.70544781199157e-10	5.Ad.IAA	Wormexp	Individual Effect of compounds
UP S. marcescens 24h, TillingArray	6.4237664068719e-12	2.81163314270009e-10	5.Ad.IAA	Wormexp	Individual Effect of compounds
down by daf-2 mutant & RNAi (Murphy)	7.40945957085339e-12	3.18187358174761e-10	5.Ad.IAA	Wormexp	Individual Effect of compounds
UP by sbp-1 RNAi	1.07986863665137e-11	4.55144632781206e-10	5.Ad.IAA	Wormexp	Individual Effect of compounds
down by dietary restriction	1.4941087510696e-11	6.18289366806258e-10	5.Ad.IAA	Wormexp	Individual Effect of compounds
UP by aqueous garlic extract	1.78591398860707e-11	7.25846471083873e-10	5.Ad.IAA	Wormexp	Individual Effect of compounds
Down xbp-1 mutant on daf-2(e1368)	2.11312309012393e-11	8.43766342652993e-10	5.Ad.IAA	Wormexp	Individual Effect of compounds
UP by PA14, 24h	2.30466381360136e-11	9.04381868923567e-10	5.Ad.IAA	Wormexp	Individual Effect of compounds
UP by dcr-1 RNAi (Rybak-Wolf)	2.63253338322538e-11	1.0155332169866e-09	5.Ad.IAA	Wormexp	Individual Effect of compounds
UP by hermaphrodite comma embryo	3.43015979297567e-11	1.30117394813544e-09	5.Ad.IAA	Wormexp	Individual Effect of compounds
down by elt-2 RNAi under Normoxia	3.81091990622264e-11	1.42191044369881e-09	5.Ad.IAA	Wormexp	Individual Effect of compounds
UP by daf-2 mutant, Monosomal seq	5.40441931814129e-11	1.98394489807896e-09	5.Ad.IAA	Wormexp	Individual Effect of compounds
Down fed by Comamonas DA1877 vs. OP50 Gravid adult	8.25585780772187e-11	2.97114183035334e-09	5.Ad.IAA	Wormexp	Individual Effect of compounds
UP by B. thuringiensis (BT247), 24h	8.35470461962275e-11	2.97114183035334e-09	5.Ad.IAA	Wormexp	Individual Effect of compounds
UP treated by RPW-24	8.50133305902486e-11	2.9767744680524e-09	5.Ad.IAA	Wormexp	Individual Effect of compounds
daf-2 pathway targets	9.28852154681126e-11	3.20313258190037e-09	5.Ad.IAA	Wormexp	Individual Effect of compounds
down by pdf-1 mutant	1.20010574194604e-10	4.07677711741671e-09	5.Ad.IAA	Wormexp	Individual Effect of compounds
UP by Cadmium under mtl-1 KO, mtl-2 (zs1) mutant	1.24411074074427e-10	4.16411183225581e-09	5.Ad.IAA	Wormexp	Individual Effect of compounds
UP cde-1 mutant	1.59930443399993e-10	5.27538679968674e-09	5.Ad.IAA	Wormexp	Individual Effect of compounds
response to PA14	1.72799562792006e-10	5.61845435592294e-09	5.Ad.IAA	Wormexp	Individual Effect of compounds
UP by PA14, 12h	1.83220566592603e-10	5.87338041640513e-09	5.Ad.IAA	Wormexp	Individual Effect of compounds
Changed exposure to 200 nM NaCl	2.03075638776156e-10	6.38753663120191e-09	5.Ad.IAA	Wormexp	Individual Effect of compounds
down by sek-1 mutant (Wu)	2.04872659963857e-10	6.38753663120191e-09	5.Ad.IAA	Wormexp	Individual Effect of compounds
UP by elo-5 mutant under C13ISO	2.13717457131979e-10	6.57325584368086e-09	5.Ad.IAA	Wormexp	Individual Effect of compounds
UP treated by 1 mgl DZN	2.41391952905953e-10	7.32544113085264e-09	5.Ad.IAA	Wormexp	Individual Effect of compounds
Down gas-1 mutant	2.57533841025569e-10	7.71246081808151e-09	5.Ad.IAA	Wormexp	Individual Effect of compounds
UP by swsn-2.2 RNAi	2.63328598104087e-10	7.783582977726e-09	5.Ad.IAA	Wormexp	Individual Effect of compounds
down by daf-2 mutant (Knutson)	2.69108186911771e-10	7.85243888988707e-09	5.Ad.IAA	Wormexp	Individual Effect of compounds
Down let-418 RNAi	2.93693580751448e-10	8.46134923785184e-09	5.Ad.IAA	Wormexp	Individual Effect of compounds
Deregulated L4 oga-1(ok430)	3.38436477451001e-10	9.62851778348099e-09	5.Ad.IAA	Wormexp	Individual Effect of compounds
UP by temperature, 25to20 (Amendola)	3.64497921422978e-10	1.02419415945518e-08	5.Ad.IAA	Wormexp	Individual Effect of compounds
UP by B. thuringiensis (BT247), 12h	3.74993985144222e-10	1.04083696364421e-08	5.Ad.IAA	Wormexp	Individual Effect of compounds
UP by ogt-1 (ok1474) mutant	4.24871785487412e-10	1.16507010092693e-08	5.Ad.IAA	Wormexp	Individual Effect of compounds
Down exposed to Vibrio cholerae E7946	4.37951167247529e-10	1.18663911506592e-08	5.Ad.IAA	Wormexp	Individual Effect of compounds
Down Y. pestis vs. E. coli	5.05730266264718e-10	1.35416716002176e-08	5.Ad.IAA	Wormexp	Individual Effect of compounds
down by starved (Mueller)	5.19588780970396e-10	1.37509775056816e-08	5.Ad.IAA	Wormexp	Individual Effect of compounds
UP by daf-16 mutant, Polysomal seq	6.01473486303734e-10	1.57350994807735e-08	5.Ad.IAA	Wormexp	Individual Effect of compounds
Changed in natural isolate (NI) lines	6.8143465842301e-10	1.76243782110315e-08	5.Ad.IAA	Wormexp	Individual Effect of compounds
down by wdr-23 mutant	7.21561627282351e-10	1.82474918188292e-08	5.Ad.IAA	Wormexp	Individual Effect of compounds
UP spr-5 mutant (sprf13 vs. N2)	7.21424987411349e-10	1.82474918188292e-08	5.Ad.IAA	Wormexp	Individual Effect of compounds
Confirmed infected by PA14 in spe-26 mutant	8.8629728637536e-10	2.21671716900035e-08	5.Ad.IAA	Wormexp	Individual Effect of compounds
UP by rsks-1 mutant	1.14972663350824e-09	2.84432371507038e-08	5.Ad.IAA	Wormexp	Individual Effect of compounds
Down daf-2(-) vs. daf-16(-);daf-2(-)	1.3581353591025e-09	3.32378072829816e-08	5.Ad.IAA	Wormexp	Individual Effect of compounds
UP by daf-2 mutant, Polysomal seq	1.37760769569388e-09	3.33556927170135e-08	5.Ad.IAA	Wormexp	Individual Effect of compounds
UP by gamma ray at 2h	1.62878351449743e-09	3.90222239894331e-08	5.Ad.IAA	Wormexp	Individual Effect of compounds
UP by crh-1(tz2) mutant	2.10013863629266e-09	4.92774797546607e-08	5.Ad.IAA	Wormexp	Individual Effect of compounds
UP spr-5 mutant vs. N2 (all)	2.09296592190637e-09	4.92774797546607e-08	5.Ad.IAA	Wormexp	Individual Effect of compounds
Down age-1;fer-15 vs. fer-15	2.19452211191434e-09	5.09666563950719e-08	5.Ad.IAA	Wormexp	Individual Effect of compounds
UP by hemin 20 um vs. 4um	2.26425017316545e-09	5.2054882768935e-08	5.Ad.IAA	Wormexp	Individual Effect of compounds
UP nuo-5 RNAi, ETC complex I	2.39724171565997e-09	5.4561221448421e-08	5.Ad.IAA	Wormexp	Individual Effect of compounds
down by S. enterica SL2048 under fer-1 mutant	2.59844080664175e-09	5.85549631278874e-08	5.Ad.IAA	Wormexp	Individual Effect of compounds
UP S. marcescens 24h, RNASeq	2.69140993968405e-09	6.00553825756951e-08	5.Ad.IAA	Wormexp	Individual Effect of compounds
UP by elt-2 RNAi L4	2.95523310048593e-09	6.53020440456891e-08	5.Ad.IAA	Wormexp	Individual Effect of compounds
Down gas-1 RNAi, ETC complex I	3.12846815693948e-09	6.8465322357637e-08	5.Ad.IAA	Wormexp	Individual Effect of compounds
UP by hemin 500 um vs. 4um	4.21657652751949e-09	9.13993159679463e-08	5.Ad.IAA	Wormexp	Individual Effect of compounds
Down L3 hpl-2 mutant	4.60602847695292e-09	9.88992529579702e-08	5.Ad.IAA	Wormexp	Individual Effect of compounds
UP by Lactoferrin-based product	4.94650847259802e-09	1.05217320407786e-07	5.Ad.IAA	Wormexp	Individual Effect of compounds
UP by puf-8 mutant on fbf-1;lip-1	5.03069203638632e-09	1.0601717661866e-07	5.Ad.IAA	Wormexp	Individual Effect of compounds
Cluster 11, decreasing expression postembryonic	5.76970558427555e-09	1.20475687245974e-07	5.Ad.IAA	Wormexp	Individual Effect of compounds
Fasting-Induced	6.17615040365932e-09	1.27790166533896e-07	5.Ad.IAA	Wormexp	Individual Effect of compounds
UP daf-16(-) and /or hsf-1(-) mutants and validated by qPCR	6.64997887660544e-09	1.36354521830216e-07	5.Ad.IAA	Wormexp	Individual Effect of compounds
UP Bacillus strain 67	7.10556931497537e-09	1.44395319293607e-07	5.Ad.IAA	Wormexp	Individual Effect of compounds
Down hpl-2 KO	1.0277548845045e-08	2.07006205055951e-07	5.Ad.IAA	Wormexp	Individual Effect of compounds
down by daf-2; daf-16 mutant (Mueller)	1.05196298745722e-08	2.10023487671283e-07	5.Ad.IAA	Wormexp	Individual Effect of compounds
down by cco-1 RNAi	1.08943876055291e-08	2.13755398191243e-07	5.Ad.IAA	Wormexp	Individual Effect of compounds
down by mir-58 & mir-80 mutant	1.08943876055291e-08	2.13755398191243e-07	5.Ad.IAA	Wormexp	Individual Effect of compounds
down by P. aeruginosa PA14 at 12h	1.14285704081969e-08	2.18583413857615e-07	5.Ad.IAA	Wormexp	Individual Effect of compounds
UP by albendazole exposure	1.14285704081969e-08	2.18583413857615e-07	5.Ad.IAA	Wormexp	Individual Effect of compounds
UP spr-5 mutant (sprf1 vs. N2)	1.12426262809286e-08	2.18583413857615e-07	5.Ad.IAA	Wormexp	Individual Effect of compounds
down by temperature shift, 25to20 (Isik)	1.23827403373618e-08	2.34859308398629e-07	5.Ad.IAA	Wormexp	Individual Effect of compounds
Down by cadmium	1.35433290766668e-08	2.54748900648708e-07	5.Ad.IAA	Wormexp	Individual Effect of compounds
UP by hyl-2 mutant	1.45082133803485e-08	2.70661423390763e-07	5.Ad.IAA	Wormexp	Individual Effect of compounds
Repressed by daf-16 (Heimbucher)	1.51772868923009e-08	2.80841503795746e-07	5.Ad.IAA	Wormexp	Individual Effect of compounds
UP gas-1 RNAi, ETC complex I	1.58740068085687e-08	2.913648346476e-07	5.Ad.IAA	Wormexp	Individual Effect of compounds
down lin-35 mutant(n745, NULL) L1	1.66479988990368e-08	3.03126763953662e-07	5.Ad.IAA	Wormexp	Individual Effect of compounds
Down nth-1 mutant	2.02468328405889e-08	3.65728504326828e-07	5.Ad.IAA	Wormexp	Individual Effect of compounds
down by Toxic-Se (selenium)	2.08134152097872e-08	3.73002622184848e-07	5.Ad.IAA	Wormexp	Individual Effect of compounds
Down fed by E. Coli HT115 vs. OP50	2.19139217139812e-08	3.89656920476728e-07	5.Ad.IAA	Wormexp	Individual Effect of compounds
down by gas-1 mutant, L1 (McCormack)	2.26188399138612e-08	3.99073485612e-07	5.Ad.IAA	Wormexp	Individual Effect of compounds
Down N2-Cel-RhebRNAi-fed	2.48648438563643e-08	4.35326035516041e-07	5.Ad.IAA	Wormexp	Individual Effect of compounds
down by mec-3(e1338), PVD/OLL	2.57594127688439e-08	4.47545217266325e-07	5.Ad.IAA	Wormexp	Individual Effect of compounds
down by aak-2 overexpressed and daf-2:rsks-1 mutant	2.60280677316981e-08	4.48786986040491e-07	5.Ad.IAA	Wormexp	Individual Effect of compounds
Down infected by S. Aureus 8H	2.87485742518032e-08	4.91968082684994e-07	5.Ad.IAA	Wormexp	Individual Effect of compounds
down by N. parisii at 40h	2.98102405969814e-08	5.0632916118455e-07	5.Ad.IAA	Wormexp	Individual Effect of compounds
UP by ham-3 RNAi	3.03538203575659e-08	5.11742926917185e-07	5.Ad.IAA	Wormexp	Individual Effect of compounds
Down Core diet response genes Comamonas DA1877	3.10437647244904e-08	5.19526533183383e-07	5.Ad.IAA	Wormexp	Individual Effect of compounds
Down miR-243 mutant	3.17848653847691e-08	5.28046376757187e-07	5.Ad.IAA	Wormexp	Individual Effect of compounds
Changed by nitric oxide (NO) treatment under hsf-1 (SY441) mutant	3.25725153745411e-08	5.37210470959823e-07	5.Ad.IAA	Wormexp	Individual Effect of compounds
Aging between 12 and 24 days	3.34040753701712e-08	5.4696169455043e-07	5.Ad.IAA	Wormexp	Individual Effect of compounds
UP by mys-1 RNAi, L3 (Lau)	3.41628786367272e-08	5.55390798408508e-07	5.Ad.IAA	Wormexp	Individual Effect of compounds
changed by mir-35-41(nDf50) embryos	4.84773608292884e-08	7.80790638628567e-07	5.Ad.IAA	Wormexp	Individual Effect of compounds
UP rde-4(ne337) mutant	4.87136514434343e-08	7.80790638628567e-07	5.Ad.IAA	Wormexp	Individual Effect of compounds
Down alg-1 mutant	5.48245694669189e-08	8.72592448298653e-07	5.Ad.IAA	Wormexp	Individual Effect of compounds
down by B. thuringiensis (BT247), C. elegans strain N2	5.88026493847213e-08	9.29408541664067e-07	5.Ad.IAA	Wormexp	Individual Effect of compounds
UP by P. aeruginosa PA14 (McEwan)	6.40635460162196e-08	1.00557676367528e-06	5.Ad.IAA	Wormexp	Individual Effect of compounds
Down unc-62 RNAi	6.68359549424781e-08	1.04190844828137e-06	5.Ad.IAA	Wormexp	Individual Effect of compounds
down by Juglone (oxidate stress)	6.79682538425722e-08	1.05235201187547e-06	5.Ad.IAA	Wormexp	Individual Effect of compounds
UP by glp-1 mutant (Boyd)	6.89080293820619e-08	1.05969374914576e-06	5.Ad.IAA	Wormexp	Individual Effect of compounds
down by skn-1 under daf-2 mutant	7.63292270301412e-08	1.15816880480401e-06	5.Ad.IAA	Wormexp	Individual Effect of compounds
Down daf-16 vs. daf-2	7.63292270301412e-08	1.15816880480401e-06	5.Ad.IAA	Wormexp	Individual Effect of compounds
UP hpl-2 KO	8.4732584047305e-08	1.27716133305739e-06	5.Ad.IAA	Wormexp	Individual Effect of compounds
UP by vhp-1 RNAi during development	9.27831218671037e-08	1.38930516690479e-06	5.Ad.IAA	Wormexp	Individual Effect of compounds
UP by garlic constituent diallyl trisulfide	1.00423266899554e-07	1.49387814028356e-06	5.Ad.IAA	Wormexp	Individual Effect of compounds
down by elo-5 mutant under C13ISO	1.1460957918178e-07	1.69384027414112e-06	5.Ad.IAA	Wormexp	Individual Effect of compounds
Down by hemolysin mutant of Vibrio cholerae E7946	1.2181648243207e-07	1.77311801781977e-06	5.Ad.IAA	Wormexp	Individual Effect of compounds
down by tut-1 & elpc-1 mutant, mRNA	1.21132021468605e-07	1.77311801781977e-06	5.Ad.IAA	Wormexp	Individual Effect of compounds
UP by mex-5 RNAi	1.22310865025353e-07	1.77311801781977e-06	5.Ad.IAA	Wormexp	Individual Effect of compounds
UP by B. thuringiensis at 6h (BT247, 1:2) (Yang)	1.23857838320905e-07	1.78418000011633e-06	5.Ad.IAA	Wormexp	Individual Effect of compounds
UP by pmk-1 (km25) (Bond)	1.68459377676061e-07	2.41140593453279e-06	5.Ad.IAA	Wormexp	Individual Effect of compounds
UP by UV irradiation	2.03263534112117e-07	2.89142377274487e-06	5.Ad.IAA	Wormexp	Individual Effect of compounds
down by Cadmium (Swain)	2.08836514868265e-07	2.95224787478367e-06	5.Ad.IAA	Wormexp	Individual Effect of compounds
down on 15 vs. 25 C, larva	2.1481010726945e-07	3.01794940830412e-06	5.Ad.IAA	Wormexp	Individual Effect of compounds
UP dpy-9 mutant	2.18400014400501e-07	3.04956093727325e-06	5.Ad.IAA	Wormexp	Individual Effect of compounds
UP by hemolysin mutant of Vibrio cholerae E7496	2.48406973600265e-07	3.42651073887396e-06	5.Ad.IAA	Wormexp	Individual Effect of compounds
UP fed by Comamonas DA1877 vs. OP50 Young adult	2.48406973600265e-07	3.42651073887396e-06	5.Ad.IAA	Wormexp	Individual Effect of compounds
UP by UV and TiO2 (Choi)	2.51534523844103e-07	3.44875045945289e-06	5.Ad.IAA	Wormexp	Individual Effect of compounds
UP by tbx-2(bx59) mutant, embryos	2.82324935500162e-07	3.84773385148724e-06	5.Ad.IAA	Wormexp	Individual Effect of compounds
UP pcca-1 strain fed Comamonas DA1877	2.87098651288299e-07	3.88950315673909e-06	5.Ad.IAA	Wormexp	Individual Effect of compounds
UP by hemin 500 um vs. 20um	3.0714189880713e-07	4.13641989162738e-06	5.Ad.IAA	Wormexp	Individual Effect of compounds
Down exposed to Vibrio cholerae without hemolysin A gene	3.1249009459477e-07	4.15922488478185e-06	5.Ad.IAA	Wormexp	Individual Effect of compounds
Environemental genes	3.12370750297879e-07	4.15922488478185e-06	5.Ad.IAA	Wormexp	Individual Effect of compounds
down by B. thuringiensis at 6h (BT247, 1:10) (Yang)	3.47727894535679e-07	4.60132958118143e-06	5.Ad.IAA	Wormexp	Individual Effect of compounds
down by Fasting (Lee)	3.55568898709947e-07	4.65100467507954e-06	5.Ad.IAA	Wormexp	Individual Effect of compounds
UP by NaAs, VZ1	3.54822672363305e-07	4.65100467507954e-06	5.Ad.IAA	Wormexp	Individual Effect of compounds
UP by IVM exposure	3.60283542760662e-07	4.68574481899009e-06	5.Ad.IAA	Wormexp	Individual Effect of compounds
UP by lin-22 mutant (oh4265)	3.66110007297121e-07	4.7344680489105e-06	5.Ad.IAA	Wormexp	Individual Effect of compounds
Down exposed to Vibrio cholerae with intact hemolysin A gene	3.77690524716518e-07	4.8566307020045e-06	5.Ad.IAA	Wormexp	Individual Effect of compounds
UP by ercc-1 mutant	3.84213059075663e-07	4.91274675537196e-06	5.Ad.IAA	Wormexp	Individual Effect of compounds
UP treated by pRJ-Fr. 5	4.1425056424068e-07	5.26723063805468e-06	5.Ad.IAA	Wormexp	Individual Effect of compounds
Changed between CB4856 and N2, Reproductives	4.35977654282364e-07	5.51269522859256e-06	5.Ad.IAA	Wormexp	Individual Effect of compounds
down by male in hermaphrodites	4.8480739450943e-07	6.0464228050671e-06	5.Ad.IAA	Wormexp	Individual Effect of compounds
down by MC-BA (M. aeruginosa)	4.86157896892478e-07	6.0464228050671e-06	5.Ad.IAA	Wormexp	Individual Effect of compounds
Duaer related between lines	4.81614624737007e-07	6.0464228050671e-06	5.Ad.IAA	Wormexp	Individual Effect of compounds
UP by nhr-62; eat-2 mutants	5.01647941699825e-07	6.20516693102609e-06	5.Ad.IAA	Wormexp	Individual Effect of compounds
Changed between CB4856 and N2, Juveniles	5.18045271966285e-07	6.37335696754197e-06	5.Ad.IAA	Wormexp	Individual Effect of compounds
UP by set-4 mutant (Delaney)	5.41756530627099e-07	6.62923582638321e-06	5.Ad.IAA	Wormexp	Individual Effect of compounds
UP lin-15b mutant	5.48643854511384e-07	6.67761183351824e-06	5.Ad.IAA	Wormexp	Individual Effect of compounds
UP by Quercetin 50um	6.2191446049511e-07	7.52913463875995e-06	5.Ad.IAA	Wormexp	Individual Effect of compounds
down by vitamin C under wrn-1 mutant	6.61781759870218e-07	7.96939304478633e-06	5.Ad.IAA	Wormexp	Individual Effect of compounds
UP by B. thuringiensis at 12h (BT247, 1:2) (Yang)	8.17100644198156e-07	9.78800561155265e-06	5.Ad.IAA	Wormexp	Individual Effect of compounds
Core Dietary Response Genes in Two Metabolic Mutants	8.93822626449234e-07	1.06509963235521e-05	5.Ad.IAA	Wormexp	Individual Effect of compounds
Down N2-Cel-ToRRNAi-fasting	9.43710598674737e-07	1.11869027217901e-05	5.Ad.IAA	Wormexp	Individual Effect of compounds
down by daf-2 mutant (Chen)	9.93174594112782e-07	1.17122558352368e-05	5.Ad.IAA	Wormexp	Individual Effect of compounds
UP by bar-1(ga80), with development effect	1.02302207253017e-06	1.20020527684467e-05	5.Ad.IAA	Wormexp	Individual Effect of compounds
maturity genes	1.1187746494909e-06	1.3058108216622e-05	5.Ad.IAA	Wormexp	Individual Effect of compounds
UP SLR-2-responsive	1.17246007144205e-06	1.36148934826639e-05	5.Ad.IAA	Wormexp	Individual Effect of compounds
UP gld-1 mutant, polysomal	1.26807740924988e-06	1.46504780885925e-05	5.Ad.IAA	Wormexp	Individual Effect of compounds
UP by Tannic acid 200um	1.32568949483034e-06	1.52387337890599e-05	5.Ad.IAA	Wormexp	Individual Effect of compounds
down by 1-methylnicotinamide (MNA)	1.42247507683968e-06	1.62691119341061e-05	5.Ad.IAA	Wormexp	Individual Effect of compounds
down by prp-8:prp-6:prp-31 RNAi on glp-4 mutant	1.48517792264664e-06	1.68172385668843e-05	5.Ad.IAA	Wormexp	Individual Effect of compounds
UP by set-1 heterozygous mutant L3	1.47973205914243e-06	1.68172385668843e-05	5.Ad.IAA	Wormexp	Individual Effect of compounds
UP osm-8 mutant	1.4935428489858e-06	1.68282352687707e-05	5.Ad.IAA	Wormexp	Individual Effect of compounds
Down his-24 KO	1.54555063674515e-06	1.7328439651389e-05	5.Ad.IAA	Wormexp	Individual Effect of compounds
Low-complexity elt-2 targets	1.85303061544782e-06	2.06740082390159e-05	5.Ad.IAA	Wormexp	Individual Effect of compounds
UP by NaAs, N2	1.88293645344006e-06	2.09051871611199e-05	5.Ad.IAA	Wormexp	Individual Effect of compounds
UP by oga-1 (ok1207) mutant	2.01790180076424e-06	2.2294876206502e-05	5.Ad.IAA	Wormexp	Individual Effect of compounds
UP dpy-10 mutant	2.05221213144397e-06	2.25644193776158e-05	5.Ad.IAA	Wormexp	Individual Effect of compounds
Down lin-35 null emb	2.21487132171375e-06	2.42358035010601e-05	5.Ad.IAA	Wormexp	Individual Effect of compounds
UP by eat-2 mutant (Calvert)	2.3115707133185e-06	2.51728944665689e-05	5.Ad.IAA	Wormexp	Individual Effect of compounds
Down lin-35 mutant( n745, NULL) L4	2.3978813954673e-06	2.59884669337313e-05	5.Ad.IAA	Wormexp	Individual Effect of compounds
down by daf-12 mutant	2.41687087340201e-06	2.60701332126207e-05	5.Ad.IAA	Wormexp	Individual Effect of compounds
elt-2 induced (Block)	2.47096997549824e-06	2.6527960680349e-05	5.Ad.IAA	Wormexp	Individual Effect of compounds
down by Pathogens: E. faecalis, E. carotovora, S. marcescens, P. luminescens	2.49752811387662e-06	2.66872018177614e-05	5.Ad.IAA	Wormexp	Individual Effect of compounds
Down PA14 vs. OP50	2.6392268154184e-06	2.79389778227548e-05	5.Ad.IAA	Wormexp	Individual Effect of compounds
UP by C. albicans (Pukkila-Worley)	2.6392268154184e-06	2.79389778227548e-05	5.Ad.IAA	Wormexp	Individual Effect of compounds
down by PA14, 12h	2.69734510407825e-06	2.8422025263343e-05	5.Ad.IAA	Wormexp	Individual Effect of compounds
down by gld-3 RNAi	2.81671517443225e-06	2.95430586958885e-05	5.Ad.IAA	Wormexp	Individual Effect of compounds
UP lin-35 mutant and SLR-2-responsive	2.94035887525785e-06	3.06984256884718e-05	5.Ad.IAA	Wormexp	Individual Effect of compounds
UP by heat-killed C. albicans (Pukkila-Worley)	3.00381970487431e-06	3.1217779215954e-05	5.Ad.IAA	Wormexp	Individual Effect of compounds
UP by mid cadmium 8H	3.03053539739623e-06	3.13522662021537e-05	5.Ad.IAA	Wormexp	Individual Effect of compounds
UP by Rutile Bulk	3.09103655865357e-06	3.18334805769028e-05	5.Ad.IAA	Wormexp	Individual Effect of compounds
Down hpl-1 KO	3.1837407383376e-06	3.26405131552089e-05	5.Ad.IAA	Wormexp	Individual Effect of compounds
UP by B. thuringiensis at 12h (BT247, 1:10) (Yang)	3.20943850186924e-06	3.27564216603336e-05	5.Ad.IAA	Wormexp	Individual Effect of compounds
down by daf-12(rh273) mutant	3.55282033019883e-06	3.60991922836274e-05	5.Ad.IAA	Wormexp	Individual Effect of compounds
Down daf-2 (e1370) vs. wildtype	3.82939102588014e-06	3.85650175880672e-05	5.Ad.IAA	Wormexp	Individual Effect of compounds
UP infected by PA14 octr-1 mutant vs. N2	3.82939102588014e-06	3.85650175880672e-05	5.Ad.IAA	Wormexp	Individual Effect of compounds
UP N2-Cel-RhebRNAi-fed	3.97525738287441e-06	3.98576467111108e-05	5.Ad.IAA	Wormexp	Individual Effect of compounds
UP by P. aeruginosa PA14 at 12h	4.09781646135817e-06	4.09062730967158e-05	5.Ad.IAA	Wormexp	Individual Effect of compounds
UP by rege-1 RNAi (Habacher)	4.21084508731036e-06	4.18510192957135e-05	5.Ad.IAA	Wormexp	Individual Effect of compounds
Down infected by X. Nematophila	4.22931613390766e-06	4.18518413946688e-05	5.Ad.IAA	Wormexp	Individual Effect of compounds
UP by smgl-2 depletion	4.54000312198265e-06	4.47318056520888e-05	5.Ad.IAA	Wormexp	Individual Effect of compounds
down by sams-1 RNAi	4.70902657435329e-06	4.61971744966728e-05	5.Ad.IAA	Wormexp	Individual Effect of compounds
UP in RC301 vs. DA650 in P. aeruginosa, npr-1 related	4.84595205493267e-06	4.73364243649217e-05	5.Ad.IAA	Wormexp	Individual Effect of compounds
Down by high dichlorvos	4.89854713077714e-06	4.74429500836118e-05	5.Ad.IAA	Wormexp	Individual Effect of compounds
Down E. faecalis 24h, TillingArray	4.89664966610733e-06	4.74429500836118e-05	5.Ad.IAA	Wormexp	Individual Effect of compounds
down by daf-16;daf-2;rsks-1 mutant	4.98240670975362e-06	4.80506680991494e-05	5.Ad.IAA	Wormexp	Individual Effect of compounds
UP by Rutile Nano	5.31372254920533e-06	5.10296730885711e-05	5.Ad.IAA	Wormexp	Individual Effect of compounds
down by B. animalis sbsp. Lactis CECT 8145	5.39216280189654e-06	5.1565388811414e-05	5.Ad.IAA	Wormexp	Individual Effect of compounds
Down xpa-1 mutant	5.4602452555077e-06	5.19979841068432e-05	5.Ad.IAA	Wormexp	Individual Effect of compounds
UP metr-1 strain fed Comamonas DA1877	5.61262070388253e-06	5.3226353008486e-05	5.Ad.IAA	Wormexp	Individual Effect of compounds
down by plep-1 mutant (young adult hermaphrodites)	6.03356588122177e-06	5.69808960400861e-05	5.Ad.IAA	Wormexp	Individual Effect of compounds
Down kgb-1 mutant vs. wt by Fed	6.08804423871908e-06	5.7257804493077e-05	5.Ad.IAA	Wormexp	Individual Effect of compounds
down by puf-8 mutant on fbf-1;lip-1	6.15601751663938e-06	5.74225240486526e-05	5.Ad.IAA	Wormexp	Individual Effect of compounds
down by starvation, all stages (Gilst)	6.15601751663938e-06	5.74225240486526e-05	5.Ad.IAA	Wormexp	Individual Effect of compounds
down by pmk-1 (km25) (Bond)	6.25402403895205e-06	5.8098606990428e-05	5.Ad.IAA	Wormexp	Individual Effect of compounds
down by smgl-1 depletion	6.56195748115756e-06	6.04656486927717e-05	5.Ad.IAA	Wormexp	Individual Effect of compounds
UP by nhr-62 mutant under eat-2 mutant	6.53930406037014e-06	6.04656486927717e-05	5.Ad.IAA	Wormexp	Individual Effect of compounds
PQM-1 L3 Targets	7.26524023507816e-06	6.66761563509593e-05	5.Ad.IAA	Wormexp	Individual Effect of compounds
Down by MWCNT 4H vs. 0H	7.52863922951751e-06	6.85407315455274e-05	5.Ad.IAA	Wormexp	Individual Effect of compounds
UP spr-5 mutant (sprf26 vs. sprf13)	7.52682603861798e-06	6.85407315455274e-05	5.Ad.IAA	Wormexp	Individual Effect of compounds
down by lin-22 mutant (oh4265)	7.80113931609292e-06	7.04579090612202e-05	5.Ad.IAA	Wormexp	Individual Effect of compounds
down in larva and adult on 15 vs. 25 C	7.80113931609292e-06	7.04579090612202e-05	5.Ad.IAA	Wormexp	Individual Effect of compounds
Changed by Chlorpyrifos+Diazinon 24C	7.88555018597242e-06	7.09387834911985e-05	5.Ad.IAA	Wormexp	Individual Effect of compounds
UP by Anatase Bulk	9.3312925954958e-06	8.36142596352301e-05	5.Ad.IAA	Wormexp	Individual Effect of compounds
Down daf-16;fer-15 vs. fer-15	9.6226424419706e-06	8.58868007761769e-05	5.Ad.IAA	Wormexp	Individual Effect of compounds
UP Food vs. Starve 24H	9.90890990859967e-06	8.80964021561439e-05	5.Ad.IAA	Wormexp	Individual Effect of compounds
down by UV irradiation on xpa-1 mutant	1.00651120040993e-05	8.91369452191833e-05	5.Ad.IAA	Wormexp	Individual Effect of compounds
down by B. thuringiensis (BT247), 24h	1.02347352693275e-05	9.02878196627493e-05	5.Ad.IAA	Wormexp	Individual Effect of compounds
down by B. thuringiensis at 12h (BT247, 1:10) (Yang)	1.07821703780409e-05	9.47498833220888e-05	5.Ad.IAA	Wormexp	Individual Effect of compounds
down by Tetracycline vs. S. enterica SL2048 at 120h (Recovery after infection)	1.10556100755377e-05	9.64083085514322e-05	5.Ad.IAA	Wormexp	Individual Effect of compounds
UP in Slow Killing, P. aeruginosa PA14	1.10180110089272e-05	9.64083085514322e-05	5.Ad.IAA	Wormexp	Individual Effect of compounds
down by xrn-2 RNAi	1.12121442241234e-05	9.74001536416217e-05	5.Ad.IAA	Wormexp	Individual Effect of compounds
UP treated by 0.5mgl CPF	1.13912786251701e-05	9.85800385965292e-05	5.Ad.IAA	Wormexp	Individual Effect of compounds
UP by UV (Choi)	1.20217545961035e-05	0.000103642096442165	5.Ad.IAA	Wormexp	Individual Effect of compounds
Activated by glp-1 mutant (Germ cell absence)	1.20723387576713e-05	0.000103685445330038	5.Ad.IAA	Wormexp	Individual Effect of compounds
Down gld-1 mutant, total RNA	1.28323372638104e-05	0.000109387264466039	5.Ad.IAA	Wormexp	Individual Effect of compounds
UP by daf-16 mutant (Delaney)	1.28323372638104e-05	0.000109387264466039	5.Ad.IAA	Wormexp	Individual Effect of compounds
down by ham-3 RNAi	1.37351729704691e-05	0.000116646468958163	5.Ad.IAA	Wormexp	Individual Effect of compounds
down by mir-58, mir-80, mir-81, mir-82 mutant	1.38384512543725e-05	0.000117086673066735	5.Ad.IAA	Wormexp	Individual Effect of compounds
down by rege-1 RNAi (Habacher)	1.40751126891763e-05	0.000118210171515001	5.Ad.IAA	Wormexp	Individual Effect of compounds
elt-2 targets	1.40751126891763e-05	0.000118210171515001	5.Ad.IAA	Wormexp	Individual Effect of compounds
UP by dpy-21 mutant L3	1.43010663637592e-05	0.000119666275896749	5.Ad.IAA	Wormexp	Individual Effect of compounds
UP by 1-methylnicotinamide (MNA)	1.48724690265259e-05	0.000123991719796238	5.Ad.IAA	Wormexp	Individual Effect of compounds
UP lin-35 mutant( n745, NULL) L4	1.49522542459555e-05	0.000124201936729178	5.Ad.IAA	Wormexp	Individual Effect of compounds
Changed by Chlorpyrifos 16C	1.55927680316112e-05	0.00012905141832708	5.Ad.IAA	Wormexp	Individual Effect of compounds
UP lin-35 num emb	1.56982810234917e-05	0.000129453940614011	5.Ad.IAA	Wormexp	Individual Effect of compounds
down by daf-2 mutant (Son)	1.58394017001289e-05	0.0001301461309368	5.Ad.IAA	Wormexp	Individual Effect of compounds
down by elt-2 RNAi L1	1.59662722517934e-05	0.000130716674982308	5.Ad.IAA	Wormexp	Individual Effect of compounds
Dependent on kgb-1	1.73903857922239e-05	0.000141865656140149	5.Ad.IAA	Wormexp	Individual Effect of compounds
down by heat-killed C. albicans (Pukkila-Worley)	1.75152789650145e-05	0.000142374196158475	5.Ad.IAA	Wormexp	Individual Effect of compounds
UP mev-1 RNAi, ETC complex I	1.76610982359148e-05	0.000143048610622569	5.Ad.IAA	Wormexp	Individual Effect of compounds
Down by Tannic acid 100um	1.7784858173191e-05	0.000143540202844619	5.Ad.IAA	Wormexp	Individual Effect of compounds
Down high pH AB2 vs. Control	1.80577797825467e-05	0.000145227939169881	5.Ad.IAA	Wormexp	Individual Effect of compounds
Down zfp-1 mutant	1.82133392468229e-05	0.000145963239879468	5.Ad.IAA	Wormexp	Individual Effect of compounds
down by NaAs, VZ1	1.96786048903682e-05	0.000156603163393279	5.Ad.IAA	Wormexp	Individual Effect of compounds
UP Bacillus megaterium	1.96786048903682e-05	0.000156603163393279	5.Ad.IAA	Wormexp	Individual Effect of compounds
UP by mid acrylamide 4H	2.06696884097835e-05	0.000163917110873405	5.Ad.IAA	Wormexp	Individual Effect of compounds
Responding to M. nematophilum AND P. aeruginosa NOT S. Aureus	2.14450972886439e-05	0.000169475838294977	5.Ad.IAA	Wormexp	Individual Effect of compounds
UP nth-1 mutant	2.20104084961926e-05	0.000173341486980396	5.Ad.IAA	Wormexp	Individual Effect of compounds
UP by cadmium	2.22474373551815e-05	0.000174604025587563	5.Ad.IAA	Wormexp	Individual Effect of compounds
down by skn-1 mutant, independent of sodium arsenite	2.29051116946937e-05	0.000179147883907639	5.Ad.IAA	Wormexp	Individual Effect of compounds
UP by aak-2 overexpressed to N2	2.52846386112223e-05	0.000197081635202541	5.Ad.IAA	Wormexp	Individual Effect of compounds
UP in germline-ablated animals	2.56906199259702e-05	0.000199562631233816	5.Ad.IAA	Wormexp	Individual Effect of compounds
Changed 9, 14, 19 days vs. 4 days in N2	2.73630228856301e-05	0.00021111267826337	5.Ad.IAA	Wormexp	Individual Effect of compounds
Down dbl-1 and sma-9 knock-out	2.73630228856301e-05	0.00021111267826337	5.Ad.IAA	Wormexp	Individual Effect of compounds
down by eat-2 mutant	2.79611537533163e-05	0.000214998601157256	5.Ad.IAA	Wormexp	Individual Effect of compounds
down by B. thuringiensis at 6h (BT247, 1:2) (Yang)	2.8538351662785e-05	0.000218697940688548	5.Ad.IAA	Wormexp	Individual Effect of compounds
daf-16 targets (Kumar)	3.10095513475436e-05	0.000236838049889293	5.Ad.IAA	Wormexp	Individual Effect of compounds
UP by wdr-23 mutant	3.1296398470702e-05	0.000238229441201731	5.Ad.IAA	Wormexp	Individual Effect of compounds
down by kin-1 mutant	3.16605842755541e-05	0.000240198299370537	5.Ad.IAA	Wormexp	Individual Effect of compounds
Down ash-2 RNAi on glp-1 (e2141ts) L3	3.25338443335921e-05	0.000246003420941049	5.Ad.IAA	Wormexp	Individual Effect of compounds
down by Cadmium (Huffman)	3.30309407865871e-05	0.000248935169636663	5.Ad.IAA	Wormexp	Individual Effect of compounds
Hypoxia resistance (Mabon)	3.38799793690203e-05	0.000254491198164654	5.Ad.IAA	Wormexp	Individual Effect of compounds
down by beta amyloid peptide (Abeta)	3.48020289738563e-05	0.000260557295870056	5.Ad.IAA	Wormexp	Individual Effect of compounds
enriched by Pges-1::ain-2::gfp, L4-Synchronized worms	3.66766746591802e-05	0.000273020928118894	5.Ad.IAA	Wormexp	Individual Effect of compounds
UP by flcn-1 mutant	3.67066801425227e-05	0.000273020928118894	5.Ad.IAA	Wormexp	Individual Effect of compounds
down by hcf-1 mutant	3.98344037579696e-05	0.000294360723873827	5.Ad.IAA	Wormexp	Individual Effect of compounds
Down infected by S. Marcescens	3.97199600713736e-05	0.000294360723873827	5.Ad.IAA	Wormexp	Individual Effect of compounds
Down P.luminescens 24h, TillingArray	4.12993823506963e-05	0.000304198686829077	5.Ad.IAA	Wormexp	Individual Effect of compounds
down by B. thuringiensis (BT247), 12h	4.17503195595133e-05	0.000306528152636943	5.Ad.IAA	Wormexp	Individual Effect of compounds
Down daf-16 jun-1 and kgb-1 mutant	4.29288615528808e-05	0.000314167488406292	5.Ad.IAA	Wormexp	Individual Effect of compounds
wdr-5 positively regulated	4.38075509316389e-05	0.000319570467693622	5.Ad.IAA	Wormexp	Individual Effect of compounds
down by P. aeruginosa (Bond)	4.4043568926653e-05	0.000320265696092851	5.Ad.IAA	Wormexp	Individual Effect of compounds
down by gld-1 RNAi	4.81442956970185e-05	0.000347861641290204	5.Ad.IAA	Wormexp	Individual Effect of compounds
down by nhr-62; eat-2 mutants	4.81121666126112e-05	0.000347861641290204	5.Ad.IAA	Wormexp	Individual Effect of compounds
down by B. thuringiensis (BT247), C. elegans strain MY18	4.87371693948612e-05	0.000349923651554272	5.Ad.IAA	Wormexp	Individual Effect of compounds
UP daf-19 mutant	4.87371693948612e-05	0.000349923651554272	5.Ad.IAA	Wormexp	Individual Effect of compounds
UP Y56A3A.19 RNAi ETC complex I	4.9079812840169e-05	0.000351275641585612	5.Ad.IAA	Wormexp	Individual Effect of compounds
down by C. albicans (Pukkila-Worley)	4.99710637270599e-05	0.000355419190758713	5.Ad.IAA	Wormexp	Individual Effect of compounds
UP in alg-1 mutant	4.99710637270599e-05	0.000355419190758713	5.Ad.IAA	Wormexp	Individual Effect of compounds
Down by mid acrylamide 8H	5.05973365567175e-05	0.000358752454838283	5.Ad.IAA	Wormexp	Individual Effect of compounds
UP by mir-58, mir-80, mir-81, mir-82 mutant	5.13111445270292e-05	0.000362683742060616	5.Ad.IAA	Wormexp	Individual Effect of compounds
UP exposed to gacA Mutant vs. Wild-Type P. aeruginosa Strain PA14	5.38238210882477e-05	0.000379266305872606	5.Ad.IAA	Wormexp	Individual Effect of compounds
Down fed by Comamonas DA1877 vs. OP50 Young adult	5.44884716303067e-05	0.000382764695773389	5.Ad.IAA	Wormexp	Individual Effect of compounds
UP by E. faecalis (Wong)	5.8180063730019e-05	0.000407439461690841	5.Ad.IAA	Wormexp	Individual Effect of compounds
UP by H2S 12H	6.00459656887977e-05	0.000419216619348784	5.Ad.IAA	Wormexp	Individual Effect of compounds
UP by daf-16 mutant (adults 25 C)	6.15736138065739e-05	0.000427260807999275	5.Ad.IAA	Wormexp	Individual Effect of compounds
UP by fenamiphos low	6.15736138065739e-05	0.000427260807999275	5.Ad.IAA	Wormexp	Individual Effect of compounds
UP gld-1 mutant, total RNA	6.3241477914321e-05	0.000437500315297856	5.Ad.IAA	Wormexp	Individual Effect of compounds
down by dcr-1 RNAi (Rybak-Wolf)	6.52729261427739e-05	0.00044882531692131	5.Ad.IAA	Wormexp	Individual Effect of compounds
UP by P. aeruginosa (Bond)	6.52729261427739e-05	0.00044882531692131	5.Ad.IAA	Wormexp	Individual Effect of compounds
UP spr-5 mutant (sprf26 vs. sprf1)	6.60484457859556e-05	0.000452789947616973	5.Ad.IAA	Wormexp	Individual Effect of compounds
UP by Octopamine	6.68313208910424e-05	0.000456781040084122	5.Ad.IAA	Wormexp	Individual Effect of compounds
Down by IVM exposure	6.92245946336046e-05	0.000468914218410964	5.Ad.IAA	Wormexp	Individual Effect of compounds
UP by tert-butyl hydrogen peroxide (Oliveira)	6.92245946336046e-05	0.000468914218410964	5.Ad.IAA	Wormexp	Individual Effect of compounds
UP by virus Orsay	6.91192111590863e-05	0.000468914218410964	5.Ad.IAA	Wormexp	Individual Effect of compounds
UP exposed to space condition	7.10744043726286e-05	0.000480015858611581	5.Ad.IAA	Wormexp	Individual Effect of compounds
UP wdr-5 mutant Day2	7.13855876410141e-05	0.000480691116777953	5.Ad.IAA	Wormexp	Individual Effect of compounds
UP by B. thuringiensis (BT247), proteomics	7.33653394459609e-05	0.000491116213467668	5.Ad.IAA	Wormexp	Individual Effect of compounds
UP his-24 KO	7.33653394459609e-05	0.000491116213467668	5.Ad.IAA	Wormexp	Individual Effect of compounds
UP by lin-45 mutant (Burton)	7.7790880526333e-05	0.000519214205507138	5.Ad.IAA	Wormexp	Individual Effect of compounds
UP fed with L. rhamnosus CNCM I-3690 vs. OP50,3 days	8.37389535356436e-05	0.000557280287272295	5.Ad.IAA	Wormexp	Individual Effect of compounds
UP by smg-2 depletion	8.59372331732087e-05	0.000570242398548755	5.Ad.IAA	Wormexp	Individual Effect of compounds
Day 8 cluster	8.63282357611388e-05	0.000571171699396372	5.Ad.IAA	Wormexp	Individual Effect of compounds
UP by food under low salt (Burton)	8.84480182443852e-05	0.000583500549345567	5.Ad.IAA	Wormexp	Individual Effect of compounds
down by nhr-8(hd117) mutant	9.09426047253327e-05	0.000598223607962015	5.Ad.IAA	Wormexp	Individual Effect of compounds
down by N. parisii at 30h	9.5318621563793e-05	0.000625202255559634	5.Ad.IAA	Wormexp	Individual Effect of compounds
Down C34B2.8 RNAi ETC complex I	9.73719966863493e-05	0.000636835242695779	5.Ad.IAA	Wormexp	Individual Effect of compounds
enriched by Pges-1::ain-2::gfp, Asynchronous worms	9.97178849675912e-05	0.000650309186780051	5.Ad.IAA	Wormexp	Individual Effect of compounds
UP heat-shocked	0.000100230479202028	0.000651784487610903	5.Ad.IAA	Wormexp	Individual Effect of compounds
down by rde-4 mutant (Grishok)	0.000104793417946766	0.000679515154549403	5.Ad.IAA	Wormexp	Individual Effect of compounds
down by temperature, 25to20 (Amendola)	0.000105304596441601	0.000680889947446263	5.Ad.IAA	Wormexp	Individual Effect of compounds
down by npr-1 mutant (ur89)	0.000105924728985813	0.000681030178451159	5.Ad.IAA	Wormexp	Individual Effect of compounds
UP by hlh-29 mutant	0.000105924728985813	0.000681030178451159	5.Ad.IAA	Wormexp	Individual Effect of compounds
UP by xrn-2 RNAi	0.000107673787224933	0.000688675110673359	5.Ad.IAA	Wormexp	Individual Effect of compounds
UP P.luminescens 24h, TillingArray	0.000107718954042054	0.000688675110673359	5.Ad.IAA	Wormexp	Individual Effect of compounds
down by starvation, L4/adults (Gilst)	0.00011594919251738	0.000737151849635632	5.Ad.IAA	Wormexp	Individual Effect of compounds
Top 30 UP vhl-1 vs. wildtype	0.00011594919251738	0.000737151849635632	5.Ad.IAA	Wormexp	Individual Effect of compounds
down by S. aureus (Bond)	0.000119023455043969	0.000752492732444648	5.Ad.IAA	Wormexp	Individual Effect of compounds
PA14 Infection induced	0.000119023455043969	0.000752492732444648	5.Ad.IAA	Wormexp	Individual Effect of compounds
Down N2-Cel-RhebRNAi-fasting	0.000121653095712625	0.000766987384603696	5.Ad.IAA	Wormexp	Individual Effect of compounds
down by nicotinic acid (NA)	0.000123769456525401	0.000778174815060257	5.Ad.IAA	Wormexp	Individual Effect of compounds
UP by rapamycin under eat-2 mutant	0.000126692882170821	0.000794360881049007	5.Ad.IAA	Wormexp	Individual Effect of compounds
Down vhl-1 mutant vs. wildtype	0.000128095190057171	0.000800946847720113	5.Ad.IAA	Wormexp	Individual Effect of compounds
Down S. marcescens 24h, RNASeq	0.00012882835835026	0.00080332422905532	5.Ad.IAA	Wormexp	Individual Effect of compounds
down by elt-2 RNAi L4	0.000129334873816101	0.000804279160670615	5.Ad.IAA	Wormexp	Individual Effect of compounds
Deregulated L1 ogt-1(ok430)	0.000132547348579656	0.000821535068179543	5.Ad.IAA	Wormexp	Individual Effect of compounds
down by food under high salt (Burton)	0.000133192636273397	0.000821535068179543	5.Ad.IAA	Wormexp	Individual Effect of compounds
down by rotenone after 20days	0.000133192636273397	0.000821535068179543	5.Ad.IAA	Wormexp	Individual Effect of compounds
UP P.luminescens 24h, RNASeq	0.000135194386402825	0.000831628171494136	5.Ad.IAA	Wormexp	Individual Effect of compounds
UP by dpy-21 mutant (Delaney)	0.000139469062717075	0.000855610745940872	5.Ad.IAA	Wormexp	Individual Effect of compounds
UP by prp-8:prp-6:prp-31 RNAi on N2	0.000144659639301858	0.00088506811572857	5.Ad.IAA	Wormexp	Individual Effect of compounds
UP tdp-1 mutant	0.000148608234025915	0.000906789117005316	5.Ad.IAA	Wormexp	Individual Effect of compounds
UP by vitamin D3, skn-1 regulated	0.000150576652663902	0.000913899897234773	5.Ad.IAA	Wormexp	Individual Effect of compounds
UP daf-7 mutant	0.000150576652663902	0.000913899897234773	5.Ad.IAA	Wormexp	Individual Effect of compounds
Sex-regulated neuronal genes	0.000152024379796742	0.000917791746465211	5.Ad.IAA	Wormexp	Individual Effect of compounds
UP fed by E. Coli HT115 vs. OP50	0.000152024379796742	0.000917791746465211	5.Ad.IAA	Wormexp	Individual Effect of compounds
UP by glucose (Ladage)	0.000153373491986233	0.000923486951747794	5.Ad.IAA	Wormexp	Individual Effect of compounds
down by skn-1 mutant, normal culture	0.00015513920396031	0.000931653900299908	5.Ad.IAA	Wormexp	Individual Effect of compounds
down by Dauer vs. Dauer recovery 12 h (McElwee)	0.000164392247143202	0.000984623038152442	5.Ad.IAA	Wormexp	Individual Effect of compounds
UP D2030.4 RNAi ETC complex I	0.000166327831087925	0.000993601426656478	5.Ad.IAA	Wormexp	Individual Effect of compounds
Confirmed infected by PA14 in wildtype	0.000172507108663212	0.00102781722334416	5.Ad.IAA	Wormexp	Individual Effect of compounds
UP by gei-8(ok1671) homozygous mutant	0.000177903285999538	0.00105720072828968	5.Ad.IAA	Wormexp	Individual Effect of compounds
UP by aak-2 overexpressed and rsks-1 mutant	0.000178806086482395	0.00105979857508836	5.Ad.IAA	Wormexp	Individual Effect of compounds
UP by Cadmium (Swain)	0.000181360411688547	0.00107214622598216	5.Ad.IAA	Wormexp	Individual Effect of compounds
Down eri-1 mutant	0.000183108815533121	0.00107967788640773	5.Ad.IAA	Wormexp	Individual Effect of compounds
UP Micrococcus luteus vs. OP50	0.000187110034270934	0.00110041973643578	5.Ad.IAA	Wormexp	Individual Effect of compounds
down by B. thuringiensis at 12h (BT247, 1:2) (Yang)	0.000188228207496988	0.00110414278418336	5.Ad.IAA	Wormexp	Individual Effect of compounds
down by arsenic, high dose	0.000190739274685598	0.00111028795187832	5.Ad.IAA	Wormexp	Individual Effect of compounds
down by heat-shock (McCarroll)	0.000190236411210444	0.00111028795187832	5.Ad.IAA	Wormexp	Individual Effect of compounds
UP Harposporium 24h, RNASeq	0.00019040312033715	0.00111028795187832	5.Ad.IAA	Wormexp	Individual Effect of compounds
UP by B. thuringiensis (BT247), C. elegans strain MY15	0.000192052173280697	0.00111507843466038	5.Ad.IAA	Wormexp	Individual Effect of compounds
down by C. albicans vs. heat-killed C. albicans (Pukkila-Worley)	0.000194702632180167	0.00111904846172237	5.Ad.IAA	Wormexp	Individual Effect of compounds
down by Hydrogen sulfide (H2S)	0.000194702632180167	0.00111904846172237	5.Ad.IAA	Wormexp	Individual Effect of compounds
UP cgh-1 mutant	0.000193881628645897	0.00111904846172237	5.Ad.IAA	Wormexp	Individual Effect of compounds
UP found to affect acdh-1	0.000194702632180167	0.00111904846172237	5.Ad.IAA	Wormexp	Individual Effect of compounds
heme response genes	0.000195724851725303	0.00112209008193146	5.Ad.IAA	Wormexp	Individual Effect of compounds
Down glp-1 mutant	0.000199112285509463	0.00113864211512447	5.Ad.IAA	Wormexp	Individual Effect of compounds
UP by Hypoxia	0.000200841229836107	0.0011456507245789	5.Ad.IAA	Wormexp	Individual Effect of compounds
Down by BPA	0.000204412261747731	0.00116310576934459	5.Ad.IAA	Wormexp	Individual Effect of compounds
UP to soil bacteria vs OP50	0.000210481330032792	0.00119465213754273	5.Ad.IAA	Wormexp	Individual Effect of compounds
Down pmk-1 mutant	0.000212945799402643	0.00120563343144382	5.Ad.IAA	Wormexp	Individual Effect of compounds
down by lsm-1 mutant	0.000216930488444261	0.00122514588510952	5.Ad.IAA	Wormexp	Individual Effect of compounds
down by peptide (13L) isolated from cocoa	0.000218671890818176	0.00122888203333869	5.Ad.IAA	Wormexp	Individual Effect of compounds
Down High pH Strain RC301 vs. N2	0.000218671890818176	0.00122888203333869	5.Ad.IAA	Wormexp	Individual Effect of compounds
UP by wrn-1 mutant	0.000227043595435786	0.00127278626406859	5.Ad.IAA	Wormexp	Individual Effect of compounds
down by lin-22 mutant (sp5)	0.000242093466338284	0.00135381997392121	5.Ad.IAA	Wormexp	Individual Effect of compounds
UP Food vs. Starve 15H	0.000247891765682949	0.00138284720268233	5.Ad.IAA	Wormexp	Individual Effect of compounds
UP lin-26 RNAi in mex-3 mutant strain	0.000248730366026508	0.00138413279480766	5.Ad.IAA	Wormexp	Individual Effect of compounds
Down exposed to space condition	0.000257802036960421	0.00143111569785834	5.Ad.IAA	Wormexp	Individual Effect of compounds
down by NaAs, N2	0.000262725079527786	0.00144785055933472	5.Ad.IAA	Wormexp	Individual Effect of compounds
PA14 Infection repressed	0.000262725079527786	0.00144785055933472	5.Ad.IAA	Wormexp	Individual Effect of compounds
UP by prp-8:prp-6:prp-31 RNAi on glp-4 mutant	0.000262725079527786	0.00144785055933472	5.Ad.IAA	Wormexp	Individual Effect of compounds
Induced by heat	0.000272171075392462	0.00149628349660204	5.Ad.IAA	Wormexp	Individual Effect of compounds
Down hpl-2 mutant emb	0.000278621216818204	0.00152805274573068	5.Ad.IAA	Wormexp	Individual Effect of compounds
Down by Tryptophan (TRP)	0.000281833902286697	0.00153825890073027	5.Ad.IAA	Wormexp	Individual Effect of compounds
Enriched ASER vs. ASEL neurons	0.000281833902286697	0.00153825890073027	5.Ad.IAA	Wormexp	Individual Effect of compounds
UP by aak-2 overexpressed and daf-2:rsks-1 mutant	0.000284276495877366	0.00154787871917915	5.Ad.IAA	Wormexp	Individual Effect of compounds
UP by PA14 (Miller)	0.000286592230078701	0.00155676352185948	5.Ad.IAA	Wormexp	Individual Effect of compounds
UP by AgNPs	0.000289101116123437	0.00156665271499272	5.Ad.IAA	Wormexp	Individual Effect of compounds
UP isp-1 RNAi, ETC complex I	0.000299310195013223	0.00161812352458455	5.Ad.IAA	Wormexp	Individual Effect of compounds
down by E. coli strain LF82 at 72h, proteomics	0.000301818604265769	0.00162781787513955	5.Ad.IAA	Wormexp	Individual Effect of compounds
UP elt-3 RNAi	0.000307151599483509	0.00165266439816659	5.Ad.IAA	Wormexp	Individual Effect of compounds
UP by nipi-3 mutant (McEwan)	0.000309801018757395	0.00166298848748073	5.Ad.IAA	Wormexp	Individual Effect of compounds
Down Food vs. Starve 0H	0.000312144731091456	0.0016716268422686	5.Ad.IAA	Wormexp	Individual Effect of compounds
UP by blmp-1(tm548) mutant	0.000315153801228845	0.00168377946384237	5.Ad.IAA	Wormexp	Individual Effect of compounds
UP by pristine silver nanomterials	0.000322696192487449	0.00171933259880505	5.Ad.IAA	Wormexp	Individual Effect of compounds
UP hpl-1 KO	0.000323319135451917	0.00171933259880505	5.Ad.IAA	Wormexp	Individual Effect of compounds
down by daf-2;rsks-1 mutant	0.000327169674797725	0.00173575333295949	5.Ad.IAA	Wormexp	Individual Effect of compounds
UP by aak-2 overexpressed	0.000331649955543868	0.00175543092748336	5.Ad.IAA	Wormexp	Individual Effect of compounds
UP by gravity (Higashibata)	0.000333475088646795	0.00176099605976823	5.Ad.IAA	Wormexp	Individual Effect of compounds
UP ash-2 RNAi L3	0.00033729694258498	0.00177705518824864	5.Ad.IAA	Wormexp	Individual Effect of compounds
prg-1 regulated	0.000346284149968388	0.00182019105156594	5.Ad.IAA	Wormexp	Individual Effect of compounds
down by B. licheniformis 141	0.00035230887937862	0.00184759218770907	5.Ad.IAA	Wormexp	Individual Effect of compounds
Changed between long- and short-lived animals	0.000367197234540408	0.00191683693994029	5.Ad.IAA	Wormexp	Individual Effect of compounds
SAX-3 L3 targets (Araya)	0.000367197234540408	0.00191683693994029	5.Ad.IAA	Wormexp	Individual Effect of compounds
UP By HuminFeed 2.0 3D	0.000372003957571581	0.00193748514286709	5.Ad.IAA	Wormexp	Individual Effect of compounds
UP by nhr-8(hd117) mutant	0.000388409299455681	0.00201830951041354	5.Ad.IAA	Wormexp	Individual Effect of compounds
Down daf-16(-) and /or hsf-1 (-1) qPCR	0.000390853884025549	0.00202638596820535	5.Ad.IAA	Wormexp	Individual Effect of compounds
UP by smgl-1 depletion	0.000397879320367332	0.00205812121171829	5.Ad.IAA	Wormexp	Individual Effect of compounds
Changed daf-2 vs. N2	0.000403040922654864	0.00207538719448523	5.Ad.IAA	Wormexp	Individual Effect of compounds
UP by rotenone after 1day	0.000403040922654864	0.00207538719448523	5.Ad.IAA	Wormexp	Individual Effect of compounds
UP by mianserin but not aging on day 5	0.000409395488473852	0.00210335018457446	5.Ad.IAA	Wormexp	Individual Effect of compounds
UP on S. aureus	0.000417823253408988	0.00214181469540283	5.Ad.IAA	Wormexp	Individual Effect of compounds
UP after 8h infection with S. aureus	0.000428142574113048	0.00218487107327645	5.Ad.IAA	Wormexp	Individual Effect of compounds
UP by temperature shift, 25to20 (Isik)	0.000428142574113048	0.00218487107327645	5.Ad.IAA	Wormexp	Individual Effect of compounds
Down by testosterone 10e-09	0.000441061215486316	0.00224576135670437	5.Ad.IAA	Wormexp	Individual Effect of compounds
UP by Starvation, GR1307 (daf-16) mutant (Baugh)	0.000455847085944427	0.00231586599912839	5.Ad.IAA	Wormexp	Individual Effect of compounds
Down infection sid-1 strain vs. Control	0.000481312364354895	0.00243437098060387	5.Ad.IAA	Wormexp	Individual Effect of compounds
UP by nitric oxide (NO) treatment	0.000481312364354895	0.00243437098060387	5.Ad.IAA	Wormexp	Individual Effect of compounds
UP unc-32(e189);dcr-1(ok247) vs. unc-32(e189)	0.000490996297304006	0.00247784384182687	5.Ad.IAA	Wormexp	Individual Effect of compounds
UP DEHP exposure	0.000515863311995174	0.00259757720818809	5.Ad.IAA	Wormexp	Individual Effect of compounds
UP by S. enterica SL2048 under fer-1 mutant	0.000520556948840946	0.0026154251999161	5.Ad.IAA	Wormexp	Individual Effect of compounds
UP by S. aureus, dependent on hlh-30 (Visvikis)	0.000547007408325112	0.00274226621442281	5.Ad.IAA	Wormexp	Individual Effect of compounds
Lipid Metabolism	0.000549183268736859	0.00274712333987932	5.Ad.IAA	Wormexp	Individual Effect of compounds
down by bar-1 (activated)	0.000553499874277096	0.00276264410933042	5.Ad.IAA	Wormexp	Individual Effect of compounds
UP nhr-25 RNAi in mex-3 mutant strain	0.000561786442759984	0.00279786858582434	5.Ad.IAA	Wormexp	Individual Effect of compounds
down in abundance at day 1 by hsf-1 mutant, proteomics	0.000584205998759289	0.00290317216850686	5.Ad.IAA	Wormexp	Individual Effect of compounds
UP by daf-2 mutant (Kumar)	0.000590062254205098	0.00292588603610197	5.Ad.IAA	Wormexp	Individual Effect of compounds
down by Tetracycline vs. S. enterica SL2048 at 96h (Recovery after infection)	0.000599959107424873	0.00296849332282394	5.Ad.IAA	Wormexp	Individual Effect of compounds
down by temperature shift (15-25) (Sonoda)	0.000615981439156951	0.00304115782108725	5.Ad.IAA	Wormexp	Individual Effect of compounds
down by aak-2 overexpressed	0.000619030505297393	0.00304959616895426	5.Ad.IAA	Wormexp	Individual Effect of compounds
UP lin-35 mutant(n745, NULL) L1	0.000640083406193925	0.00314650071813688	5.Ad.IAA	Wormexp	Individual Effect of compounds
UP miR-124 mutant GFP-	0.000642218302659439	0.00315019150183811	5.Ad.IAA	Wormexp	Individual Effect of compounds
UP dys-1 mutants	0.000648841290469862	0.00317583392926754	5.Ad.IAA	Wormexp	Individual Effect of compounds
FOS-1 L2 targets (Araya)	0.000665682545430809	0.00325127354806979	5.Ad.IAA	Wormexp	Individual Effect of compounds
down by Acrylamide	0.000682800494274105	0.00332773859736159	5.Ad.IAA	Wormexp	Individual Effect of compounds
UP overexpressed SIR-2.1	0.000685655325376951	0.00333451179606397	5.Ad.IAA	Wormexp	Individual Effect of compounds
decreased abundance by daf-2 mutant, proteomics	0.000717873839612162	0.00348375449671062	5.Ad.IAA	Wormexp	Individual Effect of compounds
UP by N. parisii, array	0.000754075963878973	0.00365165296550754	5.Ad.IAA	Wormexp	Individual Effect of compounds
UP by P-granule RNAi (Knutson)	0.00077120656319025	0.00372667969813378	5.Ad.IAA	Wormexp	Individual Effect of compounds
UP by Anatase Nano	0.000779361858899533	0.00375810930265961	5.Ad.IAA	Wormexp	Individual Effect of compounds
UP by MWCNT 4H vs. 0H	0.00079035719646837	0.00380307183755182	5.Ad.IAA	Wormexp	Individual Effect of compounds
down by isp-1 mutant (Cristina)	0.000810527259263436	0.00388781038582241	5.Ad.IAA	Wormexp	Individual Effect of compounds
UP by daf-16 starvation L1	0.000811383977708984	0.00388781038582241	5.Ad.IAA	Wormexp	Individual Effect of compounds
UP by mercury high 4H	0.000814785150801981	0.00389590546896073	5.Ad.IAA	Wormexp	Individual Effect of compounds
down by B. thuringiensis (BT247), C. elegans strain MY15	0.000829791414039874	0.00395168998139266	5.Ad.IAA	Wormexp	Individual Effect of compounds
Down high pH sid-1 strain vs. Control	0.000829924345828512	0.00395168998139266	5.Ad.IAA	Wormexp	Individual Effect of compounds
UP by allantoin	0.000869599127980737	0.00411159744723474	5.Ad.IAA	Wormexp	Individual Effect of compounds
UP by heat shock F3 daf-2(e1370) vs. N2	0.000869599127980737	0.00411159744723474	5.Ad.IAA	Wormexp	Individual Effect of compounds
UP by Tannic acid 100um	0.000870733730038289	0.00411159744723474	5.Ad.IAA	Wormexp	Individual Effect of compounds
UP infected by Microbacterium nematophilum	0.000869599127980737	0.00411159744723474	5.Ad.IAA	Wormexp	Individual Effect of compounds
UP by gld-2 RNAi (Nousch)	0.000894821463926272	0.00421659141179337	5.Ad.IAA	Wormexp	Individual Effect of compounds
UP by lin-35(n745), starved L1	0.000899991827183198	0.00423219297245653	5.Ad.IAA	Wormexp	Individual Effect of compounds
down by daf-16 mutant:daf-16;daf-2 vs. daf-2 (Mueller)	0.000907409809195745	0.00425827778500931	5.Ad.IAA	Wormexp	Individual Effect of compounds
down by alpha-synuclein	0.000910459739744435	0.00426379911040809	5.Ad.IAA	Wormexp	Individual Effect of compounds
Down by 1 Gy of X-rays	0.000918630632309653	0.00429323063477776	5.Ad.IAA	Wormexp	Individual Effect of compounds
Down unc-37 mutant A-class neurons	0.000944541983571927	0.00440528187420022	5.Ad.IAA	Wormexp	Individual Effect of compounds
down by cep-1	0.000952520073425383	0.00441882308359364	5.Ad.IAA	Wormexp	Individual Effect of compounds
UP by sams-1 RNAi	0.00095297688482261	0.00441882308359364	5.Ad.IAA	Wormexp	Individual Effect of compounds
UP DBL-1 ++ vs. SMA-6 -	0.00095326983042376	0.00441882308359364	5.Ad.IAA	Wormexp	Individual Effect of compounds
Phenylalanine, tyrosine and tryptophan biosynthesis	1.39700302784993e-06	0.000173228375453391	5.Ad.IAA	KEGG	Individual Effect of compounds
Phenylalanine metabolism	6.15601751663938e-06	0.000254448724021095	5.Ad.IAA	KEGG	Individual Effect of compounds
Ubiquinone and other terpenoid-quinone biosynthesis	6.15601751663938e-06	0.000254448724021095	5.Ad.IAA	KEGG	Individual Effect of compounds
Tyrosine metabolism	0.000100230479202028	0.00310714485526287	5.Ad.IAA	KEGG	Individual Effect of compounds
Sphingolipid metabolism	0.000481312364354895	0.0119365466360014	5.Ad.IAA	KEGG	Individual Effect of compounds
Cysteine and methionine metabolism	0.000665682545430809	0.0127166223017012	5.Ad.IAA	KEGG	Individual Effect of compounds
TGF-beta signaling pathway	0.000717873839612162	0.0127166223017012	5.Ad.IAA	KEGG	Individual Effect of compounds
Metabolism: lipid: sphingolipid	3.08044468156361e-09	9.67259630010973e-07	5.Ph.IAA	Wormcat	Individual Effect of compounds
Stress response: detoxification: CYP	2.5409961284861e-08	3.98936392172318e-06	5.Ph.IAA	Wormcat	Individual Effect of compounds
Proteolysis general: lysozyme	1.44421351826969e-06	0.000151161014912227	5.Ph.IAA	Wormcat	Individual Effect of compounds
Stress response: pathogen: CUB	3.06127718493407e-05	0.00240310259017325	5.Ph.IAA	Wormcat	Individual Effect of compounds
Stress response: detoxification: GST	0.000110901590412638	0.00696461987791369	5.Ph.IAA	Wormcat	Individual Effect of compounds
Non-coding RNA: ncRNA	0.000262044383059177	0.0137136560467636	5.Ph.IAA	Wormcat	Individual Effect of compounds
down by elt-2 RNAi under Hypoxia	8.3580380344997e-30	1.90228945665213e-26	5.Ph.IAA	Wormexp	Individual Effect of compounds
UP by albendazole exposure	9.28490325376616e-29	1.05662199027859e-25	5.Ph.IAA	Wormexp	Individual Effect of compounds
down by elt-2 RNAi under Normoxia	4.92772844107983e-27	3.73850331063256e-24	5.Ph.IAA	Wormexp	Individual Effect of compounds
Changed Y. pestis vs. E. coli	7.05551056100524e-27	4.01458550921198e-24	5.Ph.IAA	Wormexp	Individual Effect of compounds
down by mdt-15 RNAi	1.05710962123962e-24	4.81196299588276e-22	5.Ph.IAA	Wormexp	Individual Effect of compounds
UP by daf-16;daf-2;rsks-1 mutant	7.92701821463469e-24	3.00698224275143e-21	5.Ph.IAA	Wormexp	Individual Effect of compounds
PMK-1 targets down in Day 15 vs. Day 6	2.88594590768396e-23	9.38344697984098e-21	5.Ph.IAA	Wormexp	Individual Effect of compounds
UP by BTF mix 24H	8.60010835587545e-23	2.17487184644139e-20	5.Ph.IAA	Wormexp	Individual Effect of compounds
UP Formaldehyde exposure 24H	8.60010835587545e-23	2.17487184644139e-20	5.Ph.IAA	Wormexp	Individual Effect of compounds
UP glp-4 vs. glp-4;sek-1	9.5824044535147e-23	2.18095525361995e-20	5.Ph.IAA	Wormexp	Individual Effect of compounds
UP treated by 1 mgl DZN	2.56426050986641e-22	5.30568810950541e-20	5.Ph.IAA	Wormexp	Individual Effect of compounds
UP treated by RPW-24	6.63025660454139e-22	1.25753866932802e-19	5.Ph.IAA	Wormexp	Individual Effect of compounds
down by sams-1 RNAi	7.54589725834688e-22	1.32111247384596e-19	5.Ph.IAA	Wormexp	Individual Effect of compounds
UP treated by 0.5mgl CPF	7.91244418252761e-21	1.2863373542452e-18	5.Ph.IAA	Wormexp	Individual Effect of compounds
Down by MWCNT 24H vs. 0H	2.15321521122696e-20	3.26714521383504e-18	5.Ph.IAA	Wormexp	Individual Effect of compounds
UP by P. aeruginosa PA14 (McEwan)	3.22886435370576e-20	4.59305954314644e-18	5.Ph.IAA	Wormexp	Individual Effect of compounds
UP by rsks-1 mutant	8.25125795615613e-20	1.10469782989479e-17	5.Ph.IAA	Wormexp	Individual Effect of compounds
down by S. enterica SL2048 under fer-1 mutant	1.43675142750408e-19	1.81669236055516e-17	5.Ph.IAA	Wormexp	Individual Effect of compounds
down by N. parisii at 64h	1.16260391331066e-18	1.39267710878687e-16	5.Ph.IAA	Wormexp	Individual Effect of compounds
Down hpl-2 KO	1.2764700469554e-18	1.45262291343524e-16	5.Ph.IAA	Wormexp	Individual Effect of compounds
Down infected by X. Nematophila	2.17441596806805e-18	2.24953215605586e-16	5.Ph.IAA	Wormexp	Individual Effect of compounds
Duaer related between lines	2.15857691850872e-18	2.24953215605586e-16	5.Ph.IAA	Wormexp	Individual Effect of compounds
UP by daf-16 mutant under daf-2;rsks-1 mutant	3.59254156497057e-18	3.5550541747274e-16	5.Ph.IAA	Wormexp	Individual Effect of compounds
Core Dietary Response Genes in Two Metabolic Mutants	7.84281082412401e-18	7.43759893154427e-16	5.Ph.IAA	Wormexp	Individual Effect of compounds
UP by npr-1 (ad609) mutant	8.75943169687268e-18	7.97458661683289e-16	5.Ph.IAA	Wormexp	Individual Effect of compounds
UP by rotenone after 20days	1.11264427284876e-17	9.7399167884761e-16	5.Ph.IAA	Wormexp	Individual Effect of compounds
Down Y. pestis vs. E. coli	2.08935963708326e-17	1.76125279037092e-15	5.Ph.IAA	Wormexp	Individual Effect of compounds
Deregulated L4 oga-1(ok430)	5.75387383954033e-17	4.67707744956921e-15	5.Ph.IAA	Wormexp	Individual Effect of compounds
Down unc-43 mutant	7.46273311701566e-17	5.72741257173307e-15	5.Ph.IAA	Wormexp	Individual Effect of compounds
UP Y. pestis vs. E. coli	7.54931358312795e-17	5.72741257173307e-15	5.Ph.IAA	Wormexp	Individual Effect of compounds
Down gas-1 mutant	1.18232533144643e-16	8.68055630442603e-15	5.Ph.IAA	Wormexp	Individual Effect of compounds
UP in germline-ablated animals	1.29209677033936e-16	9.19003827903867e-15	5.Ph.IAA	Wormexp	Individual Effect of compounds
down by daf-2 mutant (Knutson)	2.3190949413388e-16	1.59947275348094e-14	5.Ph.IAA	Wormexp	Individual Effect of compounds
Lipid Metabolism	3.04325731900998e-16	2.03719225237257e-14	5.Ph.IAA	Wormexp	Individual Effect of compounds
Deregulated L4 oga-1(ok1207)	1.02714297342059e-15	6.67936402144359e-14	5.Ph.IAA	Wormexp	Individual Effect of compounds
UP treated by 0.5mgl CPF+ 1 mgl DZN	2.4730714220384e-15	1.56353071015539e-13	5.Ph.IAA	Wormexp	Individual Effect of compounds
Down by cadmium	3.33738960050154e-15	2.05294560290311e-13	5.Ph.IAA	Wormexp	Individual Effect of compounds
down by heat-killed C. albicans (Pukkila-Worley)	4.06416790511323e-15	2.43422267158887e-13	5.Ph.IAA	Wormexp	Individual Effect of compounds
Down fed by E. Coli HT115 vs. OP50	6.9990515517923e-15	4.08457470048187e-13	5.Ph.IAA	Wormexp	Individual Effect of compounds
down by pmk-1 mutant (McEwan)	1.11015567532451e-14	6.31678579259645e-13	5.Ph.IAA	Wormexp	Individual Effect of compounds
Down Core diet response genes Comamonas DA1877	1.1961316402426e-14	6.63998930046867e-13	5.Ph.IAA	Wormexp	Individual Effect of compounds
Down infected by S. Marcescens	2.31749329721335e-14	1.25586065344228e-12	5.Ph.IAA	Wormexp	Individual Effect of compounds
down by temperature shift, 25to20 (Isik)	2.38284697198841e-14	1.26124644377805e-12	5.Ph.IAA	Wormexp	Individual Effect of compounds
down by cco-1 RNAi	3.22774749121712e-14	1.66962574772958e-12	5.Ph.IAA	Wormexp	Individual Effect of compounds
down by C. albicans (Pukkila-Worley)	3.78474488882225e-14	1.91423985932432e-12	5.Ph.IAA	Wormexp	Individual Effect of compounds
UP exposed to Vibrio cholerae with intact hemolysin A gene	6.05705771167124e-14	2.99692681560082e-12	5.Ph.IAA	Wormexp	Individual Effect of compounds
UP by 1-methylnicotinamide (MNA)	6.77855766232678e-14	3.28255260413952e-12	5.Ph.IAA	Wormexp	Individual Effect of compounds
down by aak-2 overexpressed and daf-2 mutant	7.53935927876589e-14	3.57491285801483e-12	5.Ph.IAA	Wormexp	Individual Effect of compounds
down by N. parisii at 40h	7.99893243151523e-14	3.71542249267932e-12	5.Ph.IAA	Wormexp	Individual Effect of compounds
down by B. animalis sbsp. Lactis CECT 8145	1.25399905371716e-13	5.70820369252049e-12	5.Ph.IAA	Wormexp	Individual Effect of compounds
down by ets-4 RNAi (Habacher)	2.44055385391346e-13	1.0891569748053e-11	5.Ph.IAA	Wormexp	Individual Effect of compounds
UP fed by Comamonas DA1877 vs. OP50 Young adult	2.93943710214155e-13	1.28656900855273e-11	5.Ph.IAA	Wormexp	Individual Effect of compounds
down by Lactoferrin-based product	3.60433782830351e-13	1.54782507494694e-11	5.Ph.IAA	Wormexp	Individual Effect of compounds
down by hcf-1 mutant	4.14545467653989e-13	1.74723237848237e-11	5.Ph.IAA	Wormexp	Individual Effect of compounds
Down fed with L. rhamnosus CNCM I-3690 vs. OP50,10 days	5.34532873588974e-13	2.21199421870637e-11	5.Ph.IAA	Wormexp	Individual Effect of compounds
UP by E. faecalis (Wong)	8.3716434971176e-13	3.4024751070428e-11	5.Ph.IAA	Wormexp	Individual Effect of compounds
UP by aqueous garlic extract	1.07006219750599e-12	4.27273958162039e-11	5.Ph.IAA	Wormexp	Individual Effect of compounds
UP by cholesterol 10e-09	1.25921638085233e-12	4.92279292101374e-11	5.Ph.IAA	Wormexp	Individual Effect of compounds
UP in abundance at day 1 by daf-16 mutant, proteomics	1.27611943031551e-12	4.92279292101374e-11	5.Ph.IAA	Wormexp	Individual Effect of compounds
Down tom-1 mutant	1.58257889753496e-12	6.0032492846493e-11	5.Ph.IAA	Wormexp	Individual Effect of compounds
UP by 2-deoxy-D-glucose (DOG)	2.39460404315451e-12	8.93462098724536e-11	5.Ph.IAA	Wormexp	Individual Effect of compounds
down by Fasting (Lee)	2.49221852405194e-12	9.14885380764875e-11	5.Ph.IAA	Wormexp	Individual Effect of compounds
UP by temperature shift (25to20)	2.58879327686987e-12	9.35252936215209e-11	5.Ph.IAA	Wormexp	Individual Effect of compounds
UP by MC-BA (M. aeruginosa)	2.83259998374616e-12	1.00734336921973e-10	5.Ph.IAA	Wormexp	Individual Effect of compounds
Down xbp-1 mutant on daf-2(e1368)	3.38854338531772e-12	1.18651149922818e-10	5.Ph.IAA	Wormexp	Individual Effect of compounds
UP by PA14, 12h	4.12325675610366e-12	1.42189884498363e-10	5.Ph.IAA	Wormexp	Individual Effect of compounds
Down let-418 RNAi	6.67420026208911e-12	2.24826324720018e-10	5.Ph.IAA	Wormexp	Individual Effect of compounds
UP by NaAs, N2	6.71713096703041e-12	2.24826324720018e-10	5.Ph.IAA	Wormexp	Individual Effect of compounds
UP by mianserin but not aging on day 3	8.91559403405938e-12	2.9408539161622e-10	5.Ph.IAA	Wormexp	Individual Effect of compounds
UP by eat-2 mutant (Calvert)	9.23083507676055e-12	2.98073985644073e-10	5.Ph.IAA	Wormexp	Individual Effect of compounds
UP by osm-9 (King)	9.29844155568065e-12	2.98073985644073e-10	5.Ph.IAA	Wormexp	Individual Effect of compounds
down by PA14, 12h	1.17274892684959e-11	3.70718966320786e-10	5.Ph.IAA	Wormexp	Individual Effect of compounds
daf-2 pathway targets	1.49424955948089e-11	4.65878355805275e-10	5.Ph.IAA	Wormexp	Individual Effect of compounds
down by daf-12(rh273) mutant	1.79856676473099e-11	5.53180804936182e-10	5.Ph.IAA	Wormexp	Individual Effect of compounds
UP by set-1 heterozygous mutant L3	1.83691987385632e-11	5.5744395105293e-10	5.Ph.IAA	Wormexp	Individual Effect of compounds
down by pdf-1 mutant	1.93185129170808e-11	5.7725468853509e-10	5.Ph.IAA	Wormexp	Individual Effect of compounds
Down his-24 KO	1.95292667035158e-11	5.7725468853509e-10	5.Ph.IAA	Wormexp	Individual Effect of compounds
UP by fenamiphos low	2.18768178843878e-11	6.38354326985469e-10	5.Ph.IAA	Wormexp	Individual Effect of compounds
UP by temperature, 25to20 (Amendola)	2.24506140345423e-11	6.46805032185041e-10	5.Ph.IAA	Wormexp	Individual Effect of compounds
Down Young vs. Old	2.54191066329305e-11	7.23173583706873e-10	5.Ph.IAA	Wormexp	Individual Effect of compounds
response to PA14	2.78428224120127e-11	7.82348935922726e-10	5.Ph.IAA	Wormexp	Individual Effect of compounds
down by daf-2 mutant (Hou)	3.14963051164913e-11	8.74214517623588e-10	5.Ph.IAA	Wormexp	Individual Effect of compounds
Down daf-2(-) vs. daf-16(-);daf-2(-)	3.19596682513964e-11	8.76388011327449e-10	5.Ph.IAA	Wormexp	Individual Effect of compounds
Changed in natural isolate (NI) lines	4.22695794923028e-11	1.13862775486104e-09	5.Ph.IAA	Wormexp	Individual Effect of compounds
Down lin-35 mutant( n745, NULL) L4	4.25234442720512e-11	1.13862775486104e-09	5.Ph.IAA	Wormexp	Individual Effect of compounds
UP by Rutile Bulk	5.19213674569569e-11	1.37410502711667e-09	5.Ph.IAA	Wormexp	Individual Effect of compounds
Down hpl-1 KO	5.41374419003846e-11	1.41628526166983e-09	5.Ph.IAA	Wormexp	Individual Effect of compounds
UP by mianserin but not aging on day 10	5.78421171274841e-11	1.47919841103544e-09	5.Ph.IAA	Wormexp	Individual Effect of compounds
UP nuo-5 RNAi, ETC complex I	5.72257822035743e-11	1.47919841103544e-09	5.Ph.IAA	Wormexp	Individual Effect of compounds
down by temperature, 25to20 (Amendola)	6.69117987221618e-11	1.69212504324045e-09	5.Ph.IAA	Wormexp	Individual Effect of compounds
Changed by Chlorpyrifos+Diazinon 24C	6.95414892893834e-11	1.73930142442458e-09	5.Ph.IAA	Wormexp	Individual Effect of compounds
UP by Tryptophan (TRP)	7.21533254509392e-11	1.7850105296341e-09	5.Ph.IAA	Wormexp	Individual Effect of compounds
UP glp-1 (e2141ts) L3	7.32007914342014e-11	1.79145162692734e-09	5.Ph.IAA	Wormexp	Individual Effect of compounds
down by daf-16 mutant (Mueller)	9.69014973709205e-11	2.34625327676825e-09	5.Ph.IAA	Wormexp	Individual Effect of compounds
UP by B. licheniformis 141	1.3059235523073e-10	3.12871790005412e-09	5.Ph.IAA	Wormexp	Individual Effect of compounds
down by mir-60 mutant (Kato)	1.43539278592309e-10	3.40307706329266e-09	5.Ph.IAA	Wormexp	Individual Effect of compounds
down by rege-1 RNAi (Habacher)	1.53733199667823e-10	3.60718311797903e-09	5.Ph.IAA	Wormexp	Individual Effect of compounds
down by smgl-1 depletion	1.67841011667592e-10	3.8980218628106e-09	5.Ph.IAA	Wormexp	Individual Effect of compounds
Down by MWCNT 4H vs. 0H	1.83658533091914e-10	4.18006821317197e-09	5.Ph.IAA	Wormexp	Individual Effect of compounds
UP by Quercetin 100um	1.83658533091914e-10	4.18006821317197e-09	5.Ph.IAA	Wormexp	Individual Effect of compounds
down by elt-2 RNAi L1	1.87268440070706e-10	4.22002940198937e-09	5.Ph.IAA	Wormexp	Individual Effect of compounds
UP by xenobiotics: Atrazine, Clofibrate, DES, Fla, beta-NF	2.39950539912849e-10	5.35419047883964e-09	5.Ph.IAA	Wormexp	Individual Effect of compounds
down by ets-4 (uz1) mutant	2.67885244519283e-10	5.91948365559115e-09	5.Ph.IAA	Wormexp	Individual Effect of compounds
down by mir-58 & mir-80 mutant	2.71310210408825e-10	5.93751960471621e-09	5.Ph.IAA	Wormexp	Individual Effect of compounds
down by UV irradiation on xpa-1 mutant	2.77878364036354e-10	6.02334434806421e-09	5.Ph.IAA	Wormexp	Individual Effect of compounds
UP Food vs. Starve 24H	2.95637947162037e-10	6.34784875227166e-09	5.Ph.IAA	Wormexp	Individual Effect of compounds
Down age-1;fer-15 vs. fer-15	3.56662757903188e-10	7.58658352324912e-09	5.Ph.IAA	Wormexp	Individual Effect of compounds
UP gas-1 RNAi, ETC complex I	3.99917016244122e-10	8.42788082381131e-09	5.Ph.IAA	Wormexp	Individual Effect of compounds
Cytochrome P450	4.46917337247964e-10	9.33196201446208e-09	5.Ph.IAA	Wormexp	Individual Effect of compounds
down by mir-58, mir-80, mir-81, mir-82 mutant	4.68633769947408e-10	9.69645873091182e-09	5.Ph.IAA	Wormexp	Individual Effect of compounds
down by hlh-29 mutant	4.80910837581853e-10	9.86083843546214e-09	5.Ph.IAA	Wormexp	Individual Effect of compounds
UP E. faecalis 24h, RNASeq	4.99966975458511e-10	1.01600431798533e-08	5.Ph.IAA	Wormexp	Individual Effect of compounds
down by blmp-1(tm548) mutant	5.14080132419567e-10	1.03543927556366e-08	5.Ph.IAA	Wormexp	Individual Effect of compounds
Changed by Chlorpyrifos 16C	5.19856275125075e-10	1.03788849314445e-08	5.Ph.IAA	Wormexp	Individual Effect of compounds
down by starved (Mueller)	5.97096388659494e-10	1.18173163529479e-08	5.Ph.IAA	Wormexp	Individual Effect of compounds
UP nth-1 mutant	8.52946495588606e-10	1.67353984824109e-08	5.Ph.IAA	Wormexp	Individual Effect of compounds
down by P. aeruginosa (Bond)	9.22490326187431e-10	1.79451964307914e-08	5.Ph.IAA	Wormexp	Individual Effect of compounds
UP by PA14, 24h	1.00096313900369e-09	1.93067127489186e-08	5.Ph.IAA	Wormexp	Individual Effect of compounds
Down daf-16(-) and /or hsf-1 (-1) qPCR	1.01924032914524e-09	1.94940419255005e-08	5.Ph.IAA	Wormexp	Individual Effect of compounds
down by B. thuringiensis (BT247), C. elegans strain MY18	1.08235160331791e-09	2.04335980489509e-08	5.Ph.IAA	Wormexp	Individual Effect of compounds
Down daf-10(m70) mutant	1.08632045866567e-09	2.04335980489509e-08	5.Ph.IAA	Wormexp	Individual Effect of compounds
down by elo-5 mutant under C13ISO	1.18660820402979e-09	2.20978004124969e-08	5.Ph.IAA	Wormexp	Individual Effect of compounds
EGF/EOR-1-downregulated	1.19421329118502e-09	2.20978004124969e-08	5.Ph.IAA	Wormexp	Individual Effect of compounds
UP by temperature shift, 25to20 (Isik)	1.23149260881241e-09	2.26038482069117e-08	5.Ph.IAA	Wormexp	Individual Effect of compounds
down by rhy-1 mutant (Albores)	1.28664821841437e-09	2.33182107691281e-08	5.Ph.IAA	Wormexp	Individual Effect of compounds
Down fed by Comamonas DA1877 vs. OP50 Young adult	1.29090270514505e-09	2.33182107691281e-08	5.Ph.IAA	Wormexp	Individual Effect of compounds
UP exposed to Vibrio cholerae E7946	1.34178069438988e-09	2.40464004758376e-08	5.Ph.IAA	Wormexp	Individual Effect of compounds
down by gas-1 mutant, L1 (McCormack)	1.47677272715016e-09	2.62588650546388e-08	5.Ph.IAA	Wormexp	Individual Effect of compounds
Down by Beta-naphthoflavone 4	1.56886978196749e-09	2.74417725896279e-08	5.Ph.IAA	Wormexp	Individual Effect of compounds
UP PMK-1 and confirmed for resistance to PA14	1.57033889649628e-09	2.74417725896279e-08	5.Ph.IAA	Wormexp	Individual Effect of compounds
UP spr-5 mutant (sprf26 vs. N2)	1.57946933622199e-09	2.74417725896279e-08	5.Ph.IAA	Wormexp	Individual Effect of compounds
Down infected by S. Aureus 8H	1.8852235921707e-09	3.25058249680342e-08	5.Ph.IAA	Wormexp	Individual Effect of compounds
UP by ham-3 RNAi	1.99250372899958e-09	3.40972818586696e-08	5.Ph.IAA	Wormexp	Individual Effect of compounds
Down daf-16 vs. daf-2	2.0282953576015e-09	3.44507480141867e-08	5.Ph.IAA	Wormexp	Individual Effect of compounds
UP S. marcescens 24h, RNASeq	2.56670935132541e-09	4.32728183971603e-08	5.Ph.IAA	Wormexp	Individual Effect of compounds
Changed by Chlorpyrifos+Diazinon 16C	2.64073922596272e-09	4.3870966994826e-08	5.Ph.IAA	Wormexp	Individual Effect of compounds
down by nhr-62; eat-2 mutants	2.64073922596272e-09	4.3870966994826e-08	5.Ph.IAA	Wormexp	Individual Effect of compounds
Low-complexity elt-2 targets	2.91430804429007e-09	4.80649645565522e-08	5.Ph.IAA	Wormexp	Individual Effect of compounds
Down infected by S. Aureus	3.17138223429147e-09	5.19285321240819e-08	5.Ph.IAA	Wormexp	Individual Effect of compounds
down by Acrylamide	3.24741150544473e-09	5.24192098325689e-08	5.Ph.IAA	Wormexp	Individual Effect of compounds
down by daf-2 mutant & RNAi (Murphy)	3.22693287738538e-09	5.24192098325689e-08	5.Ph.IAA	Wormexp	Individual Effect of compounds
UP spr-5 mutant (sprf13 vs. N2)	3.38935516755265e-09	5.43251574742946e-08	5.Ph.IAA	Wormexp	Individual Effect of compounds
PA14 Infection induced	4.45797848436516e-09	7.09535596532525e-08	5.Ph.IAA	Wormexp	Individual Effect of compounds
down by Juglone (oxidate stress)	4.53288098814504e-09	7.1644702284848e-08	5.Ph.IAA	Wormexp	Individual Effect of compounds
down by elt-2 RNAi L4	5.08888014732934e-09	7.98778704504936e-08	5.Ph.IAA	Wormexp	Individual Effect of compounds
UP by mys-1 RNAi, L3 (Lau)	5.63447011364197e-09	8.72384624397899e-08	5.Ph.IAA	Wormexp	Individual Effect of compounds
UP by UV irradiation	5.61031699900317e-09	8.72384624397899e-08	5.Ph.IAA	Wormexp	Individual Effect of compounds
down by daf-2 RNAi (Roitenberg)	6.18226764330508e-09	9.50732510551511e-08	5.Ph.IAA	Wormexp	Individual Effect of compounds
UP by vitamin D3, skn-1 regulated	6.48588769088639e-09	9.90730227144793e-08	5.Ph.IAA	Wormexp	Individual Effect of compounds
down by skn-1 mutant, normal culture	6.80252098365875e-09	1.03216918392049e-07	5.Ph.IAA	Wormexp	Individual Effect of compounds
Down gld-1 mutant, polysomal	6.94274883457349e-09	1.04646995678737e-07	5.Ph.IAA	Wormexp	Individual Effect of compounds
UP by UV and TiO2 (Choi)	7.00399861834474e-09	1.04875663522057e-07	5.Ph.IAA	Wormexp	Individual Effect of compounds
UP by ets-4 RNAi (Habacher)	9.00330104627182e-09	1.33931458701403e-07	5.Ph.IAA	Wormexp	Individual Effect of compounds
UP by dpy-21(e428) mutant, L3 (Lau)	9.16227324093201e-09	1.35411259067281e-07	5.Ph.IAA	Wormexp	Individual Effect of compounds
UP by benzene exposure	9.31969574376525e-09	1.36849209760063e-07	5.Ph.IAA	Wormexp	Individual Effect of compounds
Commonly regulated by all toxicants(CPF and DZN)	9.73552502042121e-09	1.41134107939355e-07	5.Ph.IAA	Wormexp	Individual Effect of compounds
down by B. thuringiensis (BT247), C. elegans strain N2	9.73552502042121e-09	1.41134107939355e-07	5.Ph.IAA	Wormexp	Individual Effect of compounds
heme response genes	9.86433796989564e-09	1.42096412781535e-07	5.Ph.IAA	Wormexp	Individual Effect of compounds
Cytochrome P450 (Menzel)	1.10761431539699e-08	1.5657951440022e-07	5.Ph.IAA	Wormexp	Individual Effect of compounds
Down unc-62 RNAi	1.10761431539699e-08	1.5657951440022e-07	5.Ph.IAA	Wormexp	Individual Effect of compounds
Down vhl-1 mutant vs. wildtype	1.10399876663888e-08	1.5657951440022e-07	5.Ph.IAA	Wormexp	Individual Effect of compounds
Deregulated L1 ogt-1(ok430)	1.16090085531311e-08	1.62419805788522e-07	5.Ph.IAA	Wormexp	Individual Effect of compounds
down by lsm-1 mutant	1.16319983934662e-08	1.62419805788522e-07	5.Ph.IAA	Wormexp	Individual Effect of compounds
down by daf-2 mutant (Chen)	1.17610276143238e-08	1.63220114940249e-07	5.Ph.IAA	Wormexp	Individual Effect of compounds
response to MEK inhibitor	1.30978480597312e-08	1.80670922326959e-07	5.Ph.IAA	Wormexp	Individual Effect of compounds
Down DEHP exposure	1.34025162858507e-08	1.83759801606001e-07	5.Ph.IAA	Wormexp	Individual Effect of compounds
down by Cadmium (Swain)	1.42795685414233e-08	1.94612562875925e-07	5.Ph.IAA	Wormexp	Individual Effect of compounds
down on 15 vs. 25 C, larva	1.4697938143611e-08	1.99122066755111e-07	5.Ph.IAA	Wormexp	Individual Effect of compounds
down by ets-4 (ok165) mutant	1.66954838828249e-08	2.24845688268103e-07	5.Ph.IAA	Wormexp	Individual Effect of compounds
down by B. thuringiensis at 12h (BT247, 1:2) (Yang)	1.84157664009094e-08	2.46554613696882e-07	5.Ph.IAA	Wormexp	Individual Effect of compounds
down by jmjd-5 mutant (Amendola)	2.02844750534283e-08	2.69985176734519e-07	5.Ph.IAA	Wormexp	Individual Effect of compounds
Down by BPA	2.20046453279527e-08	2.91177748641979e-07	5.Ph.IAA	Wormexp	Individual Effect of compounds
UP by mec-3(e1338), PVD/OLL	2.93875393475428e-08	3.86624506098308e-07	5.Ph.IAA	Wormexp	Individual Effect of compounds
UP by silver nitrate	3.04583382641444e-08	3.98409068328694e-07	5.Ph.IAA	Wormexp	Individual Effect of compounds
Changed exposure to 200 nM NaCl	3.85213114313181e-08	5.00997170386743e-07	5.Ph.IAA	Wormexp	Individual Effect of compounds
down by nipi-3 mutant (McEwan)	4.30549108598081e-08	5.56778279073428e-07	5.Ph.IAA	Wormexp	Individual Effect of compounds
UP osm-8 mutant	4.51484730920872e-08	5.80553247218025e-07	5.Ph.IAA	Wormexp	Individual Effect of compounds
down by egl-9;vhl-1 mutant (Albores)	5.01676214974672e-08	6.41469137799075e-07	5.Ph.IAA	Wormexp	Individual Effect of compounds
UP by NaAs, VZ1	5.96712075180888e-08	7.58724403973017e-07	5.Ph.IAA	Wormexp	Individual Effect of compounds
UP by lin-22 mutant (oh4265)	6.15890637367367e-08	7.78759494804515e-07	5.Ph.IAA	Wormexp	Individual Effect of compounds
down by aak-2 overexpressed	6.32476541078176e-08	7.95313042814325e-07	5.Ph.IAA	Wormexp	Individual Effect of compounds
Down N2-Cel-ToRRNAi-fasting	6.71496246462793e-08	8.39739262060065e-07	5.Ph.IAA	Wormexp	Individual Effect of compounds
Down lin-35 null emb	6.83398398688415e-08	8.49953418259471e-07	5.Ph.IAA	Wormexp	Individual Effect of compounds
UP daf-2 vs daf-2;pmk-1	6.97765096004114e-08	8.63105086144219e-07	5.Ph.IAA	Wormexp	Individual Effect of compounds
Down nth-1;xbp-1 mutant	7.02773670177453e-08	8.64601553148044e-07	5.Ph.IAA	Wormexp	Individual Effect of compounds
UP SLR-2-responsive	8.39631730924574e-08	1.02742033310985e-06	5.Ph.IAA	Wormexp	Individual Effect of compounds
down by daf-2:rsks-1 mutant	8.59303640982093e-08	1.04586903041457e-06	5.Ph.IAA	Wormexp	Individual Effect of compounds
UP by set-4 mutant (Delaney)	9.15159839638008e-08	1.10792755054048e-06	5.Ph.IAA	Wormexp	Individual Effect of compounds
UP by Anatase Nano	9.2075592025828e-08	1.10880448386658e-06	5.Ph.IAA	Wormexp	Individual Effect of compounds
down by vitamin C under wrn-1 mutant	1.12041031088916e-07	1.34213361451776e-06	5.Ph.IAA	Wormexp	Individual Effect of compounds
UP by organic methylmercury chloride (MeHgCl), 2.0 and 7.5 uM	1.28909268476463e-07	1.53611253954152e-06	5.Ph.IAA	Wormexp	Individual Effect of compounds
Age-regulated elt-2 targets	1.53387006074168e-07	1.80457545923369e-06	5.Ph.IAA	Wormexp	Individual Effect of compounds
down by B. thuringiensis at 12h (BT247, 1:10) (Yang)	1.53817064627125e-07	1.80457545923369e-06	5.Ph.IAA	Wormexp	Individual Effect of compounds
Down infected by B. thuringiensis DB27	1.53387006074168e-07	1.80457545923369e-06	5.Ph.IAA	Wormexp	Individual Effect of compounds
Down metr-1 strain fed Comamonas DA1877	1.99784237193005e-07	2.33184063513476e-06	5.Ph.IAA	Wormexp	Individual Effect of compounds
down lin-35 mutant(n745, NULL) L1	2.03573167606783e-07	2.36394147690326e-06	5.Ph.IAA	Wormexp	Individual Effect of compounds
UP spr-5 mutant vs. N2 (all)	2.21443454698511e-07	2.55840255276047e-06	5.Ph.IAA	Wormexp	Individual Effect of compounds
Down by HF-HQ 0.2 3D	2.24278887725075e-07	2.57807448718319e-06	5.Ph.IAA	Wormexp	Individual Effect of compounds
Changed by Chlorpyrifos 24C	2.30521746918008e-07	2.62333747992693e-06	5.Ph.IAA	Wormexp	Individual Effect of compounds
UP by arsenic, low dose	2.29970922807978e-07	2.62333747992693e-06	5.Ph.IAA	Wormexp	Individual Effect of compounds
UP by rege-1 RNAi (Habacher)	3.14448073482008e-07	3.56061599624404e-06	5.Ph.IAA	Wormexp	Individual Effect of compounds
UP E. faecalis 24h, TillingArray	3.45084213812807e-07	3.88817658731658e-06	5.Ph.IAA	Wormexp	Individual Effect of compounds
UP xpa-1 mutant	3.75376204857208e-07	4.20865143967983e-06	5.Ph.IAA	Wormexp	Individual Effect of compounds
Down L3 hpl-2 mutant	4.00172187977695e-07	4.44288731627919e-06	5.Ph.IAA	Wormexp	Individual Effect of compounds
UP by Rutile Nano	4.00172187977695e-07	4.44288731627919e-06	5.Ph.IAA	Wormexp	Individual Effect of compounds
UP by UV (Choi)	4.09747017897395e-07	4.52710782880811e-06	5.Ph.IAA	Wormexp	Individual Effect of compounds
UP metr-1 strain fed Comamonas DA1877	4.23539756800426e-07	4.65689123902304e-06	5.Ph.IAA	Wormexp	Individual Effect of compounds
UP by daf-16 mutant (Delaney)	4.39241332187963e-07	4.80631380797983e-06	5.Ph.IAA	Wormexp	Individual Effect of compounds
maturity genes	4.63266803864818e-07	5.04495332821208e-06	5.Ph.IAA	Wormexp	Individual Effect of compounds
down by gld-3 RNAi	4.85928520689051e-07	5.24157968288284e-06	5.Ph.IAA	Wormexp	Individual Effect of compounds
down by sek-1 mutant (Wu)	4.85928520689051e-07	5.24157968288284e-06	5.Ph.IAA	Wormexp	Individual Effect of compounds
UP by wdr-23 mutant	4.93412919951812e-07	5.29720663118078e-06	5.Ph.IAA	Wormexp	Individual Effect of compounds
UP by nhr-62 mutant under eat-2 mutant	4.96312001352313e-07	5.30331509426227e-06	5.Ph.IAA	Wormexp	Individual Effect of compounds
down by P. luminescens (Wong)	5.05548909698529e-07	5.37677251623295e-06	5.Ph.IAA	Wormexp	Individual Effect of compounds
down by sbp-1 RNAi	5.77346809588526e-07	6.11182017964411e-06	5.Ph.IAA	Wormexp	Individual Effect of compounds
down by cco-1 RNAi (Merkwirth)	6.58939585359639e-07	6.94327081610434e-06	5.Ph.IAA	Wormexp	Individual Effect of compounds
down by B. thuringiensis (BT247), 12h	6.77725451469801e-07	7.10830934352658e-06	5.Ph.IAA	Wormexp	Individual Effect of compounds
UP by P. aeruginosa PA14 at 12h	7.11003966926652e-07	7.42314233360119e-06	5.Ph.IAA	Wormexp	Individual Effect of compounds
UP by Anatase Bulk	7.18095979377336e-07	7.46295182220464e-06	5.Ph.IAA	Wormexp	Individual Effect of compounds
down by hyl-2 mutant	7.55709572816117e-07	7.81815903513401e-06	5.Ph.IAA	Wormexp	Individual Effect of compounds
UP by lin-22 mutant (oh4271)	7.76927195666183e-07	8.00129546305988e-06	5.Ph.IAA	Wormexp	Individual Effect of compounds
down by B. thuringiensis (BT247), 24h	7.90554640291361e-07	8.10496559145558e-06	5.Ph.IAA	Wormexp	Individual Effect of compounds
Down exposed to Vibrio cholerae E7946	8.02694023888801e-07	8.19251837834489e-06	5.Ph.IAA	Wormexp	Individual Effect of compounds
Changed between CB4856 and N2, Reproductives	8.13772055720556e-07	8.23175643919993e-06	5.Ph.IAA	Wormexp	Individual Effect of compounds
UP P.luminescens 24h, TillingArray	8.12054696944518e-07	8.23175643919993e-06	5.Ph.IAA	Wormexp	Individual Effect of compounds
Changed between CB4856 and N2 by eQTL	8.25534792415582e-07	8.31379286521179e-06	5.Ph.IAA	Wormexp	Individual Effect of compounds
Down mep-1 RNAi	8.6185063947458e-07	8.64128658785967e-06	5.Ph.IAA	Wormexp	Individual Effect of compounds
Down hpl-2;hpl-1 and his-24 L4 vs. Wildtype	9.39812812715165e-07	9.38164018306893e-06	5.Ph.IAA	Wormexp	Individual Effect of compounds
Changed between CB4856 and N2, Juveniles	9.4435810875718e-07	9.38584740406699e-06	5.Ph.IAA	Wormexp	Individual Effect of compounds
Repressed by daf-16 (Heimbucher)	9.79245740656829e-07	9.69027524232584e-06	5.Ph.IAA	Wormexp	Individual Effect of compounds
down by B. thuringiensis at 6h (BT247, 1:2) (Yang)	1.03214712984153e-06	1.01570759090232e-05	5.Ph.IAA	Wormexp	Individual Effect of compounds
down by Pathogens: E. faecalis, E. carotovora, S. marcescens, P. luminescens	1.03534341427653e-06	1.01570759090232e-05	5.Ph.IAA	Wormexp	Individual Effect of compounds
down by wdr-23 mutant	1.11642690227164e-06	1.09055263071685e-05	5.Ph.IAA	Wormexp	Individual Effect of compounds
UP S. marcescens 24h, TillingArray	1.16716131916291e-06	1.13523895829692e-05	5.Ph.IAA	Wormexp	Individual Effect of compounds
Down nth-1 mutant	1.21577028224982e-06	1.17249710271211e-05	5.Ph.IAA	Wormexp	Individual Effect of compounds
UP fed by Comamonas DA1877 vs. OP50 Gravid adult	1.21344319043798e-06	1.17249710271211e-05	5.Ph.IAA	Wormexp	Individual Effect of compounds
down by daf-2 mutant (Son)	1.24600879461147e-06	1.19658903651296e-05	5.Ph.IAA	Wormexp	Individual Effect of compounds
down by egl-9 mutant (Albores)	1.27182754698858e-06	1.21625188947311e-05	5.Ph.IAA	Wormexp	Individual Effect of compounds
down by lin-22 mutant (oh4265)	1.36829229631404e-06	1.29759719433781e-05	5.Ph.IAA	Wormexp	Individual Effect of compounds
down in larva and adult on 15 vs. 25 C	1.36829229631404e-06	1.29759719433781e-05	5.Ph.IAA	Wormexp	Individual Effect of compounds
UP mev-1 RNAi, ETC complex I	1.39590360475954e-06	1.31828904748245e-05	5.Ph.IAA	Wormexp	Individual Effect of compounds
UP by daf-16 mutant (Mueller)	1.57921600012159e-06	1.4852461224284e-05	5.Ph.IAA	Wormexp	Individual Effect of compounds
down by aging on day 3	1.5884971399044e-06	1.48782695079112e-05	5.Ph.IAA	Wormexp	Individual Effect of compounds
UP by hrde-1 mutant	1.63589932006162e-06	1.52594543133616e-05	5.Ph.IAA	Wormexp	Individual Effect of compounds
Changed in mutation-accumulation (MA) lines	1.9134304435516e-06	1.77753783245855e-05	5.Ph.IAA	Wormexp	Individual Effect of compounds
down in abundance day 22 vs. day 1 under daf-2 mutant, proteomics	2.06615902293019e-06	1.91161704723135e-05	5.Ph.IAA	Wormexp	Individual Effect of compounds
down in day 12 vs. day 2 (Pu)	2.16643262717346e-06	1.99627557062623e-05	5.Ph.IAA	Wormexp	Individual Effect of compounds
UP by hemin 20 um vs. 4um	2.37694006851223e-06	2.18141757900558e-05	5.Ph.IAA	Wormexp	Individual Effect of compounds
down by B. thuringiensis at 6h (BT247, 1:10) (Yang)	2.40160356134334e-06	2.19520068498692e-05	5.Ph.IAA	Wormexp	Individual Effect of compounds
UP P.luminescens 24h, RNASeq	2.49924333577751e-06	2.27531113289184e-05	5.Ph.IAA	Wormexp	Individual Effect of compounds
down by Hypoxia	2.53233237455836e-06	2.29625039222902e-05	5.Ph.IAA	Wormexp	Individual Effect of compounds
down by puf-8 mutant on fbf-1;lip-1	2.55624070025892e-06	2.29960625841474e-05	5.Ph.IAA	Wormexp	Individual Effect of compounds
down by starvation, all stages (Gilst)	2.55624070025892e-06	2.29960625841474e-05	5.Ph.IAA	Wormexp	Individual Effect of compounds
down by Cadmium (Huffman)	2.68682603872494e-06	2.40756537958187e-05	5.Ph.IAA	Wormexp	Individual Effect of compounds
UP exposed to space condition	2.75732865178511e-06	2.46105098488741e-05	5.Ph.IAA	Wormexp	Individual Effect of compounds
UP par-1 vs skn-1, pharyngeally expressed	3.07197251747823e-06	2.73117556632049e-05	5.Ph.IAA	Wormexp	Individual Effect of compounds
UP dpy-10 mutant	3.1070954976999e-06	2.75165344465563e-05	5.Ph.IAA	Wormexp	Individual Effect of compounds
Down by Tannic acid 100um	3.16941964792035e-06	2.79596865064602e-05	5.Ph.IAA	Wormexp	Individual Effect of compounds
UP by hemin 500 um vs. 4um	3.58477245863663e-06	3.15017070110307e-05	5.Ph.IAA	Wormexp	Individual Effect of compounds
UP by Lactoferrin-based product	3.98364499017367e-06	3.48722153755203e-05	5.Ph.IAA	Wormexp	Individual Effect of compounds
down by skn-1 mutant, independent of sodium arsenite	4.10401725621183e-06	3.57882884104909e-05	5.Ph.IAA	Wormexp	Individual Effect of compounds
down by Octopamine	4.16530515485466e-06	3.60465191347879e-05	5.Ph.IAA	Wormexp	Individual Effect of compounds
Down fed by Comamonas DA1877 vs. OP50 Gravid adult	4.15720889097165e-06	3.60465191347879e-05	5.Ph.IAA	Wormexp	Individual Effect of compounds
down by Tetracycline vs. S. enterica SL2048 at 120h (Recovery after infection)	4.59717286473989e-06	3.9633202424803e-05	5.Ph.IAA	Wormexp	Individual Effect of compounds
UP by Cadmium under mtl-1 KO, mtl-2 (zs1) mutant	5.28018623837902e-06	4.53498259567949e-05	5.Ph.IAA	Wormexp	Individual Effect of compounds
Down by mercury low 4H	5.47915043134347e-06	4.68817533148035e-05	5.Ph.IAA	Wormexp	Individual Effect of compounds
UP by Beta-naphthoflavone 8	5.58929599357084e-06	4.7645084948941e-05	5.Ph.IAA	Wormexp	Individual Effect of compounds
down by kin-1 mutant	5.71439691013431e-06	4.8529728983081e-05	5.Ph.IAA	Wormexp	Individual Effect of compounds
UP cde-1 mutant	6.11235786160474e-06	5.17164553643583e-05	5.Ph.IAA	Wormexp	Individual Effect of compounds
UP by Quercetin 200um	6.27519858038934e-06	5.28975998850597e-05	5.Ph.IAA	Wormexp	Individual Effect of compounds
down by daf-2; daf-16 mutant (Mueller)	6.55864194905306e-06	5.50829117197224e-05	5.Ph.IAA	Wormexp	Individual Effect of compounds
UP by lin-45 mutant (Burton)	6.61211219350542e-06	5.53278211485968e-05	5.Ph.IAA	Wormexp	Individual Effect of compounds
UP Food vs. Starve 6H	6.78632712093204e-06	5.65775843488693e-05	5.Ph.IAA	Wormexp	Individual Effect of compounds
UP D2030.4 RNAi ETC complex I	6.94495547929725e-06	5.76887542732866e-05	5.Ph.IAA	Wormexp	Individual Effect of compounds
Down tdp-1 mutant	7.32931171739681e-06	6.06600489774368e-05	5.Ph.IAA	Wormexp	Individual Effect of compounds
UP by lem-2(tm1582) mutant and emr-1 RNAi	7.43198743424319e-06	6.12869688418025e-05	5.Ph.IAA	Wormexp	Individual Effect of compounds
Down P.luminescens 24h, TillingArray	7.50161026276535e-06	6.16377796319636e-05	5.Ph.IAA	Wormexp	Individual Effect of compounds
down by NaAs, VZ1	8.19652000432195e-06	6.66259983208456e-05	5.Ph.IAA	Wormexp	Individual Effect of compounds
UP Bacillus megaterium	8.19652000432195e-06	6.66259983208456e-05	5.Ph.IAA	Wormexp	Individual Effect of compounds
UP by swsn-2.2 RNAi	8.17175094969191e-06	6.66259983208456e-05	5.Ph.IAA	Wormexp	Individual Effect of compounds
UP by Hypoxia	8.53420024199677e-06	6.91239848782372e-05	5.Ph.IAA	Wormexp	Individual Effect of compounds
Down rde-1 mutant	8.93479012544105e-06	7.16041631179712e-05	5.Ph.IAA	Wormexp	Individual Effect of compounds
Responding to M. nematophilum AND P. aeruginosa NOT S. Aureus	8.93479012544105e-06	7.16041631179712e-05	5.Ph.IAA	Wormexp	Individual Effect of compounds
UP daf-19 mutant	8.88923335610738e-06	7.16041631179712e-05	5.Ph.IAA	Wormexp	Individual Effect of compounds
UP in alg-1 mutant	9.12007508756291e-06	7.28325996466427e-05	5.Ph.IAA	Wormexp	Individual Effect of compounds
PQM-1 L3 Targets	9.32598734560092e-06	7.42165985964604e-05	5.Ph.IAA	Wormexp	Individual Effect of compounds
Environemental genes	9.49577424867521e-06	7.53044675609226e-05	5.Ph.IAA	Wormexp	Individual Effect of compounds
UP by gas-1 mutant (McCormack)	9.96666152608024e-06	7.87643112269397e-05	5.Ph.IAA	Wormexp	Individual Effect of compounds
Changed by arsenic	1.0609536720876e-05	8.29804315350988e-05	5.Ph.IAA	Wormexp	Individual Effect of compounds
Down N2-Cel-RhebRNAi-fasting	1.06059947361243e-05	8.29804315350988e-05	5.Ph.IAA	Wormexp	Individual Effect of compounds
UP by aak-2 overexpressed to N2	1.05403571032635e-05	8.29804315350988e-05	5.Ph.IAA	Wormexp	Individual Effect of compounds
UP by glp-1 mutant (Boyd)	1.06868840604778e-05	8.32991374029023e-05	5.Ph.IAA	Wormexp	Individual Effect of compounds
Down tax-6 null	1.12016787513131e-05	8.70137229965484e-05	5.Ph.IAA	Wormexp	Individual Effect of compounds
Changed 9, 14, 19 days vs. 4 days in N2	1.1409950218675e-05	8.80306667718793e-05	5.Ph.IAA	Wormexp	Individual Effect of compounds
Down dbl-1 and sma-9 knock-out	1.1409950218675e-05	8.80306667718793e-05	5.Ph.IAA	Wormexp	Individual Effect of compounds
down by mec-3(e1338), PVD/OLL	1.18513174293915e-05	9.11270218557268e-05	5.Ph.IAA	Wormexp	Individual Effect of compounds
down by dcr-1 RNAi (Rybak-Wolf)	1.19962670508225e-05	9.19309892514211e-05	5.Ph.IAA	Wormexp	Individual Effect of compounds
UP spr-5 mutant (sprf26 vs. sprf1)	1.2142650269686e-05	9.27405101134407e-05	5.Ph.IAA	Wormexp	Individual Effect of compounds
UP by dpy-21 mutant (Delaney)	1.22583382509591e-05	9.32437584477829e-05	5.Ph.IAA	Wormexp	Individual Effect of compounds
UP by Octopamine	1.22904778270364e-05	9.32437584477829e-05	5.Ph.IAA	Wormexp	Individual Effect of compounds
UP by fenamiphos mid	1.2590509188384e-05	9.52026541952224e-05	5.Ph.IAA	Wormexp	Individual Effect of compounds
Down unc-32(e189);dcr-1(ok247) vs. unc-32(e189)	1.29324872580439e-05	9.74647052957212e-05	5.Ph.IAA	Wormexp	Individual Effect of compounds
down by NaAsc (Marni)	1.32884687966876e-05	9.98170131394754e-05	5.Ph.IAA	Wormexp	Individual Effect of compounds
Age-related	1.3480142199272e-05	0.000100923696202444	5.Ph.IAA	Wormexp	Individual Effect of compounds
UP his-24 KO	1.35264010619479e-05	0.00010093799612129	5.Ph.IAA	Wormexp	Individual Effect of compounds
UP by sir-2.1(O/E)	1.40443081720834e-05	0.000104460279083862	5.Ph.IAA	Wormexp	Individual Effect of compounds
down by vhl-1 mutant (Albores)	1.52109222284791e-05	0.000112768921798105	5.Ph.IAA	Wormexp	Individual Effect of compounds
down by single-walled carbon nanotubes (SWCNTs)	1.59053079411562e-05	0.00011753402881192	5.Ph.IAA	Wormexp	Individual Effect of compounds
UP by HF-HQ 2.0 3D	1.64401400581602e-05	0.000121093070460752	5.Ph.IAA	Wormexp	Individual Effect of compounds
UP by phenanthroline	1.7986248750307e-05	0.000132053877921609	5.Ph.IAA	Wormexp	Individual Effect of compounds
UP rde-4(ne337) mutant	1.80525466907626e-05	0.000132114457453941	5.Ph.IAA	Wormexp	Individual Effect of compounds
Down alg-1 mutant	1.95179372472164e-05	0.000142380849918797	5.Ph.IAA	Wormexp	Individual Effect of compounds
down by gld-1 RNAi	2.01202279899371e-05	0.000146305555607338	5.Ph.IAA	Wormexp	Individual Effect of compounds
UP by wrn-1 mutant	2.05723372999468e-05	0.000149116686925729	5.Ph.IAA	Wormexp	Individual Effect of compounds
down by S. aureus (Bond)	2.22528126696849e-05	0.000160785402019692	5.Ph.IAA	Wormexp	Individual Effect of compounds
UP Food vs. Starve 15H	2.25909080011907e-05	0.000162711729780728	5.Ph.IAA	Wormexp	Individual Effect of compounds
down by lin-22 mutant (oh4271)	2.27372894360189e-05	0.00016324943456271	5.Ph.IAA	Wormexp	Individual Effect of compounds
UP by rapamycin under eat-2 mutant	2.37317977613474e-05	0.000169853999071782	5.Ph.IAA	Wormexp	Individual Effect of compounds
UP by daf-16 mutant (adults 25 C)	2.57612307365299e-05	0.000183801132151542	5.Ph.IAA	Wormexp	Individual Effect of compounds
down by pos-1 RNAi	2.86512640734045e-05	0.000203782115722089	5.Ph.IAA	Wormexp	Individual Effect of compounds
UP by virus Orsay	2.8934275819273e-05	0.000205153930731045	5.Ph.IAA	Wormexp	Individual Effect of compounds
UP lin-35 mutant(n745, NULL) L1	3.06319429797666e-05	0.000216516466527791	5.Ph.IAA	Wormexp	Individual Effect of compounds
UP osm-7 mutant	3.2041286824665e-05	0.000225776993228909	5.Ph.IAA	Wormexp	Individual Effect of compounds
UP by set-25 mutant (eemb)	3.26174850586663e-05	0.000229127765412113	5.Ph.IAA	Wormexp	Individual Effect of compounds
UP by dcr-1 RNAi (Rybak-Wolf)	3.33512398702805e-05	0.000233561298291565	5.Ph.IAA	Wormexp	Individual Effect of compounds
UP by gei-8(ok1671) homozygous mutant	3.36853739859431e-05	0.000235177641693272	5.Ph.IAA	Wormexp	Individual Effect of compounds
UP by Tetracycline vs. S. enterica SL2048 at 120h (Recovery after infection)	3.60292042453864e-05	0.000250772076032108	5.Ph.IAA	Wormexp	Individual Effect of compounds
Down by HF-HQ 2.0 3D	3.70837679686392e-05	0.000257325170416533	5.Ph.IAA	Wormexp	Individual Effect of compounds
UP by mianserin but not aging on day 5	3.86186498430209e-05	0.000267161237211902	5.Ph.IAA	Wormexp	Individual Effect of compounds
down by N. parisii at 30h	3.99684170689526e-05	0.000275660961360413	5.Ph.IAA	Wormexp	Individual Effect of compounds
UP heat-shocked	4.20397235737226e-05	0.000289070727654963	5.Ph.IAA	Wormexp	Individual Effect of compounds
Regulated by temperature	4.30920107516578e-05	0.000295413905032449	5.Ph.IAA	Wormexp	Individual Effect of compounds
Activated by glp-1 mutant (Germ cell absence)	4.3579455595233e-05	0.000297858381185436	5.Ph.IAA	Wormexp	Individual Effect of compounds
down by lin-22 mutant (sp5)	4.6321054846436e-05	0.000315648864761941	5.Ph.IAA	Wormexp	Individual Effect of compounds
down by PA14, 24h	4.66699957384134e-05	0.000317077344180982	5.Ph.IAA	Wormexp	Individual Effect of compounds
down by age-1(mg44, m333) mutant	4.76361390669129e-05	0.00032267813248897	5.Ph.IAA	Wormexp	Individual Effect of compounds
down by starvation, L4/adults (Gilst)	4.86732392643582e-05	0.000327752344868873	5.Ph.IAA	Wormexp	Individual Effect of compounds
Top 30 UP vhl-1 vs. wildtype	4.86732392643582e-05	0.000327752344868873	5.Ph.IAA	Wormexp	Individual Effect of compounds
UP to PA14	5.2717097476353e-05	0.000353935439103774	5.Ph.IAA	Wormexp	Individual Effect of compounds
Down nhr-80 null	5.34558395818973e-05	0.000357839679083524	5.Ph.IAA	Wormexp	Individual Effect of compounds
UP lin-35 num emb	5.40668950711191e-05	0.000360868777659435	5.Ph.IAA	Wormexp	Individual Effect of compounds
down by food under high salt (Burton)	5.59583762699534e-05	0.000370236233693064	5.Ph.IAA	Wormexp	Individual Effect of compounds
down by rotenone after 20days	5.59583762699534e-05	0.000370236233693064	5.Ph.IAA	Wormexp	Individual Effect of compounds
UP by AgNPs	5.56664795348378e-05	0.000370236233693064	5.Ph.IAA	Wormexp	Individual Effect of compounds
UP by daf-2 mutant (Kumar)	5.71875097675972e-05	0.000377271803568264	5.Ph.IAA	Wormexp	Individual Effect of compounds
UP isp-1 RNAi, ETC complex I	5.77052155771045e-05	0.00037958690940315	5.Ph.IAA	Wormexp	Individual Effect of compounds
UP pcca-1 strain fed Comamonas DA1877	5.8224139659587e-05	0.000381896662435792	5.Ph.IAA	Wormexp	Individual Effect of compounds
UP hpl-1 KO	6.25117000553112e-05	0.000408840888867495	5.Ph.IAA	Wormexp	Individual Effect of compounds
Confirmed infected by PA14 in spe-26 mutant	6.39234767990454e-05	0.000413323389757464	5.Ph.IAA	Wormexp	Individual Effect of compounds
down by cav-1 RNAi (Roitenberg)	6.39234767990454e-05	0.000413323389757464	5.Ph.IAA	Wormexp	Individual Effect of compounds
Down by heat shock	6.39234767990454e-05	0.000413323389757464	5.Ph.IAA	Wormexp	Individual Effect of compounds
UP fed by E. Coli HT115 vs. OP50	6.39234767990454e-05	0.000413323389757464	5.Ph.IAA	Wormexp	Individual Effect of compounds
UP by aak-2 overexpressed	6.41832790220961e-05	0.000413827600720371	5.Ph.IAA	Wormexp	Individual Effect of compounds
UP ash-2 RNAi L3	6.53174241622119e-05	0.000419950444613543	5.Ph.IAA	Wormexp	Individual Effect of compounds
down by tax-4 RNAi	6.67344714582487e-05	0.000427852555039363	5.Ph.IAA	Wormexp	Individual Effect of compounds
UP infected with hly(+) V. cholerae strains	6.96251702216048e-05	0.000445131706248237	5.Ph.IAA	Wormexp	Individual Effect of compounds
UP spr-5 mutant (sprf1 vs. N2)	7.19384391486917e-05	0.000458632738102024	5.Ph.IAA	Wormexp	Individual Effect of compounds
Confirmed infected by PA14 in wildtype	7.25966020408348e-05	0.000461535939231676	5.Ph.IAA	Wormexp	Individual Effect of compounds
Down by high dichlorvos	7.53145465325989e-05	0.000477481637627285	5.Ph.IAA	Wormexp	Individual Effect of compounds
UP by nhr-8(hd117) mutant	7.56206807368177e-05	0.000478090748213881	5.Ph.IAA	Wormexp	Individual Effect of compounds
down by biofilms of Y. pseudotuberculosis at 1h	7.87857634903175e-05	0.000495349164928073	5.Ph.IAA	Wormexp	Individual Effect of compounds
UP Micrococcus luteus vs. OP50	7.87857634903175e-05	0.000495349164928073	5.Ph.IAA	Wormexp	Individual Effect of compounds
down by Hydrogen sulfide (H2S)	8.20055338815699e-05	0.000511355055108091	5.Ph.IAA	Wormexp	Individual Effect of compounds
Down osm-7 mutant	8.20055338815699e-05	0.000511355055108091	5.Ph.IAA	Wormexp	Individual Effect of compounds
UP found to affect acdh-1	8.20055338815699e-05	0.000511355055108091	5.Ph.IAA	Wormexp	Individual Effect of compounds
down by male in hermaphrodites	8.22636818764056e-05	0.000511563223909014	5.Ph.IAA	Wormexp	Individual Effect of compounds
WT-Pico Pan-neural Depleted Genes	8.31245669074239e-05	0.000515508213300536	5.Ph.IAA	Wormexp	Individual Effect of compounds
Down jun-1 mutant vs. wt by Fast	8.78154844819032e-05	0.000543119681197858	5.Ph.IAA	Wormexp	Individual Effect of compounds
UP dpy-9 mutant	8.87777041804442e-05	0.000546102850580246	5.Ph.IAA	Wormexp	Individual Effect of compounds
UP to soil bacteria vs OP50	8.87005302909777e-05	0.000546102850580246	5.Ph.IAA	Wormexp	Individual Effect of compounds
UP by Quercetin 50um	9.69484661680054e-05	0.000594756628027979	5.Ph.IAA	Wormexp	Individual Effect of compounds
Down osm-11 mutant	0.000103140558629889	0.00063104277269255	5.Ph.IAA	Wormexp	Individual Effect of compounds
Down by mercury high 4H	0.000106100247510245	0.000647410625558494	5.Ph.IAA	Wormexp	Individual Effect of compounds
down by NaAs, N2	0.000110901590412638	0.00067130856324246	5.Ph.IAA	Wormexp	Individual Effect of compounds
PA14 Infection repressed	0.000110901590412638	0.00067130856324246	5.Ph.IAA	Wormexp	Individual Effect of compounds
UP by prp-8:prp-6:prp-31 RNAi on glp-4 mutant	0.000110901590412638	0.00067130856324246	5.Ph.IAA	Wormexp	Individual Effect of compounds
UP by Tannic acid 300um	0.000113678051830295	0.000686289777097481	5.Ph.IAA	Wormexp	Individual Effect of compounds
Induced by heat	0.000114920834125751	0.000691957191720128	5.Ph.IAA	Wormexp	Individual Effect of compounds
UP glp-1 mutant	0.00011663505636784	0.000700425826631147	5.Ph.IAA	Wormexp	Individual Effect of compounds
Enriched ASER vs. ASEL neurons	0.000119033877306929	0.000712950275659396	5.Ph.IAA	Wormexp	Individual Effect of compounds
UP nduf-6 RNAi, ETC complex I	0.000122827061664274	0.00073373856259288	5.Ph.IAA	Wormexp	Individual Effect of compounds
UP by starved (Mueller)	0.00012719275876677	0.000757829107207248	5.Ph.IAA	Wormexp	Individual Effect of compounds
down by E. coli strain LF82 at 72h, proteomics	0.000127545284771632	0.000757945347624634	5.Ph.IAA	Wormexp	Individual Effect of compounds
UP ash-2 RNAi Day 8 on glp-1(e2141ts)	0.000134084528745176	0.000794730175583388	5.Ph.IAA	Wormexp	Individual Effect of compounds
UP by pristine silver nanomterials	0.000136443624875282	0.000803651873442915	5.Ph.IAA	Wormexp	Individual Effect of compounds
UP Core diet response genes Comamonas DA1877	0.000136443624875282	0.000803651873442915	5.Ph.IAA	Wormexp	Individual Effect of compounds
UP overexpressed SIR-2.1	0.000136649066354309	0.000803651873442915	5.Ph.IAA	Wormexp	Individual Effect of compounds
UP by gravity (Higashibata)	0.000141040321393192	0.000827339617244598	5.Ph.IAA	Wormexp	Individual Effect of compounds
UP by daf-16 mutant, Polysomal seq	0.000150565815458548	0.000880945490960554	5.Ph.IAA	Wormexp	Individual Effect of compounds
down by nuo-6 mutant	0.000151744656076301	0.000885566249306823	5.Ph.IAA	Wormexp	Individual Effect of compounds
Changed between long- and short-lived animals	0.000155432085636975	0.000903310908155898	5.Ph.IAA	Wormexp	Individual Effect of compounds
Down gld-1 mutant, total RNA	0.000155579031633177	0.000903310908155898	5.Ph.IAA	Wormexp	Individual Effect of compounds
down by B. thuringiensis (BT247), C. elegans strain MY15	0.000166789365336005	0.000963483744935907	5.Ph.IAA	Wormexp	Individual Effect of compounds
down by osm-9 (King)	0.00016669504359452	0.000963483744935907	5.Ph.IAA	Wormexp	Individual Effect of compounds
Changed daf-2 vs. N2	0.000170746451628969	0.000978888977097059	5.Ph.IAA	Wormexp	Individual Effect of compounds
down by hermaphrodite L3	0.000170746451628969	0.000978888977097059	5.Ph.IAA	Wormexp	Individual Effect of compounds
UP daf-16(-) and /or hsf-1(-) mutants and validated by qPCR	0.000170746451628969	0.000978888977097059	5.Ph.IAA	Wormexp	Individual Effect of compounds
UP by Tannic acid 100um	0.000175405521893442	0.00100307278349114	5.Ph.IAA	Wormexp	Individual Effect of compounds
Down transgenic myo-4::his-SUMO-1	0.000181773335779538	0.00103429028058557	5.Ph.IAA	Wormexp	Individual Effect of compounds
UP after 8h infection with S. aureus	0.000181481242427568	0.00103429028058557	5.Ph.IAA	Wormexp	Individual Effect of compounds
down by food under low salt (Burton)	0.000184983631026439	0.00104993203046428	5.Ph.IAA	Wormexp	Individual Effect of compounds
Down by testosterone 10e-09	0.000187009027625039	0.00105878743003629	5.Ph.IAA	Wormexp	Individual Effect of compounds
UP by daf-2 mutant (Mueller)	0.000196428568975122	0.00110935836969572	5.Ph.IAA	Wormexp	Individual Effect of compounds
UP by UV irradiation on xpa-1 mutant	0.000206534614058445	0.00116354648910154	5.Ph.IAA	Wormexp	Individual Effect of compounds
down by P. aeruginosa PA14 at 12h	0.000222479923148266	0.0012502822347789	5.Ph.IAA	Wormexp	Individual Effect of compounds
UP by daf-2 mutant, Polysomal seq	0.000223935583767005	0.00125536302624065	5.Ph.IAA	Wormexp	Individual Effect of compounds
down by bar-1 (activated)	0.000235203498671231	0.00131529032672167	5.Ph.IAA	Wormexp	Individual Effect of compounds
down by cdk-8 mutant	0.000239589252106651	0.0013365322004773	5.Ph.IAA	Wormexp	Individual Effect of compounds
down in abundance at day 1 by hsf-1 mutant, proteomics	0.000248389238944072	0.00138223449348828	5.Ph.IAA	Wormexp	Individual Effect of compounds
down by Tetracycline vs. S. enterica SL2048 at 96h (Recovery after infection)	0.00025515768506513	0.00141643632002009	5.Ph.IAA	Wormexp	Individual Effect of compounds
down by temperature shift (15-25) (Sonoda)	0.000262044383059177	0.00145112655922795	5.Ph.IAA	Wormexp	Individual Effect of compounds
UP by mid cadmium 8H	0.000275277655573574	0.00152070860214916	5.Ph.IAA	Wormexp	Individual Effect of compounds
UP dys-1 mutants	0.000276176119303442	0.00152197783906691	5.Ph.IAA	Wormexp	Individual Effect of compounds
UP by fenamiphos high	0.000290593787057158	0.00159756391145433	5.Ph.IAA	Wormexp	Individual Effect of compounds
Down P.luminescens 24h, RNASeq	0.000301312029570159	0.00165249681759442	5.Ph.IAA	Wormexp	Individual Effect of compounds
decreased abundance by daf-2 mutant, proteomics	0.000305897868563905	0.00166960083657421	5.Ph.IAA	Wormexp	Individual Effect of compounds
UP by EtBr at 3h	0.000305897868563905	0.00166960083657421	5.Ph.IAA	Wormexp	Individual Effect of compounds
UP by ser-3;ser-6 mutant	0.000321502006020536	0.00175057073134627	5.Ph.IAA	Wormexp	Individual Effect of compounds
Down gas-1 RNAi, ETC complex I	0.000331321333810274	0.00179973115931309	5.Ph.IAA	Wormexp	Individual Effect of compounds
Down nduf-6 RNAi, ETC complex I	0.000337595975754298	0.00182944866861139	5.Ph.IAA	Wormexp	Individual Effect of compounds
down by isp-1 mutant (Cristina)	0.000345856959761562	0.00186668298968352	5.Ph.IAA	Wormexp	Individual Effect of compounds
UP dauer vs. dauer-exit	0.000346107303008104	0.00186668298968352	5.Ph.IAA	Wormexp	Individual Effect of compounds
UP osm-11 mutant	0.000354786640572051	0.00190897019844441	5.Ph.IAA	Wormexp	Individual Effect of compounds
Down Food vs. Starve 3H	0.00035919004667088	0.00192810506184652	5.Ph.IAA	Wormexp	Individual Effect of compounds
Changed by Diazinon 16C	0.000368125810034898	0.00196567622369344	5.Ph.IAA	Wormexp	Individual Effect of compounds
Changed by nitric oxide (NO) treatment under hsf-1 (SY441) mutant	0.000371371167042259	0.00196567622369344	5.Ph.IAA	Wormexp	Individual Effect of compounds
down by polyglutamines-expanded	0.000371371167042259	0.00196567622369344	5.Ph.IAA	Wormexp	Individual Effect of compounds
UP by allantoin	0.000371371167042259	0.00196567622369344	5.Ph.IAA	Wormexp	Individual Effect of compounds
UP by low acrylamide 8H	0.000371371167042259	0.00196567622369344	5.Ph.IAA	Wormexp	Individual Effect of compounds
UP infected by Microbacterium nematophilum	0.000371371167042259	0.00196567622369344	5.Ph.IAA	Wormexp	Individual Effect of compounds
skn-1 targets (positive regulation)	0.000380137518217522	0.00200276155431269	5.Ph.IAA	Wormexp	Individual Effect of compounds
UP by oxidative stress	0.000380137518217522	0.00200276155431269	5.Ph.IAA	Wormexp	Individual Effect of compounds
down by alpha-synuclein	0.000389036096665092	0.00204491029101559	5.Ph.IAA	Wormexp	Individual Effect of compounds
down by skn-1 mutant, UP by tert-butyl hydrogen peroxide	0.000407233320870759	0.00213562912051117	5.Ph.IAA	Wormexp	Individual Effect of compounds
down by rotenone after 5days	0.000428010247619808	0.00223429202656578	5.Ph.IAA	Wormexp	Individual Effect of compounds
UP by daf-16 mutant, Monosomal seq	0.000428010247619808	0.00223429202656578	5.Ph.IAA	Wormexp	Individual Effect of compounds
Down Bacillus strain 67	0.000430555309072904	0.00224243451590373	5.Ph.IAA	Wormexp	Individual Effect of compounds
down by plep-1 mutant (young adult hermaphrodites)	0.000433112231945166	0.00225060146097534	5.Ph.IAA	Wormexp	Individual Effect of compounds
Age markers Top 50	0.000435541940910975	0.00225293967616677	5.Ph.IAA	Wormexp	Individual Effect of compounds
down in long-live animals, concordant with longevity	0.000435541940910975	0.00225293967616677	5.Ph.IAA	Wormexp	Individual Effect of compounds
down by pmk-1 (km25) (Bond)	0.000443459319824178	0.00228351450660595	5.Ph.IAA	Wormexp	Individual Effect of compounds
UP by mir-58, mir-80, mir-81, mir-82 mutant	0.000442458908649352	0.00228351450660595	5.Ph.IAA	Wormexp	Individual Effect of compounds
down by virus Orsay	0.000445251566073672	0.00228756786542591	5.Ph.IAA	Wormexp	Individual Effect of compounds
down by isp-1 mutant	0.000467378411797159	0.00239584068750075	5.Ph.IAA	Wormexp	Individual Effect of compounds
UP by HF-HQ 0.2 3D	0.000478432827275242	0.0024469957637718	5.Ph.IAA	Wormexp	Individual Effect of compounds
UP Bacillus strain 67	0.00048961736981376	0.0024985855015608	5.Ph.IAA	Wormexp	Individual Effect of compounds
UP SLR-2-responsive and presented in SAGE	0.000517131590653201	0.00263309060475769	5.Ph.IAA	Wormexp	Individual Effect of compounds
down by PA14 (Miller)	0.000527968917587083	0.00268227066167009	5.Ph.IAA	Wormexp	Individual Effect of compounds
Down kgb-1 mutant vs. wt by fast	0.000539456651129564	0.00272845186215753	5.Ph.IAA	Wormexp	Individual Effect of compounds
UP by npr-1 mutant (ur89)	0.000538950860641309	0.00272845186215753	5.Ph.IAA	Wormexp	Individual Effect of compounds
UP by ercc-1 mutant	0.000543788585200764	0.00274426345879587	5.Ph.IAA	Wormexp	Individual Effect of compounds
down by Cadmium under mtl-1 KO, mtl-2 (zs1) mutant	0.000554845059956596	0.00279386583287879	5.Ph.IAA	Wormexp	Individual Effect of compounds
UP in gonad-ablated animals	0.000561351799871787	0.00282039005851697	5.Ph.IAA	Wormexp	Individual Effect of compounds
Hypoxia response genes (Albores)	0.000573761842272814	0.00287639196698882	5.Ph.IAA	Wormexp	Individual Effect of compounds
down by P. aeruginosa PA14 (Head)	0.0005960577817191	0.00297506033156287	5.Ph.IAA	Wormexp	Individual Effect of compounds
Down by RPW-24	0.0005960577817191	0.00297506033156287	5.Ph.IAA	Wormexp	Individual Effect of compounds
UP by vhp-1 RNAi during development	0.000619940703004344	0.00308749461715074	5.Ph.IAA	Wormexp	Individual Effect of compounds
Down Pseudomonas sp. vs. OP50	0.00063210819640367	0.00313437528325654	5.Ph.IAA	Wormexp	Individual Effect of compounds
UP tom-1 mutant	0.00063210819640367	0.00313437528325654	5.Ph.IAA	Wormexp	Individual Effect of compounds
down in abundance day 22 vs. day 1, proteomics	0.000647473541285662	0.00320358647818732	5.Ph.IAA	Wormexp	Individual Effect of compounds
down by xrn-2 RNAi	0.000650991274255865	0.00320704792252456	5.Ph.IAA	Wormexp	Individual Effect of compounds
UP daf-14 mutant	0.000650991274255865	0.00320704792252456	5.Ph.IAA	Wormexp	Individual Effect of compounds
UP by smg-2 depletion	0.000653058076931283	0.00321028117299266	5.Ph.IAA	Wormexp	Individual Effect of compounds
down by zip-2 RNAi on OP50	0.000669524139687591	0.00328413134036413	5.Ph.IAA	Wormexp	Individual Effect of compounds
UP by hyl-2 mutant	0.000686994632549219	0.00336258017996134	5.Ph.IAA	Wormexp	Individual Effect of compounds
down by dpy-21 mutant (Delaney)	0.000689607725815423	0.00336812700419722	5.Ph.IAA	Wormexp	Individual Effect of compounds
Down by hemolysin mutant of Vibrio cholerae E7946	0.0007083264713229	0.00344476719814299	5.Ph.IAA	Wormexp	Individual Effect of compounds
down by xpa-1 mutant (Arczewska)	0.0007083264713229	0.00344476719814299	5.Ph.IAA	Wormexp	Individual Effect of compounds
down by daf-12 mutant (Delaney)	0.000737073218012316	0.00357692674668664	5.Ph.IAA	Wormexp	Individual Effect of compounds
UP By HuminFeed 2.0 3D	0.000739181408510558	0.0035795252888724	5.Ph.IAA	Wormexp	Individual Effect of compounds
down by ham-3 RNAi	0.000743887739242966	0.00358705189516311	5.Ph.IAA	Wormexp	Individual Effect of compounds
Down by Tannic acid 200um	0.000743887739242966	0.00358705189516311	5.Ph.IAA	Wormexp	Individual Effect of compounds
UP by high salt (King)	0.000748535816546639	0.00359423527101297	5.Ph.IAA	Wormexp	Individual Effect of compounds
UP sma-9 knock-out	0.000748535816546639	0.00359423527101297	5.Ph.IAA	Wormexp	Individual Effect of compounds
Down NP-exposure	0.00079229091815806	0.00379632448363736	5.Ph.IAA	Wormexp	Individual Effect of compounds
Light and Temperature Driven	0.000801450169465475	0.00383214408761223	5.Ph.IAA	Wormexp	Individual Effect of compounds
UP Food vs. Starve 1H	0.00080437217706493	0.00383805256813371	5.Ph.IAA	Wormexp	Individual Effect of compounds
UP by sbp-1 RNAi	0.000825372853269867	0.00393001802100882	5.Ph.IAA	Wormexp	Individual Effect of compounds
Down by heat shock F3 daf-2(e1370) vs. N2	0.00083325688505093	0.00395102639661649	5.Ph.IAA	Wormexp	Individual Effect of compounds
UP unc-62 RNAi	0.00083325688505093	0.00395102639661649	5.Ph.IAA	Wormexp	Individual Effect of compounds
UP by aging on day 5	0.000846676611347303	0.0040063117825914	5.Ph.IAA	Wormexp	Individual Effect of compounds
UP by daf-2; daf-16 mutant (Mueller)	0.000864227295925093	0.00408087411934753	5.Ph.IAA	Wormexp	Individual Effect of compounds
Down zfp-1 mutant	0.000895416889685402	0.004219397186178	5.Ph.IAA	Wormexp	Individual Effect of compounds
Down treated by Quercetin 100um	0.000926325646557932	0.00435602721397904	5.Ph.IAA	Wormexp	Individual Effect of compounds
down by smg-2 depletion	0.000941479851004008	0.00441816111522706	5.Ph.IAA	Wormexp	Individual Effect of compounds
down by Heat shock (Jeffers)	0.000955376237034368	0.00447414879730498	5.Ph.IAA	Wormexp	Individual Effect of compounds
Hermaphrodite enriched	0.000971393400559154	0.00453981802807522	5.Ph.IAA	Wormexp	Individual Effect of compounds
Sphingolipid metabolism	1.57033889649628e-09	1.94722023165539e-07	5.Ph.IAA	KEGG	Individual Effect of compounds
Lysosome	5.77346809588526e-07	3.57955021944886e-05	5.Ph.IAA	KEGG	Individual Effect of compounds
Metabolic pathways	9.42382251567066e-06	0.000389517997314387	5.Ph.IAA	KEGG	Individual Effect of compounds
Metabolism of xenobiotics by cytochrome P450	0.000123241701464933	0.00382049274541293	5.Ph.IAA	KEGG	Individual Effect of compounds
Drug metabolism - cytochrome P450	0.000181481242427568	0.00450073481220368	5.Ph.IAA	KEGG	Individual Effect of compounds
Drug metabolism - other enzymes	0.000584340788270454	0.00805091752728181	5.Ph.IAA	KEGG	Individual Effect of compounds
Fatty acid degradation	0.000465085921976553	0.00805091752728181	5.Ph.IAA	KEGG	Individual Effect of compounds
Glutathione metabolism	0.000455099284474183	0.00805091752728181	5.Ph.IAA	KEGG	Individual Effect of compounds
Valine, leucine and isoleucine degradation	0.000527968917587083	0.00805091752728181	5.Ph.IAA	KEGG	Individual Effect of compounds
Proteolysis general: aspartate: unassigned	5.65003831095413e-21	1.7741120296396e-18	KNAA	Wormcat	Individual Effect of compounds
Proteolysis proteasome: E3: SCF	4.23947848650783e-18	6.65598122381729e-16	KNAA	Wormcat	Individual Effect of compounds
Stress response: C-type Lectin	3.9223886450646e-16	4.10543344850095e-14	KNAA	Wormcat	Individual Effect of compounds
Proteolysis general: aspartate: cathepsin	2.77016970605273e-14	2.1745832192514e-12	KNAA	Wormcat	Individual Effect of compounds
Unassigned: regulated by multiple stresses	5.49378324547534e-08	3.45009587815851e-06	KNAA	Wormcat	Individual Effect of compounds
Signaling: heteromeric G protein: arrestin	8.43493476473427e-06	0.00044142825268776	KNAA	Wormcat	Individual Effect of compounds
Proteolysis proteasome: E3: F box	2.64715528673405e-05	0.0011874382286207	KNAA	Wormcat	Individual Effect of compounds
Stress response: heat	6.14234684374078e-05	0.00241087113616825	KNAA	Wormcat	Individual Effect of compounds
Transcription: chromatin structure: histone	0.00043512363143134	0.0151809800299379	KNAA	Wormcat	Individual Effect of compounds
Cell cycle: chromosome dynamics: condensin	0.000627812466473921	0.0164277595394009	KNAA	Wormcat	Individual Effect of compounds
Metabolism: amino acid: unassigned	0.000627812466473921	0.0164277595394009	KNAA	Wormcat	Individual Effect of compounds
Proteolysis general: cysteine: unassigned	0.000627812466473921	0.0164277595394009	KNAA	Wormcat	Individual Effect of compounds
UP by B. licheniformis 141	4.30440686341417e-124	9.79683002113066e-121	KNAA	Wormexp	Individual Effect of compounds
UP by crh-1(tz2) mutant	1.30903900858477e-90	1.48968639176947e-87	KNAA	Wormexp	Individual Effect of compounds
Fasting-Induced	3.59927828674475e-83	2.73065246021035e-80	KNAA	Wormexp	Individual Effect of compounds
UP by Octopamine	5.51819170845005e-75	3.13985108210808e-72	KNAA	Wormexp	Individual Effect of compounds
Down fed by Comamonas DA1877 vs. OP50 Gravid adult	9.40733595090662e-73	4.28221932485269e-70	KNAA	Wormexp	Individual Effect of compounds
Age-related	7.70284969203625e-70	2.92194764984575e-67	KNAA	Wormexp	Individual Effect of compounds
Dependent on kgb-1	6.29429383422419e-69	2.04654468095632e-66	KNAA	Wormexp	Individual Effect of compounds
UP by Fasting	4.9328345440499e-66	1.4033914277822e-63	KNAA	Wormexp	Individual Effect of compounds
Cluster 9, increasing expression postembryonic	3.93502703355374e-65	9.95124614263147e-63	KNAA	Wormexp	Individual Effect of compounds
Down treated by Quercetin 100um	9.41037934647017e-64	2.14180233925661e-61	KNAA	Wormexp	Individual Effect of compounds
down by daf-2 RNAi (Roitenberg)	7.12536738518895e-62	1.47430328806273e-59	KNAA	Wormexp	Individual Effect of compounds
Down by Quercetin 200um	9.88043227773509e-58	1.87398865534375e-55	KNAA	Wormexp	Individual Effect of compounds
Down D2030.4 RNAi ETC complex I	8.76946691197427e-55	1.53533128397334e-52	KNAA	Wormexp	Individual Effect of compounds
UP pcca-1 strain fed Comamonas DA1877	9.49603448382513e-54	1.543783891799e-51	KNAA	Wormexp	Individual Effect of compounds
UP in RC301 vs. DA650 in P. aeruginosa, npr-1 related	2.93241698516982e-52	4.449454038831e-50	KNAA	Wormexp	Individual Effect of compounds
down by gas-1 mutant (Marni)	7.65006173325866e-52	1.08822128155604e-49	KNAA	Wormexp	Individual Effect of compounds
Down nhr-114 RNAi	2.90292120102984e-51	3.88649920796701e-49	KNAA	Wormexp	Individual Effect of compounds
Down E. faecalis 24h, TillingArray	1.99704636411014e-48	2.52515418039705e-46	KNAA	Wormexp	Individual Effect of compounds
UP by daf-2 mutant (Chen)	6.92806655082957e-45	8.29909445773058e-43	KNAA	Wormexp	Individual Effect of compounds
Down C34B2.8 RNAi ETC complex I	9.51652181672864e-45	1.08298018274372e-42	KNAA	Wormexp	Individual Effect of compounds
down by aak-2 overexpressed	5.62027554073517e-43	6.0913081574825e-41	KNAA	Wormexp	Individual Effect of compounds
Down Embryo vs. Old	2.47422258978107e-41	2.44840461493118e-39	KNAA	Wormexp	Individual Effect of compounds
UP fer-1 mutant	2.39027285748375e-41	2.44840461493118e-39	KNAA	Wormexp	Individual Effect of compounds
Down glp-1 mutant	2.20289176728996e-40	2.08907569264665e-38	KNAA	Wormexp	Individual Effect of compounds
UP spr-5 mutant (sprf26 vs. N2)	5.19568103708039e-40	4.73014801615799e-38	KNAA	Wormexp	Individual Effect of compounds
UP N2-Cel-ToRRNAi-fed	6.47414046147149e-40	5.66736295781119e-38	KNAA	Wormexp	Individual Effect of compounds
down by daf-2 mutant (Knutson)	2.07246356315973e-39	1.74701002583391e-37	KNAA	Wormexp	Individual Effect of compounds
Down daf-16 jun-1 and kgb-1 mutant	3.08361728615779e-39	2.50654033689112e-37	KNAA	Wormexp	Individual Effect of compounds
Down daf-2 (e1370) vs. wildtype	2.35687573900524e-38	1.84974109723308e-36	KNAA	Wormexp	Individual Effect of compounds
down by daf-2 mutant & RNAi (Murphy)	7.6417925973895e-36	5.7975733172195e-34	KNAA	Wormexp	Individual Effect of compounds
UP N2-Cel-RhebRNAi-fed	8.15504803398548e-36	5.98738365333902e-34	KNAA	Wormexp	Individual Effect of compounds
Down Embryo vs. Young	3.25944103740716e-35	2.31827743785585e-33	KNAA	Wormexp	Individual Effect of compounds
down by B. thuringiensis at 12h (BT247, 1:10) (Yang)	3.3902246002515e-35	2.33822763338558e-33	KNAA	Wormexp	Individual Effect of compounds
UP by daf-2 mutant, Monosomal seq	4.15657421963107e-35	2.78245968349421e-33	KNAA	Wormexp	Individual Effect of compounds
Down S. marcescens 24h, TillingArray	7.15671621522261e-34	4.65391031595619e-32	KNAA	Wormexp	Individual Effect of compounds
down by aak-2 overexpressed and daf-2 mutant	2.6050122660753e-33	1.64694664377428e-31	KNAA	Wormexp	Individual Effect of compounds
down by prp-8:prp-6:prp-31 RNAi on glp-4 mutant	4.99433667265839e-33	3.07219196404608e-31	KNAA	Wormexp	Individual Effect of compounds
UP daf-19 mutant, Phirke	1.61932957461703e-32	9.69893187323254e-31	KNAA	Wormexp	Individual Effect of compounds
down by B. thuringiensis (BT247), C. elegans strain MY18	4.76750937732479e-32	2.78226957507467e-30	KNAA	Wormexp	Individual Effect of compounds
down by 1-methylnicotinamide (MNA)	6.91424431846487e-32	3.93420501720651e-30	KNAA	Wormexp	Individual Effect of compounds
UP by mianserin but not aging on day 10	1.13661297246854e-31	6.30958811058147e-30	KNAA	Wormexp	Individual Effect of compounds
Age-regulated elt-2 targets	2.21655640513432e-31	1.20116247097279e-29	KNAA	Wormexp	Individual Effect of compounds
UP by H2S 12H	2.72391897754019e-31	1.44177664950732e-29	KNAA	Wormexp	Individual Effect of compounds
UP by daf-2 mutant, Polysomal seq	3.13445542875976e-31	1.62136830814937e-29	KNAA	Wormexp	Individual Effect of compounds
down by rotenone after 5days	5.2772241787298e-31	2.66910271795311e-29	KNAA	Wormexp	Individual Effect of compounds
down by B. thuringiensis at 6h (BT247, 1:10) (Yang)	5.95705685623336e-31	2.94744813147546e-29	KNAA	Wormexp	Individual Effect of compounds
UP by dcr-1 RNAi (Rybak-Wolf)	2.36705804795581e-30	1.1462604504569e-28	KNAA	Wormexp	Individual Effect of compounds
down by daf-2 mutant (Chen)	3.43928222118116e-30	1.6307929865434e-28	KNAA	Wormexp	Individual Effect of compounds
UP by daf-16 mutant, Polysomal seq	3.60181943924348e-30	1.67300837626901e-28	KNAA	Wormexp	Individual Effect of compounds
down by skn-1 under daf-2 mutant	5.42702244322869e-30	2.4703806161577e-28	KNAA	Wormexp	Individual Effect of compounds
down by tut-1 & elpc-1 mutant, mRNA	1.54205547527406e-29	6.88180051318385e-28	KNAA	Wormexp	Individual Effect of compounds
Down gld-1 mutant, polysomal	1.69587305772248e-29	7.42270592187763e-28	KNAA	Wormexp	Individual Effect of compounds
down by elt-2 RNAi L1	2.74418049283893e-29	1.17844430220781e-27	KNAA	Wormexp	Individual Effect of compounds
PMK-1 targets down in Day 15 vs. Day 6	3.65786103328794e-29	1.54172068736359e-27	KNAA	Wormexp	Individual Effect of compounds
down by B. thuringiensis at 12h (BT247, 1:2) (Yang)	4.80758765931486e-29	1.9894671841092e-27	KNAA	Wormexp	Individual Effect of compounds
UP by daf-16 mutant, Monosomal seq	2.18153193753782e-28	8.86636908899301e-27	KNAA	Wormexp	Individual Effect of compounds
down D. coniospora 12 h (cDNA)	9.94096518740954e-28	3.90097185630071e-26	KNAA	Wormexp	Individual Effect of compounds
Down D. coniospora 12h, cDNAArray	9.94096518740954e-28	3.90097185630071e-26	KNAA	Wormexp	Individual Effect of compounds
UP by temperature shift (25to20)	1.01491926067993e-26	3.91518006323308e-25	KNAA	Wormexp	Individual Effect of compounds
Dependent on daf-16	1.06357781950154e-26	4.03450519530918e-25	KNAA	Wormexp	Individual Effect of compounds
UP by ogt-1 (ok1474) mutant	2.93205558343747e-26	1.093993198017e-24	KNAA	Wormexp	Individual Effect of compounds
down by Hypoxia	5.7095652477829e-26	2.07282364530162e-24	KNAA	Wormexp	Individual Effect of compounds
Proteases	5.73760499358533e-26	2.07282364530162e-24	KNAA	Wormexp	Individual Effect of compounds
down by hypoxia at 3h, neurons	6.04364575037047e-26	2.1492715199755e-24	KNAA	Wormexp	Individual Effect of compounds
down by 2-deoxy-D-glucose (DOG)	9.14375218268127e-26	3.20171999504347e-24	KNAA	Wormexp	Individual Effect of compounds
elt-2 regulated (Block)	1.04643776732133e-25	3.60862478548994e-24	KNAA	Wormexp	Individual Effect of compounds
UP by glh-1 mutant (Knutson)	1.08476096221487e-25	3.68494917910603e-24	KNAA	Wormexp	Individual Effect of compounds
Down S. marcescens 24h, cDNAArray	5.34821983791686e-25	1.79008063986747e-23	KNAA	Wormexp	Individual Effect of compounds
UP by H2S 48H	9.96823897160108e-25	3.28807418831363e-23	KNAA	Wormexp	Individual Effect of compounds
down in dauer vs. mix stage	1.95134252892334e-24	6.34465085118502e-23	KNAA	Wormexp	Individual Effect of compounds
Down gas-1 RNAi, ETC complex I	2.18914192214469e-24	7.01758734479058e-23	KNAA	Wormexp	Individual Effect of compounds
UP spr-5 mutant (sprf1 vs. N2)	2.69703182236656e-24	8.52561726070317e-23	KNAA	Wormexp	Individual Effect of compounds
UP by pmk-1 (km25) (Bond)	6.41201882872465e-24	1.99914450057223e-22	KNAA	Wormexp	Individual Effect of compounds
Down osm-8 mutant	1.41269468265074e-23	4.34499067258525e-22	KNAA	Wormexp	Individual Effect of compounds
elt-2 targets	3.04491461109869e-23	9.2403008731475e-22	KNAA	Wormexp	Individual Effect of compounds
UP by nhr-62 mutant under eat-2 mutant	3.73321001033918e-23	1.11799815572789e-21	KNAA	Wormexp	Individual Effect of compounds
UP by ser-3;ser-6 mutant	4.87687529541648e-23	1.44152833407375e-21	KNAA	Wormexp	Individual Effect of compounds
UP by daf-16 mutant under daf-2;rsks-1 mutant	7.9416904163454e-23	2.31734453687207e-21	KNAA	Wormexp	Individual Effect of compounds
down by elt-2 RNAi under Hypoxia	1.36538008452222e-22	3.93367730680073e-21	KNAA	Wormexp	Individual Effect of compounds
down by N. parisii at 64h	2.52160276627577e-22	7.17395987005458e-21	KNAA	Wormexp	Individual Effect of compounds
down by cep-1	3.74460734723414e-22	1.05218843485246e-20	KNAA	Wormexp	Individual Effect of compounds
decreased small RNAs reads by starved at P0	4.22818144874597e-22	1.173578167969e-20	KNAA	Wormexp	Individual Effect of compounds
down by nicotinic acid (NA)	7.36642938039461e-22	1.99920110292913e-20	KNAA	Wormexp	Individual Effect of compounds
down by rapamycin	7.37842234824461e-22	1.99920110292913e-20	KNAA	Wormexp	Individual Effect of compounds
UP by rege-1 RNAi (Habacher)	7.62801029381308e-22	2.04251193279042e-20	KNAA	Wormexp	Individual Effect of compounds
down by sig-7 RNAi	8.59973633216164e-22	2.27593021999999e-20	KNAA	Wormexp	Individual Effect of compounds
down by B. thuringiensis (BT247), 12h	9.34778296859855e-22	2.44546598121038e-20	KNAA	Wormexp	Individual Effect of compounds
Down gld-1 mutant, total RNA	1.10890581484613e-21	2.86803367567023e-20	KNAA	Wormexp	Individual Effect of compounds
UP By HuminFeed 2.0 3D	1.19376204086078e-21	3.05281169101027e-20	KNAA	Wormexp	Individual Effect of compounds
down by aak-2 overexpressed and rsks-1 mutant	1.29890316434548e-21	3.28478178005589e-20	KNAA	Wormexp	Individual Effect of compounds
UP by puf-8 mutant on fbf-1;lip-1	3.79999009005181e-21	9.5041510384153e-20	KNAA	Wormexp	Individual Effect of compounds
elt-2 induced (Block)	4.45134286038614e-21	1.10122351633031e-19	KNAA	Wormexp	Individual Effect of compounds
down by daf-2 mutant (Hou)	5.71415812434495e-21	1.39843267645259e-19	KNAA	Wormexp	Individual Effect of compounds
down by daf-2 mutant (day 6)	5.82657168050677e-21	1.41077416434398e-19	KNAA	Wormexp	Individual Effect of compounds
down by ets-4 RNAi (Habacher)	5.91891196065355e-21	1.41804669709974e-19	KNAA	Wormexp	Individual Effect of compounds
Down daf-16 vs. daf-2	9.40978239063574e-21	2.23090257511322e-19	KNAA	Wormexp	Individual Effect of compounds
Down by Beta-naphthoflavone 8	1.34705163628427e-20	3.1607108496732e-19	KNAA	Wormexp	Individual Effect of compounds
Down infected by X. Nematophila	1.55113477881909e-20	3.6024313842778e-19	KNAA	Wormexp	Individual Effect of compounds
Down nth-1;xbp-1 mutant	5.38487311932701e-20	1.2379768908675e-18	KNAA	Wormexp	Individual Effect of compounds
UP by elo-5 mutant under C13ISO	5.66111555191664e-20	1.28846989961623e-18	KNAA	Wormexp	Individual Effect of compounds
down by daf-2;rsks-1 mutant	6.9934503928613e-20	1.57594981130221e-18	KNAA	Wormexp	Individual Effect of compounds
Down N2-Cel-RhebRNAi-fasting	7.65153970908887e-20	1.70734356645944e-18	KNAA	Wormexp	Individual Effect of compounds
down by B. thuringiensis (BT247), 24h	9.17704815598813e-20	2.02786034980864e-18	KNAA	Wormexp	Individual Effect of compounds
down by B. thuringiensis at 6h (BT247, 1:2) (Yang)	1.14806192891605e-19	2.51248937520473e-18	KNAA	Wormexp	Individual Effect of compounds
down by B. thuringiensis (BT247), C. elegans strain MY15	1.7150559150786e-19	3.71758786925609e-18	KNAA	Wormexp	Individual Effect of compounds
Changed Y. pestis vs. E. coli	1.79341414188974e-19	3.85076470466136e-18	KNAA	Wormexp	Individual Effect of compounds
Down his-24 KO	2.5874161359433e-19	5.50370011720275e-18	KNAA	Wormexp	Individual Effect of compounds
UP on S. aureus	3.14943125386545e-19	6.63713475351646e-18	KNAA	Wormexp	Individual Effect of compounds
down by male in hermaphrodites	3.3299403628917e-19	6.95315987701056e-18	KNAA	Wormexp	Individual Effect of compounds
UP by pgl-1 mutant (Knutson)	3.74730060432002e-19	7.75350561402943e-18	KNAA	Wormexp	Individual Effect of compounds
UP by Pathogens: E. faecalis, E. carotovora, S. marcescens, P. luminescens	4.89274492076577e-19	1.00323310267233e-17	KNAA	Wormexp	Individual Effect of compounds
UP S. marcescens 24h, RNASeq	4.96749369914187e-19	1.00946568386133e-17	KNAA	Wormexp	Individual Effect of compounds
Down Y56A3A.19 RNAi ETC complex I	5.32291655484547e-19	1.07212018396711e-17	KNAA	Wormexp	Individual Effect of compounds
UP by aak-2 overexpressed and rsks-1 mutant	8.90037344861351e-19	1.77695175167056e-17	KNAA	Wormexp	Individual Effect of compounds
UP by food under low salt (Burton)	1.1075615616512e-18	2.19200879505925e-17	KNAA	Wormexp	Individual Effect of compounds
UP Formaldehyde exposure 24H	1.16281626625406e-18	2.2631564470197e-17	KNAA	Wormexp	Individual Effect of compounds
UP spr-5 mutant (sprf26 vs. sprf13)	1.16339764631505e-18	2.2631564470197e-17	KNAA	Wormexp	Individual Effect of compounds
down by eat-2 mutant	1.36865279619846e-18	2.63987607131161e-17	KNAA	Wormexp	Individual Effect of compounds
Enriched in AWB olfactory and AFD thermosensory neurons	1.83360994584147e-18	3.50697162750856e-17	KNAA	Wormexp	Individual Effect of compounds
down by hypoxia at 3h, intestinal	2.22868187028043e-18	4.22706661396521e-17	KNAA	Wormexp	Individual Effect of compounds
UP by oga-1 (ok1207) mutant	2.71715515762318e-18	5.11094639566146e-17	KNAA	Wormexp	Individual Effect of compounds
Muscle Depleted 24H	3.08306914474737e-18	5.75169292905329e-17	KNAA	Wormexp	Individual Effect of compounds
UP by fasting (Ihara)	3.31929289813082e-18	6.14204116759817e-17	KNAA	Wormexp	Individual Effect of compounds
Down P.luminescens 24h, TillingArray	1.12153449283871e-17	2.05855847233944e-16	KNAA	Wormexp	Individual Effect of compounds
UP pie-1; pal-1(RNAi) mutant 66 min after 4 cell stage	1.91936192479403e-17	3.49477419266496e-16	KNAA	Wormexp	Individual Effect of compounds
UP osm-11 mutant	3.61802727942832e-17	6.53542070474512e-16	KNAA	Wormexp	Individual Effect of compounds
down by elt-2 RNAi under Normoxia	4.26859803117201e-17	7.64986544799015e-16	KNAA	Wormexp	Individual Effect of compounds
down by elt-2 null, L1	4.68437129435743e-17	8.3293977077793e-16	KNAA	Wormexp	Individual Effect of compounds
UP infected by PA14 octr-1 mutant vs. N2	4.85908007192944e-17	8.57307460752823e-16	KNAA	Wormexp	Individual Effect of compounds
UP fed with L. rhamnosus CNCM I-3690 vs. OP50,3 days	7.52056856853806e-17	1.31667800476866e-15	KNAA	Wormexp	Individual Effect of compounds
UP osm-7 mutant	8.13225464658908e-17	1.41290164699517e-15	KNAA	Wormexp	Individual Effect of compounds
UP by Tyrosol	1.07518280118326e-16	1.85387579961599e-15	KNAA	Wormexp	Individual Effect of compounds
WT-Pico Pan-neural Depleted Genes	1.14304167320594e-16	1.95606229189227e-15	KNAA	Wormexp	Individual Effect of compounds
down by ets-4 (uz1) mutant	1.42491949116268e-16	2.42023638946735e-15	KNAA	Wormexp	Individual Effect of compounds
UP by P-granule RNAi (Knutson)	1.62872589493319e-16	2.74591121249478e-15	KNAA	Wormexp	Individual Effect of compounds
Cluster 11, decreasing expression postembryonic	1.72597003238264e-16	2.88846161301683e-15	KNAA	Wormexp	Individual Effect of compounds
UP by HF-HQ 2.0 3D	2.28482826093914e-16	3.79581687729743e-15	KNAA	Wormexp	Individual Effect of compounds
down by bcat-1 RNAi	2.41856914613543e-16	3.98888650478568e-15	KNAA	Wormexp	Individual Effect of compounds
down by cdk-8 mutant	3.79257403828558e-16	6.20999892887625e-15	KNAA	Wormexp	Individual Effect of compounds
UP S. marcescens 24h, TillingArray	6.31139857738922e-16	1.02605308300985e-14	KNAA	Wormexp	Individual Effect of compounds
UP by S. enterica SL2048 under fer-1 mutant	7.43994548963379e-16	1.2009443925111e-14	KNAA	Wormexp	Individual Effect of compounds
UP by E. faecalis (Wong)	8.83559872887141e-16	1.41618469766981e-14	KNAA	Wormexp	Individual Effect of compounds
Down by mercury low 4H	1.06153745196933e-15	1.68955191656097e-14	KNAA	Wormexp	Individual Effect of compounds
Down N2-Cel-ToRRNAi-fasting	1.16634529257901e-15	1.84347353188182e-14	KNAA	Wormexp	Individual Effect of compounds
UP by HuminFeed 0.2 3D	1.72431950243924e-15	2.70658702589773e-14	KNAA	Wormexp	Individual Effect of compounds
decreased abundance by daf-2 mutant, proteomics	2.096293611275e-15	3.26792072552184e-14	KNAA	Wormexp	Individual Effect of compounds
down by aak-2 overexpressed and daf-2:rsks-1 mutant	2.2098783314981e-15	3.42155311733991e-14	KNAA	Wormexp	Individual Effect of compounds
UP by Hydrogen sulfide (H2S)	2.36141374472715e-15	3.63147140743175e-14	KNAA	Wormexp	Individual Effect of compounds
Muscle depleted genes	2.63174931706365e-15	4.02004123868246e-14	KNAA	Wormexp	Individual Effect of compounds
L3 cluster gene	2.88296437515184e-15	4.37441794523039e-14	KNAA	Wormexp	Individual Effect of compounds
down by gas-1 mutant (McCormack)	3.12188108548302e-15	4.70556380831745e-14	KNAA	Wormexp	Individual Effect of compounds
down by Juglone (oxidate stress)	3.30273149412497e-15	4.9454058425187e-14	KNAA	Wormexp	Individual Effect of compounds
UP by aak-2 overexpressed	3.93751754300005e-15	5.8573790378223e-14	KNAA	Wormexp	Individual Effect of compounds
down by rde-4 mutant (Welker)	4.63779616653905e-15	6.85430134743045e-14	KNAA	Wormexp	Individual Effect of compounds
Day 8 cluster	6.7969918103579e-15	9.98061507120941e-14	KNAA	Wormexp	Individual Effect of compounds
down D. coniospora 24 h (cDNA)	8.52940369237728e-15	1.24441812845197e-13	KNAA	Wormexp	Individual Effect of compounds
down by PA14, 12h	9.64874541890744e-15	1.39876080085563e-13	KNAA	Wormexp	Individual Effect of compounds
down by UV (Choi)	1.23801129585763e-14	1.78336310719744e-13	KNAA	Wormexp	Individual Effect of compounds
Changed 9, 14, 19 days vs. 4 days in N2	1.40031075776358e-14	2.00446999035843e-13	KNAA	Wormexp	Individual Effect of compounds
UP by BTF mix 24H	1.41256700954443e-14	2.00937657107695e-13	KNAA	Wormexp	Individual Effect of compounds
UP hpl-2 KO	1.55485748305877e-14	2.19804697605078e-13	KNAA	Wormexp	Individual Effect of compounds
Down jun-1 mutant vs. wt by Fast	1.90537514737965e-14	2.67693446631857e-13	KNAA	Wormexp	Individual Effect of compounds
Down miR-243 mutant	2.00081242821495e-14	2.79377244577744e-13	KNAA	Wormexp	Individual Effect of compounds
Down by progesterone 10e-07	2.03383570319766e-14	2.82256711004748e-13	KNAA	Wormexp	Individual Effect of compounds
down by UV and TiO2 (Choi)	2.29823370235239e-14	3.17016964033579e-13	KNAA	Wormexp	Individual Effect of compounds
N2 Enriched Genes vs unc-4 GFP, motor neurons	2.86980958651344e-14	3.93475097524372e-13	KNAA	Wormexp	Individual Effect of compounds
UP N2-Cel-RhebRNAi-fasting	2.98382256650573e-14	4.06657494692637e-13	KNAA	Wormexp	Individual Effect of compounds
HLH-2 and CND-1 targets	3.83963308172309e-14	5.201788627382e-13	KNAA	Wormexp	Individual Effect of compounds
heme response genes	4.22163273012174e-14	5.68546514423496e-13	KNAA	Wormexp	Individual Effect of compounds
Changed in mutation-accumulation (MA) lines	7.47198604960839e-14	1.00036707346522e-12	KNAA	Wormexp	Individual Effect of compounds
UP DBL-1 ++ vs. SMA-6 -	8.31980669238817e-14	1.10736140537283e-12	KNAA	Wormexp	Individual Effect of compounds
Down by mercury mid 8H	9.71193187292655e-14	1.28513703155703e-12	KNAA	Wormexp	Individual Effect of compounds
UP by vhp-1 RNAi Adult	1.43404800574351e-13	1.88664350350996e-12	KNAA	Wormexp	Individual Effect of compounds
UP by biofilms of Y. pseudotuberculosis at 1h	1.59332439343001e-13	2.08414156290041e-12	KNAA	Wormexp	Individual Effect of compounds
UP cde-1 mutant	1.80663489268345e-13	2.34965772328431e-12	KNAA	Wormexp	Individual Effect of compounds
UP by Hypoxia	2.13292743087482e-13	2.75826297310858e-12	KNAA	Wormexp	Individual Effect of compounds
down by Rifampicin	2.16326468133075e-13	2.78168949983547e-12	KNAA	Wormexp	Individual Effect of compounds
down by daf-2 mutant, Monosomal seq	2.17613897472244e-13	2.7825237676788e-12	KNAA	Wormexp	Individual Effect of compounds
UP by bar-1(ga80), with development effect	2.26705096955035e-13	2.88257430541709e-12	KNAA	Wormexp	Individual Effect of compounds
down by tdp-1(ok803) mutant	2.37232991436129e-13	2.9996793806035e-12	KNAA	Wormexp	Individual Effect of compounds
down in day 12 vs. day 2 (Pu)	2.55321282114517e-13	3.21055932647868e-12	KNAA	Wormexp	Individual Effect of compounds
Down dpy-9 mutant	2.62633642219399e-13	3.2843635697327e-12	KNAA	Wormexp	Individual Effect of compounds
down by wdr-23 mutant	2.64940688069583e-13	3.29510932265776e-12	KNAA	Wormexp	Individual Effect of compounds
Down E. faecalis 24h, RNASeq	3.40594069870809e-13	4.2130005599237e-12	KNAA	Wormexp	Individual Effect of compounds
Down by high dichlorvos	3.43420477284731e-13	4.22500003405431e-12	KNAA	Wormexp	Individual Effect of compounds
down by daf-2:rsks-1 mutant	3.99033484203159e-13	4.8827968282064e-12	KNAA	Wormexp	Individual Effect of compounds
down by aak-2 overexpressed to N2	4.31966577322111e-13	5.22955281906981e-12	KNAA	Wormexp	Individual Effect of compounds
down by B. thuringiensis (BT247), proteomics	4.31746563761235e-13	5.22955281906981e-12	KNAA	Wormexp	Individual Effect of compounds
UP by P. luminescens (Wong)	4.7238105133788e-13	5.68856758119056e-12	KNAA	Wormexp	Individual Effect of compounds
LIN-32 targets genes	5.01043891252009e-13	6.0019784025767e-12	KNAA	Wormexp	Individual Effect of compounds
Down mex-3;skn-1 RNAi mutant 83min	5.64325791105535e-13	6.72463612856648e-12	KNAA	Wormexp	Individual Effect of compounds
daf-16 targets (Kumar)	6.5921546898919e-13	7.81445003864269e-12	KNAA	Wormexp	Individual Effect of compounds
UP by ercc-1 mutant	7.55857864188227e-13	8.91363989063422e-12	KNAA	Wormexp	Individual Effect of compounds
Down lin-35 mutant( n745, NULL) L4	8.64464633016512e-13	1.01418634265236e-11	KNAA	Wormexp	Individual Effect of compounds
UP by rapamycin under eat-2 mutant	9.28025449084732e-13	1.08317226775223e-11	KNAA	Wormexp	Individual Effect of compounds
UP by lin-28 RNAi	9.97141613153723e-13	1.15286758790756e-11	KNAA	Wormexp	Individual Effect of compounds
UP unc-32(e189);dcr-1(ok247) vs. unc-32(e189)	9.97868694278513e-13	1.15286758790756e-11	KNAA	Wormexp	Individual Effect of compounds
down by smgl-1 depletion	1.10025829255306e-12	1.26474135042968e-11	KNAA	Wormexp	Individual Effect of compounds
UP metr-1 strain fed Comamonas DA1877	1.19338667879813e-12	1.36489853313796e-11	KNAA	Wormexp	Individual Effect of compounds
down by atfs-1 mutant (et18)	1.46654528593659e-12	1.66892853539584e-11	KNAA	Wormexp	Individual Effect of compounds
down by daf-16 mutant (Mueller)	1.7252167208404e-12	1.95352898339938e-11	KNAA	Wormexp	Individual Effect of compounds
UP glp-4 vs. glp-4;sek-1	2.93011618741278e-12	3.30145764482747e-11	KNAA	Wormexp	Individual Effect of compounds
UP on B. thuringiensis DB27	3.1645177890337e-12	3.54800122553729e-11	KNAA	Wormexp	Individual Effect of compounds
Changed exposure to 200 nM NaCl	3.29450335317576e-12	3.67563217246472e-11	KNAA	Wormexp	Individual Effect of compounds
UP by daf-2 mutant (Sonoda)	3.96040888245746e-12	4.39701981291374e-11	KNAA	Wormexp	Individual Effect of compounds
UP heat-shocked	4.03050437173117e-12	4.45312036410686e-11	KNAA	Wormexp	Individual Effect of compounds
UP by gei-8(ok1671) homozygous mutant	4.48951037734196e-12	4.93629256948324e-11	KNAA	Wormexp	Individual Effect of compounds
down in abundance at day 22 by daf-2 mutant, proteomics	4.92010277526564e-12	5.38372784447336e-11	KNAA	Wormexp	Individual Effect of compounds
down by gas-1 mutant, L1 (McCormack)	6.20911978310365e-12	6.76170173509277e-11	KNAA	Wormexp	Individual Effect of compounds
Down by HuminFeed 2.0 11D	6.52855095874944e-12	7.07570570576844e-11	KNAA	Wormexp	Individual Effect of compounds
UP spr-5 mutant (sprf13 vs. N2)	9.69629237607796e-12	1.04591286483192e-10	KNAA	Wormexp	Individual Effect of compounds
Down hpl-1 KO	1.2309739749516e-11	1.32011761153996e-10	KNAA	Wormexp	Individual Effect of compounds
MPK-1 Signaling-Dependent	1.24123536410172e-11	1.32011761153996e-10	KNAA	Wormexp	Individual Effect of compounds
UP treated by pRJ-Fr. 5	1.24123536410172e-11	1.32011761153996e-10	KNAA	Wormexp	Individual Effect of compounds
UP by B. thuringiensis (BT247), proteomics	1.50095111654884e-11	1.58891383314659e-10	KNAA	Wormexp	Individual Effect of compounds
Putative ubiquitin genes	1.53071167644874e-11	1.61291656277654e-10	KNAA	Wormexp	Individual Effect of compounds
UP by mianserin but not aging on day 5	1.75661379059323e-11	1.84242073151622e-10	KNAA	Wormexp	Individual Effect of compounds
Down xpa-1 mutant	1.83952991399615e-11	1.92053673589689e-10	KNAA	Wormexp	Individual Effect of compounds
UP by hyl-2 mutant	2.20514432640167e-11	2.29173903510969e-10	KNAA	Wormexp	Individual Effect of compounds
UP by cholesterol 10e-09	2.27780242664408e-11	2.35649014683724e-10	KNAA	Wormexp	Individual Effect of compounds
Down transgenic aex-3::his-SUMO-1	2.32976578082229e-11	2.39934249644866e-10	KNAA	Wormexp	Individual Effect of compounds
Down lin-35 null emb	2.42827014262672e-11	2.47836002000826e-10	KNAA	Wormexp	Individual Effect of compounds
UP by P. aeruginosa PA14 at 12h	2.42331148184307e-11	2.47836002000826e-10	KNAA	Wormexp	Individual Effect of compounds
Down daf-16 mutant By Fed	2.52228695924953e-11	2.56282371395176e-10	KNAA	Wormexp	Individual Effect of compounds
down by hyl-2 mutant	2.94954834107318e-11	2.98363201079225e-10	KNAA	Wormexp	Individual Effect of compounds
down lin-35 mutant(n745, NULL) L1	2.97072245785284e-11	2.99175412127127e-10	KNAA	Wormexp	Individual Effect of compounds
UP pal-1 RNAi in mex-3 mutant strain	2.98927763390883e-11	2.99717880827158e-10	KNAA	Wormexp	Individual Effect of compounds
SUP-26::FLAG CLIP Peaks	3.29356465398853e-11	3.28778647038505e-10	KNAA	Wormexp	Individual Effect of compounds
UP by wrn-1 mutant	3.82344785804891e-11	3.80007306765036e-10	KNAA	Wormexp	Individual Effect of compounds
Changed by ToxA at protein level	5.77431642657013e-11	5.68932648782408e-10	KNAA	Wormexp	Individual Effect of compounds
down by cyc-1 RNAi	5.75671248463654e-11	5.68932648782408e-10	KNAA	Wormexp	Individual Effect of compounds
Down lin-15b mutant	5.85661664919394e-11	5.74554288515751e-10	KNAA	Wormexp	Individual Effect of compounds
down by fshr-1 mutant	6.4415928843756e-11	6.29230274885788e-10	KNAA	Wormexp	Individual Effect of compounds
UP by dpy-21(e428) mutant, L3 (Lau)	6.62170655240124e-11	6.44060004840394e-10	KNAA	Wormexp	Individual Effect of compounds
Down Space Flight	8.18529195316717e-11	7.92754233421637e-10	KNAA	Wormexp	Individual Effect of compounds
Deregulated L4 oga-1(ok430)	8.41646290156631e-11	8.11689388303598e-10	KNAA	Wormexp	Individual Effect of compounds
modified 128Q-neuron dysfunction when knocked-down by RNAi	8.50018232036586e-11	8.15517258887203e-10	KNAA	Wormexp	Individual Effect of compounds
UP rde-4 mutant	8.52781667904896e-11	8.15517258887203e-10	KNAA	Wormexp	Individual Effect of compounds
UP Clino Rotation	8.86566920866752e-11	8.44278791586915e-10	KNAA	Wormexp	Individual Effect of compounds
UP by hypoxia at 3h, intestinal	9.01845512475628e-11	8.55250160997721e-10	KNAA	Wormexp	Individual Effect of compounds
Changed in natural isolate (NI) lines	9.12562717750373e-11	8.61822716016535e-10	KNAA	Wormexp	Individual Effect of compounds
UP by P. aeruginosa PA14 (McEwan)	9.74410214267192e-11	9.16428780029806e-10	KNAA	Wormexp	Individual Effect of compounds
UP S. marcescens 24h, cDNAArray	9.97139187638818e-11	9.33946004553888e-10	KNAA	Wormexp	Individual Effect of compounds
UP by his-24 and infection inducible	1.00587074772372e-10	9.38263041729171e-10	KNAA	Wormexp	Individual Effect of compounds
Down transgenic myo-4::his-SUMO-1	1.01958120583424e-10	9.47170132440294e-10	KNAA	Wormexp	Individual Effect of compounds
down by peptide (13L) isolated from cocoa	1.03816092313135e-10	9.60509862214206e-10	KNAA	Wormexp	Individual Effect of compounds
UP by aak-2 overexpressed and daf-2:rsks-1 mutant	1.06958376987242e-10	9.85575975801472e-10	KNAA	Wormexp	Individual Effect of compounds
Down unc-62 RNAi	1.07909337053672e-10	9.90329238444186e-10	KNAA	Wormexp	Individual Effect of compounds
UP by npr-1 mutant (ur89)	1.19402209458803e-10	1.09140332822584e-09	KNAA	Wormexp	Individual Effect of compounds
HLH-2 and HLH-3 targets	1.23836963814131e-10	1.12741171856385e-09	KNAA	Wormexp	Individual Effect of compounds
UP Embryo vs. Young	1.35760167839539e-10	1.23103642232188e-09	KNAA	Wormexp	Individual Effect of compounds
UP in gonad-ablated animals	1.45830680822274e-10	1.31710567282339e-09	KNAA	Wormexp	Individual Effect of compounds
enriched by dsRNA-specific antibody:J2 (tdp-1(ok803) vs. wild-type)	1.57646523189506e-10	1.41819559991824e-09	KNAA	Wormexp	Individual Effect of compounds
UP lin-14 (n179ts) mutant	1.95661647735162e-10	1.7532516151387e-09	KNAA	Wormexp	Individual Effect of compounds
HLH-2 and HLH-10 targets	1.9725570188283e-10	1.76060383327577e-09	KNAA	Wormexp	Individual Effect of compounds
UP osm-8 mutant	2.14898509737641e-10	1.91058206313621e-09	KNAA	Wormexp	Individual Effect of compounds
Inherited small RNAs reads changed by starved at F3	2.26065480847592e-10	2.00204293544405e-09	KNAA	Wormexp	Individual Effect of compounds
UP on S. marcescens	2.30270705240192e-10	2.03138032994836e-09	KNAA	Wormexp	Individual Effect of compounds
down by starved (Mueller)	2.44456057500536e-10	2.14819299950278e-09	KNAA	Wormexp	Individual Effect of compounds
UP by garlic constituent diallyl trisulfide	2.86464140988923e-10	2.50766301881073e-09	KNAA	Wormexp	Individual Effect of compounds
UP in germline-ablated animals	4.22228803962483e-10	3.68196458934334e-09	KNAA	Wormexp	Individual Effect of compounds
Down jun-1 mutant vs. wt by Fed	4.35564346773011e-10	3.78375745517318e-09	KNAA	Wormexp	Individual Effect of compounds
UP L4 hpl-2;hpl-1 and his-24 vs. wildtype	4.6244295508541e-10	4.00197781663267e-09	KNAA	Wormexp	Individual Effect of compounds
down by aging on day 5	4.76380340405884e-10	4.10697596501437e-09	KNAA	Wormexp	Individual Effect of compounds
Low-complexity elt-2 targets	5.37212775308079e-10	4.61394821358939e-09	KNAA	Wormexp	Individual Effect of compounds
changed by mir-35-41(nDf50) embryos	5.61833483696905e-10	4.80726695072991e-09	KNAA	Wormexp	Individual Effect of compounds
UP in abundance at day 1 by hsf-1 mutant, proteomics	5.93399194065177e-10	5.0583391973496e-09	KNAA	Wormexp	Individual Effect of compounds
UP Hyper Gravity	6.06220099374206e-10	5.14834681408841e-09	KNAA	Wormexp	Individual Effect of compounds
Muscle Depleted 0h and 24H	6.29650904054523e-10	5.3274552328182e-09	KNAA	Wormexp	Individual Effect of compounds
Down spr-5 mutant (sprf13 vs. sprf1)	7.07151840573788e-10	5.96102810794793e-09	KNAA	Wormexp	Individual Effect of compounds
down by Cadmium (Huffman)	8.61810519402888e-10	7.23793631793717e-09	KNAA	Wormexp	Individual Effect of compounds
HLH-2 and HLH-14 targets	9.30167950886708e-10	7.78331711844907e-09	KNAA	Wormexp	Individual Effect of compounds
Changed by arsenic	9.36938775687836e-10	7.81125514089933e-09	KNAA	Wormexp	Individual Effect of compounds
UP by rsks-1 mutant	9.73578640891986e-10	8.08709849149693e-09	KNAA	Wormexp	Individual Effect of compounds
UP by smg-2 depletion	1.14360794766341e-09	9.46491523229786e-09	KNAA	Wormexp	Individual Effect of compounds
UP spr-5 mutant (sprf26 vs. sprf1)	1.50141110831929e-09	1.23812017483142e-08	KNAA	Wormexp	Individual Effect of compounds
down by hcf-1 mutant	1.69074099033241e-09	1.38921534079298e-08	KNAA	Wormexp	Individual Effect of compounds
Down ash-2 RNAi L3	1.7760022583291e-09	1.4540219927903e-08	KNAA	Wormexp	Individual Effect of compounds
PQM-1 L3 Targets	1.82285049594948e-09	1.48702785977814e-08	KNAA	Wormexp	Individual Effect of compounds
Ethanol-response genes	2.01017426430043e-09	1.63398450912421e-08	KNAA	Wormexp	Individual Effect of compounds
Down ash-2 RNAi Day 8	2.15695059353871e-09	1.74705322095876e-08	KNAA	Wormexp	Individual Effect of compounds
Down by MWCNT 24H vs. 0H	2.21442875989737e-09	1.78724817642781e-08	KNAA	Wormexp	Individual Effect of compounds
down by mex-5 RNAi	2.44663545378284e-09	1.96768278897871e-08	KNAA	Wormexp	Individual Effect of compounds
UP by 0.1mM paraquat	2.55595601474366e-09	2.04836474984386e-08	KNAA	Wormexp	Individual Effect of compounds
Down nth-1 mutant	2.60987330577007e-09	2.08423566453778e-08	KNAA	Wormexp	Individual Effect of compounds
Down by high acrylamide 8H	3.04808242960245e-09	2.42567678663468e-08	KNAA	Wormexp	Individual Effect of compounds
down by Lactoferrin-based product	3.32569044575908e-09	2.63737681343125e-08	KNAA	Wormexp	Individual Effect of compounds
UP by tbx-2(bx59) mutant, embryos	3.43661267827796e-09	2.71587863047245e-08	KNAA	Wormexp	Individual Effect of compounds
Down by 0.5mgl CPF	3.55463532446882e-09	2.79361772471305e-08	KNAA	Wormexp	Individual Effect of compounds
UP by Anatase Nano	3.55953049282419e-09	2.79361772471305e-08	KNAA	Wormexp	Individual Effect of compounds
UP by MWCNT 4H vs. 0H	3.78598851546606e-09	2.96113740934734e-08	KNAA	Wormexp	Individual Effect of compounds
Down vhl-1 mutant vs. wildtype	3.82320865868688e-09	2.98000784492169e-08	KNAA	Wormexp	Individual Effect of compounds
UP by MWCNT 24H vs. 0H	3.92723608175833e-09	3.05064481982319e-08	KNAA	Wormexp	Individual Effect of compounds
down by aging on day 3	3.95938628416784e-09	3.06515754515851e-08	KNAA	Wormexp	Individual Effect of compounds
UP mev-1 RNAi, ETC complex I	4.03686050867087e-09	3.11454051448641e-08	KNAA	Wormexp	Individual Effect of compounds
HLH-2 and HLH-9 targets	4.29883631285319e-09	3.30545657028847e-08	KNAA	Wormexp	Individual Effect of compounds
Deregulated L1 ogt-1(ok430)	4.35749584196863e-09	3.33927964185879e-08	KNAA	Wormexp	Individual Effect of compounds
down by Tetracycline vs. S. enterica SL2048 at 96h (Recovery after infection)	6.03786678509421e-09	4.59604842905499e-08	KNAA	Wormexp	Individual Effect of compounds
UP by cep-1(lg12501) mutant	6.03011866202048e-09	4.59604842905499e-08	KNAA	Wormexp	Individual Effect of compounds
UP by MC-BA (M. aeruginosa)	1.00259125481462e-08	7.60632565319357e-08	KNAA	Wormexp	Individual Effect of compounds
Responding to P. aeruginosa	1.27542754115194e-08	9.64409662346115e-08	KNAA	Wormexp	Individual Effect of compounds
down in abundance day 22 vs. day 1 under daf-2 mutant, proteomics	1.37320371816925e-08	1.03490452402424e-07	KNAA	Wormexp	Individual Effect of compounds
daf-16 targets within daf-2(-) (Kumar)	1.42185670147295e-08	1.06803493483579e-07	KNAA	Wormexp	Individual Effect of compounds
Down by Beta-naphthoflavone 7	1.55875447504559e-08	1.16701486355387e-07	KNAA	Wormexp	Individual Effect of compounds
UP glp-4 vs. wt L4	1.60207909436985e-08	1.19551869468386e-07	KNAA	Wormexp	Individual Effect of compounds
down by elt-2 RNAi L4	1.61816951523016e-08	1.20357967864832e-07	KNAA	Wormexp	Individual Effect of compounds
UP in Liquid Killing, P. aeruginosa PA14	1.6427957856137e-08	1.21791635441589e-07	KNAA	Wormexp	Individual Effect of compounds
UP by aqueous garlic extract	1.70360449321205e-08	1.25889734628267e-07	KNAA	Wormexp	Individual Effect of compounds
down by arsenic, high dose	1.73523476302715e-08	1.27812113936886e-07	KNAA	Wormexp	Individual Effect of compounds
muscle depeleted 24h only	1.76287737604397e-08	1.29429319608906e-07	KNAA	Wormexp	Individual Effect of compounds
down by sir-2.1(O/E)	1.90612398107698e-08	1.3949640453155e-07	KNAA	Wormexp	Individual Effect of compounds
UP lin-15b mutant	2.13366621506131e-08	1.55648214919216e-07	KNAA	Wormexp	Individual Effect of compounds
down by beta amyloid peptide (Abeta)	2.19975637923794e-08	1.59956725851296e-07	KNAA	Wormexp	Individual Effect of compounds
down by vitamin C under wrn-1 mutant	2.36004655413973e-08	1.71065794815988e-07	KNAA	Wormexp	Individual Effect of compounds
down by pos-1 RNAi	2.84583569577215e-08	2.05622922018331e-07	KNAA	Wormexp	Individual Effect of compounds
down by alpha-synuclein	3.09623165306265e-08	2.2300706463198e-07	KNAA	Wormexp	Individual Effect of compounds
Down infected by S. Marcescens	3.3023386487369e-08	2.37101664496063e-07	KNAA	Wormexp	Individual Effect of compounds
UP spr-5 mutant vs. N2 (all)	3.65118792759725e-08	2.61324016453187e-07	KNAA	Wormexp	Individual Effect of compounds
UP unc-43 mutant	3.90023970530294e-08	2.78274155776473e-07	KNAA	Wormexp	Individual Effect of compounds
down by temperature shift (25to20)	4.53075117600143e-08	3.22249677393101e-07	KNAA	Wormexp	Individual Effect of compounds
Down let-418 RNAi	4.5628185486782e-08	3.22514752074273e-07	KNAA	Wormexp	Individual Effect of compounds
UP by NaAsc (Marni)	4.5496254548468e-08	3.22514752074273e-07	KNAA	Wormexp	Individual Effect of compounds
Down HS F3 vs. CTL F3	5.23801005407273e-08	3.69093216194103e-07	KNAA	Wormexp	Individual Effect of compounds
UP by npr-1 (ad609) mutant	5.27896861960881e-08	3.70831252414495e-07	KNAA	Wormexp	Individual Effect of compounds
UP by ets-4 RNAi (Habacher)	5.59121447355451e-08	3.91557050517232e-07	KNAA	Wormexp	Individual Effect of compounds
UP gas-1 RNAi, ETC complex I	5.76338151580688e-08	4.02375961042223e-07	KNAA	Wormexp	Individual Effect of compounds
Comman in 4 Pathogens(B. thuringiensis DB27,S. Aureus,S. Marcescens and X. nematophila)	5.9264996683425e-08	4.12498875998396e-07	KNAA	Wormexp	Individual Effect of compounds
UP ifg-1 inhibited	6.1307878653023e-08	4.2541686528744e-07	KNAA	Wormexp	Individual Effect of compounds
UP by daf-2 mutant (Kumar)	6.2267978726269e-08	4.30765713012123e-07	KNAA	Wormexp	Individual Effect of compounds
Down by mid acrylamide 8H	6.91425046113382e-08	4.75433052856211e-07	KNAA	Wormexp	Individual Effect of compounds
UP by E. coli strain LF82 at 24h, proteomics	6.90168517452472e-08	4.75433052856211e-07	KNAA	Wormexp	Individual Effect of compounds
down by B. thuringiensis (BT247), C. elegans strain N2	7.82522353949752e-08	5.36452071563143e-07	KNAA	Wormexp	Individual Effect of compounds
Down by high acrylamide 4H	7.99698836004497e-08	5.4658094617004e-07	KNAA	Wormexp	Individual Effect of compounds
UP in abundance day 22 vs. day 1, proteomics	8.91667615918416e-08	6.07615417314466e-07	KNAA	Wormexp	Individual Effect of compounds
Changed between CB4856 and N2, Old	8.9750047708789e-08	6.09764503239414e-07	KNAA	Wormexp	Individual Effect of compounds
UP by mefloquine mid	9.35033880830522e-08	6.33374140705437e-07	KNAA	Wormexp	Individual Effect of compounds
down by elo-5 mutant under C13ISO	9.53818636211692e-08	6.44181369738223e-07	KNAA	Wormexp	Individual Effect of compounds
down by PA14 (Miller)	9.92661777643976e-08	6.68431421869139e-07	KNAA	Wormexp	Individual Effect of compounds
down by nhr-62; eat-2 mutants	1.01875007579669e-07	6.83974977142558e-07	KNAA	Wormexp	Individual Effect of compounds
down by cav-1 RNAi (Roitenberg)	1.02500958626858e-07	6.86153475984497e-07	KNAA	Wormexp	Individual Effect of compounds
UP by daf-16 mutant (adult 15 C)	1.07074287245721e-07	7.14665917217773e-07	KNAA	Wormexp	Individual Effect of compounds
UP mes-2 mutant embryo 8E stage vs. widetype	1.21496244375092e-07	8.08553953794475e-07	KNAA	Wormexp	Individual Effect of compounds
down by dpy-21 mutant early embryos	1.28271536996036e-07	8.5115457202034e-07	KNAA	Wormexp	Individual Effect of compounds
UP exposed to Vibrio cholerae with intact hemolysin A gene	1.2944255059338e-07	8.56428038228295e-07	KNAA	Wormexp	Individual Effect of compounds
UP by tut-1 mutant, L4, ribosome	1.3387248902156e-07	8.83170391342233e-07	KNAA	Wormexp	Individual Effect of compounds
down by daf-16;daf-2;rsks-1 mutant	1.41486642190058e-07	9.30704039377376e-07	KNAA	Wormexp	Individual Effect of compounds
Down sma-2 L4 or sma-4 L4 vs. N2	1.44134436041971e-07	9.45388981070677e-07	KNAA	Wormexp	Individual Effect of compounds
Down N2-Cel-RhebRNAi-fed	1.47367336458324e-07	9.63816257986051e-07	KNAA	Wormexp	Individual Effect of compounds
down by dcr-1 RNAi (Rybak-Wolf)	1.49362970680714e-07	9.72463282739688e-07	KNAA	Wormexp	Individual Effect of compounds
UP wdr-5 mutant Day2	1.49544002178774e-07	9.72463282739688e-07	KNAA	Wormexp	Individual Effect of compounds
germline, proteomics	1.55225436146996e-07	1.00653302755146e-06	KNAA	Wormexp	Individual Effect of compounds
Down by IVM exposure	1.78223413668629e-07	1.15160521689947e-06	KNAA	Wormexp	Individual Effect of compounds
UP by hemin 20 um vs. 4um	1.78610123710682e-07	1.15160521689947e-06	KNAA	Wormexp	Individual Effect of compounds
down by Dauer vs. Dauer recovery 12 h (McElwee)	1.95154598635491e-07	1.25472278670728e-06	KNAA	Wormexp	Individual Effect of compounds
down by ets-4 (ok165) mutant	2.10512216264412e-07	1.3496501527262e-06	KNAA	Wormexp	Individual Effect of compounds
Down by Atrazine-75mg	2.57919190480246e-07	1.64894403801416e-06	KNAA	Wormexp	Individual Effect of compounds
UP by 4um heme	2.76593820331295e-07	1.76338245118775e-06	KNAA	Wormexp	Individual Effect of compounds
HLH-2 and HLH-4 targets	2.81617856715994e-07	1.7903973237028e-06	KNAA	Wormexp	Individual Effect of compounds
down by jmjd-5 mutant (Amendola)	2.99948506407931e-07	1.90162339995669e-06	KNAA	Wormexp	Individual Effect of compounds
UV regulated, N2	3.01046728481257e-07	1.9032843167315e-06	KNAA	Wormexp	Individual Effect of compounds
UP by hyl-1;lagr-1 under starvation	3.12201531360373e-07	1.96833984868756e-06	KNAA	Wormexp	Individual Effect of compounds
UP by PA14, 24h	3.64313513589619e-07	2.29054573737562e-06	KNAA	Wormexp	Individual Effect of compounds
UP dpy-10 mutant	3.69325047423356e-07	2.31565787310071e-06	KNAA	Wormexp	Individual Effect of compounds
down by nhr-8(hd117) mutant	4.02429448036954e-07	2.51628962563766e-06	KNAA	Wormexp	Individual Effect of compounds
UP by lin-45 mutant (Burton)	4.55491779515578e-07	2.84027202788344e-06	KNAA	Wormexp	Individual Effect of compounds
Oocyte enriched	4.70430249973544e-07	2.92540778398849e-06	KNAA	Wormexp	Individual Effect of compounds
UP by cpf-1 RNAi	4.73691320785172e-07	2.93766061609551e-06	KNAA	Wormexp	Individual Effect of compounds
down by aging on day 10	4.89471400619259e-07	3.0272742060039e-06	KNAA	Wormexp	Individual Effect of compounds
down by NaAs, N2	5.15776718174303e-07	3.18132197985017e-06	KNAA	Wormexp	Individual Effect of compounds
UP Y. pestis vs. E. coli	5.26431941008727e-07	3.23826783171855e-06	KNAA	Wormexp	Individual Effect of compounds
UP by met2;set-25 mutant (eemb)	5.34039195530953e-07	3.27620811058881e-06	KNAA	Wormexp	Individual Effect of compounds
Down by heat shock F3 daf-2(e1370) vs. N2	5.48991375944809e-07	3.35888271949029e-06	KNAA	Wormexp	Individual Effect of compounds
Down mex-3;skn-1 RNAi mutant 101min	5.75688880861326e-07	3.51278255453185e-06	KNAA	Wormexp	Individual Effect of compounds
UP by hermaphrodite young Adult	5.92969818068788e-07	3.59895404818628e-06	KNAA	Wormexp	Individual Effect of compounds
UP by mir-58 & mir-80 mutant	5.92973536058812e-07	3.59895404818628e-06	KNAA	Wormexp	Individual Effect of compounds
down by sek-1 mutant (Wu)	6.07312034707444e-07	3.67617603987804e-06	KNAA	Wormexp	Individual Effect of compounds
UP by Beta Amyloid toxicity	6.12093289184843e-07	3.69528998987985e-06	KNAA	Wormexp	Individual Effect of compounds
UP by silver nitrate	6.24567872068848e-07	3.76062560007592e-06	KNAA	Wormexp	Individual Effect of compounds
Hermaphrodite-enriched genes (Kim)	6.65710862307238e-07	3.99666222668954e-06	KNAA	Wormexp	Individual Effect of compounds
UP lin-35 mutant and SLR-2-responsive	6.6728103960546e-07	3.99666222668954e-06	KNAA	Wormexp	Individual Effect of compounds
UP by mir-58, mir-80, mir-81, mir-82 mutant	6.89775248629263e-07	4.12054715454122e-06	KNAA	Wormexp	Individual Effect of compounds
UP by Anatase Bulk	7.27480036135372e-07	4.33440984880656e-06	KNAA	Wormexp	Individual Effect of compounds
down by ceh-23 mutant	7.53613761639573e-07	4.47839405089208e-06	KNAA	Wormexp	Individual Effect of compounds
Down hpl-2 KO	7.5978899425029e-07	4.50333268467099e-06	KNAA	Wormexp	Individual Effect of compounds
UP by swsn-2.2 RNAi	8.42207350503479e-07	4.9788673499894e-06	KNAA	Wormexp	Individual Effect of compounds
down by Tetracycline vs. S. enterica SL2048 at 120h (Recovery after infection)	8.66914123130822e-07	5.11164907835686e-06	KNAA	Wormexp	Individual Effect of compounds
down by S. aureus (Bond)	8.90045109711532e-07	5.21277779823347e-06	KNAA	Wormexp	Individual Effect of compounds
PA14 Infection induced	8.90045109711532e-07	5.21277779823347e-06	KNAA	Wormexp	Individual Effect of compounds
UP infected by S. aureus 8H	8.90936099961697e-07	5.21277779823347e-06	KNAA	Wormexp	Individual Effect of compounds
UP dpy-9 mutant	9.63830473749598e-07	5.62481579039509e-06	KNAA	Wormexp	Individual Effect of compounds
Down by mercury mid 4H	9.73800315253199e-07	5.66846423917208e-06	KNAA	Wormexp	Individual Effect of compounds
UP by PA14, 12h	1.00787388584412e-06	5.85183919433986e-06	KNAA	Wormexp	Individual Effect of compounds
Changed between CB4856 and N2 by eQTL	1.02595450010122e-06	5.94166015834704e-06	KNAA	Wormexp	Individual Effect of compounds
unc-62 targets and changed in unc-62 RNAi	1.07312673853538e-06	6.19907730179324e-06	KNAA	Wormexp	Individual Effect of compounds
Down elt-1 RNAi	1.10308886153962e-06	6.35602594649157e-06	KNAA	Wormexp	Individual Effect of compounds
UP by cec-4 mutant	1.13498214803578e-06	6.52328123467031e-06	KNAA	Wormexp	Individual Effect of compounds
down in abundance day 22 vs. day 1, proteomics	1.14028910989081e-06	6.53727459473927e-06	KNAA	Wormexp	Individual Effect of compounds
affected by copy number variants	1.21232490424466e-06	6.93279266849457e-06	KNAA	Wormexp	Individual Effect of compounds
Changed between long- and short-lived animals	1.36381589190423e-06	7.77956132825572e-06	KNAA	Wormexp	Individual Effect of compounds
Down fed with L. rhamnosus CNCM I-4137 vs. OP50,10 days	1.38362998399071e-06	7.87285460890713e-06	KNAA	Wormexp	Individual Effect of compounds
UP Embryo vs. Old	1.41222257524755e-06	8.0155076839487e-06	KNAA	Wormexp	Individual Effect of compounds
UP by Cadmium (Huffman)	1.43949837618801e-06	8.14999578160179e-06	KNAA	Wormexp	Individual Effect of compounds
UP by mex-5 RNAi	1.53440721762493e-06	8.66578369060632e-06	KNAA	Wormexp	Individual Effect of compounds
UP by mdt-15 RNAi	1.56561172746655e-06	8.82012943493531e-06	KNAA	Wormexp	Individual Effect of compounds
down by D-glucosamine	1.60613329321856e-06	9.0260725317665e-06	KNAA	Wormexp	Individual Effect of compounds
NHR-11 L2 targets (Araya)	1.63264401562081e-06	9.15245758510583e-06	KNAA	Wormexp	Individual Effect of compounds
down by let-7 mutant (Rausch)	1.78338424548858e-06	9.94848662434313e-06	KNAA	Wormexp	Individual Effect of compounds
Down daf-10(m70) mutant	1.78338424548858e-06	9.94848662434313e-06	KNAA	Wormexp	Individual Effect of compounds
down by S. enterica SL2048 under fer-1 mutant	1.96890164677301e-06	1.0956528479353e-05	KNAA	Wormexp	Individual Effect of compounds
down by bar-1(ga80), with development effect	2.0663434942041e-06	1.14707263239232e-05	KNAA	Wormexp	Individual Effect of compounds
UP fed with L. rhamnosus CNCM I-3690 vs. OP50,10 days	2.12116360799214e-06	1.17463950651827e-05	KNAA	Wormexp	Individual Effect of compounds
UP by E. carotovora (Wong)	2.15578558669535e-06	1.19091456197054e-05	KNAA	Wormexp	Individual Effect of compounds
UP by 1-methylnicotinamide (MNA)	2.38219361114766e-06	1.31280209660341e-05	KNAA	Wormexp	Individual Effect of compounds
Endoderm genes	2.68275562303446e-06	1.47486758406435e-05	KNAA	Wormexp	Individual Effect of compounds
UP daf-2 vs daf-2;pmk-1	2.71677652264624e-06	1.48997189531153e-05	KNAA	Wormexp	Individual Effect of compounds
UP PMK-1 and confirmed for resistance to PA14	2.96475876911205e-06	1.62206513425458e-05	KNAA	Wormexp	Individual Effect of compounds
UP nduf-6 RNAi, ETC complex I	3.20752989626303e-06	1.75068058606586e-05	KNAA	Wormexp	Individual Effect of compounds
Down rde-1 mutant	3.3203059812254e-06	1.80789866346149e-05	KNAA	Wormexp	Individual Effect of compounds
down in abundance at day 1 by daf-16 mutant, proteomics	3.36352145125943e-06	1.82705843032612e-05	KNAA	Wormexp	Individual Effect of compounds
UP by ced-4(n1162) mutant	3.37189940254684e-06	1.82724834290396e-05	KNAA	Wormexp	Individual Effect of compounds
UP by glucose (Ladage)	3.54725299178619e-06	1.91770731812479e-05	KNAA	Wormexp	Individual Effect of compounds
Rb/E2F (dpl-1, efl-1, lin-35) targets, intestine	3.59351514196404e-06	1.93811385381757e-05	KNAA	Wormexp	Individual Effect of compounds
down by tbx-2(bx59) mutant, embryos	3.6585965254653e-06	1.96854980897377e-05	KNAA	Wormexp	Individual Effect of compounds
down by P. aeruginosa PA14 at 12h	3.77346832163822e-06	2.0255693160492e-05	KNAA	Wormexp	Individual Effect of compounds
down by aqueous garlic extract	4.14226404838829e-06	2.20815803150579e-05	KNAA	Wormexp	Individual Effect of compounds
Up by BPA	4.14272179021517e-06	2.20815803150579e-05	KNAA	Wormexp	Individual Effect of compounds
UP by heat-shock (McCarroll)	4.14226404838829e-06	2.20815803150579e-05	KNAA	Wormexp	Individual Effect of compounds
UP by dpy-21 mutant early embryos	4.281809502868e-06	2.27696224965597e-05	KNAA	Wormexp	Individual Effect of compounds
Down unc-120 mutant total	4.36014499190643e-06	2.31321445258253e-05	KNAA	Wormexp	Individual Effect of compounds
UP 25c CB4856 vs. N2	4.50749727923354e-06	2.38582879245012e-05	KNAA	Wormexp	Individual Effect of compounds
down by daf-16 mutant (adults 15 C)	4.61523374452598e-06	2.4371860794759e-05	KNAA	Wormexp	Individual Effect of compounds
down by allantoin	4.79958574081666e-06	2.528670635671e-05	KNAA	Wormexp	Individual Effect of compounds
UP by daf-2 mutant, SAGE	4.82636191363534e-06	2.53690524605867e-05	KNAA	Wormexp	Individual Effect of compounds
UP fed with L. rhamnosus CNCM I-4137 vs. OP50,10 days	4.86655893744349e-06	2.55214012479756e-05	KNAA	Wormexp	Individual Effect of compounds
SUMO Candidates	4.89977413702014e-06	2.56365193927767e-05	KNAA	Wormexp	Individual Effect of compounds
UP by Rutile Nano	5.05624427457112e-06	2.63945228645043e-05	KNAA	Wormexp	Individual Effect of compounds
Down dbl-1 and sma-9 knock-out	5.40152713862266e-06	2.8132438827243e-05	KNAA	Wormexp	Individual Effect of compounds
down in larva and adult on 15 vs. 25 C	5.45308050400427e-06	2.83360986920405e-05	KNAA	Wormexp	Individual Effect of compounds
ALY-2 L4 targets (Araya)	5.60790230191151e-06	2.89584096853406e-05	KNAA	Wormexp	Individual Effect of compounds
Down dpy-10 mutant	5.61143978605139e-06	2.89584096853406e-05	KNAA	Wormexp	Individual Effect of compounds
EGF/EOR-1-downregulated	5.60007113789429e-06	2.89584096853406e-05	KNAA	Wormexp	Individual Effect of compounds
UP SLR-2-responsive	5.62373333959601e-06	2.89584096853406e-05	KNAA	Wormexp	Individual Effect of compounds
UP exposed to gacA Mutant vs. Wild-Type P. aeruginosa Strain PA14	6.13619052689849e-06	3.15258908334559e-05	KNAA	Wormexp	Individual Effect of compounds
Down fed by Comamonas DA1877 vs. OP50 Young adult	6.32489928375023e-06	3.24222314635485e-05	KNAA	Wormexp	Individual Effect of compounds
Aging between 12 and 24 days	6.43867557966205e-06	3.29312935265412e-05	KNAA	Wormexp	Individual Effect of compounds
Down infected by PA14 octr-1 mutant vs. N2	6.54957388047742e-06	3.34233859909565e-05	KNAA	Wormexp	Individual Effect of compounds
IP by alg-1 wild-type	6.57169980943131e-06	3.34612724077532e-05	KNAA	Wormexp	Individual Effect of compounds
UP jun-1 mutant vs. wt by Fed	6.91391042018967e-06	3.5125134188285e-05	KNAA	Wormexp	Individual Effect of compounds
dcr-1 targets (Rybak-Wolf)	7.3927205747107e-06	3.74740134254823e-05	KNAA	Wormexp	Individual Effect of compounds
Deregulated L4 oga-1(ok1207)	7.60919756410699e-06	3.84856303464611e-05	KNAA	Wormexp	Individual Effect of compounds
UP by hrde-1 mutant	7.89033380444019e-06	3.97309728736855e-05	KNAA	Wormexp	Individual Effect of compounds
UP by pdf-1 mutant	7.87796188650263e-06	3.97309728736855e-05	KNAA	Wormexp	Individual Effect of compounds
UP by daf-16;daf-2;rsks-1 mutant	8.20973213530496e-06	4.12480139954836e-05	KNAA	Wormexp	Individual Effect of compounds
down by PA14, 24h	8.26845408970447e-06	4.14515451721748e-05	KNAA	Wormexp	Individual Effect of compounds
UP pmk-1 mutant	8.44739896173208e-06	4.22555605206642e-05	KNAA	Wormexp	Individual Effect of compounds
down by Toxic-Se (selenium)	8.56512052642644e-06	4.27504699959355e-05	KNAA	Wormexp	Individual Effect of compounds
Glycoproteins GaL6 binding	8.79767864602001e-06	4.37194685553309e-05	KNAA	Wormexp	Individual Effect of compounds
UP by Fluoranthene-100mg	8.79002642435429e-06	4.37194685553309e-05	KNAA	Wormexp	Individual Effect of compounds
Down by mercury high 8H	9.00770631173401e-06	4.44718862592334e-05	KNAA	Wormexp	Individual Effect of compounds
UP by aging on day 3	8.9980885143114e-06	4.44718862592334e-05	KNAA	Wormexp	Individual Effect of compounds
UP by set-1 heterozygous mutant L3	8.99253826626887e-06	4.44718862592334e-05	KNAA	Wormexp	Individual Effect of compounds
Down fed by E. Coli HT115 vs. OP50	9.18556266706039e-06	4.52518195459512e-05	KNAA	Wormexp	Individual Effect of compounds
Dependent on jun-1	1.0144471128812e-05	4.98678537563202e-05	KNAA	Wormexp	Individual Effect of compounds
UP by Quercetin 100um	1.10039381667462e-05	5.39762139386085e-05	KNAA	Wormexp	Individual Effect of compounds
UP glp-4 vs. wt L3	1.16122363077223e-05	5.68375265298407e-05	KNAA	Wormexp	Individual Effect of compounds
down by N. parisii at 40h	1.20415951807078e-05	5.88125979212251e-05	KNAA	Wormexp	Individual Effect of compounds
Down unc-37 mutant A-class neurons	1.24265368116255e-05	6.05627361525901e-05	KNAA	Wormexp	Individual Effect of compounds
down by rhy-1 mutant (Albores)	1.26906441598281e-05	6.17177480935229e-05	KNAA	Wormexp	Individual Effect of compounds
UP his-24 KO	1.31045194085084e-05	6.35946400293498e-05	KNAA	Wormexp	Individual Effect of compounds
UP unc-120 RNAi in mex-3 mutant strain	1.37466587751526e-05	6.65689263239307e-05	KNAA	Wormexp	Individual Effect of compounds
UP by hemin 500 um vs. 20um	1.44182968300423e-05	6.96731286309477e-05	KNAA	Wormexp	Individual Effect of compounds
UP exposed to Vibrio cholerae without hemolysin A gene	1.47038104768075e-05	7.09022725534192e-05	KNAA	Wormexp	Individual Effect of compounds
UP tbx-8,9 RNAi in mex-3 mutant strain	1.53101704691614e-05	7.36700803124976e-05	KNAA	Wormexp	Individual Effect of compounds
Down mex-3;skn-1 RNAi mutant 122min	1.55377596970712e-05	7.46074706129412e-05	KNAA	Wormexp	Individual Effect of compounds
down by polyglutamines-expanded	1.56853976939466e-05	7.49999267887028e-05	KNAA	Wormexp	Individual Effect of compounds
UP by heat shock F3 daf-2(e1370) vs. N2	1.56853976939466e-05	7.49999267887028e-05	KNAA	Wormexp	Individual Effect of compounds
UP ash-2 RNAi L3	1.74107861912919e-05	8.30753655584495e-05	KNAA	Wormexp	Individual Effect of compounds
UP by ahr-1 (ia03) mutant	1.77697269551116e-05	8.46106664222467e-05	KNAA	Wormexp	Individual Effect of compounds
daf-2 pathway targets	1.86137750826082e-05	8.84445763841678e-05	KNAA	Wormexp	Individual Effect of compounds
down by rege-1 RNAi (Habacher)	1.86890162961757e-05	8.86170856043663e-05	KNAA	Wormexp	Individual Effect of compounds
UP by dpy-21 mutant L3	1.93121266344127e-05	9.13812894385101e-05	KNAA	Wormexp	Individual Effect of compounds
down by mir-58 & mir-80 mutant	2.00610601689343e-05	9.47281596358807e-05	KNAA	Wormexp	Individual Effect of compounds
Changed infected by Microbacterium nematophilum	2.01921723922297e-05	9.49532734808157e-05	KNAA	Wormexp	Individual Effect of compounds
Down by cadmium 60mg	2.01898088378627e-05	9.49532734808157e-05	KNAA	Wormexp	Individual Effect of compounds
Down mex-3;skn-1 RNAi mutant 41min	2.04219733515303e-05	9.58358996867692e-05	KNAA	Wormexp	Individual Effect of compounds
UP by Starvation, N2 (Baugh)	2.1842508763544e-05	0.000102291255032564	KNAA	Wormexp	Individual Effect of compounds
down by daf-16 starvation L1	2.21908494278258e-05	0.000103709185416287	KNAA	Wormexp	Individual Effect of compounds
UNC-62 LE targets (Araya)	2.36396550903334e-05	0.000110253801199997	KNAA	Wormexp	Individual Effect of compounds
Age markers Top 50	2.4250414448535e-05	0.000112871049662302	KNAA	Wormexp	Individual Effect of compounds
UP by ahr-1 (ju145) mutant	2.65326674213837e-05	0.000122990531672239	KNAA	Wormexp	Individual Effect of compounds
UP by daf-16 mutant (adults 25 C)	2.65326674213837e-05	0.000122990531672239	KNAA	Wormexp	Individual Effect of compounds
UP by npr-1 (ky13) mutant	2.89840976188915e-05	0.000133808937485998	KNAA	Wormexp	Individual Effect of compounds
UP wdr-5 mutant Day2 Transgenerational	2.89840976188915e-05	0.000133808937485998	KNAA	Wormexp	Individual Effect of compounds
Down mex-3;skn-1 RNAi mutant 143min	3.10325748284929e-05	0.000142975992529656	KNAA	Wormexp	Individual Effect of compounds
Down ash-2 RNAi Day 8 on glp-1(e2141ts)	3.12080415999986e-05	0.000143493944811307	KNAA	Wormexp	Individual Effect of compounds
down by npr-1 mutant (ur89)	3.17098598072442e-05	0.000145507340567113	KNAA	Wormexp	Individual Effect of compounds
down by silver nitrate	3.25568879948992e-05	0.000148794130675483	KNAA	Wormexp	Individual Effect of compounds
UP by benzene exposure	3.25568879948992e-05	0.000148794130675483	KNAA	Wormexp	Individual Effect of compounds
UP by virus Orsay	3.31719640071471e-05	0.000151301382926386	KNAA	Wormexp	Individual Effect of compounds
expression oscillatory during larval development	3.36201982147545e-05	0.000152843357578446	KNAA	Wormexp	Individual Effect of compounds
Repressed by daf-16 (Heimbucher)	3.36443418922677e-05	0.000152843357578446	KNAA	Wormexp	Individual Effect of compounds
down by vhp-1 RNAi Adult	3.69579901161967e-05	0.000167229394641081	KNAA	Wormexp	Individual Effect of compounds
Down lin-15b and lin-35 mutant	3.69579901161967e-05	0.000167229394641081	KNAA	Wormexp	Individual Effect of compounds
UP by NaAs, N2	3.71274036496212e-05	0.00016766264029075	KNAA	Wormexp	Individual Effect of compounds
UP by set-25 mutant (eemb)	3.82431808987042e-05	0.000172359365792972	KNAA	Wormexp	Individual Effect of compounds
UP by plep-1 mutant (young adult hermaphrodites)	3.83852736904421e-05	0.000172657871382305	KNAA	Wormexp	Individual Effect of compounds
UP SLR-2-responsive and presented in SAGE	3.86117748565129e-05	0.000173334121446595	KNAA	Wormexp	Individual Effect of compounds
Down hlh-1 RNAi used mex-3 mutant strain	4.75049078185598e-05	0.000212836949202839	KNAA	Wormexp	Individual Effect of compounds
Down by hemin 500 um vs. 4um	4.89211436747054e-05	0.000218751518671178	KNAA	Wormexp	Individual Effect of compounds
UP by eat-2 mutant (Calvert)	5.23312746537839e-05	0.000233541139435318	KNAA	Wormexp	Individual Effect of compounds
UP by daf-2 mutant & RNAi (Murphy)	5.46899202166397e-05	0.000243589546796618	KNAA	Wormexp	Individual Effect of compounds
down by daf-2 mutant (Son)	5.50734629888815e-05	0.000244818753442762	KNAA	Wormexp	Individual Effect of compounds
UP glp-1 (e2141ts) L3	6.10853959897746e-05	0.000271014349459507	KNAA	Wormexp	Individual Effect of compounds
down by egl-9;vhl-1 mutant (Albores)	6.19045894596805e-05	0.000274114485623021	KNAA	Wormexp	Individual Effect of compounds
Down PA14 vs. OP50	6.52288738501915e-05	0.000288273625015604	KNAA	Wormexp	Individual Effect of compounds
depleted of 22G-RNAs in rrf-3 mutant	6.61249755430985e-05	0.000291103373957625	KNAA	Wormexp	Individual Effect of compounds
Down Pseudomonas sp. vs. OP50	6.61249755430985e-05	0.000291103373957625	KNAA	Wormexp	Individual Effect of compounds
Heat shock	6.75898617452711e-05	0.000296977848131732	KNAA	Wormexp	Individual Effect of compounds
UP alg-1 mutant (gk214)	7.05714755753149e-05	0.000309481075933365	KNAA	Wormexp	Individual Effect of compounds
Down zfp-1 mutant	7.3920142163884e-05	0.000323542776086538	KNAA	Wormexp	Individual Effect of compounds
down by zip-2 RNAi on OP50	7.70491043896433e-05	0.000336590713226158	KNAA	Wormexp	Individual Effect of compounds
down by daf-16 mutant, Monosomal seq	8.0782711321595e-05	0.000352225001854311	KNAA	Wormexp	Individual Effect of compounds
Activated by skn-1 (Germ cell absence)	8.14582581055151e-05	0.000353680918775287	KNAA	Wormexp	Individual Effect of compounds
down by nhr-62 mutant	8.14018728658685e-05	0.000353680918775287	KNAA	Wormexp	Individual Effect of compounds
UP by gamma ray at 6h	8.15828129863909e-05	0.000353680918775287	KNAA	Wormexp	Individual Effect of compounds
UP by glp-1 mutant (Boyd)	8.30282727723526e-05	0.000359263020589115	KNAA	Wormexp	Individual Effect of compounds
down by blmp-1(tm548) mutant	8.85682136015599e-05	0.000382507123637856	KNAA	Wormexp	Individual Effect of compounds
UP by rotenone after 5days	8.91030139505214e-05	0.000384087991953384	KNAA	Wormexp	Individual Effect of compounds
UP lin-35 num emb	9.05887911437988e-05	0.000389754420875777	KNAA	Wormexp	Individual Effect of compounds
down by kin-1 mutant	9.60705514920532e-05	0.000411857892819298	KNAA	Wormexp	Individual Effect of compounds
down by sbp-1 RNAi	9.60881111981755e-05	0.000411857892819298	KNAA	Wormexp	Individual Effect of compounds
UP by phenanthroline	0.000100965879817214	0.000431951771548833	KNAA	Wormexp	Individual Effect of compounds
NHR-25 L3 targets (Araya)	0.000103487397463598	0.000441908661589396	KNAA	Wormexp	Individual Effect of compounds
up variably elf-1 dpl-1 lin-35 mutant	0.000106241186650442	0.000452818241229224	KNAA	Wormexp	Individual Effect of compounds
UP DEHP exposure	0.000111782324700829	0.000475544992559042	KNAA	Wormexp	Individual Effect of compounds
UP by Quercetin 200um	0.000112440717416356	0.00047745349410378	KNAA	Wormexp	Individual Effect of compounds
Down Formaldehyde exposure 24H	0.000114329980635941	0.000484571761503542	KNAA	Wormexp	Individual Effect of compounds
Histone	0.000115739203995124	0.000487942351114848	KNAA	Wormexp	Individual Effect of compounds
Targets of the DBL-1 pathway	0.000115739203995124	0.000487942351114848	KNAA	Wormexp	Individual Effect of compounds
UP pie-1; pal-1(RNAi) mutant 101 min after 4 cell stage	0.000115768396134454	0.000487942351114848	KNAA	Wormexp	Individual Effect of compounds
down by 0.1mM paraquat	0.000118050505808922	0.0004966413146416	KNAA	Wormexp	Individual Effect of compounds
UP overexpressed SIR-2.1	0.000118778533301259	0.000498782180431116	KNAA	Wormexp	Individual Effect of compounds
UP by mekk-3/drl-1 RNAi, pha-4 targets	0.000121666834030069	0.000509970007831378	KNAA	Wormexp	Individual Effect of compounds
down by heat-shock (McCarroll)	0.000124723529626406	0.000521821237922242	KNAA	Wormexp	Individual Effect of compounds
Down mex-3;skn-1 RNAi mutant 186min	0.000127875731938175	0.000534027827323463	KNAA	Wormexp	Individual Effect of compounds
UP by ets-4 (uz1) mutant	0.000128534071540394	0.000535794041805745	KNAA	Wormexp	Individual Effect of compounds
UP cgh-1 mutant	0.000130271882071338	0.00054204534477946	KNAA	Wormexp	Individual Effect of compounds
UP lin-35 mutant(n745, NULL) L1	0.000130510216741135	0.000542046082669387	KNAA	Wormexp	Individual Effect of compounds
Deregulated L1 ogt-1(ok1207)	0.000136142142739238	0.00056440713456194	KNAA	Wormexp	Individual Effect of compounds
UP by dietary restriction	0.000136752435962513	0.000565906444092144	KNAA	Wormexp	Individual Effect of compounds
UP unc-62 RNAi	0.000137138053724175	0.00056647225095503	KNAA	Wormexp	Individual Effect of compounds
UP by Fluoranthene-1000mg	0.000140073150661586	0.000577547990771323	KNAA	Wormexp	Individual Effect of compounds
UP by mec-3(e1338), PVD/OLL	0.000143548482139297	0.000589740695575886	KNAA	Wormexp	Individual Effect of compounds
UP rde-1(ne300) mutant	0.000143548482139297	0.000589740695575886	KNAA	Wormexp	Individual Effect of compounds
down by mir-60 mutant (Kato)	0.00014833413800743	0.000607209528965667	KNAA	Wormexp	Individual Effect of compounds
UP by ets-4 (ok165) mutant	0.00014833413800743	0.000607209528965667	KNAA	Wormexp	Individual Effect of compounds
down by temperature shift, 25to20 (Isik)	0.000153837032365079	0.000628605180723374	KNAA	Wormexp	Individual Effect of compounds
LIN-13 L4 targets (Araya)	0.000157121618405133	0.000640875991917711	KNAA	Wormexp	Individual Effect of compounds
down by sams-1 RNAi	0.000168217399115177	0.000684906619653206	KNAA	Wormexp	Individual Effect of compounds
UP by Tannic acid 200um	0.000175611570991419	0.000713735599243694	KNAA	Wormexp	Individual Effect of compounds
down by vitamin D3 at protein level during aging	0.000179158460455532	0.000726850372830388	KNAA	Wormexp	Individual Effect of compounds
UP by drh-3 (ne4253) mutant	0.000179477113150562	0.000726850372830388	KNAA	Wormexp	Individual Effect of compounds
down by P. aeruginosa (Bond)	0.000183359035894883	0.000741252514559064	KNAA	Wormexp	Individual Effect of compounds
Down unc-43 mutant	0.000187797788833136	0.000755798833495259	KNAA	Wormexp	Individual Effect of compounds
Regulators of hrg-1	0.000187953488470262	0.000755798833495259	KNAA	Wormexp	Individual Effect of compounds
UP in progressive with daf-2 mutant	0.000187797788833136	0.000755798833495259	KNAA	Wormexp	Individual Effect of compounds
UP N2-Cel-ToRRNAi-fasting	0.000207995912341316	0.000834918335959145	KNAA	Wormexp	Individual Effect of compounds
down by swsn-2.2 RNAi	0.000211485022089121	0.000847429419497957	KNAA	Wormexp	Individual Effect of compounds
down by cgh-1 RNAi	0.00021814088257874	0.000872563530314962	KNAA	Wormexp	Individual Effect of compounds
enriched by Pges-1::ain-2::gfp, Asynchronous worms	0.00021983374131936	0.000877792272355899	KNAA	Wormexp	Individual Effect of compounds
UP by S. aureus (Visvikis)	0.000231271302261391	0.000921844980642603	KNAA	Wormexp	Individual Effect of compounds
down by nipi-3 mutant (McEwan)	0.000232180165770781	0.000923849750514506	KNAA	Wormexp	Individual Effect of compounds
down on 15 vs. 25 C, larva	0.00023409493834926	0.000929843070999852	KNAA	Wormexp	Individual Effect of compounds
down by C. albicans vs. heat-killed C. albicans (Pukkila-Worley)	0.000235114363250866	0.000932265314911101	KNAA	Wormexp	Individual Effect of compounds
Lost RNA Polymerase II binding by sig-7 RNAi	0.000236025231544637	0.000934249438253207	KNAA	Wormexp	Individual Effect of compounds
Down exposed to space condition	0.00024865057053369	0.000982515101622705	KNAA	Wormexp	Individual Effect of compounds
Down kgb-1 mutant vs. wt by fast	0.000251254199796891	0.000991082424155502	KNAA	Wormexp	Individual Effect of compounds
Light and Temperature Driven	0.00025982057250567	0.00102309969381125	KNAA	Wormexp	Individual Effect of compounds
HLH-1 targets	0.000266189224211855	0.00104636731313676	KNAA	Wormexp	Individual Effect of compounds
UP by N. parisii at 8h	0.000271540913352033	0.00106556399791246	KNAA	Wormexp	Individual Effect of compounds
down by dpy-27 RNAi L3	0.000282336707014651	0.00110602124813313	KNAA	Wormexp	Individual Effect of compounds
down by daf-16 mutant (adults 25 C)	0.000297133171947299	0.00115999159408585	KNAA	Wormexp	Individual Effect of compounds
Down soil bacteria vs. OP50	0.000297133171947299	0.00115999159408585	KNAA	Wormexp	Individual Effect of compounds
Positive Enriched Intestinal genes	0.000304139060860212	0.00118530907965384	KNAA	Wormexp	Individual Effect of compounds
Down by hemin 20 um vs. 4um	0.000317570896593733	0.00123554078743135	KNAA	Wormexp	Individual Effect of compounds
Down by low cadmium 4H	0.0003218638610793	0.00124797640173166	KNAA	Wormexp	Individual Effect of compounds
UP pie-1 mutant 186 min after 4 cell stage	0.0003218638610793	0.00124797640173166	KNAA	Wormexp	Individual Effect of compounds
Down age-1;fer-15 vs. fer-15	0.00033433267409952	0.00128754850465399	KNAA	Wormexp	Individual Effect of compounds
down by xenobiotics: Atrazine, Clofibrate, DES, Fla, beta-NF	0.00033433267409952	0.00128754850465399	KNAA	Wormexp	Individual Effect of compounds
UP by ToxA (McEwan)	0.00033433267409952	0.00128754850465399	KNAA	Wormexp	Individual Effect of compounds
ZIP-8 EM targets (Araya)	0.00033433267409952	0.00128754850465399	KNAA	Wormexp	Individual Effect of compounds
down by cco-1 RNAi	0.00033609063031424	0.00129213222060002	KNAA	Wormexp	Individual Effect of compounds
Down dauer vs. dauer-exit	0.000347102764952921	0.00132997625089705	KNAA	Wormexp	Individual Effect of compounds
UP isp-1 RNAi, ETC complex I	0.00034699503321538	0.00132997625089705	KNAA	Wormexp	Individual Effect of compounds
UP by NaAs, VZ1	0.000348271323209446	0.0013322109775205	KNAA	Wormexp	Individual Effect of compounds
genes that have an overlapping or nearby (+/- 1 KB) GNUMAP +Repeat editing-enriched regions (EER)	0.000353707895572153	0.00135073686295674	KNAA	Wormexp	Individual Effect of compounds
down by lin-35 mutant (Grishok)	0.000355510374784768	0.00135534608544411	KNAA	Wormexp	Individual Effect of compounds
Changed by Chlorpyrifos+Diazinon 24C	0.000356747103840811	0.00135778663602289	KNAA	Wormexp	Individual Effect of compounds
down D. coniospora 24 h (oligo)	0.000358911850909413	0.00136374519644378	KNAA	Wormexp	Individual Effect of compounds
down by food under low salt (Burton)	0.000375231992772373	0.00142338002591654	KNAA	Wormexp	Individual Effect of compounds
Down S. marcescens 24h, RNASeq	0.000386238940306139	0.00146269522152541	KNAA	Wormexp	Individual Effect of compounds
Down alg-1 mutant (gk214)	0.000403936908467159	0.00152717675028447	KNAA	Wormexp	Individual Effect of compounds
UP Day 8 on glp-1(e2141ts) vs. Wildtype	0.000405756114147514	0.00153151063980057	KNAA	Wormexp	Individual Effect of compounds
UP by S. aureus (Bond)	0.000409736202790131	0.00154397284362639	KNAA	Wormexp	Individual Effect of compounds
UP hpl-1 KO	0.000411594587917757	0.00154841203653027	KNAA	Wormexp	Individual Effect of compounds
down by hlh-29 mutant	0.00043512363143134	0.00162626229849333	KNAA	Wormexp	Individual Effect of compounds
Down infected by S. Aureus 8H	0.000435146634350807	0.00162626229849333	KNAA	Wormexp	Individual Effect of compounds
Down Nep-1 mutant adult	0.00043512363143134	0.00162626229849333	KNAA	Wormexp	Individual Effect of compounds
UP by elt-2 RNAi L4	0.00043512363143134	0.00162626229849333	KNAA	Wormexp	Individual Effect of compounds
Down nob-1 RNAi in mex-3 mutant Strain	0.000438772723255484	0.00163712576742538	KNAA	Wormexp	Individual Effect of compounds
wdr-5 positively regulated	0.000440661331810933	0.00164148149132845	KNAA	Wormexp	Individual Effect of compounds
male soma enriched genes	0.000444812417774871	0.00165423703080981	KNAA	Wormexp	Individual Effect of compounds
UP by lin-35 mutant (Latorre)	0.000447729553158463	0.00166236943391299	KNAA	Wormexp	Individual Effect of compounds
UP by Fluoranthene-500mg	0.000472440275470432	0.00175126069539202	KNAA	Wormexp	Individual Effect of compounds
down by Fasting (Lee)	0.000477519297565791	0.00176720962806462	KNAA	Wormexp	Individual Effect of compounds
UP lin-35 mutant( n745, NULL) L4	0.000482636088273573	0.00178324632615366	KNAA	Wormexp	Individual Effect of compounds
SL2-Enriched total	0.00048635282150893	0.00179406648582548	KNAA	Wormexp	Individual Effect of compounds
UP by lin-35(n745), starved L1	0.000487172687304532	0.00179418290664258	KNAA	Wormexp	Individual Effect of compounds
UP by UV irradiation on xpa-1 mutant	0.000498074452857967	0.00183136907060539	KNAA	Wormexp	Individual Effect of compounds
absent in blastomeres compard to whole embryo	0.000504495387287038	0.00185198629268596	KNAA	Wormexp	Individual Effect of compounds
maturity genes	0.000506577759600831	0.0018566360400185	KNAA	Wormexp	Individual Effect of compounds
UP by hlh-25 mutant	0.000509242754540159	0.00186340274812444	KNAA	Wormexp	Individual Effect of compounds
Changed upon organophosphorus pesticide intoxication	0.000525151973445332	0.00191545815955381	KNAA	Wormexp	Individual Effect of compounds
down by E. coli strain LF82 at 72h, proteomics	0.000525151973445332	0.00191545815955381	KNAA	Wormexp	Individual Effect of compounds
Down fer-1 mutant	0.000536324897852051	0.00195308074801803	KNAA	Wormexp	Individual Effect of compounds
Light and Temperature Entrained	0.000540402076256814	0.00196478454562382	KNAA	Wormexp	Individual Effect of compounds
Down Food vs. Starve 0H	0.000558172240744031	0.00202615633163224	KNAA	Wormexp	Individual Effect of compounds
UP by B. thuringiensis (BT247), 24h	0.000579565395293924	0.00210046312052384	KNAA	Wormexp	Individual Effect of compounds
UP by dpy27 RNAi L1	0.000587696100441413	0.00212654423625542	KNAA	Wormexp	Individual Effect of compounds
UP gld-1 mutant	0.000597222180162812	0.00215758362230248	KNAA	Wormexp	Individual Effect of compounds
UP by gamma ray at 2h	0.000627679695634861	0.00226402375160847	KNAA	Wormexp	Individual Effect of compounds
Down Harposporium 24h, RNASeq	0.000630645190644911	0.00226834988711005	KNAA	Wormexp	Individual Effect of compounds
Down high pH AB2 vs. N2	0.0006308723543676	0.00226834988711005	KNAA	Wormexp	Individual Effect of compounds
Down infection CB4856 vs. Control	0.000653413316106612	0.00234569196760039	KNAA	Wormexp	Individual Effect of compounds
Down by 0.5mgl CPF and 1mgl DZN	0.000666982658505298	0.00238687504836173	KNAA	Wormexp	Individual Effect of compounds
down by hsf-1 RNAi (Kim)	0.000666982658505298	0.00238687504836173	KNAA	Wormexp	Individual Effect of compounds
down by gamma ray at 6h	0.000678042641386716	0.00242264529324359	KNAA	Wormexp	Individual Effect of compounds
UP by Rutile Bulk	0.000681196942090541	0.00243010068996563	KNAA	Wormexp	Individual Effect of compounds
PHA-4 L4 targets (Araya)	0.000700471007234915	0.00249494837631716	KNAA	Wormexp	Individual Effect of compounds
UP by mercury mid 8H	0.00070969159615242	0.00252384073881704	KNAA	Wormexp	Individual Effect of compounds
Down by mercury high 4H	0.000714334690721803	0.00253638963507461	KNAA	Wormexp	Individual Effect of compounds
down by acs-3(ft5) mutant	0.000725016337532348	0.00256630977328713	KNAA	Wormexp	Individual Effect of compounds
UP in abundance at day 1 by daf-16 mutant, proteomics	0.000725016337532348	0.00256630977328713	KNAA	Wormexp	Individual Effect of compounds
SAX-3 L3 targets (Araya)	0.00074817752662089	0.00264418020277818	KNAA	Wormexp	Individual Effect of compounds
Down by fenamiphos high	0.000771436617209157	0.00271794077518273	KNAA	Wormexp	Individual Effect of compounds
UP crh-1 null	0.000770256104549191	0.00271794077518273	KNAA	Wormexp	Individual Effect of compounds
Down mev-1 RNAi, ETC complex I	0.000798853288559577	0.0028101856024136	KNAA	Wormexp	Individual Effect of compounds
Down P.luminescens 24h, RNASeq	0.000817317116206727	0.00287070024149153	KNAA	Wormexp	Individual Effect of compounds
UP by mid dichlorvos	0.000833960414126532	0.00292464391764559	KNAA	Wormexp	Individual Effect of compounds
Down daf-16(-) and /or hsf-1 (-1) qPCR	0.000836804799024519	0.00292560326049125	KNAA	Wormexp	Individual Effect of compounds
Up after shifting temperature	0.000836804799024519	0.00292560326049125	KNAA	Wormexp	Individual Effect of compounds
UP tax-6 null	0.000863813307615853	0.00301539737443816	KNAA	Wormexp	Individual Effect of compounds
Changed daf-2 vs. N2	0.000884045528567353	0.00307388066422186	KNAA	Wormexp	Individual Effect of compounds
Down unc-120 RNAi in mex-3 mutant strain	0.000884618556707081	0.00307388066422186	KNAA	Wormexp	Individual Effect of compounds
UP by rotenone after 1day	0.000884045528567353	0.00307388066422186	KNAA	Wormexp	Individual Effect of compounds
UP gld-1 mutant, total RNA	0.000897351630486653	0.00311337242528601	KNAA	Wormexp	Individual Effect of compounds
GEI-11 L4 targets (Araya)	0.000917190812900465	0.00317736117223966	KNAA	Wormexp	Individual Effect of compounds
Down alg-1 mutant	0.000939045933430688	0.00324319961227352	KNAA	Wormexp	Individual Effect of compounds
down by rde-4 mutant (Grishok)	0.000939045933430688	0.00324319961227352	KNAA	Wormexp	Individual Effect of compounds
down in abundance at day 1 by daf-2 mutant, proteomics	0.000947736436816493	0.00326825474271869	KNAA	Wormexp	Individual Effect of compounds
UP by hlh-29 mutant	0.000957637540986888	0.00329740248606075	KNAA	Wormexp	Individual Effect of compounds
UP by sek-1 mutant (Wu)	0.000972138304904163	0.00334227610568259	KNAA	Wormexp	Individual Effect of compounds
Lysosome	2.56060138368631e-17	3.17514571577102e-15	KNAA	KEGG	Individual Effect of compounds
TGF-beta signaling pathway	2.096293611275e-15	1.2997020389905e-13	KNAA	KEGG	Individual Effect of compounds
Wnt signaling pathway	1.51450814013547e-13	6.2599669792266e-12	KNAA	KEGG	Individual Effect of compounds
Ubiquitin mediated proteolysis	1.1566288310279e-12	3.5855493761865e-11	KNAA	KEGG	Individual Effect of compounds
Protein processing in endoplasmic reticulum	5.99690769871787e-11	1.48723310928203e-09	KNAA	KEGG	Individual Effect of compounds
Autophagy - animal	2.55558233044605e-09	5.28153681625517e-08	KNAA	KEGG	Individual Effect of compounds
Phenylalanine, tyrosine and tryptophan biosynthesis	0.000627812466473921	0.0111212494061095	KNAA	KEGG	Individual Effect of compounds
Unassigned: regulated by multiple stresses	4.81742822361222e-06	0.00151267246221424	Common to all TIR1 Variants	Wormcat	Activated TIR1 Effects
Metabolism: glycolysis	3.92958110542432e-05	0.00616944233551619	Common to all TIR1 Variants	Wormcat	Activated TIR1 Effects
Non-coding RNA: snoRNA	0.000153030967743918	0.0160172412905301	Common to all TIR1 Variants	Wormcat	Activated TIR1 Effects
Proteolysis general: aspartate: unassigned	0.000208707952219276	0.0163835742492132	Common to all TIR1 Variants	Wormcat	Activated TIR1 Effects
UP by daf-2 mutant (Kumar)	9.03977989137006e-41	2.05745390327583e-37	Common to all TIR1 Variants	Wormexp	Activated TIR1 Effects
down by N. parisii at 64h	5.40857459307565e-32	6.15495788692009e-29	Common to all TIR1 Variants	Wormexp	Activated TIR1 Effects
UP in germline-ablated animals	5.23958848385018e-31	3.97510112974767e-28	Common to all TIR1 Variants	Wormexp	Activated TIR1 Effects
Induced by daf-16 (Heimbucher)	6.32766250812649e-28	3.60043996712397e-25	Common to all TIR1 Variants	Wormexp	Activated TIR1 Effects
UP by daf-2 mutant & RNAi (Murphy)	1.39655834166543e-27	6.35713357126103e-25	Common to all TIR1 Variants	Wormexp	Activated TIR1 Effects
Age-related	3.8927582094377e-27	1.4766529474467e-24	Common to all TIR1 Variants	Wormexp	Activated TIR1 Effects
down by daf-2 mutant, Polysomal seq	9.09216725587078e-26	2.95625323919456e-23	Common to all TIR1 Variants	Wormexp	Activated TIR1 Effects
UP by P-granule RNAi (Knutson)	1.83264195187172e-25	5.21386635307505e-23	Common to all TIR1 Variants	Wormexp	Activated TIR1 Effects
down by daf-16 mutant, Polysomal seq	2.58056814358214e-25	6.52597010532551e-23	Common to all TIR1 Variants	Wormexp	Activated TIR1 Effects
UP by daf-2 RNAi (Roitenberg)	8.51719753470247e-25	1.93851415889828e-22	Common to all TIR1 Variants	Wormexp	Activated TIR1 Effects
Down N2-Cel-RhebRNAi-fasting	4.78794629606534e-23	9.90669615440427e-21	Common to all TIR1 Variants	Wormexp	Activated TIR1 Effects
UP by pgl-1 mutant (Knutson)	5.59363896230518e-21	1.06092685651722e-18	Common to all TIR1 Variants	Wormexp	Activated TIR1 Effects
UP by daf-2 mutant (Rizki)	7.37958160824422e-21	1.29199444156645e-18	Common to all TIR1 Variants	Wormexp	Activated TIR1 Effects
Age-regulated elt-2 targets	3.7477521651558e-20	6.09277423421043e-18	Common to all TIR1 Variants	Wormexp	Activated TIR1 Effects
down by daf-16 mutant (McElwee)	7.51503715004968e-20	1.14028163690087e-17	Common to all TIR1 Variants	Wormexp	Activated TIR1 Effects
UP by daf-2 mutant (Sonoda)	8.87912792850249e-20	1.26305594782948e-17	Common to all TIR1 Variants	Wormexp	Activated TIR1 Effects
down by B. thuringiensis at 12h (BT247, 1:10) (Yang)	1.45989018691227e-19	1.95453533259548e-17	Common to all TIR1 Variants	Wormexp	Activated TIR1 Effects
down by daf-16 mutant, Monosomal seq	1.68267170742436e-19	2.12764489227658e-17	Common to all TIR1 Variants	Wormexp	Activated TIR1 Effects
down by daf-16 mutant under daf-2;rsks-1 mutant	3.13699321091779e-19	3.75778765686784e-17	Common to all TIR1 Variants	Wormexp	Activated TIR1 Effects
down by daf-16 mutant:daf-16;daf-2 vs. daf-2 (Mueller)	5.40417938386042e-18	6.14995613883316e-16	Common to all TIR1 Variants	Wormexp	Activated TIR1 Effects
UP pmk-1 mutant	2.90271468598311e-17	3.14598982157027e-15	Common to all TIR1 Variants	Wormexp	Activated TIR1 Effects
down by daf-16 mutant (Delaney)	9.39884119518128e-17	9.59831392545976e-15	Common to all TIR1 Variants	Wormexp	Activated TIR1 Effects
Down N2-Cel-ToRRNAi-fasting	9.69952637458587e-17	9.59831392545976e-15	Common to all TIR1 Variants	Wormexp	Activated TIR1 Effects
UP by hlh-29 mutant	1.73773516854872e-16	1.64795218484037e-14	Common to all TIR1 Variants	Wormexp	Activated TIR1 Effects
daf-16 targets within daf-2(-) (Kumar)	1.87603244987058e-16	1.70793994236218e-14	Common to all TIR1 Variants	Wormexp	Activated TIR1 Effects
SUP-26::FLAG CLIP Peaks	3.45521235139304e-16	3.02463973529637e-14	Common to all TIR1 Variants	Wormexp	Activated TIR1 Effects
UP Day 8 on glp-1(e2141ts) vs. Wildtype	5.25321475346884e-16	4.42826547366484e-14	Common to all TIR1 Variants	Wormexp	Activated TIR1 Effects
down by daf-2 mutant, Monosomal seq	1.54180473231431e-15	1.23495377269271e-13	Common to all TIR1 Variants	Wormexp	Activated TIR1 Effects
UP by daf-16 starvation L1	1.57353512337823e-15	1.23495377269271e-13	Common to all TIR1 Variants	Wormexp	Activated TIR1 Effects
UP by glh-1 mutant (Knutson)	1.8339595342911e-15	1.39136396668218e-13	Common to all TIR1 Variants	Wormexp	Activated TIR1 Effects
Down infected by X. Nematophila	5.53225379528636e-15	4.06174504453928e-13	Common to all TIR1 Variants	Wormexp	Activated TIR1 Effects
UP by daf-2;rsks-1 mutant	1.0224300791195e-14	7.27203393773741e-13	Common to all TIR1 Variants	Wormexp	Activated TIR1 Effects
Activated by glp-1 mutant (Germ cell absence)	1.21993779607786e-14	8.413874011737e-13	Common to all TIR1 Variants	Wormexp	Activated TIR1 Effects
UP by age-1(mg44) mutant	1.72919644958226e-14	1.157544446838e-12	Common to all TIR1 Variants	Wormexp	Activated TIR1 Effects
UP Embryo vs. Old	2.74968931235466e-14	1.78808367854834e-12	Common to all TIR1 Variants	Wormexp	Activated TIR1 Effects
daf-16 targets (Kumar)	3.56739793287967e-14	2.25538824867615e-12	Common to all TIR1 Variants	Wormexp	Activated TIR1 Effects
UP by sir-2.1(O/E)	7.51661223356081e-14	4.62373228204984e-12	Common to all TIR1 Variants	Wormexp	Activated TIR1 Effects
UP by daf-2 mutant (Mueller)	7.72643918434409e-14	4.6277304167282e-12	Common to all TIR1 Variants	Wormexp	Activated TIR1 Effects
down by ets-4 RNAi (Habacher)	2.3315703805243e-13	1.36068056053162e-11	Common to all TIR1 Variants	Wormexp	Activated TIR1 Effects
UP glp-4 vs. wt Adult	4.40391370456527e-13	2.50582689789764e-11	Common to all TIR1 Variants	Wormexp	Activated TIR1 Effects
Down jun-1 mutant vs. wt by Fast	5.87135122639743e-13	3.25931594909282e-11	Common to all TIR1 Variants	Wormexp	Activated TIR1 Effects
down by B. thuringiensis (BT247), 24h	7.30816943093279e-13	3.96033181542929e-11	Common to all TIR1 Variants	Wormexp	Activated TIR1 Effects
UP by TGFbeta, adults	7.8015022703087e-13	4.12935329470293e-11	Common to all TIR1 Variants	Wormexp	Activated TIR1 Effects
UP by daf-2:rsks-1 mutant	8.76201543727572e-13	4.53235162164535e-11	Common to all TIR1 Variants	Wormexp	Activated TIR1 Effects
Down daf-16;fer-15 vs. fer-15	1.32327768623824e-12	6.57116694230074e-11	Common to all TIR1 Variants	Wormexp	Activated TIR1 Effects
UP by Starvation, N2 (Baugh)	1.32809173702036e-12	6.57116694230074e-11	Common to all TIR1 Variants	Wormexp	Activated TIR1 Effects
WT-Pico Pan-neural Depleted Genes	2.62196817557253e-12	1.26970203566023e-10	Common to all TIR1 Variants	Wormexp	Activated TIR1 Effects
UP osm-11 mutant	6.30049900269071e-12	2.98748661044251e-10	Common to all TIR1 Variants	Wormexp	Activated TIR1 Effects
down by B. thuringiensis (BT247), C. elegans strain MY18	6.54906959115936e-12	3.0419759978528e-10	Common to all TIR1 Variants	Wormexp	Activated TIR1 Effects
UP Embryo vs. Young	7.3975626904531e-12	3.36737053669425e-10	Common to all TIR1 Variants	Wormexp	Activated TIR1 Effects
UP by rsks-1 mutant	1.03564480794419e-11	4.6218187899627e-10	Common to all TIR1 Variants	Wormexp	Activated TIR1 Effects
Down daf-16 mutant By Fast	1.36994480050084e-11	5.99614301142289e-10	Common to all TIR1 Variants	Wormexp	Activated TIR1 Effects
UP spr-5 mutant (sprf26 vs. sprf1)	1.47694755928502e-11	6.34251442440134e-10	Common to all TIR1 Variants	Wormexp	Activated TIR1 Effects
UP daf-2 (e1370) vs. wildtype	1.84059696328045e-11	7.75777534893762e-10	Common to all TIR1 Variants	Wormexp	Activated TIR1 Effects
Deregulated L4 oga-1(ok430)	1.88273185510119e-11	7.79108673129149e-10	Common to all TIR1 Variants	Wormexp	Activated TIR1 Effects
UP by lin-45 mutant (Burton)	2.37201021834033e-11	9.64052724454033e-10	Common to all TIR1 Variants	Wormexp	Activated TIR1 Effects
UP by glp-1 mutant (Boyd)	2.79786938813124e-11	1.11718433813802e-09	Common to all TIR1 Variants	Wormexp	Activated TIR1 Effects
UP unc-32(e189);dcr-1(ok247) vs. unc-32(e189)	2.90773622091798e-11	1.14103579979471e-09	Common to all TIR1 Variants	Wormexp	Activated TIR1 Effects
down by B. thuringiensis at 6h (BT247, 1:2) (Yang)	2.9680009011998e-11	1.14494407646284e-09	Common to all TIR1 Variants	Wormexp	Activated TIR1 Effects
down by B. thuringiensis at 12h (BT247, 1:2) (Yang)	3.66376443496882e-11	1.36700456622771e-09	Common to all TIR1 Variants	Wormexp	Activated TIR1 Effects
UP by aging on day 10	3.61329303067279e-11	1.36700456622771e-09	Common to all TIR1 Variants	Wormexp	Activated TIR1 Effects
UP on S. marcescens	3.79324694696772e-11	1.39248871795138e-09	Common to all TIR1 Variants	Wormexp	Activated TIR1 Effects
down by B. thuringiensis at 6h (BT247, 1:10) (Yang)	4.30037847888543e-11	1.55359705046718e-09	Common to all TIR1 Variants	Wormexp	Activated TIR1 Effects
UP ifg-1 inhibited	4.64708172281007e-11	1.65261843767433e-09	Common to all TIR1 Variants	Wormexp	Activated TIR1 Effects
UP by HF-HQ 2.0 3D	5.37626103873119e-11	1.8825184806388e-09	Common to all TIR1 Variants	Wormexp	Activated TIR1 Effects
UP overexpressed SIR-2.1	1.50546836261054e-10	5.19158483833575e-09	Common to all TIR1 Variants	Wormexp	Activated TIR1 Effects
UP by cadmium	1.56065650327277e-10	5.30157343499824e-09	Common to all TIR1 Variants	Wormexp	Activated TIR1 Effects
UP by daf-2 mutant, Monosomal seq	1.62085331738991e-10	5.42509139761683e-09	Common to all TIR1 Variants	Wormexp	Activated TIR1 Effects
down by daf-12 mutant (Delaney)	1.6629123293542e-10	5.48520066900023e-09	Common to all TIR1 Variants	Wormexp	Activated TIR1 Effects
UP by daf-2 mutant (Knutson)	1.96688332051268e-10	6.39518062498122e-09	Common to all TIR1 Variants	Wormexp	Activated TIR1 Effects
UP by B. thuringiensis (BT247), proteomics	2.21571581354979e-10	7.10277350935116e-09	Common to all TIR1 Variants	Wormexp	Activated TIR1 Effects
UP spr-5 mutant (sprf26 vs. N2)	2.34751871265773e-10	7.42076748612362e-09	Common to all TIR1 Variants	Wormexp	Activated TIR1 Effects
Down by mercury high 8H	2.53073128304219e-10	7.78370864892435e-09	Common to all TIR1 Variants	Wormexp	Activated TIR1 Effects
UP by ets-4 RNAi (Habacher)	2.50203333233603e-10	7.78370864892435e-09	Common to all TIR1 Variants	Wormexp	Activated TIR1 Effects
down by elt-2 RNAi under Hypoxia	2.7060329932251e-10	8.21190812344045e-09	Common to all TIR1 Variants	Wormexp	Activated TIR1 Effects
UP by hcf-1 mutant	5.09496053736693e-10	1.52580660303252e-08	Common to all TIR1 Variants	Wormexp	Activated TIR1 Effects
UP by cpf-1 RNAi	5.71166578552581e-10	1.68827939322815e-08	Common to all TIR1 Variants	Wormexp	Activated TIR1 Effects
down by dpy-21 mutant (Delaney)	6.05907319668923e-10	1.76800648662368e-08	Common to all TIR1 Variants	Wormexp	Activated TIR1 Effects
Increased abundance by daf-2 mutant, proteomics	6.41653729713517e-10	1.84861251750375e-08	Common to all TIR1 Variants	Wormexp	Activated TIR1 Effects
Down daf-16 jun-1 and kgb-1 mutant	6.76708286556573e-10	1.92523507525345e-08	Common to all TIR1 Variants	Wormexp	Activated TIR1 Effects
UP by BTF mix 24H	1.0800559994391e-09	2.99781396917488e-08	Common to all TIR1 Variants	Wormexp	Activated TIR1 Effects
UP Formaldehyde exposure 24H	1.0800559994391e-09	2.99781396917488e-08	Common to all TIR1 Variants	Wormexp	Activated TIR1 Effects
Low-complexity elt-2 targets	1.14030198198229e-09	3.12690037468879e-08	Common to all TIR1 Variants	Wormexp	Activated TIR1 Effects
UP spr-5 mutant vs. N2 (all)	1.28761684557599e-09	3.48882850063207e-08	Common to all TIR1 Variants	Wormexp	Activated TIR1 Effects
down by pos-1 RNAi	1.48429390466847e-09	3.97441520826523e-08	Common to all TIR1 Variants	Wormexp	Activated TIR1 Effects
UP in abundance at day 22 by daf-2 mutant, proteomics	1.53443812282561e-09	4.06090833436174e-08	Common to all TIR1 Variants	Wormexp	Activated TIR1 Effects
down by N. parisii at 40h	2.10774198377324e-09	5.51404684490562e-08	Common to all TIR1 Variants	Wormexp	Activated TIR1 Effects
PMK-1 targets down in Day 15 vs. Day 6	2.30764979849758e-09	5.96842152429601e-08	Common to all TIR1 Variants	Wormexp	Activated TIR1 Effects
UP by gei-8(ok1671) homozygous mutant	2.50600237011193e-09	6.40860830828625e-08	Common to all TIR1 Variants	Wormexp	Activated TIR1 Effects
Changed 9, 14, 19 days vs. 4 days in N2	2.7213485870466e-09	6.83014821134689e-08	Common to all TIR1 Variants	Wormexp	Activated TIR1 Effects
Down by Beta-naphthoflavone 7	2.73085890699722e-09	6.83014821134689e-08	Common to all TIR1 Variants	Wormexp	Activated TIR1 Effects
Down daf-16 mutant By Fed	3.17089902076191e-09	7.84452844701533e-08	Common to all TIR1 Variants	Wormexp	Activated TIR1 Effects
UP by daf-2 mutant (Chen)	3.48639097575399e-09	8.53228587184526e-08	Common to all TIR1 Variants	Wormexp	Activated TIR1 Effects
down by osm-9 (King)	3.99633098785659e-09	9.67622268974638e-08	Common to all TIR1 Variants	Wormexp	Activated TIR1 Effects
UP by nhr-62; eat-2 mutants	4.6215553345345e-09	1.10722736225269e-07	Common to all TIR1 Variants	Wormexp	Activated TIR1 Effects
UP by aak-2 overexpressed and daf-2:rsks-1 mutant	4.8984508858672e-09	1.14936847590039e-07	Common to all TIR1 Variants	Wormexp	Activated TIR1 Effects
UP by Quercetin 200um	4.85678653658969e-09	1.14936847590039e-07	Common to all TIR1 Variants	Wormexp	Activated TIR1 Effects
UP by temperature, 25to20 (Amendola)	7.36022241306461e-09	1.70937410327909e-07	Common to all TIR1 Variants	Wormexp	Activated TIR1 Effects
UP by dpy-21 mutant L3	8.05993148883767e-09	1.85297010793884e-07	Common to all TIR1 Variants	Wormexp	Activated TIR1 Effects
UP by clk-1 mutant	8.7474224699045e-09	1.99091335415027e-07	Common to all TIR1 Variants	Wormexp	Activated TIR1 Effects
down by elt-2 RNAi L1	8.86409285624773e-09	1.99749260800196e-07	Common to all TIR1 Variants	Wormexp	Activated TIR1 Effects
UP by mianserin but not aging on day 5	9.95813322397796e-09	2.22203051154645e-07	Common to all TIR1 Variants	Wormexp	Activated TIR1 Effects
down by UV (Choi)	1.12544301333783e-08	2.48690126054069e-07	Common to all TIR1 Variants	Wormexp	Activated TIR1 Effects
UP by tbx-2(bx59) mutant, embryos	1.53924081299472e-08	3.36856931766922e-07	Common to all TIR1 Variants	Wormexp	Activated TIR1 Effects
down by wdr-23 mutant	1.74462679551754e-08	3.74600998735653e-07	Common to all TIR1 Variants	Wormexp	Activated TIR1 Effects
UP spr-5 mutant (sprf13 vs. N2)	1.73094138711416e-08	3.74600998735653e-07	Common to all TIR1 Variants	Wormexp	Activated TIR1 Effects
down by mir-58, mir-80, mir-81, mir-82 mutant	1.84926126595783e-08	3.92100076014859e-07	Common to all TIR1 Variants	Wormexp	Activated TIR1 Effects
Down infected by S. Aureus 8H	1.86785065164584e-08	3.92100076014859e-07	Common to all TIR1 Variants	Wormexp	Activated TIR1 Effects
UP by B. licheniformis 141	1.87780792116079e-08	3.92100076014859e-07	Common to all TIR1 Variants	Wormexp	Activated TIR1 Effects
Down spr-5 mutant (sprf1)	2.00203209652038e-08	4.14238641061852e-07	Common to all TIR1 Variants	Wormexp	Activated TIR1 Effects
down by smgl-1 depletion	2.03760484147587e-08	4.17800776504422e-07	Common to all TIR1 Variants	Wormexp	Activated TIR1 Effects
Down his-24 KO	2.10824045045917e-08	4.28424577254024e-07	Common to all TIR1 Variants	Wormexp	Activated TIR1 Effects
UP by Cadmium (Swain)	2.2925694491107e-08	4.6176000585628e-07	Common to all TIR1 Variants	Wormexp	Activated TIR1 Effects
UP by daf-2 mutant (Hou)	2.52835077387281e-08	5.04783014152151e-07	Common to all TIR1 Variants	Wormexp	Activated TIR1 Effects
Fasting-Induced	2.64978572627074e-08	5.24427157651497e-07	Common to all TIR1 Variants	Wormexp	Activated TIR1 Effects
Down by progesterone 10e-07	2.69285063799034e-08	5.28355866557415e-07	Common to all TIR1 Variants	Wormexp	Activated TIR1 Effects
UP S. marcescens 24h, RNASeq	2.92167390881314e-08	5.68352975765702e-07	Common to all TIR1 Variants	Wormexp	Activated TIR1 Effects
down by tdp-1(ok803) mutant	3.81121272897475e-08	7.35111878910723e-07	Common to all TIR1 Variants	Wormexp	Activated TIR1 Effects
UP spr-5 mutant (sprf1 vs. N2)	4.55916382108957e-08	8.71987971159653e-07	Common to all TIR1 Variants	Wormexp	Activated TIR1 Effects
Down daf-16(-) and /or hsf-1 (-1) qPCR	4.78615195793352e-08	9.07773488021392e-07	Common to all TIR1 Variants	Wormexp	Activated TIR1 Effects
down by sek-1 mutant (Wu)	4.91079243977483e-08	9.23715999415497e-07	Common to all TIR1 Variants	Wormexp	Activated TIR1 Effects
UP by Quercetin 100um	5.38476272046711e-08	1.00456720916255e-06	Common to all TIR1 Variants	Wormexp	Activated TIR1 Effects
down by gld-3 RNAi	5.47327545987346e-08	1.01277845094894e-06	Common to all TIR1 Variants	Wormexp	Activated TIR1 Effects
UP by daf-2 mutant, SAGE	5.56499458942971e-08	1.0214457810921e-06	Common to all TIR1 Variants	Wormexp	Activated TIR1 Effects
UP tax-6 null	5.89362187893095e-08	1.07311067171575e-06	Common to all TIR1 Variants	Wormexp	Activated TIR1 Effects
down by hermaphrodite L3	6.01900501988812e-08	1.08724249406868e-06	Common to all TIR1 Variants	Wormexp	Activated TIR1 Effects
UP glp-4 vs. wt L4	6.76248830787612e-08	1.21192310147449e-06	Common to all TIR1 Variants	Wormexp	Activated TIR1 Effects
Down hpl-1 KO	7.06398107970669e-08	1.25606413573535e-06	Common to all TIR1 Variants	Wormexp	Activated TIR1 Effects
UP by E. faecalis (Wong)	7.5407289575018e-08	1.32848073634474e-06	Common to all TIR1 Variants	Wormexp	Activated TIR1 Effects
UP lin-35 num emb	7.5879831162046e-08	1.32848073634474e-06	Common to all TIR1 Variants	Wormexp	Activated TIR1 Effects
down by P. aeruginosa PA14 at 12h	9.30135037095496e-08	1.61602087361019e-06	Common to all TIR1 Variants	Wormexp	Activated TIR1 Effects
UP by hyl-2 mutant	1.22025346321905e-07	2.10401278961103e-06	Common to all TIR1 Variants	Wormexp	Activated TIR1 Effects
UP cde-1 mutant	1.29832565821028e-07	2.2217963895388e-06	Common to all TIR1 Variants	Wormexp	Activated TIR1 Effects
down by B. thuringiensis (BT247), 12h	1.39956934438793e-07	2.37717897599025e-06	Common to all TIR1 Variants	Wormexp	Activated TIR1 Effects
down by UV and TiO2 (Choi)	1.52904854691524e-07	2.57786258724376e-06	Common to all TIR1 Variants	Wormexp	Activated TIR1 Effects
Dependent on jun-1	1.64630329759961e-07	2.75513698921818e-06	Common to all TIR1 Variants	Wormexp	Activated TIR1 Effects
Down Food vs. Starve 6H	1.79939400787589e-07	2.98935822038359e-06	Common to all TIR1 Variants	Wormexp	Activated TIR1 Effects
Down daf-16 vs. daf-2	1.86524120517535e-07	3.07629636447761e-06	Common to all TIR1 Variants	Wormexp	Activated TIR1 Effects
Deregulated L1 ogt-1(ok1207)	2.0133844431907e-07	3.29673596597268e-06	Common to all TIR1 Variants	Wormexp	Activated TIR1 Effects
UP rde-4 mutant	2.12958652917756e-07	3.46209924314867e-06	Common to all TIR1 Variants	Wormexp	Activated TIR1 Effects
UP lin-35 mutant( n745, NULL) L4	2.45526740054163e-07	3.96325432881755e-06	Common to all TIR1 Variants	Wormexp	Activated TIR1 Effects
UP spg-7 RNAi	2.6329871321208e-07	4.19068441448038e-06	Common to all TIR1 Variants	Wormexp	Activated TIR1 Effects
UP spr-5 mutant (sprf26 vs. sprf13)	2.62454034208277e-07	4.19068441448038e-06	Common to all TIR1 Variants	Wormexp	Activated TIR1 Effects
Down nth-1;xbp-1 mutant	2.80592789696187e-07	4.4349249260314e-06	Common to all TIR1 Variants	Wormexp	Activated TIR1 Effects
UP by Hydrogen sulfide (H2S)	2.96872261272371e-07	4.65987080452356e-06	Common to all TIR1 Variants	Wormexp	Activated TIR1 Effects
Responding to P. aeruginosa	3.00806782803215e-07	4.6892892990419e-06	Common to all TIR1 Variants	Wormexp	Activated TIR1 Effects
UP rde-4(ne337) mutant	3.22997400758292e-07	5.00096655867941e-06	Common to all TIR1 Variants	Wormexp	Activated TIR1 Effects
Down kgb-1 mutant vs. wt by fast	3.57902916136075e-07	5.50396646706559e-06	Common to all TIR1 Variants	Wormexp	Activated TIR1 Effects
down by food under low salt (Burton)	4.02557809663335e-07	6.14913808586409e-06	Common to all TIR1 Variants	Wormexp	Activated TIR1 Effects
Down vhl-1 mutant vs. wildtype	4.27709454891431e-07	6.48977812888598e-06	Common to all TIR1 Variants	Wormexp	Activated TIR1 Effects
down by cco-1 RNAi	4.43032378658407e-07	6.65579751905268e-06	Common to all TIR1 Variants	Wormexp	Activated TIR1 Effects
UP in abundance at day 1 by daf-2 mutant, proteomics	4.44499658565909e-07	6.65579751905268e-06	Common to all TIR1 Variants	Wormexp	Activated TIR1 Effects
UP by eat-2 mutant (Calvert)	4.85222669132152e-07	7.21808362709005e-06	Common to all TIR1 Variants	Wormexp	Activated TIR1 Effects
PQM-1 L3 Targets	5.29027934858313e-07	7.81862064764624e-06	Common to all TIR1 Variants	Wormexp	Activated TIR1 Effects
UP daf-16 vs. daf-2	5.35488625975901e-07	7.86304588852355e-06	Common to all TIR1 Variants	Wormexp	Activated TIR1 Effects
UP SLR-2-responsive	5.39839990021002e-07	7.87612703389615e-06	Common to all TIR1 Variants	Wormexp	Activated TIR1 Effects
down by aak-2 overexpressed and daf-2 mutant	5.58737047221978e-07	8.09990776737084e-06	Common to all TIR1 Variants	Wormexp	Activated TIR1 Effects
Down spr-5 mutant (sprf13)	5.85313804238828e-07	8.4314823952378e-06	Common to all TIR1 Variants	Wormexp	Activated TIR1 Effects
down by PA14, 12h	5.90206454903445e-07	8.44848988276881e-06	Common to all TIR1 Variants	Wormexp	Activated TIR1 Effects
UP by rege-1 RNAi (Habacher)	6.1883202222157e-07	8.80288551610183e-06	Common to all TIR1 Variants	Wormexp	Activated TIR1 Effects
down by elt-2 RNAi under Normoxia	6.99266450664495e-07	9.88528224666081e-06	Common to all TIR1 Variants	Wormexp	Activated TIR1 Effects
Dependent on daf-16	7.06532525611968e-07	9.92634585365951e-06	Common to all TIR1 Variants	Wormexp	Activated TIR1 Effects
UP by aqueous garlic extract	7.96339303024379e-07	1.11194371391625e-05	Common to all TIR1 Variants	Wormexp	Activated TIR1 Effects
UP by mekk-3/drl-1 RNAi, pha-4 targets	9.42716744025596e-07	1.30830689597699e-05	Common to all TIR1 Variants	Wormexp	Activated TIR1 Effects
down by male in hermaphrodites	9.67073226155881e-07	1.33397494710957e-05	Common to all TIR1 Variants	Wormexp	Activated TIR1 Effects
UP by Hypoxia	1.01897113726398e-06	1.39709536651375e-05	Common to all TIR1 Variants	Wormexp	Activated TIR1 Effects
UP osm-7 mutant	1.0278965521902e-06	1.40089374418257e-05	Common to all TIR1 Variants	Wormexp	Activated TIR1 Effects
Down xpa-1 mutant	1.21328022778977e-06	1.64370583241043e-05	Common to all TIR1 Variants	Wormexp	Activated TIR1 Effects
down by nhr-62; eat-2 mutants	1.34756923195552e-06	1.81247545883579e-05	Common to all TIR1 Variants	Wormexp	Activated TIR1 Effects
heme response genes	1.36174562153304e-06	1.81247545883579e-05	Common to all TIR1 Variants	Wormexp	Activated TIR1 Effects
UP by xrn-2 RNAi	1.35616794703329e-06	1.81247545883579e-05	Common to all TIR1 Variants	Wormexp	Activated TIR1 Effects
down by PA14, 24h	1.39754560537892e-06	1.84406416148014e-05	Common to all TIR1 Variants	Wormexp	Activated TIR1 Effects
UP by temperature shift (25to20)	1.40168321588781e-06	1.84406416148014e-05	Common to all TIR1 Variants	Wormexp	Activated TIR1 Effects
UP by S. aureus (Visvikis)	1.63119390829021e-06	2.13367662946466e-05	Common to all TIR1 Variants	Wormexp	Activated TIR1 Effects
UP in Wt between total and muscle nuclei	1.84644794141639e-06	2.40143743695069e-05	Common to all TIR1 Variants	Wormexp	Activated TIR1 Effects
Changed by Chlorpyrifos+Diazinon 24C	1.86610481022374e-06	2.41321281140297e-05	Common to all TIR1 Variants	Wormexp	Activated TIR1 Effects
UP by HuminFeed 0.2 3D	1.89619004417184e-06	2.43826471216673e-05	Common to all TIR1 Variants	Wormexp	Activated TIR1 Effects
herm soma enriched	2.00193203711293e-06	2.55977377329721e-05	Common to all TIR1 Variants	Wormexp	Activated TIR1 Effects
UP infected by S. aureus 8H	2.01685323866302e-06	2.56444579396483e-05	Common to all TIR1 Variants	Wormexp	Activated TIR1 Effects
UP dpy-10 mutant	2.11130695260215e-06	2.66963034673471e-05	Common to all TIR1 Variants	Wormexp	Activated TIR1 Effects
Proteases	2.30225098160374e-06	2.89498521222659e-05	Common to all TIR1 Variants	Wormexp	Activated TIR1 Effects
down by mir-58 & mir-80 mutant	2.63033489669128e-06	3.27748618122829e-05	Common to all TIR1 Variants	Wormexp	Activated TIR1 Effects
Down P.luminescens 24h, RNASeq	2.64963733456066e-06	3.27748618122829e-05	Common to all TIR1 Variants	Wormexp	Activated TIR1 Effects
UP by hypoxia at 3h, intestinal	2.64651243490169e-06	3.27748618122829e-05	Common to all TIR1 Variants	Wormexp	Activated TIR1 Effects
Down jun-1 mutant vs. wt by Fed	2.76129477869862e-06	3.39713887368544e-05	Common to all TIR1 Variants	Wormexp	Activated TIR1 Effects
UP lin-35 mutant(n745, NULL) L1	3.11558740962627e-06	3.81240695930613e-05	Common to all TIR1 Variants	Wormexp	Activated TIR1 Effects
down by ife-1 mutant non-polysome	3.17216165262081e-06	3.86087696329678e-05	Common to all TIR1 Variants	Wormexp	Activated TIR1 Effects
UP By HuminFeed 2.0 3D	3.43168495615345e-06	4.15452923415172e-05	Common to all TIR1 Variants	Wormexp	Activated TIR1 Effects
UP by crtc-1 and aak-2 mutant (Burkewitz)	3.55367907145709e-06	4.2794569135642e-05	Common to all TIR1 Variants	Wormexp	Activated TIR1 Effects
UP by E. coli strain LF82 at 24h, proteomics	3.57896693585755e-06	4.28722565579567e-05	Common to all TIR1 Variants	Wormexp	Activated TIR1 Effects
Down Food vs. Starve 3H	3.83339563011723e-06	4.56366707859772e-05	Common to all TIR1 Variants	Wormexp	Activated TIR1 Effects
UP by MWCNT 4H vs. 0H	3.84984217526697e-06	4.56366707859772e-05	Common to all TIR1 Variants	Wormexp	Activated TIR1 Effects
down by elo-5 mutant under C13ISO	3.91478313094839e-06	4.61660435546038e-05	Common to all TIR1 Variants	Wormexp	Activated TIR1 Effects
down by B. thuringiensis (BT247), C. elegans strain MY15	4.20349476787217e-06	4.93152272766858e-05	Common to all TIR1 Variants	Wormexp	Activated TIR1 Effects
Changed between CB4856 and N2, Old	4.52028856672283e-06	5.27598809121086e-05	Common to all TIR1 Variants	Wormexp	Activated TIR1 Effects
Enriched in AWB olfactory and AFD thermosensory neurons	4.62149992255647e-06	5.36659888966251e-05	Common to all TIR1 Variants	Wormexp	Activated TIR1 Effects
UP treated by 0.5mgl CPF	4.76838496315761e-06	5.50905795743488e-05	Common to all TIR1 Variants	Wormexp	Activated TIR1 Effects
UP by mianserin but not aging on day 3	4.83768501603373e-06	5.56089449317817e-05	Common to all TIR1 Variants	Wormexp	Activated TIR1 Effects
UP tdp-1 mutant	4.97006220246976e-06	5.68435254915637e-05	Common to all TIR1 Variants	Wormexp	Activated TIR1 Effects
down by temperature shift (25to20)	5.01845503669864e-06	5.68767120027506e-05	Common to all TIR1 Variants	Wormexp	Activated TIR1 Effects
UP by Starvation, GR1307 (daf-16) mutant (Baugh)	5.02294337106892e-06	5.68767120027506e-05	Common to all TIR1 Variants	Wormexp	Activated TIR1 Effects
changed by mir-35-41(nDf50) embryos	5.31743533382241e-06	5.90365015599015e-05	Common to all TIR1 Variants	Wormexp	Activated TIR1 Effects
down by daf-16 mutant (adults 25 C)	5.3056207474861e-06	5.90365015599015e-05	Common to all TIR1 Variants	Wormexp	Activated TIR1 Effects
Down soil bacteria vs. OP50	5.3056207474861e-06	5.90365015599015e-05	Common to all TIR1 Variants	Wormexp	Activated TIR1 Effects
elt-2 induced (Block)	5.27844069673262e-06	5.90365015599015e-05	Common to all TIR1 Variants	Wormexp	Activated TIR1 Effects
down by tax-4 RNAi	5.67448230224616e-06	6.2694765630642e-05	Common to all TIR1 Variants	Wormexp	Activated TIR1 Effects
UP wdr-5 mutant Day2	5.72371897595414e-06	6.29332579191866e-05	Common to all TIR1 Variants	Wormexp	Activated TIR1 Effects
Down kgb-1 mutant vs. wt by Fed	5.90555658772343e-06	6.46204172772045e-05	Common to all TIR1 Variants	Wormexp	Activated TIR1 Effects
SL2-Enriched total	6.15735710459122e-06	6.70533242586106e-05	Common to all TIR1 Variants	Wormexp	Activated TIR1 Effects
UP by sams-1 RNAi	6.3038851867285e-06	6.83221080237813e-05	Common to all TIR1 Variants	Wormexp	Activated TIR1 Effects
elt-2 targets	6.33697206175636e-06	6.83552057467179e-05	Common to all TIR1 Variants	Wormexp	Activated TIR1 Effects
down by rotenone after 5days	6.37448467396403e-06	6.8435505273312e-05	Common to all TIR1 Variants	Wormexp	Activated TIR1 Effects
UP by nicotinic acid (NA)	6.5317706864699e-06	6.97948830159882e-05	Common to all TIR1 Variants	Wormexp	Activated TIR1 Effects
UP by arsenic, high dose	7.10470040029254e-06	7.55621407059151e-05	Common to all TIR1 Variants	Wormexp	Activated TIR1 Effects
Changed in TGF mutant with putative DAF-16 binding sites	7.30635568749142e-06	7.73454211382813e-05	Common to all TIR1 Variants	Wormexp	Activated TIR1 Effects
down by fbf-1 mutant on puf-8;lip-1	7.35852160245145e-06	7.75370146628681e-05	Common to all TIR1 Variants	Wormexp	Activated TIR1 Effects
UP by cdk-8 mutant	8.17505415657411e-06	8.57438859924547e-05	Common to all TIR1 Variants	Wormexp	Activated TIR1 Effects
down by dietary restriction	8.96050195157843e-06	9.31237554419749e-05	Common to all TIR1 Variants	Wormexp	Activated TIR1 Effects
Down unc-120 mutant total	8.96050195157843e-06	9.31237554419749e-05	Common to all TIR1 Variants	Wormexp	Activated TIR1 Effects
down by wrn-1 mutant	9.27812322385295e-06	9.59864020794969e-05	Common to all TIR1 Variants	Wormexp	Activated TIR1 Effects
UP by P. aeruginosa PA14 at 12h	1.01956833137278e-05	0.000105001697837305	Common to all TIR1 Variants	Wormexp	Activated TIR1 Effects
UP gld-1 mutant, total RNA	1.02723167716583e-05	0.000105314382758082	Common to all TIR1 Variants	Wormexp	Activated TIR1 Effects
UP by Tetracycline vs. S. enterica SL2048 at 96h (Recovery after infection)	1.0493497560728e-05	0.000107099553579449	Common to all TIR1 Variants	Wormexp	Activated TIR1 Effects
down by ets-4 (uz1) mutant	1.08333585083041e-05	0.00011007466055759	Common to all TIR1 Variants	Wormexp	Activated TIR1 Effects
UP by mdt-15 RNAi	1.10200280939421e-05	0.000111473706408055	Common to all TIR1 Variants	Wormexp	Activated TIR1 Effects
UP by glucose (Ladage)	1.16922112280324e-05	0.000117749879446911	Common to all TIR1 Variants	Wormexp	Activated TIR1 Effects
UP by mir-58 mutant	1.20158053892219e-05	0.000120475652272551	Common to all TIR1 Variants	Wormexp	Activated TIR1 Effects
UP by Dauer vs. Dauer recovery 12 h (McElwee)	1.30998590075238e-05	0.000130768767987387	Common to all TIR1 Variants	Wormexp	Activated TIR1 Effects
UP nuo-5 RNAi, ETC complex I	1.32120002073353e-05	0.00013131228153666	Common to all TIR1 Variants	Wormexp	Activated TIR1 Effects
UP in gonad-ablated animals	1.41544993599502e-05	0.000140068002361942	Common to all TIR1 Variants	Wormexp	Activated TIR1 Effects
UP spg-7 RNAi dependent on atfs-1	1.42580899018425e-05	0.000140482305699539	Common to all TIR1 Variants	Wormexp	Activated TIR1 Effects
UP by biofilms of Y. pseudotuberculosis at 1h	1.48224783796547e-05	0.000145413624103854	Common to all TIR1 Variants	Wormexp	Activated TIR1 Effects
down by nhr-8(hd117) mutant	1.56260947966099e-05	0.000152639449601219	Common to all TIR1 Variants	Wormexp	Activated TIR1 Effects
Down infected by S. Aureus	1.64669617571392e-05	0.000159772173915194	Common to all TIR1 Variants	Wormexp	Activated TIR1 Effects
UP in homozygous vs. heterozygous kle-2 mutant	1.64966875527551e-05	0.000159772173915194	Common to all TIR1 Variants	Wormexp	Activated TIR1 Effects
UP by crtc-1 mutant	1.68313043896287e-05	0.000162322240638962	Common to all TIR1 Variants	Wormexp	Activated TIR1 Effects
down by daf-2 mutant (Chen)	1.70373649871596e-05	0.000163616213969516	Common to all TIR1 Variants	Wormexp	Activated TIR1 Effects
Changed in natural isolate (NI) lines	1.72399548905318e-05	0.000163775599448995	Common to all TIR1 Variants	Wormexp	Activated TIR1 Effects
UP daf-2(-) vs. daf-16(-);daf-2(-)	1.72399548905318e-05	0.000163775599448995	Common to all TIR1 Variants	Wormexp	Activated TIR1 Effects
UP glp-4 vs. wt L3	1.72698347397885e-05	0.000163775599448995	Common to all TIR1 Variants	Wormexp	Activated TIR1 Effects
down by eat-2 mutant	1.78150368788875e-05	0.000168244912598954	Common to all TIR1 Variants	Wormexp	Activated TIR1 Effects
Down nduf-6 RNAi, ETC complex I	1.92080921518225e-05	0.000180651312965074	Common to all TIR1 Variants	Wormexp	Activated TIR1 Effects
enriched by Pges-1::ain-2::gfp, Asynchronous worms	1.98137255888319e-05	0.000185580409218854	Common to all TIR1 Variants	Wormexp	Activated TIR1 Effects
Cadmium-responsive	2.02149679458568e-05	0.000187792926713347	Common to all TIR1 Variants	Wormexp	Activated TIR1 Effects
Down Pseudomonas sp. vs. OP50	2.02149679458568e-05	0.000187792926713347	Common to all TIR1 Variants	Wormexp	Activated TIR1 Effects
UP DBL-1 ++ vs. SMA-6 -	2.05378167337692e-05	0.000190016548317312	Common to all TIR1 Variants	Wormexp	Activated TIR1 Effects
down by daf-16;daf-2;rsks-1 mutant	2.30177100572696e-05	0.000212098413321237	Common to all TIR1 Variants	Wormexp	Activated TIR1 Effects
UP by met-2 mutant (eemb)	2.37848486906925e-05	0.000218283530725872	Common to all TIR1 Variants	Wormexp	Activated TIR1 Effects
down by beta amyloid peptide (Abeta)	2.38865286759629e-05	0.000218336302275067	Common to all TIR1 Variants	Wormexp	Activated TIR1 Effects
daf-2 pathway targets	2.40809177747562e-05	0.00021923267542138	Common to all TIR1 Variants	Wormexp	Activated TIR1 Effects
Down lin-15b mutant	2.45439936948892e-05	0.000222558285456446	Common to all TIR1 Variants	Wormexp	Activated TIR1 Effects
down by daf-2;rsks-1 mutant	2.49191430791607e-05	0.000225063371619721	Common to all TIR1 Variants	Wormexp	Activated TIR1 Effects
Changed between long- and short-lived animals	2.50354802451142e-05	0.000225220367738655	Common to all TIR1 Variants	Wormexp	Activated TIR1 Effects
UP by duaer, SAGE	2.53055864759432e-05	0.000226753995351365	Common to all TIR1 Variants	Wormexp	Activated TIR1 Effects
down by elt-2 RNAi L4	2.59602739701658e-05	0.000231708170808225	Common to all TIR1 Variants	Wormexp	Activated TIR1 Effects
Down transgenic myo-4::his-SUMO-1	2.62549830770272e-05	0.000233423208919195	Common to all TIR1 Variants	Wormexp	Activated TIR1 Effects
down in day 12 vs. day 2 (Pu)	2.66215540617114e-05	0.000235761311457024	Common to all TIR1 Variants	Wormexp	Activated TIR1 Effects
Down zfp-1 mutant	2.76756334457129e-05	0.000244146285745901	Common to all TIR1 Variants	Wormexp	Activated TIR1 Effects
Changed Y. pestis vs. E. coli	2.80840072204104e-05	0.000246758397347549	Common to all TIR1 Variants	Wormexp	Activated TIR1 Effects
muscle gene induced by hlh-1	2.8188569117031e-05	0.000246758397347549	Common to all TIR1 Variants	Wormexp	Activated TIR1 Effects
UP by polyglutamines-expanded	2.92446652178187e-05	0.000255022444581438	Common to all TIR1 Variants	Wormexp	Activated TIR1 Effects
Deregulated L1 ogt-1(ok430)	3.28103999339595e-05	0.000285024695609511	Common to all TIR1 Variants	Wormexp	Activated TIR1 Effects
Down by MWCNT 24H vs. 0H	3.33636532972215e-05	0.00028872880191816	Common to all TIR1 Variants	Wormexp	Activated TIR1 Effects
UP by temperature shift, 25to20 (Isik)	3.39831117346229e-05	0.000292975614803037	Common to all TIR1 Variants	Wormexp	Activated TIR1 Effects
UP daf-7 mutant	3.46237810111991e-05	0.00029737254936411	Common to all TIR1 Variants	Wormexp	Activated TIR1 Effects
UP by ultraviolet C radiation (UVC) and EtBr at 3h	3.63349064215383e-05	0.000310895665471508	Common to all TIR1 Variants	Wormexp	Activated TIR1 Effects
down by daf-2 mutant (Hou)	3.69275264107007e-05	0.00031478295921631	Common to all TIR1 Variants	Wormexp	Activated TIR1 Effects
UP infected by PA14 octr-1 mutant vs. N2	3.72070999184291e-05	0.000315982684381883	Common to all TIR1 Variants	Wormexp	Activated TIR1 Effects
UP by kin-1 mutant	3.79344710661014e-05	0.000320962290507237	Common to all TIR1 Variants	Wormexp	Activated TIR1 Effects
Changed exposure to 200 nM NaCl	4.08790247953779e-05	0.000344595038645482	Common to all TIR1 Variants	Wormexp	Activated TIR1 Effects
UP osm-8 mutant	4.20490739613364e-05	0.000353150156221408	Common to all TIR1 Variants	Wormexp	Activated TIR1 Effects
UP glp-4 vs. glp-4;sek-1	4.31078231738898e-05	0.000360711049793283	Common to all TIR1 Variants	Wormexp	Activated TIR1 Effects
UP by Cadmium under mtl-1 KO, mtl-2 (zs1) mutant	4.32806490220038e-05	0.00036083061235927	Common to all TIR1 Variants	Wormexp	Activated TIR1 Effects
UP by PA14, 24h	4.42171983742016e-05	0.000367293224451397	Common to all TIR1 Variants	Wormexp	Activated TIR1 Effects
UP by Quercetin 50um	4.61356631787838e-05	0.000381835525072407	Common to all TIR1 Variants	Wormexp	Activated TIR1 Effects
down by heat-shock (McCarroll)	4.77562114872915e-05	0.000393815715018389	Common to all TIR1 Variants	Wormexp	Activated TIR1 Effects
UP by csr-1 mutant and without csr-1-bound 22G RNA Homology	5.09803261636679e-05	0.000418885279236492	Common to all TIR1 Variants	Wormexp	Activated TIR1 Effects
Down exposed to Vibrio cholerae without hemolysin A gene	5.69224509676414e-05	0.000462698208579828	Common to all TIR1 Variants	Wormexp	Activated TIR1 Effects
Down fed with L. rhamnosus CNCM I-4137 vs. OP50,10 days	5.69224509676414e-05	0.000462698208579828	Common to all TIR1 Variants	Wormexp	Activated TIR1 Effects
UP by mid cadmium 8H	5.68985034917836e-05	0.000462698208579828	Common to all TIR1 Variants	Wormexp	Activated TIR1 Effects
Down nhr-114 RNAi vs. glp-1 mutant	5.73234159568725e-05	0.000464299269458511	Common to all TIR1 Variants	Wormexp	Activated TIR1 Effects
Changed between CB4856 and N2 by eQTL	5.91785180734884e-05	0.000477625202607304	Common to all TIR1 Variants	Wormexp	Activated TIR1 Effects
UP daf-14 mutant	6.3046159541307e-05	0.000506109405649759	Common to all TIR1 Variants	Wormexp	Activated TIR1 Effects
UP treated by 100 um plumbagin	6.31524917418856e-05	0.000506109405649759	Common to all TIR1 Variants	Wormexp	Activated TIR1 Effects
Day 8 cluster	6.36991599538855e-05	0.000508699256333486	Common to all TIR1 Variants	Wormexp	Activated TIR1 Effects
UP by lin-22 mutant (oh4265)	6.84042604968314e-05	0.000544363975142616	Common to all TIR1 Variants	Wormexp	Activated TIR1 Effects
down by bcat-1 RNAi	6.87905561119508e-05	0.000545530681919164	Common to all TIR1 Variants	Wormexp	Activated TIR1 Effects
Down E. faecalis 24h, RNASeq	7.14462824771732e-05	0.000564624093465438	Common to all TIR1 Variants	Wormexp	Activated TIR1 Effects
Down gas-1 mutant	7.175244559311e-05	0.000565081543840548	Common to all TIR1 Variants	Wormexp	Activated TIR1 Effects
down by daf-2 mutant (Knutson)	7.28164201714529e-05	0.000569519492475006	Common to all TIR1 Variants	Wormexp	Activated TIR1 Effects
UP by swsn-2.2 RNAi	7.28164201714529e-05	0.000569519492475006	Common to all TIR1 Variants	Wormexp	Activated TIR1 Effects
Down ash-2 RNAi Day 8	7.37560136547769e-05	0.000574892763966686	Common to all TIR1 Variants	Wormexp	Activated TIR1 Effects
down on 15 vs. 25 C, larva	7.69170375145598e-05	0.000597485247041427	Common to all TIR1 Variants	Wormexp	Activated TIR1 Effects
down by ham-3 RNAi	8.08031269497535e-05	0.000623416667585217	Common to all TIR1 Variants	Wormexp	Activated TIR1 Effects
UP gas-1 RNAi, ETC complex I	8.08031269497535e-05	0.000623416667585217	Common to all TIR1 Variants	Wormexp	Activated TIR1 Effects
UP alg-1 mutant (gk214)	8.2824457967906e-05	0.000636852926807277	Common to all TIR1 Variants	Wormexp	Activated TIR1 Effects
UP S. marcescens 24h, TillingArray	8.39500720402428e-05	0.000643334558799975	Common to all TIR1 Variants	Wormexp	Activated TIR1 Effects
down by daf-2:rsks-1 mutant	9.15923827379004e-05	0.000697204893349369	Common to all TIR1 Variants	Wormexp	Activated TIR1 Effects
UP by high cadmium 8H	9.15756821184701e-05	0.000697204893349369	Common to all TIR1 Variants	Wormexp	Activated TIR1 Effects
Endoderm genes	9.39819163851375e-05	0.000713009472308577	Common to all TIR1 Variants	Wormexp	Activated TIR1 Effects
UP by S. aureus, dependent on hlh-30 (Visvikis)	9.43291464659257e-05	0.000713266237064607	Common to all TIR1 Variants	Wormexp	Activated TIR1 Effects
down by polyglutamines-expanded	9.67588251991393e-05	0.000726808865192215	Common to all TIR1 Variants	Wormexp	Activated TIR1 Effects
wdr-5 positively regulated	9.6526504583759e-05	0.000726808865192215	Common to all TIR1 Variants	Wormexp	Activated TIR1 Effects
Down nth-1 mutant	9.97533175123284e-05	0.000746837337690985	Common to all TIR1 Variants	Wormexp	Activated TIR1 Effects
down by hyl-2 mutant	0.000100501203624838	0.000747518756372979	Common to all TIR1 Variants	Wormexp	Activated TIR1 Effects
Down exposed to Vibrio cholerae E7946	0.000100501203624838	0.000747518756372979	Common to all TIR1 Variants	Wormexp	Activated TIR1 Effects
[truncated: 2,590 more rows]
