# Supplementary material for: Engineering the auxin-inducible degron system for tunable in vivo control of organismal physiology
Source: Nat Commun. 2025 Dec 12;16:10848. doi: 10.1038/s41467-025-66347-x (PMC12700905; doi:10.1038/s41467-025-66347-x)
Supplement: Supplementary file 4 — Supplementary Data 1–4 [file 41467_2025_66347_MOESM4_ESM.zip › Supplementary Data/Supplementary Data 1 - compound effects.csv]

log2FoldChange	lfcSE	pvalue	padj	GeneName	label	GeneSymbol	sig
-0.003770432999932	0.17537428482441	0.982847322562505	0.999860257939608	WBGene00000001	5.Ad.IAA	aap-1	FALSE
-0.26599364458815	0.486018064902911	0.584178357024267	0.968651272439138	WBGene00000002	5.Ad.IAA	aat-1	FALSE
-0.0867854985109484	0.411534124624386	0.832978669015996	0.984731798183462	WBGene00000003	5.Ad.IAA	aat-2	FALSE
0.563361266111898	0.311273273185188	0.0703173909447852	0.669611977919423	WBGene00000004	5.Ad.IAA	aat-3	FALSE
0.248513058288659	0.396285405128557	0.530589583993664	0.960299055759269	WBGene00000005	5.Ad.IAA	aat-4	FALSE
0.200485034640426	0.44401051135013	0.651606036557867	0.973963859406899	WBGene00000006	5.Ad.IAA	aat-5	FALSE
0.539335964504773	0.432520023620712	0.212411489979409	0.856640543658583	WBGene00000007	5.Ad.IAA	aat-6	FALSE
-0.101286022058207	0.241340076782248	0.674717970156486	0.974879046236052	WBGene00000010	5.Ad.IAA	aat-9	FALSE
0.645143693518655	0.539229485067174	0.231533602417752	0.874402769986647	WBGene00000013	5.Ad.IAA	abf-2	FALSE
-0.347648591472879	0.249120310916484	0.162863666151057	0.819816056400307	WBGene00000016	5.Ad.IAA	abf-5	FALSE
0.338624173150019	0.272876185312522	0.214626290343324	0.857703007826957	WBGene00000017	5.Ad.IAA	abf-6	FALSE
-0.326998358840904	0.257242588476003	0.203669147856469	0.850831068865598	WBGene00000018	5.Ad.IAA	abl-1	FALSE
-0.157502995525397	0.492607125903617	0.749170370076643	0.983988792141109	WBGene00000019	5.Ad.IAA	abt-1	FALSE
-0.169398456515109	0.256979661933609	0.509773684751182	0.957227342867925	WBGene00000020	5.Ad.IAA	abt-2	FALSE
0.120526016031163	0.545484269729598	0.825129556943471	0.984731798183462	WBGene00000021	5.Ad.IAA	abt-3	FALSE
-0.359740468048754	0.215214958751766	0.0946150134871276	0.724576271647665	WBGene00000022	5.Ad.IAA	abt-4	FALSE
-0.349660803480823	0.441987948643857	0.428880177250301	0.942116472530966	WBGene00000023	5.Ad.IAA	abt-5	FALSE
0.354975430454417	0.576028765160934	0.537732163522283	0.961251841356696	WBGene00000031	5.Ad.IAA	abu-8	FALSE
0.373932226848156	0.689620105477797	0.587660553383289	0.968651272439138	WBGene00000033	5.Ad.IAA	abu-10	FALSE
-0.41178985057749	0.425853399788175	0.333556227038666	0.918566305359794	WBGene00000035	5.Ad.IAA	ace-1	FALSE
-0.62298129613624	0.460810199166184	0.176398984416042	0.83685432638371	WBGene00000036	5.Ad.IAA	ace-2	FALSE
-0.774871973421678	0.478806445472569	0.105589187160527	0.751903953807804	WBGene00000038	5.Ad.IAA	ace-4	FALSE
0.206575251507656	0.139978439296731	0.140007047112732	0.796200186724578	WBGene00000040	5.Ad.IAA	aco-1	FALSE
-0.0473411896367429	0.114739950889123	0.679902984528214	0.974879046236052	WBGene00000041	5.Ad.IAA	aco-2	FALSE
0.0412397651947717	0.490731274221053	0.933026720636728	0.996959580545491	WBGene00000043	5.Ad.IAA	acr-3	FALSE
-0.218274653671555	0.569152504913513	0.701342990179129	0.977989701704654	WBGene00000044	5.Ad.IAA	acr-5	FALSE
-0.0899223945854053	0.483285273732169	0.852393918144908	0.98539156581611	WBGene00000051	5.Ad.IAA	acr-12	FALSE
0.0547696741137966	0.381523196018973	0.885851646059059	0.988435215298993	WBGene00000056	5.Ad.IAA	acr-17	FALSE
0.13218679914793	0.428600613732335	0.75776667453574	0.983988792141109	WBGene00000057	5.Ad.IAA	acr-18	FALSE
-0.445565766253525	0.465569101406599	0.338549761531233	0.921633342579338	WBGene00000058	5.Ad.IAA	acr-19	FALSE
0.331036377702581	0.129597620216233	0.0106389330801536	0.295230392974263	WBGene00000063	5.Ad.IAA	act-1	FALSE
0.155081362184162	0.103151516566627	0.13272750168429	0.78262705949329	WBGene00000064	5.Ad.IAA	act-2	FALSE
0.239098586057443	0.131195472437526	0.0683851191085702	0.661547688627112	WBGene00000065	5.Ad.IAA	act-3	FALSE
0.0593550091588537	0.251001464064839	0.813065841737678	0.984731798183462	WBGene00000066	5.Ad.IAA	act-4	FALSE
-0.20701890428099	0.166587890657884	0.213978110598669	0.857703007826957	WBGene00000067	5.Ad.IAA	act-5	FALSE
0.387133096549582	0.330897416067489	0.242021498685898	0.878954617281924	WBGene00000068	5.Ad.IAA	acy-1	FALSE
-0.0159162255778529	0.396346641627726	0.967967690474201	0.999081856761129	WBGene00000070	5.Ad.IAA	acy-3	FALSE
-0.669222341969729	0.39282457645268	0.0884527987818183	0.710670496060023	WBGene00000071	5.Ad.IAA	acy-4	FALSE
-0.446638355191422	0.453217391472648	0.324386530495676	0.917048004430788	WBGene00000072	5.Ad.IAA	add-1	FALSE
0.123244589242918	0.254618033425216	0.628359498583679	0.970680445567934	WBGene00000073	5.Ad.IAA	add-2	FALSE
-0.116342407505271	0.212811330561062	0.584589848927086	0.968651272439138	WBGene00000074	5.Ad.IAA	adm-2	FALSE
-0.00361979149965587	0.253993456224115	0.988629321285149	0.999860257939608	WBGene00000075	5.Ad.IAA	adm-4	FALSE
-0.0954171048407198	0.239585962117774	0.690439774187116	0.976907474298852	WBGene00000079	5.Ad.IAA	adr-1	FALSE
0.0262562900972643	0.153011945322135	0.863754883470334	0.985801232809528	WBGene00000080	5.Ad.IAA	adr-2	FALSE
-0.100910071235365	0.175346138219038	0.564959480823253	0.965823758505173	WBGene00000081	5.Ad.IAA	ads-1	FALSE
0.230856985607156	0.412387755977253	0.575612026248579	0.968226009470154	WBGene00000082	5.Ad.IAA	adt-1	FALSE
-0.0456413429362052	0.225153417477086	0.839359992688711	0.984731798183462	WBGene00000083	5.Ad.IAA	adt-2	FALSE
-0.970928525068541	0.445266173755934	0.0292161564584501	0.493176167702992	WBGene00000084	5.Ad.IAA	aex-1	FALSE
-1.11105465978898	0.470374899059162	0.0181736041033518	0.395664787158856	WBGene00000085	5.Ad.IAA	aex-2	FALSE
-1.10699564781501	0.480964213688607	0.0213567527484376	0.423011764511499	WBGene00000086	5.Ad.IAA	aex-3	FALSE
-0.182325669380382	0.25604162855079	0.476406661511338	0.950078799052872	WBGene00000088	5.Ad.IAA	aex-5	FALSE
-0.0937407671777422	0.494717148726976	0.849713837899312	0.98539156581611	WBGene00000089	5.Ad.IAA	aex-6	FALSE
-0.0227224519107084	0.134200700078465	0.865547351997045	0.98608566944503	WBGene00000090	5.Ad.IAA	age-1	FALSE
0.523631318119525	0.25817971827191	0.0425433120161314	0.552549867886232	WBGene00000092	5.Ad.IAA	ags-3	FALSE
0.239108990805192	0.234562947336041	0.308022165293182	0.911391400390746	WBGene00000093	5.Ad.IAA	agt-1	FALSE
-0.0983923414733349	0.170851608657779	0.564687127497356	0.965690327472051	WBGene00000094	5.Ad.IAA	agt-2	FALSE
-0.135110374782292	0.326075838123555	0.678615889401465	0.974879046236052	WBGene00000095	5.Ad.IAA	aha-1	FALSE
0.0820060562968949	0.195684632195506	0.675163116956706	0.974879046236052	WBGene00000097	5.Ad.IAA	aip-1	FALSE
0.0605279009401571	0.116388886532075	0.603029561663305	0.969379817239264	WBGene00000098	5.Ad.IAA	air-1	FALSE
0.0320538716905787	0.122779500702595	0.794039609940195	0.984731798183462	WBGene00000099	5.Ad.IAA	air-2	FALSE
-0.18313895352535	0.182841398374444	0.316523584877239	0.915354290716658	WBGene00000100	5.Ad.IAA	ajm-1	FALSE
-0.144289067078636	0.0857717953822363	0.0925215828342267	0.719783152005866	WBGene00000101	5.Ad.IAA	aka-1	FALSE
-0.162111126648234	0.136486803969617	0.234935021823801	0.877141598985057	WBGene00000102	5.Ad.IAA	akt-1	FALSE
-0.0247513137400901	0.390572566546209	0.949470387054336	0.996959580545491	WBGene00000103	5.Ad.IAA	akt-2	FALSE
-0.115770262958819	0.204963373306788	0.572186741861327	0.966448067098222	WBGene00000105	5.Ad.IAA	alg-1	FALSE
0.157120003307377	0.157085342733713	0.317203738909103	0.91582659728325	WBGene00000106	5.Ad.IAA	alg-2	FALSE
0.029403712967817	0.0976046621325692	0.763221455076529	0.983988792141109	WBGene00000107	5.Ad.IAA	alh-1	FALSE
-0.103334798745312	0.211310476057934	0.624828375946768	0.970680445567934	WBGene00000109	5.Ad.IAA	alh-3	FALSE
-0.0220142596159468	0.135395187544619	0.870839190276283	0.986474907841693	WBGene00000110	5.Ad.IAA	alh-4	FALSE
0.19281548151336	0.193955368840215	0.320163018342964	0.917048004430788	WBGene00000112	5.Ad.IAA	alh-6	FALSE
-0.109100592718344	0.355025057370733	0.758612050322507	0.983988792141109	WBGene00000113	5.Ad.IAA	alh-7	FALSE
0.143438564373697	0.095600923106967	0.133513691739046	0.784141355024123	WBGene00000114	5.Ad.IAA	alh-8	FALSE
0.349786916649618	0.173019316277822	0.0432110791969827	0.557760758023734	WBGene00000115	5.Ad.IAA	alh-9	FALSE
0.39357983274017	0.228097269794111	0.084438987566384	0.703680014804378	WBGene00000116	5.Ad.IAA	alh-10	FALSE
-0.346210330757773	0.170253764290734	0.0420024479032659	0.550170750090588	WBGene00000117	5.Ad.IAA	alh-11	FALSE
0.0814349946948116	0.155057404911086	0.599449339743165	0.968811402644496	WBGene00000118	5.Ad.IAA	alh-12	FALSE
0.692021841110648	0.176258277960106	8.63053452538943e-05	0.012226969109851	WBGene00000120	5.Ad.IAA	aly-1	FALSE
0.0504019599468898	0.111189762060836	0.650335058701918	0.973963859406899	WBGene00000121	5.Ad.IAA	aly-2	FALSE
0.392664593984812	0.154010025167599	0.0107845304004776	0.297735996979338	WBGene00000122	5.Ad.IAA	aly-3	FALSE
-0.115627964017568	0.12778929425787	0.365553893059174	0.929486951115289	WBGene00000123	5.Ad.IAA	ama-1	FALSE
-1.21768387377071	0.301921912389777	5.50438160957878e-05	0.009715684719727	WBGene00000133	5.Ad.IAA	amt-1	FALSE
-0.0307412138684444	0.282117794131917	0.913229552493577	0.996326131492384	WBGene00000136	5.Ad.IAA	amt-4	FALSE
0.159615739984684	0.282196412878831	0.571652599014826	0.966448067098222	WBGene00000137	5.Ad.IAA	amx-1	FALSE
0.1347549277972	0.310600423369414	0.664395186219715	0.974879046236052	WBGene00000138	5.Ad.IAA	amx-2	FALSE
0.233111875191619	0.41172479795089	0.57126889991656	0.966448067098222	WBGene00000139	5.Ad.IAA	amx-3	FALSE
-0.0436224473635994	0.109863451916059	0.691322778594465	0.976907474298852	WBGene00000140	5.Ad.IAA	anc-1	FALSE
-0.170181874424717	0.179421555447281	0.342873472324667	0.922413924352196	WBGene00000142	5.Ad.IAA	aos-1	FALSE
0.0525658489482578	0.170673183862671	0.758088982803315	0.983988792141109	WBGene00000143	5.Ad.IAA	apc-2	FALSE
-0.0942082041812485	0.203411463752044	0.643263248933736	0.972833744063307	WBGene00000144	5.Ad.IAA	apc-10	FALSE
0.216535745936423	0.202206338543077	0.284230012408355	0.898439568751856	WBGene00000145	5.Ad.IAA	apc-11	FALSE
-0.0169128960316983	0.123199108594163	0.890808693145064	0.990414213960772	WBGene00000146	5.Ad.IAA	ape-1	FALSE
-0.071826169755844	0.17919585009246	0.688548999543895	0.976540796269112	WBGene00000147	5.Ad.IAA	aph-1	FALSE
0.00947804512025716	0.197920016495169	0.961805296177643	0.998722887833415	WBGene00000148	5.Ad.IAA	aph-2	FALSE
0.14123331380356	0.16242468003795	0.384556694655239	0.933132901615965	WBGene00000149	5.Ad.IAA	apl-1	FALSE
-0.0512131931964227	0.330276052076975	0.876772611224875	0.986991679419992	WBGene00000150	5.Ad.IAA	apm-1	FALSE
0.0934445918577143	0.183618597367557	0.610818167778377	0.970680445567934	WBGene00000151	5.Ad.IAA	apn-1	FALSE
-0.04760035055779	0.110118969009128	0.665550310775158	0.974879046236052	WBGene00000155	5.Ad.IAA	app-1	FALSE
0.0833899888987929	0.142450506043186	0.558281324538676	0.965239235681549	WBGene00000156	5.Ad.IAA	apr-1	FALSE
0.0925675167564025	0.294374216388949	0.753175301889745	0.983988792141109	WBGene00000157	5.Ad.IAA	aps-2	FALSE
0.218738114428247	0.144928272537012	0.131225884148918	0.78262705949329	WBGene00000158	5.Ad.IAA	apg-1	FALSE
-0.123592190461988	0.18472250448208	0.503451156084234	0.954912781154849	WBGene00000159	5.Ad.IAA	aps-1	FALSE
-0.0146189217682452	0.160478807498241	0.927416586654085	0.996894726310865	WBGene00000160	5.Ad.IAA	apb-1	FALSE
-0.494503968943942	0.187643830686396	0.00840547896070074	0.263853620903396	WBGene00000161	5.Ad.IAA	apa-2	FALSE
0.206661586914697	0.147212016176152	0.160367571836441	0.818166864640265	WBGene00000162	5.Ad.IAA	apd-3	FALSE
-0.122058789813832	0.150388675109253	0.417008439358789	0.940895084728886	WBGene00000163	5.Ad.IAA	apb-3	FALSE
0.00498269210802185	0.293512387961114	0.986455692087183	0.999860257939608	WBGene00000164	5.Ad.IAA	apm-3	FALSE
0.411022576602213	0.184494319132053	0.025891637422508	0.463205599159962	WBGene00000165	5.Ad.IAA	aps-3	FALSE
0.0652385428180219	0.174091698691855	0.707856320193578	0.978098708860746	WBGene00000168	5.Ad.IAA	apx-1	FALSE
0.596445112606791	0.296512180538769	0.0442688052018285	0.564073639772885	WBGene00000169	5.Ad.IAA	aqp-1	FALSE
0.445724192048647	0.234766444753228	0.0576189828367951	0.61996879906712	WBGene00000170	5.Ad.IAA	aqp-2	FALSE
-0.484401212372111	0.250189536687914	0.0528509272078142	0.612925350408277	WBGene00000172	5.Ad.IAA	aqp-4	FALSE
0.219272754321142	0.187758967625518	0.242870619003184	0.879446416180182	WBGene00000175	5.Ad.IAA	aqp-7	FALSE
-0.407151578598548	0.348146171774313	0.242208451369903	0.878954617281924	WBGene00000176	5.Ad.IAA	aqp-8	FALSE
-0.323545600446055	0.375444965939319	0.388816453730094	0.934327978054969	WBGene00000177	5.Ad.IAA	aqp-9	FALSE
0.314046273107969	0.19447640000035	0.106347572342279	0.75331862592718	WBGene00000178	5.Ad.IAA	aqp-10	FALSE
0.273620461090597	0.179794803381745	0.128047032898987	0.782329739141245	WBGene00000179	5.Ad.IAA	aqp-11	FALSE
-0.0354538192746891	0.289108250275345	0.902398797328743	0.993265983524696	WBGene00000180	5.Ad.IAA	arc-1	FALSE
0.230703732704645	0.152104473761955	0.129331023859461	0.78262705949329	WBGene00000181	5.Ad.IAA	ard-1	FALSE
0.201988895221071	0.10785612909986	0.0611012124781135	0.630633269619588	WBGene00000182	5.Ad.IAA	arf-1.2	FALSE
0.170367676734085	0.0962437884856323	0.076699154641767	0.692684541561175	WBGene00000183	5.Ad.IAA	arf-3	FALSE
0.215574031645738	0.287133448525488	0.452785107280288	0.945609948855012	WBGene00000184	5.Ad.IAA	arf-6	FALSE
-0.190269972054171	0.136419138610052	0.16309261574383	0.819816056400307	WBGene00000186	5.Ad.IAA	ark-1	FALSE
-0.145291804806796	0.172707384325464	0.400202324294667	0.937388747723069	WBGene00000187	5.Ad.IAA	arl-1	FALSE
-0.24858642693724	0.190119190285991	0.191032983582614	0.837571947576496	WBGene00000189	5.Ad.IAA	arl-5	FALSE
-0.0585817246215508	0.843534835227724	0.944633100600498	0.996959580545491	WBGene00000190	5.Ad.IAA	arf-1.1	FALSE
-0.842754309281083	0.607612013607126	0.16544354620525	0.823807729865986	WBGene00000191	5.Ad.IAA	arl-7	FALSE
0.117915235949775	0.131278806068301	0.369076447118048	0.931729133808123	WBGene00000192	5.Ad.IAA	arl-8	FALSE
0.86139576769298	0.31610827985554	0.00643010526663205	0.227739945413906	WBGene00000195	5.Ad.IAA	arr-1	FALSE
0.113922313844361	0.262137136237503	0.663859678748519	0.974879046236052	WBGene00000196	5.Ad.IAA	aars-1	FALSE
0.0280614359272808	0.134077882671967	0.834220251697976	0.984731798183462	WBGene00000197	5.Ad.IAA	aars-2	FALSE
-0.0251651939993742	0.117326788408689	0.830166485245163	0.984731798183462	WBGene00000198	5.Ad.IAA	art-1	FALSE
-0.0384326680956803	0.211376477410026	0.855723257075738	0.98539156581611	WBGene00000199	5.Ad.IAA	arx-1	FALSE
0.135479907080298	0.139540658891873	0.331598501592467	0.918180823793196	WBGene00000200	5.Ad.IAA	arx-2	FALSE
0.13115416793092	0.136795170323632	0.337678078837694	0.920911887262362	WBGene00000201	5.Ad.IAA	arx-3	FALSE
0.134580389499329	0.263805681085231	0.609946587254212	0.970680445567934	WBGene00000202	5.Ad.IAA	exos-4.2	FALSE
-0.303527754700017	0.221852571531424	0.171264904404489	0.828581606176201	WBGene00000203	5.Ad.IAA	arx-5	FALSE
0.169719289145781	0.178844285417627	0.342631810345498	0.922413924352196	WBGene00000204	5.Ad.IAA	arx-6	FALSE
0.469797395193094	0.22072647391476	0.0333027441475302	0.516531994605604	WBGene00000205	5.Ad.IAA	arx-7	FALSE
-0.0648202776711132	0.148565797276138	0.662614099669436	0.974879046236052	WBGene00000206	5.Ad.IAA	asb-1	FALSE
0.042511955755204	0.133690066823136	0.750493365480426	0.983988792141109	WBGene00000207	5.Ad.IAA	asb-2	FALSE
-0.0338318484520741	0.154285213908179	0.82643099766602	0.984731798183462	WBGene00000208	5.Ad.IAA	trip-4	FALSE
0.0142774683661953	0.11255828979953	0.899062993459579	0.992464757750686	WBGene00000209	5.Ad.IAA	asg-1	FALSE
0.19226354432043	0.164718007149426	0.243118124167155	0.879446416180182	WBGene00000210	5.Ad.IAA	asg-2	FALSE
0.194355044025057	0.30467153087885	0.523527935082553	0.960197749502897	WBGene00000211	5.Ad.IAA	asm-1	FALSE
0.141496445422151	0.268875217194871	0.598712289900599	0.968775352007629	WBGene00000212	5.Ad.IAA	asm-2	FALSE
1.90446873930354	0.291925293134037	6.8537901479001e-11	1.84486896306101e-07	WBGene00000213	5.Ad.IAA	asm-3	TRUE
-0.17007574046202	0.123811825335581	0.169546285879487	0.82800848405038	WBGene00000214	5.Ad.IAA	asp-1	FALSE
-0.344297928296241	0.123032442263608	0.00513513745386913	0.202527563977322	WBGene00000215	5.Ad.IAA	asp-2	FALSE
0.0295234833719422	0.118376582969229	0.803049009584278	0.984731798183462	WBGene00000216	5.Ad.IAA	asp-3	FALSE
-0.201749614644504	0.108175171040493	0.0621776198291773	0.634565339052845	WBGene00000217	5.Ad.IAA	asp-4	FALSE
-0.0542593572525596	0.120778130919192	0.653252624527842	0.973963859406899	WBGene00000218	5.Ad.IAA	asp-5	FALSE
-0.179238859095413	0.122779727743025	0.144333825450165	0.801891766427574	WBGene00000219	5.Ad.IAA	asp-6	FALSE
-0.27962848893172	0.128860746155033	0.0300064521966599	0.498579430249131	WBGene00000221	5.Ad.IAA	atf-5	FALSE
0.115623187312463	0.38354172430183	0.763062357704696	0.983988792141109	WBGene00000222	5.Ad.IAA	atf-6	FALSE
0.16714590755053	0.119935072914273	0.163427369553794	0.819816056400307	WBGene00000223	5.Ad.IAA	atf-7	FALSE
-0.166910980689811	0.229311458092483	0.466687696986532	0.949200480300967	WBGene00000224	5.Ad.IAA	atgp-1	FALSE
0.331203034846729	0.37997807869037	0.383406320924375	0.933077082091824	WBGene00000225	5.Ad.IAA	atgp-2	FALSE
0.123983823648294	0.137010681461614	0.365507315236456	0.929486951115289	WBGene00000226	5.Ad.IAA	atl-1	FALSE
0.372369101717969	0.170945475532424	0.0293843305361434	0.493574238506484	WBGene00000227	5.Ad.IAA	atm-1	FALSE
-0.235327307951289	0.220906448533454	0.286749063522822	0.899428888977182	WBGene00000228	5.Ad.IAA	atn-1	FALSE
0.0574250397129533	0.101256588058311	0.570629948473446	0.966448067098222	WBGene00000229	5.Ad.IAA	atp-2	FALSE
-0.0558446514419673	0.0939418026464139	0.552204435327434	0.965192395319884	WBGene00000230	5.Ad.IAA	atp-3	FALSE
0.132637021363752	0.127401492665492	0.297831589714761	0.903778355036495	WBGene00000231	5.Ad.IAA	atx-2	FALSE
0.128942438954787	0.429213384008626	0.763860090019473	0.983988792141109	WBGene00000232	5.Ad.IAA	avr-14	FALSE
-0.160095265881487	0.268214563972033	0.550579144356747	0.965137895628905	WBGene00000233	5.Ad.IAA	avr-15	FALSE
0.310763698403734	0.105376886743597	0.00318732918838106	0.148515865438074	WBGene00000235	5.Ad.IAA	baf-1	FALSE
0.194817920880947	0.190264874245294	0.305868318782918	0.911145218397917	WBGene00000236	5.Ad.IAA	bag-1	FALSE
0.134182218319886	0.323437820153263	0.678242572964146	0.974879046236052	WBGene00000237	5.Ad.IAA	bam-2	FALSE
-0.0316955177409662	0.383892231412327	0.934198559695107	0.996959580545491	WBGene00000238	5.Ad.IAA	bar-1	FALSE
-0.302108450039214	0.309469510525821	0.328958456848124	0.917048004430788	WBGene00000239	5.Ad.IAA	bas-1	FALSE
0.0644366895734125	0.165517389363749	0.69705079583791	0.977989701704654	WBGene00000240	5.Ad.IAA	pah-1	FALSE
0.55888515590963	0.328895106668957	0.0892662793080709	0.711571220649286	WBGene00000245	5.Ad.IAA	bca-1	FALSE
0.861615275991666	0.481421816921326	0.0734972577917711	0.681037523023923	WBGene00000246	5.Ad.IAA	bcc-1	FALSE
-0.068553521707858	0.183935291531488	0.709368342996417	0.978098708860746	WBGene00000247	5.Ad.IAA	bec-1	FALSE
0.213999283657252	0.199468492870677	0.283339522769993	0.897269600489562	WBGene00000248	5.Ad.IAA	ben-1	FALSE
0.0941615121435299	0.188655383614962	0.617695457054884	0.970680445567934	WBGene00000249	5.Ad.IAA	bir-1	FALSE
0.164822980798199	0.147078671031066	0.262438992025303	0.88890523959942	WBGene00000250	5.Ad.IAA	bir-2	FALSE
-0.775839779816949	0.497734567014356	0.119057454213305	0.771169153940874	WBGene00000251	5.Ad.IAA	bli-1	FALSE
-0.048820770545653	0.310979090760452	0.875252315910744	0.986991679419992	WBGene00000253	5.Ad.IAA	bli-3	FALSE
-0.125412134549688	0.108841476179166	0.249220079286378	0.881773526195052	WBGene00000254	5.Ad.IAA	bli-4	FALSE
-0.363421467303435	0.500591594277662	0.467848604529549	0.949722082384926	WBGene00000256	5.Ad.IAA	bli-6	FALSE
0.137847580652967	0.145612359615499	0.343804412977435	0.922413924352196	WBGene00000257	5.Ad.IAA	bmk-1	FALSE
-0.150444302672864	0.226212679773782	0.506014102699188	0.956673194690457	WBGene00000259	5.Ad.IAA	bpl-1	FALSE
0.431197332391076	0.314876793356294	0.170869262230997	0.828581606176201	WBGene00000262	5.Ad.IAA	bra-1	FALSE
0.13482590728824	0.153936749383125	0.381110152545946	0.932987471180049	WBGene00000263	5.Ad.IAA	F23H11.5	FALSE
-0.220845371062195	0.203039577227222	0.276729257896261	0.89497950312973	WBGene00000264	5.Ad.IAA	brc-1	FALSE
0.389235087464805	0.215964816275615	0.0714969814163159	0.674131613905206	WBGene00000265	5.Ad.IAA	brd-1	FALSE
-0.653805527327764	0.290526700870661	0.0244226395002334	0.451043841336214	WBGene00000266	5.Ad.IAA	bre-1	FALSE
-0.184877873891516	0.147889413738667	0.211259765215131	0.856640543658583	WBGene00000268	5.Ad.IAA	bre-3	FALSE
-0.21505812043958	0.273490687201388	0.431665211661851	0.942116472530966	WBGene00000269	5.Ad.IAA	bre-4	FALSE
0.079598722258605	0.325673530812184	0.806911265610881	0.984731798183462	WBGene00000270	5.Ad.IAA	bre-5	FALSE
-0.134098076485107	0.17098188146815	0.432874437580673	0.942116472530966	WBGene00000271	5.Ad.IAA	brf-1	FALSE
0.0478413068147272	0.11900367135081	0.687672703349485	0.976031109539139	WBGene00000273	5.Ad.IAA	brp-1	FALSE
-0.210814770056738	0.160845639482248	0.189970926380158	0.837571947576496	WBGene00000274	5.Ad.IAA	btf-1	FALSE
0.382676278745405	0.136289984911354	0.00498797641023031	0.198175431767342	WBGene00000275	5.Ad.IAA	bub-1	FALSE
0.0793304226134614	0.144746384930706	0.583647294925729	0.968651272439138	WBGene00000276	5.Ad.IAA	byn-1	FALSE
-0.0879746625863115	0.188436650928585	0.640595763069028	0.972373367660539	WBGene00000277	5.Ad.IAA	cab-1	FALSE
0.369954376959425	0.342822336776915	0.280523917306537	0.897170305345106	WBGene00000279	5.Ad.IAA	cah-1	FALSE
-0.172488468705655	0.224118269737132	0.441518544236665	0.944156934616915	WBGene00000281	5.Ad.IAA	cah-3	FALSE
0.380964790570472	0.179608811122302	0.033915008181821	0.519683889665568	WBGene00000282	5.Ad.IAA	cah-4	FALSE
0.026874705415898	0.223696638496193	0.90437298559	0.994219311399584	WBGene00000283	5.Ad.IAA	cah-5	FALSE
-0.957746078829074	0.545158556583686	0.0789482999837123	0.694078103016052	WBGene00000284	5.Ad.IAA	cah-6	FALSE
0.28936557028062	0.447316813048522	0.517701984946332	0.959003057032412	WBGene00000285	5.Ad.IAA	cal-1	FALSE
-0.176179359798678	0.427016170836921	0.679912592735825	0.974879046236052	WBGene00000286	5.Ad.IAA	cal-2	FALSE
-0.216146966969305	0.411401597274759	0.599310951954044	0.968811402644496	WBGene00000288	5.Ad.IAA	cal-4	FALSE
0.133755707820491	0.172965795783765	0.43934055263069	0.943622527463523	WBGene00000289	5.Ad.IAA	cam-1	FALSE
-0.00600642796958054	0.138896985862019	0.96550722198299	0.999081856761129	WBGene00000292	5.Ad.IAA	cap-1	FALSE
-0.0487407407101757	0.121131599779956	0.687405555540069	0.975914967619101	WBGene00000293	5.Ad.IAA	cap-2	FALSE
0.0286974893880733	0.148828481865697	0.84709793200904	0.98539156581611	WBGene00000294	5.Ad.IAA	cas-1	FALSE
-0.0737366559768792	0.263132110155735	0.779303545170792	0.983988792141109	WBGene00000298	5.Ad.IAA	cat-4	FALSE
0.98333325384687	0.331065156645957	0.00297595608198893	0.144961477233439	WBGene00000301	5.Ad.IAA	cav-1	FALSE
-0.0311930128491683	0.10143125259306	0.758441044303933	0.983988792141109	WBGene00000366	5.Ad.IAA	cbp-1	FALSE
0.0982393095200901	0.265620796243977	0.711495778370523	0.978098708860746	WBGene00000367	5.Ad.IAA	cca-1	FALSE
-0.950053224242542	0.361348149972495	0.00855883301065431	0.266830697545875	WBGene00000368	5.Ad.IAA	ccb-1	FALSE
0.0498899947502548	0.165514933200548	0.763092017617446	0.983988792141109	WBGene00000369	5.Ad.IAA	ccf-1	FALSE
0.210409510659766	0.152609752412825	0.167974243483245	0.827126302690423	WBGene00000370	5.Ad.IAA	ccg-1	FALSE
0.023303542006429	0.118865966160949	0.844571891290194	0.985044303751496	WBGene00000371	5.Ad.IAA	cox-5B	FALSE
0.239347811961586	0.237099471472427	0.312743199749137	0.91206223135165	WBGene00000373	5.Ad.IAA	cyp-14A5	FALSE
0.324624337986989	0.286794441720515	0.257673972567201	0.886174747517915	WBGene00000374	5.Ad.IAA	cyp-31A1	FALSE
0.0845267827345371	0.163150768101332	0.604395471484293	0.969940176741465	WBGene00000375	5.Ad.IAA	cyp-44A1	FALSE
0.106633053103224	0.125776808787787	0.396551689807053	0.937388747723069	WBGene00000376	5.Ad.IAA	ccr-4	FALSE
0.0231491736842622	0.151342567762187	0.878430785882686	0.987374910909163	WBGene00000377	5.Ad.IAA	cct-1	FALSE
0.0925410059939452	0.154929422676582	0.55029994436149	0.965137895628905	WBGene00000378	5.Ad.IAA	cct-2	FALSE
-0.214914053421084	0.128562428764015	0.0945892624057932	0.724576271647665	WBGene00000379	5.Ad.IAA	cct-4	FALSE
0.141141335525424	0.121537886315481	0.245521966099224	0.879822093488246	WBGene00000380	5.Ad.IAA	cct-5	FALSE
0.102704246458984	0.121161342077724	0.396624483501714	0.937388747723069	WBGene00000381	5.Ad.IAA	cct-6	FALSE
0.269789862107966	0.153142207802956	0.0781208427281125	0.693427134091993	WBGene00000382	5.Ad.IAA	cdc-6	FALSE
-0.0723203951112609	0.123760945904727	0.55898112847647	0.965239235681549	WBGene00000383	5.Ad.IAA	cdc-14	FALSE
0.0183397539116382	0.112959236699517	0.871024513604943	0.986568581736211	WBGene00000386	5.Ad.IAA	cdc-25.1	FALSE
0.549263943871428	0.268490565519452	0.0407812048242294	0.54435308395657	WBGene00000387	5.Ad.IAA	cdc-25.2	FALSE
-0.0833671729264409	0.199466586747335	0.675983260307341	0.974879046236052	WBGene00000388	5.Ad.IAA	cdc-25.3	FALSE
0.036726012930699	0.111626432308646	0.742149480830368	0.983216540830226	WBGene00000390	5.Ad.IAA	cdc-42	FALSE
0.0152681833103429	0.223587147463927	0.945556859980947	0.996959580545491	WBGene00000392	5.Ad.IAA	cdd-2	FALSE
-0.109081175845901	0.232478623928826	0.638919905046848	0.971864453180337	WBGene00000393	5.Ad.IAA	cdf-1	FALSE
-0.0495842156396628	0.250759479398941	0.843251499479795	0.985036953652856	WBGene00000395	5.Ad.IAA	cdh-3	FALSE
-0.0522807423337853	0.139954701818622	0.708735611742163	0.978098708860746	WBGene00000396	5.Ad.IAA	cdh-4	FALSE
-0.834803184082642	0.39461066530224	0.0343864225197927	0.520729411069772	WBGene00000397	5.Ad.IAA	cdh-5	FALSE
-0.0879479988461775	0.485735858649906	0.856319407568461	0.98539156581611	WBGene00000399	5.Ad.IAA	cdh-7	FALSE
0.425781863060572	0.428427640569807	0.3203083419149	0.917048004430788	WBGene00000402	5.Ad.IAA	cdh-10	FALSE
-0.169133186073242	0.295205392256173	0.566689428730193	0.965875336993881	WBGene00000403	5.Ad.IAA	casy-1	FALSE
0.162448111430478	0.127542090790164	0.202776009884106	0.850831068865598	WBGene00000405	5.Ad.IAA	cdk-1	FALSE
0.740569502254703	0.381756875241599	0.0523920542507481	0.611827817915189	WBGene00000406	5.Ad.IAA	cdk-4	FALSE
-0.202181718190574	0.213198312877389	0.342963005579092	0.922413924352196	WBGene00000407	5.Ad.IAA	cdk-5	FALSE
-0.0905471751302504	0.156260177950108	0.562276012695271	0.965239235681549	WBGene00000408	5.Ad.IAA	cdk-7	FALSE
0.0188571761676005	0.145149371902747	0.896633155941048	0.992194161358403	WBGene00000409	5.Ad.IAA	cdk-8	FALSE
0.444601219858213	0.19434348953108	0.0221545122883746	0.429024521239081	WBGene00000410	5.Ad.IAA	cdk-9	FALSE
0.177700670057589	0.106783533731685	0.0960883464123681	0.726023316366293	WBGene00000411	5.Ad.IAA	cdl-1	FALSE
0.172072193499807	0.216765501806007	0.427301831661414	0.942116472530966	WBGene00000413	5.Ad.IAA	cdt-1	FALSE
0.0523964471140686	0.245704938927394	0.831132386895064	0.984731798183462	WBGene00000414	5.Ad.IAA	cec-1	FALSE
-0.0263296779781969	0.122525625183017	0.829852150132419	0.984731798183462	WBGene00000415	5.Ad.IAA	ced-1	FALSE
0.239608389807494	0.174294118325116	0.169213322480468	0.827850894826308	WBGene00000416	5.Ad.IAA	ced-2	FALSE
0.00504698999743323	0.139843028078529	0.971210281726277	0.999370161960694	WBGene00000417	5.Ad.IAA	ced-3	FALSE
0.377138285859389	0.202376069646512	0.0623846738759738	0.634873141420236	WBGene00000418	5.Ad.IAA	ced-4	FALSE
-0.239967759848467	0.116945852720201	0.0401739256940942	0.541876832750953	WBGene00000419	5.Ad.IAA	ced-5	FALSE
-0.205337801258104	0.191277942765262	0.283044659071803	0.897269600489562	WBGene00000420	5.Ad.IAA	ced-6	FALSE
0.147702528823227	0.126146005062175	0.241644802282221	0.878954617281924	WBGene00000421	5.Ad.IAA	ced-7	FALSE
0.255280923044502	0.367384445923905	0.487142757564492	0.954381631453293	WBGene00000422	5.Ad.IAA	ced-8	FALSE
0.0292299549894925	0.237961567906766	0.902237938509495	0.993190459455243	WBGene00000423	5.Ad.IAA	ced-9	FALSE
0.00119539038974655	0.290257233761573	0.996714015263089	0.999860257939608	WBGene00000424	5.Ad.IAA	ced-10	FALSE
0.295543861997078	0.438409062999049	0.50022988561508	0.954381631453293	WBGene00000425	5.Ad.IAA	ced-11	FALSE
-0.0818919715428275	0.156450524456388	0.600670277872426	0.969046581038718	WBGene00000426	5.Ad.IAA	ced-12	FALSE
0.166032101035829	0.461043444306313	0.718755554631374	0.978098708860746	WBGene00000435	5.Ad.IAA	ceh-10	FALSE
0.276146032422907	0.448126518443684	0.53774710772593	0.961251841356696	WBGene00000437	5.Ad.IAA	ceh-13	FALSE
0.0987568258601797	0.514756805564082	0.84785858900435	0.98539156581611	WBGene00000438	5.Ad.IAA	ceh-14	FALSE
0.0952320477619847	0.450740210487573	0.832669383697475	0.984731798183462	WBGene00000441	5.Ad.IAA	ceh-18	FALSE
0.340171672455643	0.268925437427629	0.205896663479235	0.852261043358272	WBGene00000443	5.Ad.IAA	ceh-20	FALSE
0.299304508796391	0.245213429033482	0.222242144962885	0.864152282578664	WBGene00000444	5.Ad.IAA	ceh-21	FALSE
-0.129158701891002	0.604834414850715	0.830902748730744	0.984731798183462	WBGene00000447	5.Ad.IAA	ceh-24	FALSE
-0.450465906658263	0.51904951423007	0.385467186494892	0.933132901615965	WBGene00000448	5.Ad.IAA	pros-1	FALSE
-0.0862406178248043	0.476856397973658	0.856483442153982	0.98539156581611	WBGene00000453	5.Ad.IAA	ceh-32	FALSE
0.107310386668468	0.35815882140882	0.764469496353773	0.983988792141109	WBGene00000458	5.Ad.IAA	ceh-37	FALSE
-0.0915891995419729	0.131618247236191	0.486510199628695	0.954381631453293	WBGene00000459	5.Ad.IAA	ceh-38	FALSE
0.712265003101838	0.241076379997309	0.00313155783951604	0.147359662261316	WBGene00000460	5.Ad.IAA	ceh-39	FALSE
0.702634514899149	0.329729989836302	0.0330941628749558	0.515665487228146	WBGene00000461	5.Ad.IAA	ceh-40	FALSE
0.056759553164246	0.386815155808293	0.883340719653926	0.987876839488016	WBGene00000462	5.Ad.IAA	ceh-41	FALSE
0.609943751262509	0.41964211968097	0.146088992731041	0.802971455156397	WBGene00000463	5.Ad.IAA	ceh-43	FALSE
0.10563749158642	0.154021095198109	0.49279900801554	0.954381631453293	WBGene00000464	5.Ad.IAA	ceh-44	FALSE
0.0619513528216626	0.123134270809612	0.614879686286723	0.970680445567934	WBGene00000465	5.Ad.IAA	cpg-1	FALSE
0.422636729152941	0.206852789006991	0.0410349827152984	0.54435308395657	WBGene00000466	5.Ad.IAA	cel-1	FALSE
0.217355153772904	0.178611990725691	0.223637531296312	0.866338035752595	WBGene00000467	5.Ad.IAA	cep-1	FALSE
0.213773058507818	0.124028761906503	0.0847843251443367	0.704107067306371	WBGene00000472	5.Ad.IAA	cey-1	FALSE
0.131040149152449	0.128459411112444	0.30768582151461	0.911391400390746	WBGene00000473	5.Ad.IAA	cey-2	FALSE
0.0879282196256198	0.105054959412635	0.402607450184992	0.937388747723069	WBGene00000474	5.Ad.IAA	cey-3	FALSE
0.0972416090736724	0.091446731869781	0.287614698586323	0.899428888977182	WBGene00000475	5.Ad.IAA	cey-4	FALSE
-0.18220837597512	0.403716496862571	0.6517534941723	0.973963859406899	WBGene00000477	5.Ad.IAA	cft-1	FALSE
0.886120909404538	0.3859157789802	0.0216672479859699	0.424938541101891	WBGene00000478	5.Ad.IAA	cfz-2	FALSE
0.0724865999940977	0.12809335788862	0.571469357593938	0.966448067098222	WBGene00000479	5.Ad.IAA	cgh-1	FALSE
0.07040996728368	0.117034385689946	0.547428590983164	0.964219169301775	WBGene00000480	5.Ad.IAA	cgp-1	FALSE
0.52257001232368	0.187436795576952	0.00530378398759761	0.206920804147866	WBGene00000482	5.Ad.IAA	chd-3	FALSE
-0.348593918331586	0.275186286360084	0.205242498787091	0.851906701788976	WBGene00000485	5.Ad.IAA	che-3	FALSE
-0.166171457248042	0.439550810406986	0.70539467881947	0.977989701704654	WBGene00000491	5.Ad.IAA	che-12	FALSE
-0.0819856056877132	0.117913857723045	0.486866780704961	0.954381631453293	WBGene00000496	5.Ad.IAA	chs-1	FALSE
-0.543828395836926	0.309807168751148	0.0791948339398978	0.694373596930684	WBGene00000497	5.Ad.IAA	chs-2	FALSE
0.107563876317278	0.132046589077384	0.415306839904622	0.940895084728886	WBGene00000498	5.Ad.IAA	chk-1	FALSE
0.462473288637401	0.28168731828779	0.100632158617852	0.74161974800713	WBGene00000499	5.Ad.IAA	chk-2	FALSE
-0.0477130909175428	0.129498808615592	0.712542010591042	0.978098708860746	WBGene00000500	5.Ad.IAA	chn-1	FALSE
0.115153627592072	0.541119480550836	0.831478059586426	0.984731798183462	WBGene00000501	5.Ad.IAA	cho-1	FALSE
0.15827257263541	0.170617308684662	0.353590897475592	0.926024635269307	WBGene00000502	5.Ad.IAA	chp-1	FALSE
1.14190972772333	0.314090258966549	0.000277323482444283	0.0287109801488231	WBGene00000503	5.Ad.IAA	cht-1	FALSE
0.250933748194095	0.204102350394956	0.21890292509881	0.862531340678677	WBGene00000506	5.Ad.IAA	cic-1	FALSE
-0.106899080404745	0.250436277777389	0.669487552404422	0.974879046236052	WBGene00000507	5.Ad.IAA	cit-1.1	FALSE
0.286568161818441	0.213092364158592	0.178687479925341	0.83685432638371	WBGene00000508	5.Ad.IAA	cit-1.2	FALSE
-0.15009586650382	0.163416326718309	0.358363658153759	0.929026224864188	WBGene00000509	5.Ad.IAA	cka-1	FALSE
-1.39310026565129	0.544632167677507	0.0105314352138046	0.293761562038949	WBGene00000510	5.Ad.IAA	cka-2	FALSE
0.274947597435457	0.496195768898921	0.579502794551169	0.968600651203905	WBGene00000511	5.Ad.IAA	ckb-1	FALSE
0.431187619608735	0.371408551682911	0.245661290182728	0.879822093488246	WBGene00000512	5.Ad.IAA	ckb-2	FALSE
0.0978357655017558	0.354624095220655	0.782635751984571	0.983988792141109	WBGene00000514	5.Ad.IAA	ckb-4	FALSE
-0.0652997020450847	0.225991357029492	0.772621335412426	0.983988792141109	WBGene00000515	5.Ad.IAA	ckc-1	FALSE
0.976812486148118	0.589145091066828	0.0973140660555524	0.731050343069573	WBGene00000516	5.Ad.IAA	cki-1	FALSE
0.496035079166719	0.235870228296512	0.0354657735454547	0.528160420143722	WBGene00000517	5.Ad.IAA	cki-2	FALSE
-0.0790307200280057	0.16681767282705	0.63567457016324	0.97131734615967	WBGene00000519	5.Ad.IAA	cku-70	FALSE
-0.133516623446709	0.137832221708627	0.332700141973318	0.918566305359794	WBGene00000520	5.Ad.IAA	cku-80	FALSE
-0.21921697135958	0.456216714858715	0.630864361527979	0.970680445567934	WBGene00000521	5.Ad.IAA	cky-1	FALSE
-0.569466092256853	0.214300026971006	0.00787620831152503	0.255431129187319	WBGene00000522	5.Ad.IAA	clc-1	FALSE
-0.667473841136319	0.39616735155199	0.0920217637186018	0.718920087043309	WBGene00000524	5.Ad.IAA	clc-3	FALSE
-0.013998115980279	0.211267658664999	0.947172633945329	0.996959580545491	WBGene00000527	5.Ad.IAA	cle-1	FALSE
-0.215596859585363	0.239955645207044	0.368926346365286	0.931729133808123	WBGene00000528	5.Ad.IAA	clh-1	FALSE
-0.389854203735748	0.363031397227375	0.282873940911704	0.897269600489562	WBGene00000529	5.Ad.IAA	clh-2	FALSE
-0.264871183037057	0.206457703528472	0.199515920060155	0.847077252085052	WBGene00000530	5.Ad.IAA	clh-3	FALSE
0.0723985738904443	0.168710069353149	0.66782852701228	0.974879046236052	WBGene00000532	5.Ad.IAA	clh-5	FALSE
-0.21182241520211	0.21711358378867	0.329248104762953	0.917048004430788	WBGene00000533	5.Ad.IAA	clh-6	FALSE
-0.147590197408561	0.104362074775855	0.157299387439544	0.814650379049136	WBGene00000534	5.Ad.IAA	cpi-2	FALSE
0.276737136352889	0.116933222062333	0.0179510906020414	0.392047449314767	WBGene00000535	5.Ad.IAA	cpi-1	FALSE
0.0183378322337796	0.231112793937502	0.936757568654889	0.996959580545491	WBGene00000536	5.Ad.IAA	clk-1	FALSE
0.127979121762918	0.173599979572244	0.460996471540147	0.947521145420254	WBGene00000537	5.Ad.IAA	clk-2	FALSE
-0.448747886355847	0.389142450546954	0.248840101262562	0.881773526195052	WBGene00000539	5.Ad.IAA	cln-3.1	FALSE
0.1671196032415	0.308163202260895	0.587605823848107	0.968651272439138	WBGene00000540	5.Ad.IAA	cln-3.2	FALSE
0.129973473586913	0.137130870046948	0.343228180276454	0.922413924352196	WBGene00000542	5.Ad.IAA	clp-1	FALSE
-0.254653356383556	0.225937863825424	0.259702467274917	0.887897189809667	WBGene00000543	5.Ad.IAA	clp-2	FALSE
-0.0286606013756716	0.184782978043624	0.876739233457265	0.986991679419992	WBGene00000545	5.Ad.IAA	clp-4	FALSE
-0.241662213485072	0.470741978795901	0.607696383840584	0.970680445567934	WBGene00000546	5.Ad.IAA	clp-6	FALSE
-0.155581917674186	0.200540728895826	0.437859957194382	0.942887631822381	WBGene00000547	5.Ad.IAA	clp-7	FALSE
0.0835944166255046	0.121229445145674	0.490473832789225	0.954381631453293	WBGene00000548	5.Ad.IAA	clr-1	FALSE
0.256435579716008	0.156821035952402	0.102004693783015	0.74280873841979	WBGene00000549	5.Ad.IAA	cls-2	FALSE
0.121300899121384	0.118174817306812	0.304678093351619	0.909472977853307	WBGene00000550	5.Ad.IAA	clu-1	FALSE
0.105219676829451	0.118503609196679	0.374593081972991	0.931874086597663	WBGene00000552	5.Ad.IAA	cmd-1	FALSE
-0.602789982437661	0.495520093516952	0.22380235646327	0.866338035752595	WBGene00000553	5.Ad.IAA	cmk-1	FALSE
-0.284371318879729	0.279259264813673	0.308532670247742	0.911391400390746	WBGene00000554	5.Ad.IAA	cnb-1	FALSE
0.117406554941796	0.37133917563032	0.751872970747066	0.983988792141109	WBGene00000556	5.Ad.IAA	cnc-2	FALSE
-0.568810560142725	0.24730927363811	0.0214483962594811	0.423011764511499	WBGene00000557	5.Ad.IAA	cnc-3	FALSE
0.7639708218303	0.617006449605449	0.215645855309158	0.858358197454233	WBGene00000558	5.Ad.IAA	cnc-4	FALSE
0.507667607952155	0.754281902945326	0.500917022654746	0.954381631453293	WBGene00000560	5.Ad.IAA	cnc-6	FALSE
-0.00613324730541632	0.361280449728558	0.986455430150104	0.999860257939608	WBGene00000562	5.Ad.IAA	cng-1	FALSE
0.0440673739732381	0.180873104511352	0.807511997975535	0.984731798183462	WBGene00000564	5.Ad.IAA	cnk-1	FALSE
-0.15488447102385	0.246467384218713	0.529730333533504	0.960299055759269	WBGene00000565	5.Ad.IAA	cnt-1	FALSE
0.0296102130900669	0.173748932713324	0.864680206660047	0.985914367362266	WBGene00000566	5.Ad.IAA	cnt-2	FALSE
0.130273394185183	0.134227620919411	0.331776955163376	0.918314261245261	WBGene00000567	5.Ad.IAA	cnx-1	FALSE
-0.0106345971413881	0.136015307679893	0.93767948836402	0.996959580545491	WBGene00000585	5.Ad.IAA	cogc-2	FALSE
0.0379632965856453	0.223883308709669	0.865350411337121	0.98608566944503	WBGene00000591	5.Ad.IAA	coh-1	FALSE
-0.0879481444658219	0.21498249827826	0.682470357337367	0.974879046236052	WBGene00000592	5.Ad.IAA	coh-3	FALSE
0.143413549252768	0.160860962630173	0.372640987038192	0.931874086597663	WBGene00000597	5.Ad.IAA	col-8	FALSE
0.12580248898518	0.156543425694272	0.421612552632482	0.94121964631846	WBGene00000608	5.Ad.IAA	col-19	FALSE
0.141048208108551	0.34486989110029	0.682547273567634	0.974879046236052	WBGene00000609	5.Ad.IAA	col-20	FALSE
-0.468860825288446	0.318002027950616	0.140375079268171	0.796329439873519	WBGene00000611	5.Ad.IAA	col-34	FALSE
0.191271036212908	0.543147171217851	0.724723342518744	0.978719423480655	WBGene00000614	5.Ad.IAA	col-37	FALSE
-0.373165741808936	0.516797893110363	0.470249672445088	0.949796744249494	WBGene00000618	5.Ad.IAA	col-41	FALSE
0.155166359036516	0.351609723034754	0.658993791603027	0.974879046236052	WBGene00000620	5.Ad.IAA	col-43	FALSE
-0.494719374203944	0.424640556958008	0.244006481495323	0.879446416180182	WBGene00000621	5.Ad.IAA	col-44	FALSE
-0.524832893175467	0.413008707532376	0.203815811040334	0.850905326665869	WBGene00000625	5.Ad.IAA	col-48	FALSE
-0.635683667800103	0.62452880145961	0.308743898117601	0.911391400390746	WBGene00000634	5.Ad.IAA	col-58	FALSE
-0.437715052449415	0.482284758529517	0.36409682104878	0.929486951115289	WBGene00000646	5.Ad.IAA	H17B01.2	FALSE
0.0755099115869677	0.303639560691234	0.803606217126883	0.984731798183462	WBGene00000652	5.Ad.IAA	col-76	FALSE
0.391624950438668	0.315581959566367	0.214620102233354	0.857703007826957	WBGene00000656	5.Ad.IAA	col-80	FALSE
-0.0758293789180142	0.43289517781699	0.860947634358405	0.985801232809528	WBGene00000657	5.Ad.IAA	col-81	FALSE
0.376635843547563	0.477606756640021	0.43035176156685	0.942116472530966	WBGene00000658	5.Ad.IAA	col-83	FALSE
-0.371408566189816	0.469918034349703	0.429312401214842	0.942116472530966	WBGene00000659	5.Ad.IAA	col-84	FALSE
3.175050424157	1.39701449509666	0.0230418655780019	0.44097599633051	WBGene00000667	5.Ad.IAA	col-92	FALSE
0.499688245293153	0.330379556266582	0.130415048501948	0.78262705949329	WBGene00000668	5.Ad.IAA	col-93	FALSE
-0.0482122438834845	0.166065484833705	0.771570922222987	0.983988792141109	WBGene00000670	5.Ad.IAA	col-95	FALSE
0.455877718297767	0.333675284996693	0.171866282276105	0.828581606176201	WBGene00000671	5.Ad.IAA	col-96	FALSE
0.38516398382364	0.295665445877162	0.192676500334214	0.840475539372843	WBGene00000673	5.Ad.IAA	col-98	FALSE
-0.435380105716643	0.515574552560832	0.398414552598759	0.937388747723069	WBGene00000674	5.Ad.IAA	col-99	FALSE
-0.0125911454515663	0.173757240400601	0.942232650374556	0.996959580545491	WBGene00000675	5.Ad.IAA	col-101	FALSE
0.10260135460392	0.197068356484824	0.602618690927301	0.969379817239264	WBGene00000677	5.Ad.IAA	col-103	FALSE
0.0360114569196203	0.126188296455006	0.775353994405248	0.983988792141109	WBGene00000680	5.Ad.IAA	col-106	FALSE
0.595447894258808	0.574803399694612	0.300241449650986	0.905518119997807	WBGene00000689	5.Ad.IAA	col-115	FALSE
-0.515355742529609	0.288668373626094	0.0742148619002259	0.683371269676012	WBGene00000692	5.Ad.IAA	col-118	FALSE
0.0596430765524373	0.17725400520973	0.736506170866836	0.982525330408031	WBGene00000693	5.Ad.IAA	col-119	FALSE
-0.124279508483904	0.475442317819111	0.793785862769	0.984731798183462	WBGene00000695	5.Ad.IAA	col-121	FALSE
0.0917291985168736	0.13808584989867	0.506504028277542	0.956781038005106	WBGene00000696	5.Ad.IAA	col-122	FALSE
0.346554761000651	0.289427489939599	0.231158377052834	0.8739407919793	WBGene00000698	5.Ad.IAA	col-124	FALSE
0.509636706362664	0.389266504269985	0.190458783571068	0.837571947576496	WBGene00000703	5.Ad.IAA	col-129	FALSE
0.166051013277491	0.441616367314431	0.706911409441194	0.977989701704654	WBGene00000708	5.Ad.IAA	col-135	FALSE
0.662766182234713	0.304129059256521	0.0293148274663244	0.493176167702992	WBGene00000712	5.Ad.IAA	col-139	FALSE
0.0963427881197068	0.263036243312583	0.714162185494307	0.978098708860746	WBGene00000713	5.Ad.IAA	col-140	FALSE
0.198988053524593	0.316175335467141	0.529113513951287	0.960299055759269	WBGene00000715	5.Ad.IAA	col-142	FALSE
0.00655952492311995	0.176591736493766	0.970369279659897	0.999370161960694	WBGene00000716	5.Ad.IAA	col-143	FALSE
1.2494658008935	0.504337201740619	0.0132328182494957	0.33524177433487	WBGene00000723	5.Ad.IAA	col-150	FALSE
-0.397995685340479	0.464752544399067	0.391798449057819	0.936503989604299	WBGene00000726	5.Ad.IAA	col-153	FALSE
-0.253259784118899	0.466724857349626	0.587383288427003	0.968651272439138	WBGene00000728	5.Ad.IAA	col-155	FALSE
-0.137145740961506	0.591166374214541	0.816544396255743	0.984731798183462	WBGene00000729	5.Ad.IAA	col-156	FALSE
-1.48868254761625	0.36096320359408	3.72034024478782e-05	0.00785429478737852	WBGene00000731	5.Ad.IAA	col-158	FALSE
0.0341854434469065	0.458828192443011	0.940607784226495	0.996959580545491	WBGene00000732	5.Ad.IAA	col-159	FALSE
0.163985005465862	0.283678406710762	0.563219171385642	0.965239235681549	WBGene00000733	5.Ad.IAA	col-160	FALSE
-1.16678226894332	0.474760213348361	0.0139859375526417	0.347775033785897	WBGene00000736	5.Ad.IAA	col-163	FALSE
0.192641888404827	0.684279377560103	0.77830760277819	0.983988792141109	WBGene00000738	5.Ad.IAA	col-165	FALSE
-0.0882941805369028	0.353576546666434	0.802805978597636	0.984731798183462	WBGene00000739	5.Ad.IAA	col-166	FALSE
-0.590322122169314	0.579224190830473	0.308127016500465	0.911391400390746	WBGene00000747	5.Ad.IAA	col-174	FALSE
0.159697313227245	0.258277666898981	0.536366803485093	0.961251841356696	WBGene00000751	5.Ad.IAA	col-178	FALSE
0.283872915729805	0.243576187790207	0.243841791921934	0.879446416180182	WBGene00000752	5.Ad.IAA	col-179	FALSE
0.031368337505415	0.158865929582207	0.843474126158058	0.985036953652856	WBGene00000754	5.Ad.IAA	col-181	FALSE
-0.0435874329593835	0.59984838071004	0.942073429997511	0.996959580545491	WBGene00000756	5.Ad.IAA	col-183	FALSE
0.0664462408594137	0.152856404852354	0.663782280127468	0.974879046236052	WBGene00000757	5.Ad.IAA	col-184	FALSE
-0.262537015501006	0.157915860841488	0.0964101569495145	0.727156998399702	WBGene00000761	5.Ad.IAA	coq-1	FALSE
0.0583602552685662	0.199039555902309	0.769362151348671	0.983988792141109	WBGene00000762	5.Ad.IAA	coq-2	FALSE
0.219925743553629	0.225616630142069	0.329671236506988	0.917048004430788	WBGene00000763	5.Ad.IAA	coq-3	FALSE
0.164977540055819	0.2143490104265	0.441496951169463	0.944156934616915	WBGene00000764	5.Ad.IAA	coq-4	FALSE
-0.159442174683367	0.202614788265457	0.431327122737297	0.942116472530966	WBGene00000765	5.Ad.IAA	coq-5	FALSE
-0.104616220129102	0.178758138117688	0.55838707686174	0.965239235681549	WBGene00000766	5.Ad.IAA	coq-6	FALSE
0.0941447641268584	0.176547384993747	0.593857119154064	0.968651272439138	WBGene00000767	5.Ad.IAA	coq-8	FALSE
0.0533554671060227	0.324294873588583	0.869315797193146	0.986375980962287	WBGene00000768	5.Ad.IAA	cor-1	FALSE
0.0296505784444841	0.16824076951623	0.86010621321979	0.985801232809528	WBGene00000770	5.Ad.IAA	cpb-1	FALSE
0.103688674417799	0.472833958058522	0.826422642602095	0.984731798183462	WBGene00000771	5.Ad.IAA	cpb-2	FALSE
0.0580760719618048	0.132227293863191	0.660506518377872	0.974879046236052	WBGene00000772	5.Ad.IAA	cpb-3	FALSE
-0.0445635601580133	0.187430212907459	0.812066612371594	0.984731798183462	WBGene00000773	5.Ad.IAA	cpf-1	FALSE
0.406954654791973	0.149614496268277	0.00652776609858059	0.227989616335248	WBGene00000774	5.Ad.IAA	cpf-2	FALSE
0.337638043089607	0.336828624774112	0.316148966378082	0.915028894909861	WBGene00000775	5.Ad.IAA	cpin-1	FALSE
0.13996653684603	0.099025845526901	0.157528036109659	0.814650379049136	WBGene00000776	5.Ad.IAA	cpl-1	FALSE
0.12008477837769	0.109594839350927	0.273203240751266	0.89223792528899	WBGene00000777	5.Ad.IAA	cpn-1	FALSE
0.0035708652168007	0.195463402233412	0.985424484997285	0.999860257939608	WBGene00000779	5.Ad.IAA	cpn-3	FALSE
-0.167445885858767	0.257909115203528	0.516180825452387	0.958486321441335	WBGene00000780	5.Ad.IAA	cpn-4	FALSE
0.517086478114735	0.246758754343861	0.0361253059012028	0.529392802135489	WBGene00000781	5.Ad.IAA	cpr-1	FALSE
-0.665882119056805	0.266045042529225	0.0123182982706868	0.324875692076339	WBGene00000783	5.Ad.IAA	cpr-3	FALSE
-0.697868725436505	0.16659067765721	2.80035435979691e-05	0.00655465551998551	WBGene00000784	5.Ad.IAA	cpr-4	FALSE
-1.28677495625847	0.37069153371929	0.00051797916051442	0.0413117157130279	WBGene00000785	5.Ad.IAA	cpr-5	FALSE
-0.123572998647697	0.104368013459958	0.236408243260612	0.877141598985057	WBGene00000786	5.Ad.IAA	cpr-6	FALSE
-0.00822422148952586	0.163753933271137	0.959944645864689	0.998517995200523	WBGene00000787	5.Ad.IAA	cps-6	FALSE
0.0181191688046657	0.0810305425313183	0.82306146185462	0.984731798183462	WBGene00000788	5.Ad.IAA	cpz-1	FALSE
-0.124381173784414	0.177941653733236	0.484552178959795	0.95395264756508	WBGene00000789	5.Ad.IAA	cpz-2	FALSE
-0.150455879503182	0.296604606520141	0.611971864283514	0.970680445567934	WBGene00000792	5.Ad.IAA	crb-1	FALSE
0.225698963658103	0.172403880565114	0.190490571140841	0.837571947576496	WBGene00000793	5.Ad.IAA	crh-1	FALSE
-0.159020671040572	0.127083175341924	0.21082075877585	0.856640543658583	WBGene00000794	5.Ad.IAA	crn-1	FALSE
0.0687243708299295	0.270961029392888	0.799779920803677	0.984731798183462	WBGene00000795	5.Ad.IAA	crn-2	FALSE
0.0529001880667556	0.138198289030032	0.701879420339545	0.977989701704654	WBGene00000796	5.Ad.IAA	crn-3	FALSE
0.132254591141277	0.280961434767733	0.637839620911459	0.971769303731261	WBGene00000797	5.Ad.IAA	crn-4	FALSE
0.05817847230715	0.19882090453196	0.769814550249143	0.983988792141109	WBGene00000798	5.Ad.IAA	crn-5	FALSE
-0.125815449541758	0.276697088790716	0.649321743873243	0.973963859406899	WBGene00000799	5.Ad.IAA	crn-6	FALSE
-0.0856437778050086	0.125291014631798	0.494253797297331	0.954381631453293	WBGene00000800	5.Ad.IAA	cars-1	FALSE
-0.470195045959062	0.391863579863688	0.230180225370159	0.872658622028345	WBGene00000801	5.Ad.IAA	cars-2	FALSE
0.233937671345116	0.109051661460608	0.0319368250436716	0.512464672496591	WBGene00000802	5.Ad.IAA	crt-1	FALSE
0.0928215588916521	0.178350314172138	0.602753336875343	0.969379817239264	WBGene00000803	5.Ad.IAA	csb-1	FALSE
0.118732141063529	0.218349828109326	0.586599582061392	0.968651272439138	WBGene00000804	5.Ad.IAA	csc-1	FALSE
0.192516730292241	0.203841960835227	0.344944275706381	0.922413924352196	WBGene00000812	5.Ad.IAA	csk-1	FALSE
0.187055473440433	0.193897881210003	0.334689443119293	0.91990235518664	WBGene00000813	5.Ad.IAA	csn-1	FALSE
-0.134804388943542	0.142290277019209	0.343440072719432	0.922413924352196	WBGene00000814	5.Ad.IAA	csn-2	FALSE
-0.067006168151663	0.150238640497014	0.655598522498532	0.974304087926319	WBGene00000815	5.Ad.IAA	csn-3	FALSE
-0.358575641032034	0.17101005755762	0.0360103761366214	0.529392802135489	WBGene00000816	5.Ad.IAA	csn-4	FALSE
-0.0242162696304137	0.168510383576931	0.885731150100789	0.988435215298993	WBGene00000817	5.Ad.IAA	csn-5	FALSE
-0.0124382925549243	0.174526591256532	0.943183863326018	0.996959580545491	WBGene00000818	5.Ad.IAA	csn-6	FALSE
-0.134343801440219	0.647765543844652	0.83570082478401	0.984731798183462	WBGene00000820	5.Ad.IAA	csp-2	FALSE
0.0964913849156157	0.161864607619297	0.551092360955153	0.965137895628905	WBGene00000822	5.Ad.IAA	csq-1	FALSE
-0.215660449115492	0.326739397446461	0.509229383697711	0.957205442435973	WBGene00000829	5.Ad.IAA	ctb-1	FALSE
-0.0161587872515029	0.1735131735977	0.92580254900319	0.996793119893196	WBGene00000831	5.Ad.IAA	ctl-2	FALSE
0.0959355507932939	0.231034855681572	0.677964200220315	0.974879046236052	WBGene00000832	5.Ad.IAA	ctn-1	FALSE
0.0122096048935797	0.122508268240711	0.920611465379364	0.996793119893196	WBGene00000833	5.Ad.IAA	cts-1	FALSE
-0.2166874752556	0.15274329951102	0.156004531037105	0.814063711655406	WBGene00000834	5.Ad.IAA	cua-1	FALSE
0.37225904299755	0.248142380179918	0.133566940198221	0.784141355024123	WBGene00000835	5.Ad.IAA	cuc-1	FALSE
0.264679612570288	0.153076696818174	0.0837973995101337	0.703231956761971	WBGene00000836	5.Ad.IAA	cul-1	FALSE
0.0390076093120584	0.137360363579422	0.776425633644512	0.983988792141109	WBGene00000837	5.Ad.IAA	cul-2	FALSE
-0.0620288401688928	0.157697025481892	0.694067010255671	0.977286077991091	WBGene00000838	5.Ad.IAA	cul-3	FALSE
0.206780842664125	0.154602768156008	0.181060241311035	0.837571947576496	WBGene00000839	5.Ad.IAA	cul-4	FALSE
-0.0287400349276827	0.15299903909366	0.850998515186467	0.98539156581611	WBGene00000840	5.Ad.IAA	cul-5	FALSE
-0.249421303824635	0.392582782693178	0.525210413642589	0.960299055759269	WBGene00000841	5.Ad.IAA	cul-6	FALSE
-0.0372319114682873	0.140795021383982	0.791440476627712	0.984731798183462	WBGene00000843	5.Ad.IAA	cup-2	FALSE
-0.201436966652121	0.180432103409313	0.264244867871413	0.889090695286888	WBGene00000846	5.Ad.IAA	cup-5	FALSE
-0.0545523945549832	0.161399389540822	0.735365985064841	0.981750762128721	WBGene00000854	5.Ad.IAA	cux-7	FALSE
0.368629763117028	0.392274347094748	0.34735896210877	0.922413924352196	WBGene00000857	5.Ad.IAA	cwn-1	FALSE
0.377957605930012	0.186158164489575	0.0423256806640188	0.551052725162624	WBGene00000863	5.Ad.IAA	cya-1	FALSE
-0.579910125461483	0.463198394444803	0.210581085574521	0.856640543658583	WBGene00000864	5.Ad.IAA	cya-2	FALSE
0.147855646206337	0.124335893703676	0.234375525383357	0.877141598985057	WBGene00000865	5.Ad.IAA	cyb-1	FALSE
-0.293131220411863	0.12758833375987	0.0215915923549109	0.424227508914828	WBGene00000866	5.Ad.IAA	cyb-2.1	FALSE
-0.0981283713593887	0.121348748972238	0.418717892242136	0.94121964631846	WBGene00000867	5.Ad.IAA	cyb-2.2	FALSE
0.0658047489986385	0.13020881305324	0.613292939207407	0.970680445567934	WBGene00000868	5.Ad.IAA	cyb-3	FALSE
-0.285997642669423	0.146965751489333	0.0516528676976464	0.608470351626381	WBGene00000869	5.Ad.IAA	cyc-1	FALSE
0.592944183681092	0.283260889286197	0.0363242206755894	0.529392802135489	WBGene00000870	5.Ad.IAA	cyd-1	FALSE
0.0437486439934681	0.136671646479161	0.748892248587607	0.983988792141109	WBGene00000871	5.Ad.IAA	cye-1	FALSE
0.0927950026482017	0.164423366914837	0.572504887700445	0.966448067098222	WBGene00000872	5.Ad.IAA	cyk-1	FALSE
-0.144503398370392	0.140543125846336	0.303865943401958	0.909353459473533	WBGene00000874	5.Ad.IAA	cyk-3	FALSE
0.0123070827783797	0.169583501902741	0.942146385495568	0.996959580545491	WBGene00000875	5.Ad.IAA	cyk-4	FALSE
0.000888758305244421	0.177362090221774	0.99600183127366	0.999860257939608	WBGene00000876	5.Ad.IAA	cyl-1	FALSE
0.0528258598856427	0.141274872282052	0.708461942152477	0.978098708860746	WBGene00000877	5.Ad.IAA	cyn-1	FALSE
0.162671438396591	0.126438111954078	0.198244325204935	0.845527823977845	WBGene00000879	5.Ad.IAA	cyn-3	FALSE
0.429702409933061	0.203550008255819	0.0347687892177427	0.522952707051975	WBGene00000880	5.Ad.IAA	cyn-4	FALSE
0.0573524216833709	0.0987677056598811	0.561456209313951	0.965239235681549	WBGene00000881	5.Ad.IAA	cyn-5	FALSE
0.958037385242791	0.285999493163203	0.000808737234208573	0.0569129006583249	WBGene00000882	5.Ad.IAA	cyn-6	FALSE
0.1705860335235	0.0909109883934114	0.0605993861538382	0.6305680705034	WBGene00000883	5.Ad.IAA	cyn-7	FALSE
0.385653978393891	0.220592639740447	0.0804184748165382	0.696424442005735	WBGene00000884	5.Ad.IAA	cyn-8	FALSE
-0.0263489050448652	0.185693297847312	0.887163137124855	0.988624042374592	WBGene00000885	5.Ad.IAA	cyn-9	FALSE
-0.18106182993144	0.200160876341009	0.365687128760598	0.929486951115289	WBGene00000886	5.Ad.IAA	cyn-10	FALSE
-0.127339410430749	0.239495184275517	0.594934309811804	0.968651272439138	WBGene00000887	5.Ad.IAA	cyn-11	FALSE
0.202124689775282	0.198863570311328	0.309439527502553	0.91206223135165	WBGene00000888	5.Ad.IAA	cyn-12	FALSE
0.242456821063917	0.152101994318936	0.110926843381959	0.759579878817291	WBGene00000889	5.Ad.IAA	cyn-13	FALSE
0.00340224970590105	0.170789504155833	0.984106617119881	0.999860257939608	WBGene00000890	5.Ad.IAA	sig-7	FALSE
-0.0113211887427779	0.15853493451096	0.943070401542622	0.996959580545491	WBGene00000891	5.Ad.IAA	cyn-15	FALSE
-0.211053096987294	0.207791407389266	0.309773724861934	0.91206223135165	WBGene00000892	5.Ad.IAA	cyn-16	FALSE
0.0550179448895193	0.158723395198201	0.72887094087012	0.980029660122736	WBGene00000894	5.Ad.IAA	dab-1	FALSE
0.0523450493136361	0.144918899168891	0.717948173267619	0.978098708860746	WBGene00000896	5.Ad.IAA	dad-1	FALSE
-0.0397078804651807	0.229500709798873	0.862636845245422	0.985801232809528	WBGene00000897	5.Ad.IAA	daf-1	FALSE
-0.0526816714419364	0.127183380624746	0.678714311512944	0.974879046236052	WBGene00000898	5.Ad.IAA	daf-2	FALSE
0.187181665194818	0.290974697502546	0.520034712987861	0.959604015313941	WBGene00000899	5.Ad.IAA	daf-3	FALSE
0.0905227372425211	0.190398780281243	0.634475106951882	0.97131734615967	WBGene00000900	5.Ad.IAA	daf-4	FALSE
-0.0607832341811969	0.215774978484427	0.778175606015376	0.983988792141109	WBGene00000901	5.Ad.IAA	daf-5	FALSE
0.0971175398939598	0.430584057353998	0.821552687031417	0.984731798183462	WBGene00000903	5.Ad.IAA	daf-7	FALSE
-0.770366419380275	0.56259396012504	0.170901902573784	0.828581606176201	WBGene00000906	5.Ad.IAA	daf-10	FALSE
0.202052454876048	0.280365059884147	0.471108695430375	0.949796744249494	WBGene00000908	5.Ad.IAA	daf-12	FALSE
-0.0210147736703857	0.326376951432777	0.948661249385951	0.996959580545491	WBGene00000910	5.Ad.IAA	daf-14	FALSE
0.0220556014170354	0.117164338333037	0.850684594432129	0.98539156581611	WBGene00000911	5.Ad.IAA	daf-15	FALSE
0.291930076014977	0.185029832576249	0.114623976672226	0.764909430079881	WBGene00000912	5.Ad.IAA	daf-16	FALSE
-0.0693073538952616	0.0927867317855127	0.455091761253381	0.945609948855012	WBGene00000913	5.Ad.IAA	daf-18	FALSE
0.41656227579783	0.246226891440357	0.0906875058298226	0.716333688605073	WBGene00000914	5.Ad.IAA	daf-19	FALSE
0.124470846520917	0.0947262584442112	0.188844275450141	0.837571947576496	WBGene00000915	5.Ad.IAA	hsp-90	FALSE
0.128520458351541	0.211385924753237	0.543194326036082	0.961325519511692	WBGene00000917	5.Ad.IAA	daf-25	FALSE
-0.0891549028855689	0.137350038145124	0.516269068559403	0.958486321441335	WBGene00000923	5.Ad.IAA	daf-31	FALSE
1.65252727803873	0.435714166391032	0.000149026191989621	0.0183844800837615	WBGene00000928	5.Ad.IAA	dao-2	FALSE
0.0976491559439711	0.221210013934881	0.65890035506838	0.974879046236052	WBGene00000929	5.Ad.IAA	dao-3	FALSE
0.0832275292709139	0.123857407401883	0.50160758963793	0.954381631453293	WBGene00000931	5.Ad.IAA	dao-5	FALSE
0.859241272301403	1.20769124899051	0.476790378104084	0.950280279790476	WBGene00000932	5.Ad.IAA	dao-6	FALSE
0.0762365506119376	0.175840728597225	0.664611934354253	0.974879046236052	WBGene00000933	5.Ad.IAA	dap-3	FALSE
-0.0885091260973414	0.147473754200103	0.5483938349101	0.964796800731543	WBGene00000935	5.Ad.IAA	daz-1	FALSE
0.272099884038895	0.473120543845735	0.56521186233199	0.965823758505173	WBGene00000936	5.Ad.IAA	dbl-1	FALSE
0.0960709534552385	0.157337284293343	0.541461023474865	0.961325519511692	WBGene00000937	5.Ad.IAA	dbr-1	FALSE
-0.15601410712503	0.135947872519548	0.251132731439793	0.882027455943751	WBGene00000938	5.Ad.IAA	dcp-66	FALSE
-0.0523551499260884	0.125357461417352	0.676205331512967	0.974879046236052	WBGene00000939	5.Ad.IAA	dcr-1	FALSE
0.341777923365712	0.224587503209233	0.128058463836842	0.782329739141245	WBGene00000940	5.Ad.IAA	dcs-1	FALSE
0.108746742291275	0.238366545941996	0.648234328647385	0.973963859406899	WBGene00000941	5.Ad.IAA	ddp-1	FALSE
0.028991421670923	0.247701893764632	0.906827101722324	0.994927133746668	WBGene00000942	5.Ad.IAA	deb-1	FALSE
0.170635411553434	0.381055946302183	0.65430027322895	0.973987424561884	WBGene00000950	5.Ad.IAA	deg-1	FALSE
-0.411123554936602	0.383075549376078	0.283173339794113	0.897269600489562	WBGene00000951	5.Ad.IAA	deg-3	FALSE
-0.744797095307393	0.518332074851697	0.150743264582637	0.804915233721462	WBGene00000952	5.Ad.IAA	del-1	FALSE
-0.23634514708304	0.522053646234044	0.650748968543264	0.973963859406899	WBGene00000955	5.Ad.IAA	des-2	FALSE
0.191107703258652	0.388563014655168	0.622838151595855	0.970680445567934	WBGene00000958	5.Ad.IAA	dgk-1	FALSE
0.0420018383082333	0.22863929258775	0.854246062960813	0.98539156581611	WBGene00000959	5.Ad.IAA	dgk-2	FALSE
-1.21502635960627	0.594524722604823	0.040983827703705	0.54435308395657	WBGene00000960	5.Ad.IAA	dgk-3	FALSE
0.388691104311466	0.256357159700491	0.1294664424801	0.78262705949329	WBGene00000961	5.Ad.IAA	dgn-1	FALSE
-0.148723469364863	0.104893118618195	0.156232443830942	0.814208481475197	WBGene00000962	5.Ad.IAA	dhc-1	FALSE
0.143389732714433	0.321902563289488	0.65599854521503	0.974304087926319	WBGene00000963	5.Ad.IAA	dhp-1	FALSE
-0.159198062527255	0.36553526360803	0.663184738189859	0.974879046236052	WBGene00000964	5.Ad.IAA	dhp-2	FALSE
0.160821955353221	0.194277496211492	0.407786561983068	0.939512436711422	WBGene00000965	5.Ad.IAA	dhs-1	FALSE
-0.243616135017942	0.359779440160882	0.498325798990996	0.954381631453293	WBGene00000966	5.Ad.IAA	dhs-2	FALSE
-0.271529893067002	0.216257004120153	0.20926505930215	0.854115577523217	WBGene00000967	5.Ad.IAA	dhs-3	FALSE
0.00832650384123937	0.301235162435726	0.977948314821496	0.999860257939608	WBGene00000968	5.Ad.IAA	dhs-4	FALSE
0.0701671332982336	0.322799287927818	0.827919400251265	0.984731798183462	WBGene00000969	5.Ad.IAA	dhs-5	FALSE
-0.0422472589444835	0.169065137411194	0.802674375710036	0.984731798183462	WBGene00000970	5.Ad.IAA	dhs-6	FALSE
-0.721704661654879	0.435494021649921	0.097477204604525	0.731050343069573	WBGene00000971	5.Ad.IAA	dhs-7	FALSE
0.263315352955357	0.423367427051057	0.53397166809991	0.960934807025193	WBGene00000972	5.Ad.IAA	dhs-8	FALSE
0.620293029491194	0.235138060814502	0.00833978107190139	0.263115205412722	WBGene00000973	5.Ad.IAA	dhs-9	FALSE
0.381582376390955	0.252397861966636	0.130577400993574	0.78262705949329	WBGene00000974	5.Ad.IAA	dhs-11	FALSE
0.102564724771772	0.185940720254131	0.581223086997064	0.968600651203905	WBGene00000975	5.Ad.IAA	dhs-12	FALSE
0.0900390789059946	0.238031236376453	0.705233139977343	0.977989701704654	WBGene00000976	5.Ad.IAA	dhs-13	FALSE
0.2859464889118	0.29400229215095	0.330752380147637	0.917048004430788	WBGene00000977	5.Ad.IAA	dhs-14	FALSE
0.272417040758146	0.234957066991092	0.246279621514688	0.879822093488246	WBGene00000980	5.Ad.IAA	dhs-17	FALSE
-0.120208951041309	0.211716664951313	0.570182876697033	0.966448067098222	WBGene00000981	5.Ad.IAA	dhs-18	FALSE
-0.32372924942376	0.220957603614412	0.142888372037218	0.800457389034715	WBGene00000982	5.Ad.IAA	dhs-19	FALSE
0.173704031893671	0.348306652348462	0.617983655652509	0.970680445567934	WBGene00000983	5.Ad.IAA	dhs-20	FALSE
0.0309830240046632	0.256844162692455	0.903984375146057	0.994053199641647	WBGene00000984	5.Ad.IAA	dhs-21	FALSE
-0.0699232614161018	0.103833590022139	0.500682301425447	0.954381631453293	WBGene00000985	5.Ad.IAA	dhs-22	FALSE
0.816734267974398	0.637478639433738	0.200125279675774	0.848660451464774	WBGene00000986	5.Ad.IAA	dhs-23	FALSE
0.0766271650326455	0.30769030307021	0.803329910901251	0.984731798183462	WBGene00000987	5.Ad.IAA	dhs-24	FALSE
0.294074922806271	0.228148983029597	0.197411978346628	0.845527823977845	WBGene00000988	5.Ad.IAA	dhs-25	FALSE
0.58385513391503	0.491793442705971	0.235150377714432	0.877141598985057	WBGene00000989	5.Ad.IAA	dhs-26	FALSE
0.370602447855647	0.397171039680474	0.350765543489587	0.923538018980694	WBGene00000990	5.Ad.IAA	dhs-27	FALSE
-0.102494556503444	0.131756338961966	0.436622149265696	0.942116472530966	WBGene00000991	5.Ad.IAA	dhs-28	FALSE
0.0108952939679955	0.337207009443397	0.974224514092694	0.999860257939608	WBGene00000992	5.Ad.IAA	dhs-29	FALSE
-0.18286006265276	0.232128908023817	0.430841653873228	0.942116472530966	WBGene00000993	5.Ad.IAA	dhs-30	FALSE
0.146211160775545	0.203780877703835	0.473070536797795	0.949796744249494	WBGene00000994	5.Ad.IAA	dic-1	FALSE
0.571663949764893	0.251262738540737	0.0228960905854355	0.439433524658438	WBGene00000995	5.Ad.IAA	die-1	FALSE
-0.0709465111052073	0.134738089408552	0.598505244504362	0.968734376403455	WBGene00000996	5.Ad.IAA	dif-1	FALSE
0.111243258959011	0.164749460601485	0.499531651773335	0.954381631453293	WBGene00000998	5.Ad.IAA	dig-1	FALSE
0.0156352863382794	0.158826559188721	0.921580914504473	0.996793119893196	WBGene00001000	5.Ad.IAA	dim-1	FALSE
-0.171640266284504	0.138162118188818	0.214121979652165	0.857703007826957	WBGene00001001	5.Ad.IAA	dis-3	FALSE
-0.213368367818991	0.20868047676491	0.306561132499842	0.911391400390746	WBGene00001002	5.Ad.IAA	div-1	FALSE
0.167175721789785	0.125452462997713	0.182668942774116	0.837571947576496	WBGene00001005	5.Ad.IAA	dlc-1	FALSE
-0.228467457532178	0.284925923046741	0.422640531532327	0.941562301470838	WBGene00001006	5.Ad.IAA	dlg-1	FALSE
-0.101297271476359	0.208774320650008	0.627534580253395	0.970680445567934	WBGene00001007	5.Ad.IAA	dli-1	FALSE
0.292161363735663	0.177027466896655	0.0988666559228056	0.735467536071723	WBGene00001008	5.Ad.IAA	dlk-1	FALSE
-0.12291212442737	0.141661154102311	0.385586645641121	0.933132901615965	WBGene00001016	5.Ad.IAA	dna-2	FALSE
-0.04178996056882	0.1464668845406	0.775398839564024	0.983988792141109	WBGene00001017	5.Ad.IAA	dnc-1	FALSE
-0.140627175485738	0.161172148600988	0.382920525097464	0.932995087966598	WBGene00001018	5.Ad.IAA	dnc-2	FALSE
0.0264076605598881	0.17546899259775	0.880372051741856	0.987804510153268	WBGene00001019	5.Ad.IAA	dnj-1	FALSE
-0.166521399923907	0.18094863269205	0.357432254643654	0.928588018009447	WBGene00001020	5.Ad.IAA	dnj-2	FALSE
-0.143215738235218	0.275389594177368	0.603030295965696	0.969379817239264	WBGene00001021	5.Ad.IAA	dnj-3	FALSE
-0.186926401189672	0.215064480612524	0.384757188460731	0.933132901615965	WBGene00001022	5.Ad.IAA	dnj-4	FALSE
0.0463227197112107	0.111912702910493	0.678933915274481	0.974879046236052	WBGene00001023	5.Ad.IAA	dnj-5	FALSE
0.0423897635363889	0.257763655257345	0.869375285154178	0.986375980962287	WBGene00001025	5.Ad.IAA	dnj-7	FALSE
-0.0836036757456101	0.125081568570206	0.503882605032369	0.955327347840028	WBGene00001026	5.Ad.IAA	dnj-8	FALSE
0.0767829379105596	0.183016789271876	0.674821231816885	0.974879046236052	WBGene00001027	5.Ad.IAA	dnj-9	FALSE
0.00496836101764454	0.201269002851342	0.980306078290852	0.999860257939608	WBGene00001028	5.Ad.IAA	dnj-10	FALSE
0.15645491413089	0.150836476531307	0.29962004445368	0.905419314800104	WBGene00001029	5.Ad.IAA	dnj-11	FALSE
0.00508637033088194	0.135880264809572	0.970139969929383	0.999370161960694	WBGene00001030	5.Ad.IAA	dnj-12	FALSE
0.320781361135088	0.122209932040391	0.00866900200133761	0.267447405582814	WBGene00001031	5.Ad.IAA	dnj-13	FALSE
0.0907828063099772	0.276879813513314	0.743003889899931	0.983216540830226	WBGene00001032	5.Ad.IAA	dnj-14	FALSE
-0.0698034346356927	0.217050751239395	0.747756047402408	0.983988792141109	WBGene00001033	5.Ad.IAA	dnj-15	FALSE
-0.176027158095521	0.180621334275238	0.329776281315379	0.917048004430788	WBGene00001034	5.Ad.IAA	dnj-16	FALSE
0.0667513505852814	0.210258932561964	0.750885385686502	0.983988792141109	WBGene00001035	5.Ad.IAA	dnj-17	FALSE
-0.0177406141787355	0.186975587414093	0.924408568823772	0.996793119893196	WBGene00001036	5.Ad.IAA	dnj-18	FALSE
-0.00293007404386722	0.115401816920206	0.979743735930305	0.999860257939608	WBGene00001037	5.Ad.IAA	dnj-19	FALSE
-0.165684042259883	0.157471043452298	0.292728160386417	0.901060168075933	WBGene00001038	5.Ad.IAA	dnj-20	FALSE
0.0233676098748024	0.225767378756273	0.917563737443583	0.996793119893196	WBGene00001039	5.Ad.IAA	dnj-21	FALSE
0.178738006730463	0.216124863002719	0.408229862576629	0.939591904737616	WBGene00001040	5.Ad.IAA	dnj-22	FALSE
0.16328836391716	0.151438531007634	0.280922887822428	0.897170305345106	WBGene00001041	5.Ad.IAA	dnj-23	FALSE
-0.165518807918223	0.417145664240965	0.691523068418308	0.976907474298852	WBGene00001042	5.Ad.IAA	dnj-24	FALSE
-0.14828451630575	0.224286892619964	0.508524021536085	0.957184060067733	WBGene00001043	5.Ad.IAA	dnj-25	FALSE
-0.0699865770837434	0.244602017760445	0.774782933121727	0.983988792141109	WBGene00001044	5.Ad.IAA	dnj-26	FALSE
-0.102837828172432	0.231121003349852	0.656354206565069	0.974304087926319	WBGene00001045	5.Ad.IAA	dnj-27	FALSE
0.109029824010379	0.268850845976133	0.685080480286274	0.975116074667056	WBGene00001046	5.Ad.IAA	dnj-28	FALSE
-0.0655409926613443	0.120136711923838	0.585372958505884	0.968651272439138	WBGene00001047	5.Ad.IAA	dnj-29	FALSE
-0.142391331311651	0.252478021813295	0.572771041243571	0.966448067098222	WBGene00001048	5.Ad.IAA	dnj-30	FALSE
0.0692547741319825	0.167484775776298	0.679241112516717	0.974879046236052	WBGene00001049	5.Ad.IAA	dog-1	FALSE
-0.159538841074427	0.222062083552773	0.472484482485793	0.949796744249494	WBGene00001050	5.Ad.IAA	dom-3	FALSE
0.345564126813977	0.145770769102448	0.0177592583418611	0.391030541036439	WBGene00001051	5.Ad.IAA	cks-1	FALSE
-0.510972427690185	0.460129593210136	0.266785018593675	0.890689703937394	WBGene00001052	5.Ad.IAA	dop-1	FALSE
-0.366394177414414	0.436542128987749	0.401295369059814	0.937388747723069	WBGene00001053	5.Ad.IAA	dop-2	FALSE
0.0145612664213663	0.419973180706855	0.972341371234684	0.999541678831759	WBGene00001054	5.Ad.IAA	dpf-1	FALSE
-0.253949611511532	0.218707148875495	0.245584983828177	0.879822093488246	WBGene00001055	5.Ad.IAA	dpf-2	FALSE
-0.185173269892606	0.131844383185994	0.160174901030241	0.818166864640265	WBGene00001056	5.Ad.IAA	dpf-3	FALSE
-0.0221699174959882	0.129457483658553	0.864025229497333	0.985914367362266	WBGene00001057	5.Ad.IAA	dpf-4	FALSE
-0.0667803591196096	0.154143286198289	0.664843618242165	0.974879046236052	WBGene00001058	5.Ad.IAA	dpf-5	FALSE
0.393250069138564	0.399546997878491	0.324997606438804	0.917048004430788	WBGene00001059	5.Ad.IAA	dpf-6	FALSE
-0.192824642156725	0.167674861476043	0.250147429452922	0.882027455943751	WBGene00001060	5.Ad.IAA	dpf-7	FALSE
0.32062918453448	0.156564514843428	0.0405693515679229	0.543972862181602	WBGene00001061	5.Ad.IAA	dpl-1	FALSE
-0.124596214564973	0.200442034786822	0.534200177091973	0.960941829639761	WBGene00001063	5.Ad.IAA	dpy-1	FALSE
-0.472291069258672	0.536799132699098	0.37895233036541	0.932448799570987	WBGene00001065	5.Ad.IAA	dpy-3	FALSE
-0.0219905433934018	0.357106358720774	0.950897451976415	0.996959580545491	WBGene00001068	5.Ad.IAA	dpy-6	FALSE
-0.186616886253277	0.410983436832549	0.649775578066446	0.973963859406899	WBGene00001069	5.Ad.IAA	dpy-7	FALSE
-0.013827559826628	0.114425851964028	0.903815414127751	0.994053199641647	WBGene00001073	5.Ad.IAA	dpy-11	FALSE
2.21668424581805	0.581955731796791	0.000139515547656443	0.0178829035906776	WBGene00001075	5.Ad.IAA	dpy-14	FALSE
0.438972596709637	0.31474392946003	0.163107055000162	0.819816056400307	WBGene00001076	5.Ad.IAA	dpy-17	FALSE
0.364054535065294	0.232389291485407	0.117214789110372	0.767772310566319	WBGene00001077	5.Ad.IAA	dpy-18	FALSE
0.336326563135162	0.42464036193924	0.428345027606289	0.942116472530966	WBGene00001078	5.Ad.IAA	dpy-19	FALSE
0.291940473894778	0.178251060432092	0.101462383072835	0.742150460968214	WBGene00001080	5.Ad.IAA	dpy-21	FALSE
0.205060027588767	0.178371651229916	0.25029947013332	0.882027455943751	WBGene00001081	5.Ad.IAA	dpy-22	FALSE
-0.0851573875848691	0.286804674360145	0.766529333729755	0.983988792141109	WBGene00001082	5.Ad.IAA	dpy-23	FALSE
0.0918520635963752	0.116575642589221	0.430744589192806	0.942116472530966	WBGene00001085	5.Ad.IAA	dpy-26	FALSE
0.0595376015542928	0.21154714623363	0.778373765787326	0.983988792141109	WBGene00001086	5.Ad.IAA	dpy-27	FALSE
0.150370723485219	0.151744184066338	0.321710561174697	0.917048004430788	WBGene00001087	5.Ad.IAA	dpy-28	FALSE
0.195219769174738	0.124060155698767	0.115582362135772	0.76724740635996	WBGene00001088	5.Ad.IAA	dpy-30	FALSE
-0.276319782631778	0.245281994397591	0.259937356316281	0.887897189809667	WBGene00001089	5.Ad.IAA	dre-1	FALSE
0.321868525915768	0.236167941301281	0.172920383484274	0.831175789721062	WBGene00001090	5.Ad.IAA	drh-1	FALSE
-0.595271057015274	0.282339269597105	0.0350004020949359	0.522952707051975	WBGene00001091	5.Ad.IAA	drh-2	FALSE
0.143625187459045	0.267970018230314	0.591975939669418	0.968651272439138	WBGene00001092	5.Ad.IAA	dro-1	FALSE
-0.160743821515992	0.121175624763838	0.184662238165223	0.837571947576496	WBGene00001093	5.Ad.IAA	drp-1	FALSE
0.0791855179036736	0.150872199340967	0.59968634530054	0.96887994762345	WBGene00001094	5.Ad.IAA	dars-1	FALSE
-0.258698090359725	0.23621658043315	0.273440723504565	0.89223792528899	WBGene00001095	5.Ad.IAA	dars-2	FALSE
-0.0320376199394361	0.176345786115506	0.855837789909538	0.98539156581611	WBGene00001099	5.Ad.IAA	dsc-4	FALSE
-0.065726770466575	0.244880936040826	0.788389153830696	0.984731798183462	WBGene00001101	5.Ad.IAA	dsh-1	FALSE
0.0813097240561267	0.123455697645095	0.510143289573109	0.957227342867925	WBGene00001102	5.Ad.IAA	dsh-2	FALSE
2.13782384619993	0.562116443412769	0.000142856813320546	0.0180957565767331	WBGene00001103	5.Ad.IAA	dsl-1	FALSE
0.851882316090046	0.311913138203982	0.00631132790295415	0.225013468646051	WBGene00001104	5.Ad.IAA	dsl-2	FALSE
-0.148090729967143	0.280251412532098	0.597207169414822	0.968651272439138	WBGene00001105	5.Ad.IAA	dsl-3	FALSE
-0.362684480207942	0.573545957628133	0.527155129766187	0.960299055759269	WBGene00001106	5.Ad.IAA	dsl-4	FALSE
-0.144511051330988	0.238298338445691	0.544229837393439	0.962187628770961	WBGene00001110	5.Ad.IAA	duo-1	FALSE
-0.147812971949268	0.16037395735931	0.356697132959401	0.927599899588626	WBGene00001112	5.Ad.IAA	duo-3	FALSE
0.655023155951371	0.33514609749871	0.0506491275331355	0.603919331283799	WBGene00001113	5.Ad.IAA	dur-1	FALSE
-0.0351176193609983	0.325873693770406	0.914182494765236	0.996514085384418	WBGene00001115	5.Ad.IAA	dyb-1	FALSE
0.109156743350383	0.332598342137827	0.742765068134498	0.983216540830226	WBGene00001116	5.Ad.IAA	dyc-1	FALSE
-0.720085269527134	0.552443525360817	0.192419473487471	0.840475539372843	WBGene00001117	5.Ad.IAA	dyf-1	FALSE
-0.22933748405159	0.416663590540949	0.582035431072998	0.968651272439138	WBGene00001118	5.Ad.IAA	dyf-2	FALSE
0.317205668134575	0.468947328035881	0.49877359427903	0.954381631453293	WBGene00001119	5.Ad.IAA	dyf-3	FALSE
0.0482559728410304	0.198075193474301	0.807521640447081	0.984731798183462	WBGene00001130	5.Ad.IAA	dyn-1	FALSE
-0.0714114960958619	0.222262810295783	0.747988323176976	0.983988792141109	WBGene00001131	5.Ad.IAA	dys-1	FALSE
-0.174019522681401	0.220921794885047	0.43087372875219	0.942116472530966	WBGene00001132	5.Ad.IAA	alp-1	FALSE
0.199703006620283	0.453348678394307	0.659570358250431	0.974879046236052	WBGene00001133	5.Ad.IAA	eat-2	FALSE
0.0917948455872005	0.130993445649501	0.48345338313876	0.95395264756508	WBGene00001134	5.Ad.IAA	eat-3	FALSE
0.00601468832845189	0.540788011798599	0.991126045859094	0.999860257939608	WBGene00001135	5.Ad.IAA	eat-4	FALSE
-0.0496956622735823	0.118495931824627	0.674933268391488	0.974879046236052	WBGene00001137	5.Ad.IAA	eat-6	FALSE
0.276838858316909	0.337913729348658	0.412638668959494	0.940895084728886	WBGene00001145	5.Ad.IAA	eat-16	FALSE
0.645889155459923	0.268616822712081	0.0161946053521056	0.375198779193934	WBGene00001148	5.Ad.IAA	eat-20	FALSE
0.0668500975916188	0.147082957331677	0.649464620660745	0.973963859406899	WBGene00001149	5.Ad.IAA	bcat-1	FALSE
0.71682159709489	0.478393921705716	0.134031448901256	0.785583348023854	WBGene00001150	5.Ad.IAA	ech-1.1	FALSE
0.163155187553383	0.24432596023513	0.504276130994502	0.955400510719304	WBGene00001151	5.Ad.IAA	ech-2	FALSE
0.327256354816731	0.27150911172799	0.228078381317738	0.869589210923544	WBGene00001152	5.Ad.IAA	ech-3	FALSE
-0.0447187866143888	0.148877229432717	0.763892212701912	0.983988792141109	WBGene00001153	5.Ad.IAA	ech-4	FALSE
-0.14476710800829	0.37519779164068	0.699613605498948	0.977989701704654	WBGene00001154	5.Ad.IAA	ech-5	FALSE
0.199302852610247	0.138218595930894	0.149319442767587	0.804263351815213	WBGene00001155	5.Ad.IAA	ech-6	FALSE
0.576962220313171	0.242589959233664	0.0173906235630003	0.387317977221132	WBGene00001156	5.Ad.IAA	ech-7	FALSE
-0.338297945015534	0.295436888101093	0.252177318895639	0.882536425993634	WBGene00001157	5.Ad.IAA	ech-8	FALSE
-1.34367959275251	0.49703053105368	0.00686310821128938	0.233845209211876	WBGene00001158	5.Ad.IAA	ech-9	FALSE
-0.260284064994018	0.407213482273097	0.522703682691107	0.960197749502897	WBGene00001159	5.Ad.IAA	eff-1	FALSE
-0.310336171018375	0.133835854780702	0.0204068596735512	0.418515539247859	WBGene00001160	5.Ad.IAA	efk-1	FALSE
-0.00236341662779363	0.226433972935724	0.991672188697019	0.999860257939608	WBGene00001161	5.Ad.IAA	efl-1	FALSE
0.0739191724240633	0.288774604507683	0.797969892685376	0.984731798183462	WBGene00001162	5.Ad.IAA	efl-2	FALSE
0.523194756742758	0.394722015536842	0.185013157780911	0.837571947576496	WBGene00001165	5.Ad.IAA	efn-4	FALSE
-0.0915925237950519	0.100668721376207	0.362906401816336	0.929486951115289	WBGene00001166	5.Ad.IAA	eftu-2	FALSE
-0.0204170508181533	0.146933429994619	0.889486160247807	0.990063541190863	WBGene00001167	5.Ad.IAA	eef-2	FALSE
0.117462841699512	0.0935440187396248	0.209226242809703	0.854115577523217	WBGene00001168	5.Ad.IAA	eef-1A.1	FALSE
0.15040130237136	0.133273271042471	0.259101165311884	0.887897189809667	WBGene00001169	5.Ad.IAA	eef-1A.2	FALSE
0.288098009480682	0.494393794567973	0.560075192042545	0.965239235681549	WBGene00001170	5.Ad.IAA	egl-1	FALSE
0.134784217250149	0.424987345782947	0.7511307145264	0.983988792141109	WBGene00001171	5.Ad.IAA	egl-2	FALSE
0.0984392331907207	0.179454266913998	0.583315855972394	0.968651272439138	WBGene00001172	5.Ad.IAA	egl-3	FALSE
-0.266824228216649	0.144438637728658	0.0647009324677764	0.646229072245406	WBGene00001173	5.Ad.IAA	egl-4	FALSE
0.276662042181692	0.521261209093095	0.595588501951081	0.968651272439138	WBGene00001175	5.Ad.IAA	egl-6	FALSE
-0.14900880190564	0.158167244679305	0.346143254783815	0.922413924352196	WBGene00001177	5.Ad.IAA	egl-8	FALSE
0.452387531649497	0.266492404510763	0.0895903519394066	0.71189617662848	WBGene00001178	5.Ad.IAA	egl-9	FALSE
-0.087049186479615	0.34255176482754	0.799403006012184	0.984731798183462	WBGene00001182	5.Ad.IAA	egl-13	FALSE
-0.23857916174611	0.293513578732593	0.416310610488372	0.940895084728886	WBGene00001184	5.Ad.IAA	egl-15	FALSE
0.130922776248863	0.256979661681851	0.610424599302282	0.970680445567934	WBGene00001186	5.Ad.IAA	egl-18	FALSE
-0.211737979852041	0.275411084203747	0.442007870237315	0.944391418181027	WBGene00001187	5.Ad.IAA	egl-19	FALSE
-0.108716779329561	0.452712099192015	0.810217452013945	0.984731798183462	WBGene00001188	5.Ad.IAA	egl-20	FALSE
0.0136406061031011	0.188245278662325	0.942234343958038	0.996959580545491	WBGene00001189	5.Ad.IAA	egl-21	FALSE
-0.442383301800464	0.358935908437452	0.217767780628245	0.860570730208777	WBGene00001193	5.Ad.IAA	egl-26	FALSE
0.216503717805739	0.124360136455318	0.0816938399398745	0.699431392940983	WBGene00001194	5.Ad.IAA	egl-27	FALSE
0.15092057362354	0.172243682780704	0.380919237695717	0.932974848105047	WBGene00001196	5.Ad.IAA	egl-30	FALSE
0.0915928557292474	0.407111220360255	0.821992973120849	0.984731798183462	WBGene00001207	5.Ad.IAA	egl-43	FALSE
-0.394775366357748	0.241610681087487	0.10227317920648	0.74280873841979	WBGene00001208	5.Ad.IAA	egl-44	FALSE
-0.0690960239818626	0.114665398013594	0.546782624684558	0.964009909935915	WBGene00001209	5.Ad.IAA	egl-45	FALSE
-0.266502279784415	0.577855429804847	0.644660887589622	0.973637786039761	WBGene00001210	5.Ad.IAA	egl-46	FALSE
-0.122995170307893	0.152610722920486	0.420277127403214	0.94121964631846	WBGene00001214	5.Ad.IAA	ego-1	FALSE
0.497458776586066	0.19349293070571	0.0101422804184527	0.289660300438941	WBGene00001215	5.Ad.IAA	ego-2	FALSE
-0.0594983497744904	0.11565573747656	0.606941908125623	0.970610283691991	WBGene00001224	5.Ad.IAA	ehs-1	FALSE
-0.0705759774288991	0.144020357784841	0.624104408550948	0.970680445567934	WBGene00001225	5.Ad.IAA	eif-3.B	FALSE
0.0798711152053264	0.124924885235664	0.522593238643663	0.960197749502897	WBGene00001226	5.Ad.IAA	eif-3.C	FALSE
0.0175695270102842	0.106352248512472	0.868785562068721	0.986375980962287	WBGene00001227	5.Ad.IAA	eif-3.D	FALSE
0.462638056680114	0.248402462628644	0.0625391822804198	0.635244693974793	WBGene00001228	5.Ad.IAA	eif-3.E	FALSE
-0.0722313102935722	0.178051903839259	0.684980983574341	0.975116074667056	WBGene00001229	5.Ad.IAA	eif-3.F	FALSE
0.0826121775759753	0.13467957769143	0.539613237712026	0.961251841356696	WBGene00001230	5.Ad.IAA	eif-3.G	FALSE
0.0219779694616261	0.188974838921793	0.907413964923941	0.995013850599917	WBGene00001231	5.Ad.IAA	eif-3.H	FALSE
0.150513502214345	0.201198216549263	0.454408486206812	0.945609948855012	WBGene00001232	5.Ad.IAA	eif-3.I	FALSE
-0.0239377246676949	0.150141172622319	0.873326339708122	0.986991679419992	WBGene00001233	5.Ad.IAA	eif-3.K	FALSE
0.00971246056969877	0.122387325172763	0.936747567516848	0.996959580545491	WBGene00001234	5.Ad.IAA	eif-6	FALSE
0.402842968471494	0.218203112972938	0.0648655781136598	0.646745583128026	WBGene00001235	5.Ad.IAA	elb-1	FALSE
-0.0122598777138379	0.109287226258494	0.910680420693846	0.995030842218576	WBGene00001239	5.Ad.IAA	elo-1	FALSE
0.407077087131489	0.212180590417564	0.0550424933214988	0.617701466884069	WBGene00001240	5.Ad.IAA	elo-2	FALSE
-0.343495507592093	0.239316770839864	0.15119669272778	0.804915233721462	WBGene00001241	5.Ad.IAA	elo-3	FALSE
-0.580041575196008	0.15421159584471	0.000169008445466814	0.019566816476787	WBGene00001243	5.Ad.IAA	elo-5	FALSE
-0.0674066374316979	0.229085921360216	0.768573196609438	0.983988792141109	WBGene00001244	5.Ad.IAA	elo-6	FALSE
-0.419116164631543	0.442466965472911	0.343523685992334	0.922413924352196	WBGene00001245	5.Ad.IAA	elo-7	FALSE
0.0396843975998465	0.413084867483167	0.923466257347205	0.996793119893196	WBGene00001248	5.Ad.IAA	elp-1	FALSE
0.180678302650625	0.354848605476004	0.610632993883646	0.970680445567934	WBGene00001249	5.Ad.IAA	elt-1	FALSE
-0.271753398393665	0.289964707800322	0.348658395942686	0.922533449565559	WBGene00001250	5.Ad.IAA	elt-2	FALSE
-0.0855730894021119	0.262437157491907	0.744370801884684	0.983270816328351	WBGene00001251	5.Ad.IAA	elt-3	FALSE
-0.0775329446703465	0.434531085231705	0.858386080230707	0.985408114575196	WBGene00001253	5.Ad.IAA	elt-6	FALSE
-0.0430232805309096	0.140828680943928	0.75998472918675	0.983988792141109	WBGene00001258	5.Ad.IAA	emb-4	FALSE
-0.21212755670434	0.132225999308348	0.108652296679342	0.755205971400117	WBGene00001259	5.Ad.IAA	emb-5	FALSE
0.0823585899806598	0.119871125977252	0.492045265461848	0.954381631453293	WBGene00001262	5.Ad.IAA	emb-8	FALSE
0.0674222760810728	0.1399846332444	0.630061313265159	0.970680445567934	WBGene00001263	5.Ad.IAA	emb-9	FALSE
0.152138632345657	0.161952429247425	0.347523764141531	0.922413924352196	WBGene00001281	5.Ad.IAA	emb-27	FALSE
0.00830419192643463	0.172034764744404	0.961500721175454	0.998517995200523	WBGene00001284	5.Ad.IAA	emb-30	FALSE
0.23958287565635	0.129856358643013	0.06503989786935	0.646745583128026	WBGene00001303	5.Ad.IAA	emo-1	FALSE
-0.149953466920533	0.170153758424238	0.378165134923038	0.932448799570987	WBGene00001309	5.Ad.IAA	emr-1	FALSE
0.0738957594753894	0.159873546527426	0.643928007890122	0.972833744063307	WBGene00001320	5.Ad.IAA	ent-1	FALSE
0.0818458523651969	0.197749499115187	0.678957215200372	0.974879046236052	WBGene00001324	5.Ad.IAA	eor-1	FALSE
0.076146278801907	0.215592663816783	0.723942159041316	0.978719423480655	WBGene00001325	5.Ad.IAA	eor-2	FALSE
0.249109307009897	0.153242723277923	0.104037642277966	0.747514050681478	WBGene00001328	5.Ad.IAA	epi-1	FALSE
-0.115451311553669	0.143661624840391	0.421608600958927	0.94121964631846	WBGene00001329	5.Ad.IAA	epn-1	FALSE
-0.0768189918326214	0.234090879454206	0.742791565819063	0.983216540830226	WBGene00001330	5.Ad.IAA	eps-8	FALSE
0.098387730178523	0.183400009238232	0.591637052310876	0.968651272439138	WBGene00001331	5.Ad.IAA	erd-2	FALSE
-0.0671744019813654	0.166945632820947	0.687409595469793	0.975914967619101	WBGene00001332	5.Ad.IAA	eri-1	FALSE
-0.108345215335996	0.128668405179962	0.39976003309524	0.937388747723069	WBGene00001333	5.Ad.IAA	erm-1	FALSE
0.12139807584157	0.139160238659096	0.383011034882706	0.933004482484638	WBGene00001334	5.Ad.IAA	ero-1	FALSE
-0.218028730196045	0.291210071590745	0.454038562057777	0.945609948855012	WBGene00001335	5.Ad.IAA	F35A5.8	FALSE
-0.0772215832523907	0.117360580605672	0.510547322906451	0.957227342867925	WBGene00001336	5.Ad.IAA	qars-1	FALSE
0.0086063915020665	0.128711864410613	0.946688727021262	0.996959580545491	WBGene00001337	5.Ad.IAA	ears-1	FALSE
0.631632497317596	0.199523262801914	0.00154705721493349	0.0900387299091291	WBGene00001338	5.Ad.IAA	ears-2	FALSE
-0.228881420877843	0.13873028490144	0.0989776594936312	0.735467536071723	WBGene00001340	5.Ad.IAA	etr-1	FALSE
-0.289263001861012	0.289551314759891	0.317792619391458	0.916355954201346	WBGene00001345	5.Ad.IAA	fos-1	FALSE
0.126906577884301	0.162788883259023	0.435639505350075	0.942116472530966	WBGene00001352	5.Ad.IAA	evl-14	FALSE
0.173502510621541	0.265087386455487	0.512782885012989	0.957598197007783	WBGene00001358	5.Ad.IAA	evl-20	FALSE
-0.0633952458910395	0.281257580051296	0.821668699774113	0.984731798183462	WBGene00001365	5.Ad.IAA	exc-4	FALSE
-0.240256434479056	0.359688263986468	0.504160791221071	0.955400510719304	WBGene00001366	5.Ad.IAA	exc-5	FALSE
-0.291616583957864	0.365461790700327	0.424905305261558	0.942116472530966	WBGene00001368	5.Ad.IAA	exc-7	FALSE
0.0782151115823294	0.190278747048624	0.681031892771624	0.974879046236052	WBGene00001371	5.Ad.IAA	exl-1	FALSE
-0.0544213575633466	0.125166820404049	0.663714424977855	0.974879046236052	WBGene00001372	5.Ad.IAA	exo-3	FALSE
0.137099533471472	0.563147430702079	0.807655037861174	0.984731798183462	WBGene00001373	5.Ad.IAA	exp-1	FALSE
0.129810368660164	0.369104405045646	0.725070678713661	0.978913604728525	WBGene00001374	5.Ad.IAA	exp-2	FALSE
0.54266654027516	0.341490946841588	0.112035651902068	0.760582594189206	WBGene00001377	5.Ad.IAA	eya-1	FALSE
0.301484484399577	0.0994580115695206	0.00243524150073438	0.12545873652516	WBGene00001385	5.Ad.IAA	far-1	FALSE
0.11345962002449	0.0958306572292108	0.236429082716294	0.877141598985057	WBGene00001386	5.Ad.IAA	far-2	FALSE
-0.495913411687082	0.231933140321253	0.0325026232874145	0.512507071435036	WBGene00001387	5.Ad.IAA	far-3	FALSE
0.0644918682633429	0.256027087598142	0.801122450759786	0.984731798183462	WBGene00001389	5.Ad.IAA	far-5	FALSE
0.0157206633659478	0.170319129358555	0.926458719384492	0.996793119893196	WBGene00001390	5.Ad.IAA	far-6	FALSE
-2.43582769355352	0.798635166639496	0.00228850491744448	0.120196743639633	WBGene00001391	5.Ad.IAA	far-7	FALSE
-0.0410083688985203	0.211859713666039	0.846517454132722	0.98539156581611	WBGene00001392	5.Ad.IAA	far-8	FALSE
-0.149861855964893	0.0880252456149222	0.0886640716233724	0.710670496060023	WBGene00001393	5.Ad.IAA	fat-1	FALSE
-0.266096759887339	0.13010656525173	0.040833014146199	0.54435308395657	WBGene00001394	5.Ad.IAA	fat-2	FALSE
0.314968106259648	0.114160411187069	0.0057979262617452	0.215263007104174	WBGene00001395	5.Ad.IAA	fat-3	FALSE
-0.225243004527145	0.130852959035555	0.0851883522464885	0.704827597335093	WBGene00001396	5.Ad.IAA	fat-4	FALSE
0.425920956649317	0.143648445236492	0.00302660214335633	0.144967527117205	WBGene00001397	5.Ad.IAA	fat-5	FALSE
-0.335551990508936	0.135398261889007	0.0132025188604318	0.33524177433487	WBGene00001398	5.Ad.IAA	fat-6	FALSE
-0.0496588238894681	0.222774762980122	0.823605198804513	0.984731798183462	WBGene00001399	5.Ad.IAA	fat-7	FALSE
0.0153241223825998	0.198896574049033	0.938587203213417	0.996959580545491	WBGene00001401	5.Ad.IAA	fbf-1	FALSE
-0.104952843989705	0.250301248778888	0.674992428734527	0.974879046236052	WBGene00001402	5.Ad.IAA	fbf-2	FALSE
-0.386265433583893	0.297858258350191	0.194696724412245	0.842350883234967	WBGene00001403	5.Ad.IAA	fbl-1	FALSE
0.06055169983938	0.148444586867165	0.68334139084783	0.975032344465533	WBGene00001404	5.Ad.IAA	fbp-1	FALSE
0.0264279353502149	0.127597625131962	0.83591666182237	0.984731798183462	WBGene00001405	5.Ad.IAA	fce-1	FALSE
0.0114434299028526	0.393375249116385	0.976792519506525	0.999860257939608	WBGene00001406	5.Ad.IAA	fce-2	FALSE
-0.366626564398314	0.274462089103275	0.181614526992007	0.837571947576496	WBGene00001410	5.Ad.IAA	feh-1	FALSE
0.192830219720729	0.18565197422362	0.29896053438973	0.904684652215308	WBGene00001411	5.Ad.IAA	fem-1	FALSE
0.108502356035676	0.192457184282334	0.572907950531027	0.966448067098222	WBGene00001412	5.Ad.IAA	fem-2	FALSE
-0.331726766062191	0.167590364569074	0.0477720636195825	0.586501492579299	WBGene00001413	5.Ad.IAA	fem-3	FALSE
-0.234915983503079	0.329640369528524	0.47606654295954	0.950078799052872	WBGene00001414	5.Ad.IAA	fer-1	FALSE
0.137231758235025	0.118383663224311	0.246369797702894	0.879822093488246	WBGene00001423	5.Ad.IAA	fib-1	FALSE
0.00100163581541793	0.286221621137466	0.997207799612508	0.999860257939608	WBGene00001425	5.Ad.IAA	fis-2	FALSE
0.0716814535614474	0.146676477279346	0.625050921944163	0.970680445567934	WBGene00001426	5.Ad.IAA	fkb-1	FALSE
0.251625709760687	0.123333793744504	0.0413303259989801	0.546016711694502	WBGene00001427	5.Ad.IAA	fkb-2	FALSE
0.539702438568484	0.31353005593222	0.0851830068573579	0.704827597335093	WBGene00001428	5.Ad.IAA	fkb-3	FALSE
0.50976295403597	0.409039428268824	0.212674811326753	0.856803656746893	WBGene00001430	5.Ad.IAA	fkb-5	FALSE
0.117717124890487	0.116223738985332	0.311132180359281	0.91206223135165	WBGene00001431	5.Ad.IAA	fkb-6	FALSE
0.457341727332761	0.452003212807016	0.311628530430449	0.91206223135165	WBGene00001432	5.Ad.IAA	fkb-7	FALSE
0.655538564616129	0.413347648114049	0.112756216470994	0.760582594189206	WBGene00001436	5.Ad.IAA	fkh-4	FALSE
0.162938855834219	0.309857733337272	0.598992057325617	0.968775352007629	WBGene00001439	5.Ad.IAA	fkh-7	FALSE
0.828846731642883	0.408196283968119	0.0423047020812643	0.551052725162624	WBGene00001440	5.Ad.IAA	fkh-8	FALSE
0.607301921129299	0.183180788013367	0.000915400757681206	0.0623805060629972	WBGene00001441	5.Ad.IAA	fkh-9	FALSE
0.0557656416591039	0.163950538144807	0.733753370786969	0.981505280921122	WBGene00001443	5.Ad.IAA	fli-1	FALSE
-0.00321158443954234	0.268199442656321	0.99044586977311	0.999860257939608	WBGene00001444	5.Ad.IAA	flp-1	FALSE
0.147041194548178	0.326455817603609	0.652409911757285	0.973963859406899	WBGene00001446	5.Ad.IAA	flp-3	FALSE
0.0312347522926093	0.346766433995105	0.928228152365222	0.996894726310865	WBGene00001448	5.Ad.IAA	flp-5	FALSE
0.159285218978416	0.282303718792311	0.572595223031949	0.966448067098222	WBGene00001449	5.Ad.IAA	flp-6	FALSE
-0.456217449754522	0.411571088495427	0.267655484780098	0.891660459352509	WBGene00001450	5.Ad.IAA	flp-7	FALSE
-0.0264047510334656	0.305677331202193	0.93116345278809	0.996898764334319	WBGene00001451	5.Ad.IAA	flp-8	FALSE
-0.125495333533792	0.211541947305866	0.553019949684114	0.965239235681549	WBGene00001452	5.Ad.IAA	flp-9	FALSE
0.470079416701682	0.357013605728509	0.187939577421377	0.837571947576496	WBGene00001453	5.Ad.IAA	flp-10	FALSE
0.0142809291185085	0.306681366267819	0.962859118690725	0.999003866719754	WBGene00001454	5.Ad.IAA	flp-11	FALSE
-0.262032365559471	0.304307202492237	0.389194852937358	0.934327978054969	WBGene00001455	5.Ad.IAA	flp-12	FALSE
0.45212204224634	0.402899880327925	0.261790288402128	0.888337861716267	WBGene00001456	5.Ad.IAA	flp-13	FALSE
-0.167281660136985	0.249769067928094	0.503020166682263	0.954687748476002	WBGene00001457	5.Ad.IAA	flp-14	FALSE
0.192737031266544	0.32384503823406	0.551741853490458	0.965137895628905	WBGene00001458	5.Ad.IAA	flp-15	FALSE
0.236019738221664	0.333026783575791	0.478503849544373	0.95161635538313	WBGene00001459	5.Ad.IAA	flp-16	FALSE
0.0659008702597507	0.363283474156035	0.856050922504215	0.98539156581611	WBGene00001460	5.Ad.IAA	flp-17	FALSE
0.348835032001849	0.294615712280835	0.236399588425294	0.877141598985057	WBGene00001461	5.Ad.IAA	flp-18	FALSE
0.117792905036993	0.396374262229789	0.766332168354164	0.983988792141109	WBGene00001462	5.Ad.IAA	flp-19	FALSE
0.0876322599819031	0.389221430913628	0.821864474091721	0.984731798183462	WBGene00001465	5.Ad.IAA	flr-1	FALSE
0.111337280110279	0.414325878788669	0.788145847257656	0.984731798183462	WBGene00001468	5.Ad.IAA	flr-4	FALSE
0.292029489157351	0.227308071875762	0.198886666458169	0.846663184626389	WBGene00001470	5.Ad.IAA	baz-2	FALSE
0.179280056833742	0.350627203174564	0.609132283489694	0.970680445567934	WBGene00001475	5.Ad.IAA	fmi-1	FALSE
-1.05003727987814	0.25588184757286	4.06766865534611e-05	0.00812193283749737	WBGene00001476	5.Ad.IAA	fmo-1	FALSE
-0.0689021737993085	0.309021085675918	0.823559504259712	0.984731798183462	WBGene00001478	5.Ad.IAA	fmo-3	FALSE
0.166340195024487	0.343358684694342	0.62806637517702	0.970680445567934	WBGene00001479	5.Ad.IAA	fmo-4	FALSE
0.0410382939572106	0.31396588580079	0.896005192485227	0.992158575122923	WBGene00001480	5.Ad.IAA	fmo-5	FALSE
-0.11768683600489	0.23708375540653	0.619616807572291	0.970680445567934	WBGene00001481	5.Ad.IAA	fog-1	FALSE
0.0465043582811894	0.213516798947757	0.827583486784759	0.984731798183462	WBGene00001482	5.Ad.IAA	fog-2	FALSE
0.515703200585367	0.248196164065743	0.0377273343003715	0.533226637229548	WBGene00001484	5.Ad.IAA	fox-1	FALSE
0.231937043142843	0.210181429129856	0.269806300003716	0.89223792528899	WBGene00001485	5.Ad.IAA	fre-1	FALSE
-0.333440685502571	0.218296763766609	0.126645402126605	0.782329739141245	WBGene00001486	5.Ad.IAA	frh-1	FALSE
-0.0311657060866545	0.108509451127801	0.773946543871039	0.983988792141109	WBGene00001488	5.Ad.IAA	frm-1	FALSE
0.0451240897635307	0.309067108544093	0.883920642808905	0.987876839488016	WBGene00001489	5.Ad.IAA	frm-2	FALSE
0.203189469796458	0.307211945767837	0.508356892636714	0.957184060067733	WBGene00001490	5.Ad.IAA	frm-3	FALSE
0.0408127504524394	0.130402846514014	0.754300124413305	0.983988792141109	WBGene00001491	5.Ad.IAA	frm-4	FALSE
-0.250250181387637	0.201681318070775	0.214672309265394	0.857703007826957	WBGene00001493	5.Ad.IAA	frm-7	FALSE
-0.0745002686703652	0.217608767642617	0.73208091725926	0.980997044003107	WBGene00001494	5.Ad.IAA	frm-8	FALSE
-0.276277276532318	0.347241806190636	0.42624498390719	0.942116472530966	WBGene00001495	5.Ad.IAA	frm-9	FALSE
-0.286498463127012	0.132003267926353	0.0299773765320094	0.498579430249131	WBGene00001496	5.Ad.IAA	frm-10	FALSE
-0.100097131253477	0.144755923854176	0.489258281427309	0.954381631453293	WBGene00001497	5.Ad.IAA	fars-1	FALSE
0.12753222431949	0.148344399743585	0.38995241332383	0.935454182084679	WBGene00001498	5.Ad.IAA	fars-3	FALSE
0.186060470744202	0.141611138136362	0.188885571544468	0.837571947576496	WBGene00001499	5.Ad.IAA	fsn-1	FALSE
0.671259233134378	0.383396119130727	0.0799761834359985	0.696424442005735	WBGene00001500	5.Ad.IAA	ftn-1	FALSE
-0.335368509163672	0.123422652150737	0.00658295921220624	0.227989616335248	WBGene00001501	5.Ad.IAA	ftn-2	FALSE
-0.1322685395778	0.112953681932332	0.241599567035772	0.878954617281924	WBGene00001502	5.Ad.IAA	ftt-2	FALSE
-0.103931141138017	0.129034787190925	0.420559727517512	0.94121964631846	WBGene00001503	5.Ad.IAA	fum-1	FALSE
-0.458282277789104	0.34406919501378	0.182877274935399	0.837571947576496	WBGene00001505	5.Ad.IAA	fut-1	FALSE
-0.0353398554384067	0.36189792984892	0.922209073252993	0.996793119893196	WBGene00001508	5.Ad.IAA	fut-8	FALSE
-0.0119547501563405	0.168758819919407	0.943525684226747	0.996959580545491	WBGene00001509	5.Ad.IAA	fzo-1	FALSE
0.0371205241719625	0.175433877712151	0.832424821331502	0.984731798183462	WBGene00001510	5.Ad.IAA	fzr-1	FALSE
0.117820681364119	0.1299675608502	0.364650555903554	0.929486951115289	WBGene00001511	5.Ad.IAA	fzy-1	FALSE
0.367255543127766	0.155739679318	0.018366899519794	0.397890503519938	WBGene00001513	5.Ad.IAA	gad-1	FALSE
0.108767425267432	0.128559878073651	0.397527713901738	0.937388747723069	WBGene00001514	5.Ad.IAA	xnd-1	FALSE
0.216088540201742	0.237077947807809	0.362049777952876	0.929486951115289	WBGene00001516	5.Ad.IAA	gap-2	FALSE
-0.041594170884382	0.482500707783116	0.931303130912024	0.996898764334319	WBGene00001517	5.Ad.IAA	gar-1	FALSE
-0.0062155523708894	0.497559946308484	0.990033031539194	0.999860257939608	WBGene00001518	5.Ad.IAA	gar-2	FALSE
-0.146123895704401	0.461494182958656	0.751522737289371	0.983988792141109	WBGene00001519	5.Ad.IAA	gar-3	FALSE
0.101217766494114	0.143976972102084	0.482047286964819	0.95395264756508	WBGene00001520	5.Ad.IAA	gas-1	FALSE
0.11995776304517	0.263674364977554	0.649147636942614	0.973963859406899	WBGene00001522	5.Ad.IAA	gbh-1	FALSE
0.216204199694533	0.390203815943675	0.579523975314378	0.968600651203905	WBGene00001523	5.Ad.IAA	gbh-2	FALSE
-0.0327030142549787	0.184341171510139	0.859190413441206	0.985413783726778	WBGene00001526	5.Ad.IAA	gck-1	FALSE
-0.166807396087616	0.109286900354154	0.126928790896015	0.782329739141245	WBGene00001527	5.Ad.IAA	gcs-1	FALSE
-0.242057725774146	0.451125063628742	0.591568422935968	0.968651272439138	WBGene00001531	5.Ad.IAA	gcy-4	FALSE
0.255921847675805	0.588896172869443	0.663868117442002	0.974879046236052	WBGene00001532	5.Ad.IAA	gcy-5	FALSE
0.141639461644629	0.379222571573116	0.708776676630726	0.978098708860746	WBGene00001535	5.Ad.IAA	gcy-8	FALSE
0.234071283244057	0.550037176111121	0.670431854580668	0.974879046236052	WBGene00001536	5.Ad.IAA	gcy-9	FALSE
0.615603472922601	0.375452706481804	0.10108214821497	0.7418892227884	WBGene00001537	5.Ad.IAA	gcy-11	FALSE
-0.0657456074660479	0.226460394399446	0.771572703768027	0.983988792141109	WBGene00001538	5.Ad.IAA	gcy-12	FALSE
-0.720990256804499	0.467385110030513	0.122926826396407	0.778110036996569	WBGene00001540	5.Ad.IAA	gcy-14	FALSE
-0.7931643462653	0.429832409260917	0.0649957365215779	0.646745583128026	WBGene00001541	5.Ad.IAA	gcy-15	FALSE
-0.484943978549291	0.437632704206486	0.267815494156698	0.891730718621512	WBGene00001543	5.Ad.IAA	gcy-18	FALSE
-0.376006813414227	0.391026155565822	0.336255632052034	0.920774826868016	WBGene00001544	5.Ad.IAA	gcy-19	FALSE
-0.462633969490531	0.357440903976908	0.195563548039651	0.842590124747066	WBGene00001546	5.Ad.IAA	gcy-21	FALSE
-0.354728634467452	0.372191359425156	0.340548866737473	0.922413924352196	WBGene00001547	5.Ad.IAA	gcy-22	FALSE
-2.18081041925326	0.546746922132083	6.64358796625072e-05	0.0106763450197943	WBGene00001548	5.Ad.IAA	gcy-23	FALSE
-0.100923437080403	0.424847405567715	0.812228425882987	0.984731798183462	WBGene00001555	5.Ad.IAA	gcy-35	FALSE
-0.388103351401208	0.477769212513443	0.416605798394609	0.940895084728886	WBGene00001556	5.Ad.IAA	gcy-36	FALSE
0.102145968070766	0.119372059701296	0.392167000473918	0.936503989604299	WBGene00001558	5.Ad.IAA	gdi-1	FALSE
-0.293786453054056	0.2697059800016	0.276028593776358	0.894641742682132	WBGene00001559	5.Ad.IAA	gei-1	FALSE
-0.223221945837034	0.157724383671802	0.156990541611295	0.814650379049136	WBGene00001560	5.Ad.IAA	gei-3	FALSE
0.217410809665426	0.160062702664596	0.174373185670298	0.834565921511866	WBGene00001561	5.Ad.IAA	gei-4	FALSE
0.183722561340412	0.144728243975483	0.204287282450469	0.851132458111107	WBGene00001562	5.Ad.IAA	lin-66	FALSE
0.072510666747954	0.132956539374711	0.585498247505321	0.968651272439138	WBGene00001563	5.Ad.IAA	gei-6	FALSE
0.126596531868016	0.155075438309686	0.414297412068686	0.940895084728886	WBGene00001564	5.Ad.IAA	icl-1	FALSE
-0.0421944633627408	0.196706191853572	0.830153261615682	0.984731798183462	WBGene00001565	5.Ad.IAA	gei-8	FALSE
0.309780832706601	0.224944201037954	0.168467352261549	0.827126302690423	WBGene00001566	5.Ad.IAA	acdh-13	FALSE
0.00604918148533149	0.148509548888166	0.967509064412632	0.999081856761129	WBGene00001568	5.Ad.IAA	snpc-4	FALSE
-0.00387068682986806	0.164098313162736	0.981181556078678	0.999860257939608	WBGene00001569	5.Ad.IAA	meg-3	FALSE
0.32747912085121	0.196734736375164	0.0959981883637973	0.726023316366293	WBGene00001571	5.Ad.IAA	gei-14	FALSE
-0.0219375765835886	0.45251188867434	0.961334055229179	0.998517995200523	WBGene00001572	5.Ad.IAA	gei-15	FALSE
0.0333580697411089	0.120795649313295	0.782430625820826	0.983988792141109	WBGene00001574	5.Ad.IAA	gei-17	FALSE
0.459090549841594	0.314499798383645	0.144359258806288	0.801891766427574	WBGene00001577	5.Ad.IAA	gem-4	FALSE
0.0678819577436451	0.267121971771987	0.799400185378337	0.984731798183462	WBGene00001578	5.Ad.IAA	ges-1	FALSE
0.0507118164489927	0.180383766353155	0.778608446089657	0.983988792141109	WBGene00001579	5.Ad.IAA	gex-2	FALSE
0.0252394942454154	0.150373481512151	0.866704920295346	0.986130537026696	WBGene00001580	5.Ad.IAA	gex-3	FALSE
-0.236635929137997	0.168915681616017	0.16124052484442	0.819677398961221	WBGene00001581	5.Ad.IAA	gfi-1	FALSE
-0.138915626918792	0.109769695462326	0.205685368936814	0.852261043358272	WBGene00001582	5.Ad.IAA	gfi-2	FALSE
0.0836667627339887	0.221484473800698	0.705612956798696	0.977989701704654	WBGene00001583	5.Ad.IAA	gfi-3	FALSE
0.0721228160485966	0.197161902726996	0.714510565089667	0.978098708860746	WBGene00001584	5.Ad.IAA	nrde-4	FALSE
0.226621283445683	0.215440380278278	0.292846395818333	0.901060168075933	WBGene00001585	5.Ad.IAA	gfl-1	FALSE
0.0962185208316916	0.634365281464896	0.879441825382228	0.987804510153268	WBGene00001587	5.Ad.IAA	ggr-2	FALSE
0.0157913610888517	0.17159085006367	0.926674874835045	0.996793119893196	WBGene00001589	5.Ad.IAA	gip-1	FALSE
-0.174027886582723	0.190268408337949	0.360378473132006	0.929486951115289	WBGene00001590	5.Ad.IAA	C45G3.3	FALSE
-0.144967600072461	0.27995840268324	0.60458500930807	0.969940176741465	WBGene00001591	5.Ad.IAA	glc-1	FALSE
0.0399516582142329	0.378212964116687	0.915873775601555	0.996793119893196	WBGene00001592	5.Ad.IAA	glc-2	FALSE
-0.311994069105235	0.562767654864255	0.579310376923416	0.968600651203905	WBGene00001593	5.Ad.IAA	glc-3	FALSE
0.0145526746169988	0.176768249351063	0.93438724691795	0.996959580545491	WBGene00001595	5.Ad.IAA	gld-1	FALSE
-0.00362237252663139	0.121570860171307	0.976229439398731	0.999860257939608	WBGene00001596	5.Ad.IAA	gld-2	FALSE
-0.0363874185650517	0.126652734811899	0.773882091576105	0.983988792141109	WBGene00001597	5.Ad.IAA	gld-3	FALSE
0.107869489665804	0.14063825006593	0.443081719019843	0.944391418181027	WBGene00001598	5.Ad.IAA	glh-1	FALSE
-0.0423080079503428	0.211187298380202	0.841219329944419	0.984731798183462	WBGene00001599	5.Ad.IAA	glh-2	FALSE
0.171628270596337	0.208276385668682	0.409916290813904	0.940895084728886	WBGene00001600	5.Ad.IAA	glh-3	FALSE
-0.2390531788965	0.184939701612136	0.196149213978606	0.843762919259947	WBGene00001601	5.Ad.IAA	glh-4	FALSE
0.023018762671096	0.306902392297227	0.940211903574842	0.996959580545491	WBGene00001602	5.Ad.IAA	gln-1	FALSE
-0.230155649444791	0.134918275425937	0.0880286826324016	0.710670496060023	WBGene00001604	5.Ad.IAA	gln-3	FALSE
0.0518225785214317	0.137620716685203	0.706499962602032	0.977989701704654	WBGene00001606	5.Ad.IAA	gln-5	FALSE
0.00682012589834387	0.105066387179199	0.948243637405105	0.996959580545491	WBGene00001607	5.Ad.IAA	gln-6	FALSE
-0.159214581434324	0.110400687498066	0.14925947484501	0.804263351815213	WBGene00001609	5.Ad.IAA	glp-1	FALSE
0.36469516066918	0.434610767575764	0.401396069557545	0.937388747723069	WBGene00001615	5.Ad.IAA	glr-4	FALSE
0.314886741949436	0.430993534762452	0.465019449913539	0.948937112514247	WBGene00001616	5.Ad.IAA	glr-5	FALSE
-0.758916232282778	0.400633482864874	0.0581864507952874	0.621521344953233	WBGene00001617	5.Ad.IAA	glr-6	FALSE
-0.892582547890327	0.492263707562412	0.0697978499457111	0.668597363157582	WBGene00001619	5.Ad.IAA	glr-8	FALSE
0.071622568591979	0.163053437770856	0.660474418224425	0.974879046236052	WBGene00001620	5.Ad.IAA	glt-1	FALSE
-0.366650853374328	0.434974656702961	0.399270595278998	0.937388747723069	WBGene00001621	5.Ad.IAA	glt-3	FALSE
0.00702544862767322	0.568815684290919	0.990145569762921	0.999860257939608	WBGene00001623	5.Ad.IAA	glt-5	FALSE
-0.393963226742064	0.535923195335654	0.462271678949673	0.947521145420254	WBGene00001625	5.Ad.IAA	glt-7	FALSE
-0.569706220368465	0.33156923485033	0.0857579633015815	0.7058976350132	WBGene00001627	5.Ad.IAA	gly-2	FALSE
0.058148537985972	0.142171610574501	0.682537858327926	0.974879046236052	WBGene00001628	5.Ad.IAA	gly-3	FALSE
0.452391778535532	0.219163899770109	0.0390015007190353	0.537451545870133	WBGene00001629	5.Ad.IAA	gly-4	FALSE
-0.037697278665524	0.151291323206276	0.803229183707238	0.984731798183462	WBGene00001630	5.Ad.IAA	gly-5	FALSE
0.290809204584353	0.284815750484778	0.307233939759365	0.911391400390746	WBGene00001631	5.Ad.IAA	gly-6	FALSE
0.00428750380268739	0.159685460791863	0.978579627175614	0.999860257939608	WBGene00001632	5.Ad.IAA	gly-7	FALSE
0.042941271167931	0.205504757948759	0.834483274952162	0.984731798183462	WBGene00001633	5.Ad.IAA	gly-8	FALSE
-0.280161358346738	0.141818360540215	0.0482120844537201	0.589885810583187	WBGene00001635	5.Ad.IAA	gly-10	FALSE
-0.141118388184271	0.342010556225715	0.67988934695325	0.974879046236052	WBGene00001636	5.Ad.IAA	gly-11	FALSE
0.101470376797578	0.398904076553107	0.799207504525876	0.984731798183462	WBGene00001637	5.Ad.IAA	gly-12	FALSE
-0.109300416090932	0.233787249861025	0.640127271311188	0.972301423558938	WBGene00001638	5.Ad.IAA	gly-13	FALSE
-0.363700924573613	0.324775823564284	0.262776745225601	0.889090695286888	WBGene00001639	5.Ad.IAA	gly-14	FALSE
-0.0277503987214098	0.141428900811191	0.844442292227034	0.985044303751496	WBGene00001645	5.Ad.IAA	gly-20	FALSE
0.404559936463007	0.464176569702499	0.38344586726751	0.933077082091824	WBGene00001646	5.Ad.IAA	gna-1	FALSE
-0.194970058777753	0.150339600674363	0.194677886939838	0.842350883234967	WBGene00001647	5.Ad.IAA	gna-2	FALSE
-0.0902920828064142	0.125844289850891	0.473071494370786	0.949796744249494	WBGene00001648	5.Ad.IAA	goa-1	FALSE
0.0826223021063788	0.222410236418369	0.710275537934272	0.978098708860746	WBGene00001649	5.Ad.IAA	gob-1	FALSE
-0.471012544255193	0.282932468350216	0.0959621368625341	0.726023316366293	WBGene00001650	5.Ad.IAA	gon-1	FALSE
-0.395440969305936	0.158962189430718	0.0128593218743888	0.332827688994097	WBGene00001651	5.Ad.IAA	gon-2	FALSE
0.0820672837366125	0.158139783689383	0.603792773602616	0.969379817239264	WBGene00001653	5.Ad.IAA	gon-4	FALSE
-0.071414601178626	0.208154492458824	0.731534814800283	0.980997044003107	WBGene00001660	5.Ad.IAA	gop-1	FALSE
-0.0219820001874212	0.160426471645085	0.891013187912517	0.990414213960772	WBGene00001661	5.Ad.IAA	gop-2	FALSE
-0.0100572321076864	0.144585945255793	0.944544790348462	0.996959580545491	WBGene00001662	5.Ad.IAA	gop-3	FALSE
-0.14340058349203	0.430551036385255	0.73908679179602	0.983216540830226	WBGene00001666	5.Ad.IAA	gpa-4	FALSE
-0.436330321142745	0.606227699923024	0.471681033586225	0.949796744249494	WBGene00001668	5.Ad.IAA	gpa-6	FALSE
-0.280810697404988	0.472026192842847	0.55190703839706	0.965137895628905	WBGene00001671	5.Ad.IAA	gpa-9	FALSE
-0.633574701697822	0.503254895369053	0.208046991804903	0.853310831974869	WBGene00001672	5.Ad.IAA	gpa-10	FALSE
-0.119749202642085	0.226364344259344	0.596797897256758	0.968651272439138	WBGene00001678	5.Ad.IAA	gpa-16	FALSE
-0.0221267108088962	0.142482385752689	0.876589262286277	0.986991679419992	WBGene00001679	5.Ad.IAA	gpb-1	FALSE
-0.552284810790562	0.40314824875883	0.170708807770327	0.828581606176201	WBGene00001680	5.Ad.IAA	gpb-2	FALSE
0.354099266659731	0.213730244117168	0.0975684353107621	0.731050343069573	WBGene00001682	5.Ad.IAA	gpc-2	FALSE
-0.00414913875881637	0.145837158625264	0.977302854540541	0.999860257939608	WBGene00001683	5.Ad.IAA	gpd-1	FALSE
0.0320339258968548	0.140838397077892	0.820072561106096	0.984731798183462	WBGene00001684	5.Ad.IAA	gpd-2	FALSE
-0.00494255289295647	0.132449334142512	0.970232605520035	0.999370161960694	WBGene00001685	5.Ad.IAA	gpd-3	FALSE
0.172164715615167	0.192588618170942	0.37134830936468	0.931729133808123	WBGene00001686	5.Ad.IAA	gpd-4	FALSE
-0.539351345575995	0.399126318398907	0.176589763980795	0.83685432638371	WBGene00001687	5.Ad.IAA	gpn-1	FALSE
1.137178220045	0.326270096891823	0.000491421987716382	0.0407010810903253	WBGene00001688	5.Ad.IAA	gpr-1	FALSE
0.454754959076515	0.288382633797338	0.114815038237703	0.764983611822615	WBGene00001689	5.Ad.IAA	gpr-2	FALSE
-0.0802555452516153	0.452336512759955	0.859175024033057	0.985413783726778	WBGene00001691	5.Ad.IAA	grd-2	FALSE
-0.0260822389310116	0.221502750373921	0.90626471037714	0.994927133746668	WBGene00001692	5.Ad.IAA	grd-3	FALSE
0.107348714283934	0.429234017770342	0.802514904788118	0.984731798183462	WBGene00001693	5.Ad.IAA	grd-4	FALSE
0.0108132654046876	0.209186601893998	0.958774143868671	0.998517995200523	WBGene00001694	5.Ad.IAA	grd-5	FALSE
0.395774057628791	0.388334665145285	0.308128357284443	0.911391400390746	WBGene00001699	5.Ad.IAA	grd-10	FALSE
-0.329226248347231	0.562647982555859	0.558455487385627	0.965239235681549	WBGene00001700	5.Ad.IAA	grd-11	FALSE
0.20123084216207	0.368180686472318	0.584684777447089	0.968651272439138	WBGene00001703	5.Ad.IAA	grd-14	FALSE
-0.182188798379145	0.232756871050676	0.433778078925617	0.942116472530966	WBGene00001708	5.Ad.IAA	grk-1	FALSE
-0.0624631340333649	0.426907834995581	0.883672513918064	0.987876839488016	WBGene00001709	5.Ad.IAA	grk-2	FALSE
0.45105760138073	0.27488223211271	0.100815647331178	0.741876988953279	WBGene00001713	5.Ad.IAA	grl-4	FALSE
-0.150349806263694	0.654732274010348	0.818374979568409	0.984731798183462	WBGene00001716	5.Ad.IAA	grl-7	FALSE
-0.0474706488314935	0.508292434456152	0.925591830434164	0.996793119893196	WBGene00001719	5.Ad.IAA	grl-10	FALSE
0.411359013539431	0.256786910284359	0.109167336064883	0.755887271646688	WBGene00001740	5.Ad.IAA	gro-1	FALSE
-0.121408433990558	0.176151119859568	0.490679263488428	0.954381631453293	WBGene00001743	5.Ad.IAA	grp-1	FALSE
0.136457999741132	0.167725858535574	0.415886980394683	0.940895084728886	WBGene00001744	5.Ad.IAA	gars-1	FALSE
-0.366886695658913	0.247941680508726	0.138945366995556	0.796200186724578	WBGene00001745	5.Ad.IAA	gsa-1	FALSE
0.521073000069957	0.199737407619629	0.00908629199987885	0.271003063608575	WBGene00001746	5.Ad.IAA	gsk-3	FALSE
0.073443337228522	0.12398955635581	0.553626372935514	0.965239235681549	WBGene00001747	5.Ad.IAA	gsp-1	FALSE
-0.00567289882707206	0.136266469985546	0.966792922155088	0.999081856761129	WBGene00001748	5.Ad.IAA	gsp-2	FALSE
0.0763643951812855	0.116405757526351	0.511811863218715	0.957561801817014	WBGene00001749	5.Ad.IAA	gst-1	FALSE
-0.102568532569604	0.218463783102044	0.638712983550946	0.971864453180337	WBGene00001752	5.Ad.IAA	gst-4	FALSE
0.983067128381125	0.217118754826878	5.96050678820562e-06	0.00191244670252652	WBGene00001753	5.Ad.IAA	gst-5	FALSE
0.688141668804463	0.332723916082262	0.0386206367522086	0.535890707054597	WBGene00001754	5.Ad.IAA	gst-6	FALSE
-0.0566243460205607	0.132892943888389	0.670042312921498	0.974879046236052	WBGene00001755	5.Ad.IAA	gst-7	FALSE
0.907340435044926	0.199241724474209	5.26433704842967e-06	0.00177128490626382	WBGene00001758	5.Ad.IAA	gst-10	FALSE
0.236480955458577	0.438290463042851	0.589505303474121	0.968651272439138	WBGene00001760	5.Ad.IAA	gst-12	FALSE
0.602070840032463	0.168747265173096	0.00035987434597226	0.0325610679250699	WBGene00001761	5.Ad.IAA	gst-13	FALSE
0.638274093632719	0.502462233175723	0.203980396891493	0.850932558438862	WBGene00001763	5.Ad.IAA	gst-15	FALSE
0.222892715112222	0.539756711212139	0.679643001044072	0.974879046236052	WBGene00001764	5.Ad.IAA	gst-16	FALSE
0.321365362002874	0.217731523789097	0.139951742756373	0.796200186724578	WBGene00001768	5.Ad.IAA	gst-20	FALSE
-0.289383070753643	0.215012386113618	0.178337918689593	0.83685432638371	WBGene00001770	5.Ad.IAA	gst-22	FALSE
0.176739972439293	0.195308145068136	0.365503089110994	0.929486951115289	WBGene00001772	5.Ad.IAA	gst-24	FALSE
0.915119966364129	0.510824217310503	0.0732198802533991	0.681037523023923	WBGene00001773	5.Ad.IAA	gst-25	FALSE
0.292198583451702	0.233746293402135	0.21127498634472	0.856640543658583	WBGene00001774	5.Ad.IAA	gst-26	FALSE
-0.0618657235318153	0.177936605957699	0.728077460732984	0.980029660122736	WBGene00001775	5.Ad.IAA	gst-27	FALSE
-0.461528920210615	0.290803810454979	0.112494520176734	0.760582594189206	WBGene00001776	5.Ad.IAA	gst-28	FALSE
-0.139449189510887	0.258989126328963	0.590275757725592	0.968651272439138	WBGene00001784	5.Ad.IAA	gst-36	FALSE
0.0607741027045341	0.350227158092475	0.862236680292273	0.985801232809528	WBGene00001786	5.Ad.IAA	gst-38	FALSE
-0.632200873872716	0.47358271869816	0.181898500971325	0.837571947576496	WBGene00001787	5.Ad.IAA	gst-39	FALSE
-0.127879546460105	0.452338885176429	0.77740114943883	0.983988792141109	WBGene00001789	5.Ad.IAA	gst-41	FALSE
-0.0100685234846474	0.236688982287754	0.966068985769849	0.999081856761129	WBGene00001790	5.Ad.IAA	gst-42	FALSE
-0.259149101202442	0.353525446015193	0.463532638767258	0.948305540353122	WBGene00001791	5.Ad.IAA	gst-43	FALSE
0.0844322129352461	0.44966873618725	0.851060590054289	0.98539156581611	WBGene00001792	5.Ad.IAA	gst-44	FALSE
0.0082607931256856	0.195959002524731	0.966374560323868	0.999081856761129	WBGene00001793	5.Ad.IAA	gsy-1	FALSE
0.0620960980348093	0.138114657552717	0.653000203953627	0.973963859406899	WBGene00001794	5.Ad.IAA	gta-1	FALSE
-0.446994391579334	0.212948339918368	0.0358103498772371	0.528902657240345	WBGene00001795	5.Ad.IAA	gtl-1	FALSE
-0.17286760945793	0.447522485391922	0.699291588147319	0.977989701704654	WBGene00001796	5.Ad.IAA	gtl-2	FALSE
-0.206343702199387	0.552366102505049	0.708729245102386	0.978098708860746	WBGene00001803	5.Ad.IAA	lite-1	FALSE
0.230174502070905	0.157724625097572	0.144470421512148	0.801891766427574	WBGene00001808	5.Ad.IAA	gut-2	FALSE
-0.236688447437567	0.503318619903009	0.638172347043973	0.971864453180337	WBGene00001811	5.Ad.IAA	haf-1	FALSE
0.0352503584273125	0.121861576491392	0.772378157475634	0.983988792141109	WBGene00001812	5.Ad.IAA	haf-2	FALSE
0.0773323554825911	0.172582809701966	0.654089397699601	0.973963859406899	WBGene00001813	5.Ad.IAA	haf-3	FALSE
0.244532394951814	0.226812984966542	0.280978673605879	0.897170305345106	WBGene00001814	5.Ad.IAA	haf-4	FALSE
-0.066800092422481	0.169071728644612	0.692769732971709	0.976955037970712	WBGene00001815	5.Ad.IAA	hmt-1	FALSE
-0.00104418115194815	0.212690447801673	0.996082886271028	0.999860257939608	WBGene00001816	5.Ad.IAA	haf-6	FALSE
-0.261676047564338	0.345610577885514	0.448965203993265	0.944507959101146	WBGene00001817	5.Ad.IAA	haf-7	FALSE
0.160173725295242	0.238147128874682	0.501212580091799	0.954381631453293	WBGene00001819	5.Ad.IAA	haf-9	FALSE
0.468748823838589	0.261411435606872	0.0729496102397189	0.680041951039874	WBGene00001820	5.Ad.IAA	ham-1	FALSE
0.425884120381612	0.38514868519224	0.268828040337951	0.89223792528899	WBGene00001821	5.Ad.IAA	ham-2	FALSE
-0.0284137363075196	0.271814463963777	0.916745929158868	0.996793119893196	WBGene00001823	5.Ad.IAA	hap-1	FALSE
-0.122580458761938	0.322437863090469	0.703820938808426	0.977989701704654	WBGene00001824	5.Ad.IAA	hbl-1	FALSE
-0.0644559855563648	0.122598371747147	0.599062533079483	0.968775352007629	WBGene00001827	5.Ad.IAA	hcf-1	FALSE
-0.0676125509929301	0.404774843218347	0.867340594932926	0.986130537026696	WBGene00001828	5.Ad.IAA	hch-1	FALSE
0.112980754661201	0.131117135495093	0.388864720147401	0.934327978054969	WBGene00001829	5.Ad.IAA	hcp-1	FALSE
0.253845743813717	0.122542068488621	0.0383122095334865	0.534977113301368	WBGene00001830	5.Ad.IAA	hcp-2	FALSE
0.0263723775358668	0.130591171385388	0.839958863186014	0.984731798183462	WBGene00001831	5.Ad.IAA	hcp-3	FALSE
0.235596298943528	0.141392818025067	0.0956629045098836	0.726023316366293	WBGene00001832	5.Ad.IAA	hcp-4	FALSE
0.379414299082826	0.157533192718854	0.016019450779234	0.375198779193934	WBGene00001833	5.Ad.IAA	hcp-6	FALSE
0.0444870816843255	0.135601518537569	0.742857111001669	0.983216540830226	WBGene00001834	5.Ad.IAA	hda-1	FALSE
0.180310707413306	0.182578257975447	0.323358193622705	0.917048004430788	WBGene00001835	5.Ad.IAA	hda-2	FALSE
-0.0070326983852337	0.158537211076411	0.964617507451178	0.999081856761129	WBGene00001836	5.Ad.IAA	hda-3	FALSE
0.116384757745899	0.223769450992789	0.602986819888335	0.969379817239264	WBGene00001837	5.Ad.IAA	hda-4	FALSE
-0.110577824558716	0.1837990258627	0.547424741481572	0.964219169301775	WBGene00001838	5.Ad.IAA	hda-10	FALSE
0.13167117320556	0.105664615715119	0.212719015342816	0.856803656746893	WBGene00001840	5.Ad.IAA	hel-1	FALSE
-0.0102234189769619	0.154229605711737	0.947149327263675	0.996959580545491	WBGene00001843	5.Ad.IAA	hgo-1	FALSE
0.143892029557159	0.242961734710386	0.553688862988382	0.965239235681549	WBGene00001844	5.Ad.IAA	hid-1	FALSE
-0.0477324368913468	0.170968489323469	0.780100164935339	0.983988792141109	WBGene00001851	5.Ad.IAA	hif-1	FALSE
0.0517764911321552	0.594829280718411	0.930636309063663	0.996898764334319	WBGene00001852	5.Ad.IAA	hil-1	FALSE
0.820954911186554	0.256519246035615	0.00137254218230991	0.0834924388527167	WBGene00001853	5.Ad.IAA	hil-2	FALSE
0.868073266995734	0.342253076585466	0.0112015021496515	0.305333097836198	WBGene00001854	5.Ad.IAA	hil-3	FALSE
-0.04350672519753	0.264770471190559	0.869480304199226	0.986375980962287	WBGene00001855	5.Ad.IAA	hil-4	FALSE
-0.102788287842211	0.202991368757611	0.612598492063684	0.970680445567934	WBGene00001856	5.Ad.IAA	hil-5	FALSE
-0.50401687725186	0.402924901493748	0.210972668248563	0.856640543658583	WBGene00001858	5.Ad.IAA	hil-7	FALSE
0.129797689451415	0.109598293709162	0.23629277554502	0.877141598985057	WBGene00001860	5.Ad.IAA	him-1	FALSE
-0.0607192517552314	0.134233612495675	0.651023959440694	0.973963859406899	WBGene00001862	5.Ad.IAA	him-3	FALSE
0.121885894664945	0.155931193190342	0.434411707684356	0.942116472530966	WBGene00001863	5.Ad.IAA	him-4	FALSE
0.421529121377867	0.20722713389174	0.0419374239673632	0.550170750090588	WBGene00001864	5.Ad.IAA	him-5	FALSE
-0.0269107770971085	0.200138682592451	0.893038326227351	0.991040436572204	WBGene00001865	5.Ad.IAA	him-6	FALSE
0.0743149016684017	0.169098945693623	0.660316782325696	0.974879046236052	WBGene00001867	5.Ad.IAA	him-8	FALSE
0.0933866921877071	0.145972259692012	0.522330960562275	0.960197749502897	WBGene00001869	5.Ad.IAA	him-10	FALSE
0.231676806530122	0.259425492513863	0.371836857190451	0.931729133808123	WBGene00001872	5.Ad.IAA	him-14	FALSE
0.0641754487143455	0.138082302876157	0.642101688140883	0.972833744063307	WBGene00001874	5.Ad.IAA	him-17	FALSE
-0.0893159797288249	0.31420956097361	0.776214137502731	0.983988792141109	WBGene00001880	5.Ad.IAA	his-6	FALSE
1.0421169437259	0.300823759103161	0.000531789417135496	0.042101298928661	WBGene00001898	5.Ad.IAA	his-24	FALSE
-0.0825080784704656	0.347086552121285	0.812101257728419	0.984731798183462	WBGene00001906	5.Ad.IAA	his-32	FALSE
-0.0150536497166261	0.149459733023864	0.919772387001412	0.996793119893196	WBGene00001909	5.Ad.IAA	his-35	FALSE
0.585000558305512	0.162974839388157	0.000331294332137051	0.0318486256617824	WBGene00001910	5.Ad.IAA	C50F4.6	FALSE
-0.215895891558423	0.124756229518135	0.0835334888959989	0.702345801002423	WBGene00001911	5.Ad.IAA	his-37	FALSE
0.810186974755406	0.277078241408584	0.0034552389401661	0.155874602500713	WBGene00001912	5.Ad.IAA	his-38	FALSE
-0.332951358390214	0.260512688894108	0.201227579471019	0.850320780284324	WBGene00001914	5.Ad.IAA	his-40	FALSE
-0.0604661620234644	0.132074939224122	0.647083869185305	0.973963859406899	WBGene00001915	5.Ad.IAA	his-41	FALSE
0.270272796641827	0.37551751214163	0.47168866420186	0.949796744249494	WBGene00001922	5.Ad.IAA	his-48	FALSE
-0.201625482400588	0.159901504664138	0.207332089668518	0.853310831974869	WBGene00001933	5.Ad.IAA	his-59	FALSE
0.0819587739194468	0.199654580502509	0.681437114705986	0.974879046236052	WBGene00001934	5.Ad.IAA	his-60	FALSE
-0.150127484298641	0.219856658745009	0.494706331307464	0.954381631453293	WBGene00001935	5.Ad.IAA	his-61	FALSE
-0.299123231592234	0.239014882346511	0.210758053447163	0.856640543658583	WBGene00001936	5.Ad.IAA	his-62	FALSE
0.16711514495515	0.352749231156446	0.635677795869623	0.97131734615967	WBGene00001937	5.Ad.IAA	his-63	FALSE
-0.323135987782842	0.171594028462205	0.0596810747080818	0.628753553211269	WBGene00001938	5.Ad.IAA	his-64	FALSE
-0.124591940053101	0.223809922092074	0.577741709785218	0.968600651203905	WBGene00001941	5.Ad.IAA	his-67	FALSE
-0.000165070623760426	0.186470858070941	0.999293684352069	0.999860257939608	WBGene00001942	5.Ad.IAA	his-68	FALSE
-0.116244506515927	0.30636942817901	0.704371595062919	0.977989701704654	WBGene00001945	5.Ad.IAA	his-71	FALSE
0.291591699377	0.123898127809475	0.018598635189191	0.398907380641474	WBGene00001946	5.Ad.IAA	his-72	FALSE
-0.275281962992444	0.468370872076238	0.556704433684414	0.965239235681549	WBGene00001948	5.Ad.IAA	hlh-1	FALSE
0.490857107051586	0.25280569576752	0.0521809576640017	0.611279315982634	WBGene00001949	5.Ad.IAA	hlh-2	FALSE
-0.368939724864156	0.556003176067973	0.50697397226335	0.956781038005106	WBGene00001950	5.Ad.IAA	hlh-3	FALSE
0.211184013121901	0.183121824787643	0.248810545349113	0.881773526195052	WBGene00001955	5.Ad.IAA	hlh-11	FALSE
0.385840125546705	0.134584932857641	0.00414527770966955	0.172993043023302	WBGene00001971	5.Ad.IAA	hmg-1.1	FALSE
0.144171738489096	0.142099948618804	0.310306168873366	0.91206223135165	WBGene00001972	5.Ad.IAA	hmg-1.2	FALSE
-0.0284402578519206	0.144067304806025	0.843507078357884	0.985036953652856	WBGene00001973	5.Ad.IAA	hmg-3	FALSE
0.0200625764160281	0.170944186214842	0.90657215331642	0.994927133746668	WBGene00001974	5.Ad.IAA	hmg-4	FALSE
-0.0288848717507967	0.145308218709209	0.842432127966988	0.984913583091305	WBGene00001975	5.Ad.IAA	hmg-5	FALSE
1.25706064905261	0.240232988582453	1.67076247627285e-07	0.000105818232835469	WBGene00001976	5.Ad.IAA	hmg-11	TRUE
0.103911590638342	0.121256803572757	0.391469907254946	0.936503989604299	WBGene00001977	5.Ad.IAA	hmg-12	FALSE
0.0303732878678044	0.132371180131006	0.818514947586528	0.984731798183462	WBGene00001978	5.Ad.IAA	hmp-1	FALSE
-0.104600263959349	0.204392259213873	0.608817339706809	0.970680445567934	WBGene00001979	5.Ad.IAA	hmp-2	FALSE
-0.0667663869119836	0.170288426234878	0.69500040292355	0.977411186807885	WBGene00001980	5.Ad.IAA	hmr-1	FALSE
-0.0256582622795247	0.346634842556593	0.940993664957216	0.996959580545491	WBGene00001981	5.Ad.IAA	hnd-1	FALSE
-0.187040232013734	0.111140394337442	0.0923908587758372	0.719285883181084	WBGene00001983	5.Ad.IAA	hoe-1	FALSE
-0.118632885575328	0.197127044426518	0.547301094145897	0.964219169301775	WBGene00001985	5.Ad.IAA	hop-1	FALSE
-0.0907999712422003	0.174078171574397	0.601945675100785	0.969379817239264	WBGene00001993	5.Ad.IAA	hpd-1	FALSE
0.266110489330387	0.148234152374385	0.0726212613792604	0.678155352359494	WBGene00001994	5.Ad.IAA	hpk-1	FALSE
-0.0599571190405522	0.366371307600955	0.870005704208976	0.986474907841693	WBGene00001995	5.Ad.IAA	hpl-1	FALSE
0.0121050580344468	0.149279514732752	0.935370473250224	0.996959580545491	WBGene00001996	5.Ad.IAA	hpl-2	FALSE
-0.0890172117116855	0.263575838691139	0.735567397851001	0.981881251259822	WBGene00001997	5.Ad.IAA	hpr-9	FALSE
0.0290975382331501	0.192790561964557	0.88003233143038	0.987804510153268	WBGene00001998	5.Ad.IAA	hpr-17	FALSE
0.00105891965884938	0.178638596297294	0.995270391077333	0.999860257939608	WBGene00001999	5.Ad.IAA	hrp-1	FALSE
0.34464733272986	0.151439178591621	0.0228571721549782	0.439433524658438	WBGene00002000	5.Ad.IAA	hrp-2	FALSE
-0.0139076112327592	0.171090571046618	0.93521291286749	0.996959580545491	WBGene00002001	5.Ad.IAA	hars-1	FALSE
0.17166837562814	0.194203050846174	0.376716008065138	0.932448799570987	WBGene00002002	5.Ad.IAA	hsb-1	FALSE
0.176852587146102	0.161772525898173	0.27429823161517	0.89223792528899	WBGene00002003	5.Ad.IAA	hse-5	FALSE
0.144242978120733	0.229441070245257	0.529564378929939	0.960299055759269	WBGene00002004	5.Ad.IAA	hsf-1	FALSE
0.235402831733933	0.135073751501733	0.081373346038111	0.698448045281504	WBGene00002005	5.Ad.IAA	hsp-1	FALSE
0.07159336751128	0.14194514544724	0.613998947865864	0.970680445567934	WBGene00002007	5.Ad.IAA	hsp-3	FALSE
0.134075699637042	0.141237070681148	0.342470399192606	0.922413924352196	WBGene00002008	5.Ad.IAA	hsp-4	FALSE
0.0302280159992202	0.156103935617709	0.846457525125316	0.98539156581611	WBGene00002010	5.Ad.IAA	hsp-6	FALSE
0.0094951094428517	0.390912188938342	0.980621590852375	0.999860257939608	WBGene00002011	5.Ad.IAA	hsp-12.2	FALSE
-0.443760090316211	0.528751218324343	0.401323060545743	0.937388747723069	WBGene00002012	5.Ad.IAA	hsp-12.3	FALSE
0.644234499906744	0.371702740909644	0.0830604571705657	0.702345801002423	WBGene00002016	5.Ad.IAA	hsp-16.2	FALSE
0.908913139631755	0.31626690018188	0.00405462903173798	0.171200748175383	WBGene00002018	5.Ad.IAA	hsp-16.41	FALSE
-0.184151394980335	0.308171522911506	0.550132651786314	0.965137895628905	WBGene00002021	5.Ad.IAA	hsp-17	FALSE
0.0715384478233424	0.171549799114797	0.676669106004515	0.974879046236052	WBGene00002023	5.Ad.IAA	hsp-25	FALSE
0.206907132957773	0.210317644298562	0.325221728883522	0.917048004430788	WBGene00002024	5.Ad.IAA	hsp-43	FALSE
0.186024425973808	0.172939025001341	0.282077184418164	0.897269600489562	WBGene00002025	5.Ad.IAA	hsp-60	FALSE
0.207914741399333	0.538492594569723	0.699418826968534	0.977989701704654	WBGene00002026	5.Ad.IAA	hsp-70	FALSE
-0.111155627905248	0.11789213155546	0.345753156034163	0.922413924352196	WBGene00002027	5.Ad.IAA	hsr-9	FALSE
0.0555662901696409	0.200296412492858	0.781457398543879	0.983988792141109	WBGene00002028	5.Ad.IAA	hst-1	FALSE
-0.0114642603513995	0.275466095175112	0.966803477254107	0.999081856761129	WBGene00002029	5.Ad.IAA	hst-2	FALSE
-0.00375398978587877	0.365544838526653	0.991806209449222	0.999860257939608	WBGene00002031	5.Ad.IAA	hst-6	FALSE
-0.0604998221759652	0.151399914760945	0.689449131191969	0.976684291778101	WBGene00002032	5.Ad.IAA	htp-1	FALSE
0.452487999738634	0.174824488976228	0.00964673183384559	0.283787873374359	WBGene00002033	5.Ad.IAA	htp-2	FALSE
0.218834190794592	0.156978122506131	0.163304739421636	0.819816056400307	WBGene00002034	5.Ad.IAA	htp-3	FALSE
-0.0772086976300809	0.142150819742882	0.587029048148914	0.968651272439138	WBGene00002035	5.Ad.IAA	hum-1	FALSE
-0.242039540905593	0.112436583907612	0.0313441473201427	0.509607112852369	WBGene00002036	5.Ad.IAA	hum-2	FALSE
0.150635104028449	0.275158127755966	0.584070144127533	0.968651272439138	WBGene00002037	5.Ad.IAA	hum-4	FALSE
-0.446448528317945	0.165528002060835	0.00699425133933648	0.235334700533237	WBGene00002038	5.Ad.IAA	hum-5	FALSE
-0.11768322815789	0.265048138342278	0.657037524631914	0.974304087926319	WBGene00002039	5.Ad.IAA	hum-6	FALSE
-0.0526853054259633	0.268357262028693	0.84435560259856	0.985044303751496	WBGene00002040	5.Ad.IAA	hum-7	FALSE
-0.107412032601474	0.259950163813803	0.679458326984628	0.974879046236052	WBGene00002041	5.Ad.IAA	hum-8	FALSE
0.203553316527778	0.257825177403199	0.429819061663627	0.942116472530966	WBGene00002042	5.Ad.IAA	hus-1	FALSE
-0.200031890252453	0.180293471771286	0.267223432638655	0.890772352699815	WBGene00002043	5.Ad.IAA	hyl-1	FALSE
0.383030133065943	0.309054921666602	0.21521241699456	0.857703007826957	WBGene00002044	5.Ad.IAA	hyl-2	FALSE
0.0644551744825984	0.110682218301338	0.560334697069957	0.965239235681549	WBGene00002045	5.Ad.IAA	icd-1	FALSE
0.212942203569728	0.193326660598921	0.270695109268996	0.89223792528899	WBGene00002046	5.Ad.IAA	icln-1	FALSE
0.0672606401917761	0.155863546793415	0.666079108351107	0.974879046236052	WBGene00002047	5.Ad.IAA	icp-1	FALSE
0.0360495394930591	0.370423575910429	0.922472451438041	0.996793119893196	WBGene00002048	5.Ad.IAA	ida-1	FALSE
0.321759601486373	0.271314990364034	0.23565137848727	0.877141598985057	WBGene00002050	5.Ad.IAA	ifa-1	FALSE
-0.0558424946868046	0.275746659666882	0.839515097154465	0.984731798183462	WBGene00002052	5.Ad.IAA	ifa-4	FALSE
0.0431085345017127	0.166724206805457	0.795973251595861	0.984731798183462	WBGene00002053	5.Ad.IAA	ifb-1	FALSE
-0.263560237613703	0.204970633259313	0.198497547154545	0.845755081208145	WBGene00002054	5.Ad.IAA	ifb-2	FALSE
-0.859597608928232	0.340423164793322	0.0115670132475894	0.313707888253891	WBGene00002055	5.Ad.IAA	ifc-1	FALSE
-0.850802898448369	0.171104394901399	6.6122293754587e-07	0.000296641140356516	WBGene00002056	5.Ad.IAA	ifc-2	FALSE
-0.947578232639255	0.348658701789638	0.00657211872315122	0.227989616335248	WBGene00002057	5.Ad.IAA	ifd-1	FALSE
-0.0542518430606262	0.308411782799391	0.860366874500441	0.985801232809528	WBGene00002058	5.Ad.IAA	ifd-2	FALSE
-0.00634289972996653	0.125815336723282	0.959792192990475	0.998517995200523	WBGene00002059	5.Ad.IAA	ife-1	FALSE
0.0296554223739677	0.198512536474603	0.88124735459151	0.987859475990296	WBGene00002060	5.Ad.IAA	ife-2	FALSE
-0.0646849897988773	0.158379533229628	0.682967109903693	0.975007540749544	WBGene00002061	5.Ad.IAA	ife-3	FALSE
0.651820372659652	0.448275479317749	0.145929097511371	0.802971455156397	WBGene00002062	5.Ad.IAA	ife-4	FALSE
-0.323770981809738	0.549535647353016	0.55574594036329	0.965239235681549	WBGene00002063	5.Ad.IAA	ife-5	FALSE
-0.0812338423925357	0.114293444194415	0.477240379261714	0.950508169350882	WBGene00002064	5.Ad.IAA	iff-1	FALSE
0.0983080980765672	0.137592033531043	0.474924390115827	0.950078799052872	WBGene00002065	5.Ad.IAA	iff-2	FALSE
0.169884425030886	0.106326477422265	0.110095913118515	0.75825651756884	WBGene00002066	5.Ad.IAA	ifg-1	FALSE
-1.10585226939518	0.453591397652756	0.0147690944909116	0.358150541404606	WBGene00002067	5.Ad.IAA	ifp-1	FALSE
0.0247363821350956	0.135553740635628	0.855202948311603	0.98539156581611	WBGene00002068	5.Ad.IAA	ify-1	FALSE
-0.0594496043638748	0.39407647619451	0.88008770170547	0.987804510153268	WBGene00002069	5.Ad.IAA	ikb-1	FALSE
-0.117152977608041	0.160279094686782	0.464821228708802	0.948937112514247	WBGene00002070	5.Ad.IAA	ile-1	FALSE
0.120850543379216	0.243525092013233	0.619714514335026	0.970680445567934	WBGene00002071	5.Ad.IAA	ile-2	FALSE
-0.056113161027891	0.135102278014975	0.677894210188382	0.974879046236052	WBGene00002072	5.Ad.IAA	ima-1	FALSE
-0.226006396699517	0.132769856359541	0.0887100535622431	0.710670496060023	WBGene00002073	5.Ad.IAA	ima-2	FALSE
0.158180298383096	0.137871606722379	0.251257042740014	0.882027455943751	WBGene00002074	5.Ad.IAA	ima-3	FALSE
-0.0354374311809113	0.166104614052538	0.831058616962559	0.984731798183462	WBGene00002075	5.Ad.IAA	imb-1	FALSE
-0.131791762652412	0.17936002596525	0.462468046287254	0.947733813166133	WBGene00002076	5.Ad.IAA	imb-2	FALSE
-0.0471898939737412	0.152505519043073	0.756993898009246	0.983988792141109	WBGene00002077	5.Ad.IAA	imb-3	FALSE
0.118064930886421	0.150499189677619	0.432753342751702	0.942116472530966	WBGene00002078	5.Ad.IAA	xpo-1	FALSE
-0.202931860220623	0.175537684225743	0.247657163420926	0.881502356335405	WBGene00002079	5.Ad.IAA	xpo-2	FALSE
-0.183179950879824	0.140571163684033	0.192536574417325	0.840475539372843	WBGene00002080	5.Ad.IAA	xpo-3	FALSE
0.0553216955240798	0.203868172003054	0.786114056545309	0.984731798183462	WBGene00002081	5.Ad.IAA	ina-1	FALSE
0.433525146192479	0.122726541278103	0.000411730926167699	0.0360415193662408	WBGene00002083	5.Ad.IAA	inf-1	FALSE
-0.189842389509068	0.521499704574148	0.715834387281675	0.978098708860746	WBGene00002089	5.Ad.IAA	ins-6	FALSE
-0.876108482436276	0.357003912653705	0.0141254004271341	0.350433609214176	WBGene00002090	5.Ad.IAA	ins-7	FALSE
-0.323438709396477	0.326918200239462	0.322488655306857	0.917048004430788	WBGene00002100	5.Ad.IAA	ins-17	FALSE
0.409356860802688	0.829843641265707	0.621804891409563	0.970680445567934	WBGene00002105	5.Ad.IAA	ins-22	FALSE
-0.289418185596009	0.542064158023739	0.593397789984401	0.968651272439138	WBGene00002107	5.Ad.IAA	ins-24	FALSE
0.0171628768996868	0.583646780738132	0.976540569388535	0.999860257939608	WBGene00002109	5.Ad.IAA	ins-26	FALSE
-0.337467753212232	0.452822590947992	0.456118309217862	0.945609948855012	WBGene00002113	5.Ad.IAA	ins-30	FALSE
-0.0399690616233676	0.75625091993463	0.957850158069339	0.998517995200523	WBGene00002116	5.Ad.IAA	ins-33	FALSE
0.242293221552265	0.345970554136077	0.483721848154819	0.95395264756508	WBGene00002117	5.Ad.IAA	ins-34	FALSE
-0.22052418816181	0.474043342734595	0.641789409204796	0.972833744063307	WBGene00002123	5.Ad.IAA	inx-1	FALSE
0.996028335823575	0.173565089448162	9.54373474108314e-09	9.34158108702201e-06	WBGene00002124	5.Ad.IAA	inx-2	FALSE
0.710710122122245	0.200479703183027	0.000392541957111856	0.0349297458861434	WBGene00002125	5.Ad.IAA	inx-3	FALSE
-0.364683858885687	0.28943524096153	0.207675026691704	0.853310831974869	WBGene00002127	5.Ad.IAA	inx-5	FALSE
0.195372991130791	0.510026651516756	0.701672105027953	0.977989701704654	WBGene00002128	5.Ad.IAA	inx-6	FALSE
-0.19006919214842	0.198039105968769	0.337178103030435	0.920774826868016	WBGene00002129	5.Ad.IAA	inx-7	FALSE
-0.121439369710007	0.139091630597823	0.38261458067968	0.932987471180049	WBGene00002130	5.Ad.IAA	inx-8	FALSE
0.478908243323589	0.285408784697366	0.0933523641372822	0.723900497441387	WBGene00002131	5.Ad.IAA	inx-9	FALSE
-0.105333009940938	0.334221085898488	0.752640418637701	0.983988792141109	WBGene00002132	5.Ad.IAA	inx-10	FALSE
-0.264323429783699	0.443550959556563	0.551224842908948	0.965137895628905	WBGene00002133	5.Ad.IAA	inx-11	FALSE
0.108077397758062	0.222199151657821	0.626684450680918	0.970680445567934	WBGene00002134	5.Ad.IAA	inx-12	FALSE
-0.00820447498516138	0.256212728780349	0.974454409989717	0.999860257939608	WBGene00002135	5.Ad.IAA	inx-13	FALSE
-0.21824446658538	0.136422673471945	0.109650321977369	0.757769587118313	WBGene00002136	5.Ad.IAA	inx-14	FALSE
-0.0283431472811819	0.256412086561005	0.911983122931804	0.995900128518847	WBGene00002137	5.Ad.IAA	inx-15	FALSE
-0.21918799151613	0.312295168307463	0.482765468419715	0.95395264756508	WBGene00002139	5.Ad.IAA	inx-17	FALSE
0.0568159415946994	0.1674797774585	0.734428480044994	0.981612510294322	WBGene00002143	5.Ad.IAA	inx-21	FALSE
-0.0238898616427872	0.209886743714022	0.909378397249783	0.995030842218576	WBGene00002144	5.Ad.IAA	inx-22	FALSE
-0.00699061801323209	0.308524050207763	0.981922871317354	0.999860257939608	WBGene00002146	5.Ad.IAA	ipp-5	FALSE
-0.0258940908292698	0.12980096356347	0.841878882846934	0.984731798183462	WBGene00002147	5.Ad.IAA	ire-1	FALSE
-0.0261958179585102	0.164639173769005	0.873581831592485	0.986991679419992	WBGene00002148	5.Ad.IAA	gon-14	FALSE
-0.269189582105085	0.391151329451623	0.491328071869152	0.954381631453293	WBGene00002149	5.Ad.IAA	irk-1	FALSE
-0.639199894337422	0.472110906851974	0.175762243103668	0.836336633654645	WBGene00002150	5.Ad.IAA	irk-2	FALSE
-0.301810967794756	0.1412425752612	0.0326120540272107	0.512507071435036	WBGene00002152	5.Ad.IAA	iars-1	FALSE
0.0751787734130694	0.164478722770273	0.647618619270694	0.973963859406899	WBGene00002153	5.Ad.IAA	iars-2	FALSE
0.0472431099106887	0.096216381141321	0.623420076017053	0.970680445567934	WBGene00002162	5.Ad.IAA	isp-1	FALSE
-0.155245527620549	0.373679828606197	0.67781203491748	0.974879046236052	WBGene00002163	5.Ad.IAA	ist-1	FALSE
-0.0678607813469571	0.135571299947065	0.616684913961141	0.970680445567934	WBGene00002169	5.Ad.IAA	isw-1	FALSE
-0.258965022995229	0.207327262141553	0.211641660058991	0.856640543658583	WBGene00002173	5.Ad.IAA	itr-1	FALSE
-0.318477524386924	0.194744115665533	0.101972755391189	0.74280873841979	WBGene00002174	5.Ad.IAA	itx-1	FALSE
0.548771101433142	0.28729369212962	0.0561152220865467	0.617701466884069	WBGene00002175	5.Ad.IAA	jac-1	FALSE
-0.191655365126596	0.379531451362912	0.613573673879186	0.970680445567934	WBGene00002176	5.Ad.IAA	jip-1	FALSE
0.628655459623248	0.593706250808209	0.28966073638191	0.900342261612316	WBGene00002178	5.Ad.IAA	jnk-1	FALSE
-0.350939090631203	0.292454715516778	0.230148062676144	0.872658622028345	WBGene00002179	5.Ad.IAA	jph-1	FALSE
-0.0282497008193561	0.268196507590267	0.916112294118	0.996793119893196	WBGene00002180	5.Ad.IAA	jtr-1	FALSE
0.431006062657013	0.436160687775437	0.323063609681738	0.917048004430788	WBGene00002181	5.Ad.IAA	kal-1	FALSE
0.231451145895262	0.160859201268811	0.150194992286147	0.804915233721462	WBGene00002183	5.Ad.IAA	kat-1	FALSE
-0.276209330385505	0.469879936514499	0.556646680644522	0.965239235681549	WBGene00002184	5.Ad.IAA	kel-1	FALSE
0.0439890562255566	0.166111387303425	0.791150732496693	0.984731798183462	WBGene00002185	5.Ad.IAA	kel-3	FALSE
-0.652332657169935	0.307430563021601	0.0338472988475923	0.519683889665568	WBGene00002187	5.Ad.IAA	kgb-1	FALSE
-0.59646564672516	0.47392315320208	0.20818554845497	0.853310831974869	WBGene00002188	5.Ad.IAA	kgb-2	FALSE
-0.274499234778104	0.270149697122321	0.309581544283156	0.91206223135165	WBGene00002189	5.Ad.IAA	kin-1	FALSE
0.0819349812960124	0.203012115885057	0.686509453088738	0.975537453003358	WBGene00002190	5.Ad.IAA	kin-2	FALSE
0.0471274025908007	0.119426188818812	0.693126812494798	0.976963902911902	WBGene00002191	5.Ad.IAA	kin-3	FALSE
-0.086374974796292	0.123449599716031	0.484128389463911	0.95395264756508	WBGene00002192	5.Ad.IAA	kin-4	FALSE
0.0969508971044083	0.467151075444906	0.835590893703042	0.984731798183462	WBGene00002195	5.Ad.IAA	kin-9	FALSE
0.171576838899021	0.139877554766583	0.219964823062258	0.863291261265722	WBGene00002196	5.Ad.IAA	kin-10	FALSE
-0.201255710388182	0.268500706546012	0.453523517309874	0.945609948855012	WBGene00002198	5.Ad.IAA	kin-14	FALSE
-0.142929078079025	0.12801141940341	0.264193705395562	0.889090695286888	WBGene00002201	5.Ad.IAA	kin-18	FALSE
0.344419117409121	0.12852965629174	0.00736912553893596	0.242640289534323	WBGene00002202	5.Ad.IAA	kin-19	FALSE
0.300983160901696	0.260888677224327	0.248629638687273	0.881773526195052	WBGene00002203	5.Ad.IAA	kin-20	FALSE
-0.127763182735869	0.173741579704718	0.4621182619424	0.947521145420254	WBGene00002207	5.Ad.IAA	sid-3	FALSE
-0.273224156159285	0.241371836739093	0.257649698085789	0.886174747517915	WBGene00002210	5.Ad.IAA	kin-29	FALSE
-0.0838177022680215	0.503767593605634	0.867856584445323	0.986132105418544	WBGene00002211	5.Ad.IAA	kin-30	FALSE
-0.681429814485413	0.43545574875524	0.117614376088946	0.767952690933709	WBGene00002212	5.Ad.IAA	kin-31	FALSE
0.65451521395659	0.400218724168607	0.101966524535745	0.74280873841979	WBGene00002213	5.Ad.IAA	kin-32	FALSE
0.0261154189849524	0.154341078155184	0.865634699632273	0.98608566944503	WBGene00002214	5.Ad.IAA	klc-1	FALSE
0.0182305017301488	0.194593690131849	0.925359419320316	0.996793119893196	WBGene00002215	5.Ad.IAA	klc-2	FALSE
-0.245550436881076	0.392822670747668	0.531910464403774	0.960367409496498	WBGene00002216	5.Ad.IAA	klp-3	FALSE
-0.141924283863543	0.177533740155218	0.424046064144486	0.942116472530966	WBGene00002217	5.Ad.IAA	klp-4	FALSE
-0.191872738017911	0.18583950575143	0.301854454751533	0.907647125145807	WBGene00002219	5.Ad.IAA	klp-7	FALSE
0.00643274905710484	0.263316986551818	0.980509876178006	0.999860257939608	WBGene00002220	5.Ad.IAA	gcc-1	FALSE
0.00103577164301998	0.190344098125839	0.995658272927169	0.999860257939608	WBGene00002221	5.Ad.IAA	klp-10	FALSE
-0.343448670769954	0.521921533031617	0.510508211684284	0.957227342867925	WBGene00002222	5.Ad.IAA	klp-11	FALSE
-0.0261753391027305	0.139497260816504	0.851158456957502	0.98539156581611	WBGene00002223	5.Ad.IAA	klp-12	FALSE
0.000959722498195057	0.54829767784936	0.998603409418121	0.999860257939608	WBGene00002224	5.Ad.IAA	klp-13	FALSE
-0.312351471674729	0.197931418781688	0.114547396666617	0.764909430079881	WBGene00002225	5.Ad.IAA	klp-15	FALSE
-0.390041741918462	0.317613177933197	0.219431887778528	0.862531340678677	WBGene00002226	5.Ad.IAA	klp-16	FALSE
0.004910820904309	0.156957562526385	0.975040202346066	0.999860257939608	WBGene00002228	5.Ad.IAA	klp-18	FALSE
-0.108900757167342	0.164394017034533	0.507690894890765	0.957184060067733	WBGene00002229	5.Ad.IAA	klp-19	FALSE
-0.40972483233658	0.322351960443261	0.203711553334443	0.850831068865598	WBGene00002230	5.Ad.IAA	klp-20	FALSE
0.0274746223978131	0.145077744074963	0.849796083099742	0.98539156581611	WBGene00002231	5.Ad.IAA	knl-1	FALSE
0.0498176683127892	0.261969716376256	0.849179246740672	0.98539156581611	WBGene00002232	5.Ad.IAA	kpc-1	FALSE
0.571476740411819	0.448147003099276	0.202238712363091	0.850587584380233	WBGene00002233	5.Ad.IAA	kqt-1	FALSE
-0.305036357836013	0.274484982090623	0.266437362567219	0.890689703937394	WBGene00002234	5.Ad.IAA	kqt-2	FALSE
-0.193580942980045	0.401177762644836	0.629428364287938	0.970680445567934	WBGene00002235	5.Ad.IAA	kqt-3	FALSE
-0.0860240751605616	0.10560704311777	0.415319865447145	0.940895084728886	WBGene00002238	5.Ad.IAA	kars-1	FALSE
0.113778201276042	0.302830554486057	0.70712824628687	0.977989701704654	WBGene00002239	5.Ad.IAA	ksr-1	FALSE
0.0431127411958956	0.153054832230852	0.778187608555947	0.983988792141109	WBGene00002240	5.Ad.IAA	ksr-2	FALSE
0.0444518557049129	0.177724794561267	0.802497464583692	0.984731798183462	WBGene00002241	5.Ad.IAA	kup-1	FALSE
-0.00441254967427007	0.425763545668417	0.991730991839079	0.999860257939608	WBGene00002243	5.Ad.IAA	lad-2	FALSE
0.31177783805303	0.165846129633926	0.0601186677248012	0.630382025729681	WBGene00002244	5.Ad.IAA	laf-1	FALSE
0.113523932941661	0.157128534194934	0.469992730474506	0.949796744249494	WBGene00002245	5.Ad.IAA	lag-1	FALSE
0.318286811848973	0.209293148639187	0.128317481129696	0.782329739141245	WBGene00002247	5.Ad.IAA	lam-1	FALSE
-0.318560319748247	0.204714838009601	0.119680180141805	0.771847572263537	WBGene00002248	5.Ad.IAA	lam-3	FALSE
-0.0388283360149049	0.121529512888373	0.74934953345361	0.983988792141109	WBGene00002249	5.Ad.IAA	lap-1	FALSE
0.0401849935169344	0.138606382554625	0.771876165145782	0.983988792141109	WBGene00002250	5.Ad.IAA	lap-2	FALSE
-0.156513709258487	0.137309498458889	0.254344315313647	0.883225994689456	WBGene00002251	5.Ad.IAA	lat-1	FALSE
0.170323436265821	0.316235377039385	0.590164934254375	0.968651272439138	WBGene00002252	5.Ad.IAA	lat-2	FALSE
0.632715568121998	0.195521974095247	0.00121203354396286	0.075433324669642	WBGene00002253	5.Ad.IAA	lbp-1	FALSE
0.0671904995066086	0.103981498614985	0.518164442339774	0.959003057032412	WBGene00002254	5.Ad.IAA	lbp-2	FALSE
0.164390006956346	0.162864767558872	0.312799585559947	0.91206223135165	WBGene00002255	5.Ad.IAA	lbp-3	FALSE
-0.0437587408116017	0.231115087336593	0.849828346896565	0.98539156581611	WBGene00002256	5.Ad.IAA	lbp-4	FALSE
0.210635080193047	0.307938623001786	0.493964785562853	0.954381631453293	WBGene00002257	5.Ad.IAA	lbp-5	FALSE
0.0867209200460151	0.140099734799997	0.535920194918785	0.961251841356696	WBGene00002258	5.Ad.IAA	lbp-6	FALSE
-0.466529252076503	0.264129775977488	0.0773475448468263	0.692684541561175	WBGene00002259	5.Ad.IAA	lbp-7	FALSE
0.0160182497059205	0.294636082844899	0.956643392635264	0.998079400048826	WBGene00002261	5.Ad.IAA	ldb-1	FALSE
-0.00362348978701936	0.158102408066058	0.981715183771625	0.999860257939608	WBGene00002262	5.Ad.IAA	ldh-1	FALSE
0.228678551710098	0.118680400139007	0.0539991426690835	0.617701466884069	WBGene00002263	5.Ad.IAA	lea-1	FALSE
-0.0137536803393657	0.163671345512565	0.933030747340477	0.996959580545491	WBGene00002264	5.Ad.IAA	lec-1	FALSE
0.229225334645784	0.119826933354499	0.0557518867813385	0.617701466884069	WBGene00002265	5.Ad.IAA	lec-2	FALSE
-0.25922428626011	0.313240177991111	0.407921095536961	0.939512436711422	WBGene00002266	5.Ad.IAA	lec-3	FALSE
-0.116998276869814	0.163353375761942	0.47385051882723	0.950078799052872	WBGene00002267	5.Ad.IAA	lec-4	FALSE
0.105031101171238	0.119244732165082	0.378424531327475	0.932448799570987	WBGene00002268	5.Ad.IAA	lec-5	FALSE
-0.268332454678104	0.161951325007108	0.0975455575296982	0.731050343069573	WBGene00002269	5.Ad.IAA	lec-6	FALSE
-0.359913228985145	0.658043397002804	0.584416849387568	0.968651272439138	WBGene00002270	5.Ad.IAA	lec-7	FALSE
-0.447048673137053	0.16667892092394	0.00731627157743953	0.241638945013164	WBGene00002271	5.Ad.IAA	lec-8	FALSE
-0.149233991151671	0.144979950486283	0.30331886733514	0.909203246997216	WBGene00002272	5.Ad.IAA	lec-9	FALSE
-0.0136925468225452	0.159734878072284	0.931688639274365	0.996898764334319	WBGene00002273	5.Ad.IAA	lec-10	FALSE
0.0107042867740832	0.221404681338336	0.961439573033228	0.998517995200523	WBGene00002274	5.Ad.IAA	lec-11	FALSE
0.122004016841339	0.179840852158113	0.497518169948965	0.954381631453293	WBGene00002275	5.Ad.IAA	lem-2	FALSE
0.00265176096432762	0.146031823375388	0.985512179390789	0.999860257939608	WBGene00002276	5.Ad.IAA	lem-3	FALSE
-0.00205223914401575	0.207983290164518	0.992127139850065	0.999860257939608	WBGene00002278	5.Ad.IAA	lep-2	FALSE
0.011072521213715	0.146999861670196	0.939957448060717	0.996959580545491	WBGene00002280	5.Ad.IAA	let-2	FALSE
-0.0665504233433826	0.442054384755323	0.880332248319706	0.987804510153268	WBGene00002282	5.Ad.IAA	let-4	FALSE
0.102166235862657	0.162974629233397	0.530735081363728	0.960299055759269	WBGene00002295	5.Ad.IAA	let-19	FALSE
-0.105195315455303	0.113307225918078	0.353196059741825	0.925676198983451	WBGene00002297	5.Ad.IAA	ect-2	FALSE
-0.0830887416358053	0.284145798873766	0.769968673974438	0.983988792141109	WBGene00002299	5.Ad.IAA	let-23	FALSE
0.50904112335115	0.228528086299809	0.0259153916486302	0.463205599159962	WBGene00002324	5.Ad.IAA	let-49	FALSE
0.0092983743923027	0.184626243965558	0.959832935650968	0.998517995200523	WBGene00002335	5.Ad.IAA	let-60	FALSE
0.202106449481989	0.0962228087513905	0.0356936124089279	0.528628782402926	WBGene00002344	5.Ad.IAA	let-70	FALSE
0.344068368561459	0.251496672048386	0.17128603885684	0.828581606176201	WBGene00002348	5.Ad.IAA	myo-1	FALSE
-0.00236913868805922	0.132387307284848	0.985722209094674	0.999860257939608	WBGene00002363	5.Ad.IAA	let-92	FALSE
-0.0522011977905821	0.147870621443808	0.724073897968811	0.978719423480655	WBGene00002368	5.Ad.IAA	let-99	FALSE
0.302589179996699	0.330008338945532	0.359187843875497	0.929210839742306	WBGene00002497	5.Ad.IAA	let-268	FALSE
-0.0614199012737484	0.114079299753782	0.590303308526244	0.968651272439138	WBGene00002583	5.Ad.IAA	let-363	FALSE
0.279936262840809	0.193117185628184	0.147179356852235	0.802971455156397	WBGene00002632	5.Ad.IAA	let-413	FALSE
0.21633046820825	0.158214569282302	0.171523989152973	0.828581606176201	WBGene00002637	5.Ad.IAA	let-418	FALSE
0.0285355494934534	0.142744487481956	0.841553714423422	0.984731798183462	WBGene00002694	5.Ad.IAA	let-502	FALSE
-0.0958212560935515	0.151303080278582	0.526533371856215	0.960299055759269	WBGene00002696	5.Ad.IAA	let-504	FALSE
-0.0299122653211246	0.110014970893358	0.785704539492136	0.984731798183462	WBGene00002717	5.Ad.IAA	let-526	FALSE
0.0784985664128896	0.105886061887862	0.45848162790102	0.945647720228175	WBGene00002783	5.Ad.IAA	let-607	FALSE
0.017291212307916	0.159667025905572	0.91376133232473	0.996394591873734	WBGene00002804	5.Ad.IAA	let-630	FALSE
0.0430891283207783	0.518697656572063	0.933794478810923	0.996959580545491	WBGene00002827	5.Ad.IAA	let-653	FALSE
-0.111038005566324	0.11612346890833	0.338967961048962	0.921633342579338	WBGene00002845	5.Ad.IAA	let-711	FALSE
0.10714410595213	0.137029461845176	0.43427004353655	0.942116472530966	WBGene00002850	5.Ad.IAA	let-716	FALSE
-0.0535211381348372	0.130204066839513	0.681031611946382	0.974879046236052	WBGene00002855	5.Ad.IAA	let-721	FALSE
0.0539214748435727	0.18124467237712	0.766079817944904	0.983988792141109	WBGene00002879	5.Ad.IAA	let-754	FALSE
-1.08500998246643	0.712219575274092	0.127653508012576	0.782329739141245	WBGene00002881	5.Ad.IAA	let-756	FALSE
0.136158167665977	0.12690569991667	0.283312300897844	0.897269600489562	WBGene00002889	5.Ad.IAA	let-765	FALSE
0.115079998938456	0.117339004998406	0.326717008221466	0.917048004430788	WBGene00002891	5.Ad.IAA	let-767	FALSE
-0.275847739559224	0.18856476875094	0.143500056923206	0.801623873397076	WBGene00002915	5.Ad.IAA	let-805	FALSE
-0.038347869473221	0.136356950485323	0.778532847098025	0.983988792141109	WBGene00002957	5.Ad.IAA	let-858	FALSE
0.15448705441994	0.405588551839117	0.703280425499924	0.977989701704654	WBGene00002974	5.Ad.IAA	lev-1	FALSE
-0.54416836482294	0.343599303645835	0.113255281026698	0.762640559793786	WBGene00002976	5.Ad.IAA	lev-9	FALSE
-0.458011799718467	0.239530662691297	0.0558605744649351	0.617701466884069	WBGene00002977	5.Ad.IAA	lev-10	FALSE
0.0810460095832523	0.169493010141898	0.632531157460709	0.970981319130232	WBGene00002978	5.Ad.IAA	lev-11	FALSE
0.384227987491711	0.217567034556316	0.0773922983735408	0.692684541561175	WBGene00002979	5.Ad.IAA	lfe-2	FALSE
0.128561272972404	0.132755221585975	0.33284044129066	0.918566305359794	WBGene00002980	5.Ad.IAA	lgg-1	FALSE
0.0508238532570382	0.147973619861618	0.731248189706457	0.980997044003107	WBGene00002981	5.Ad.IAA	lgg-2	FALSE
0.372737996447733	0.179130501402534	0.037450555282742	0.533226637229548	WBGene00002982	5.Ad.IAA	lgg-3	FALSE
-0.171546347963193	0.467021306881797	0.713380207182017	0.978098708860746	WBGene00002983	5.Ad.IAA	lgx-1	FALSE
0.0179171909186066	0.141921651975212	0.899536363043974	0.992464757750686	WBGene00002985	5.Ad.IAA	lig-1	FALSE
0.185626301636161	0.205527960345093	0.366436674628815	0.92964742594921	WBGene00002986	5.Ad.IAA	lig-4	FALSE
0.0215819767598529	0.393098817399312	0.956216405793793	0.997730598040679	WBGene00002987	5.Ad.IAA	lim-4	FALSE
-0.336424235576847	0.541655057184132	0.534531060415382	0.96097778051301	WBGene00002988	5.Ad.IAA	lim-6	FALSE
0.538896278892894	0.504100090316876	0.285057796843927	0.898482815754848	WBGene00002989	5.Ad.IAA	lim-7	FALSE
-0.265810755677729	0.470401944337238	0.572025098769508	0.966448067098222	WBGene00002990	5.Ad.IAA	lin-1	FALSE
-0.250217190621411	0.355737400401039	0.481821387546561	0.95395264756508	WBGene00002991	5.Ad.IAA	lin-2	FALSE
-0.0846098894521551	0.232573234536694	0.716008175904493	0.978098708860746	WBGene00002992	5.Ad.IAA	lin-3	FALSE
-0.0778102488250557	0.133161323078024	0.558997842802502	0.965239235681549	WBGene00002994	5.Ad.IAA	lin-5	FALSE
-0.0929857257562746	0.2733699019211	0.733746452069312	0.981505280921122	WBGene00002996	5.Ad.IAA	lin-7	FALSE
0.35081290254855	0.260031920470653	0.177300107348065	0.83685432638371	WBGene00002997	5.Ad.IAA	lin-8	FALSE
0.448603760612369	0.173985542968652	0.00992599548273553	0.286523306602181	WBGene00002998	5.Ad.IAA	lin-9	FALSE
0.0528891687265836	0.219962633634183	0.809984403680094	0.984731798183462	WBGene00002999	5.Ad.IAA	lin-10	FALSE
0.655778861442536	0.479075041043494	0.171048131195087	0.828581606176201	WBGene00003000	5.Ad.IAA	lin-11	FALSE
0.315873323454662	0.269461841700809	0.241101645376825	0.878954617281924	WBGene00003001	5.Ad.IAA	lin-12	FALSE
0.144192683624813	0.0992262887695269	0.146176510262458	0.802971455156397	WBGene00003002	5.Ad.IAA	lin-13	FALSE
-0.185932168043562	0.386722083735067	0.630665652678906	0.970680445567934	WBGene00003003	5.Ad.IAA	lin-14	FALSE
0.0171068141406492	0.315817142357899	0.956802245981726	0.998148414154175	WBGene00003006	5.Ad.IAA	lin-17	FALSE
-0.236497096210864	0.284605785737697	0.405994097635091	0.938319797750738	WBGene00003007	5.Ad.IAA	lin-18	FALSE
0.12882021558173	0.127333402126435	0.311692736505651	0.91206223135165	WBGene00003009	5.Ad.IAA	lin-23	FALSE
-0.0576180242299298	0.166337683360921	0.729048220451419	0.980029660122736	WBGene00003010	5.Ad.IAA	lin-24	FALSE
0.357824703164708	0.270816252573027	0.186407275539668	0.837571947576496	WBGene00003011	5.Ad.IAA	lin-25	FALSE
-0.0815233320489207	0.14523799531066	0.574587197557298	0.967408968897486	WBGene00003012	5.Ad.IAA	lin-26	FALSE
-0.0981091847240542	0.28572176389493	0.731317749260108	0.980997044003107	WBGene00003014	5.Ad.IAA	lin-28	FALSE
-0.335026298506638	0.420204871702682	0.42528102887095	0.942116472530966	WBGene00003015	5.Ad.IAA	lin-29	FALSE
0.155612001959556	0.294841972919087	0.597651320852394	0.968651272439138	WBGene00003019	5.Ad.IAA	lin-33	FALSE
-0.159225829494795	0.176463182723884	0.366888196989826	0.930573667135325	WBGene00003020	5.Ad.IAA	lin-35	FALSE
-0.0562032963186011	0.124738563382856	0.652300406723505	0.973963859406899	WBGene00003021	5.Ad.IAA	lin-36	FALSE
0.0395228346825067	0.177196766792502	0.823500563413077	0.984731798183462	WBGene00003022	5.Ad.IAA	lin-37	FALSE
-0.246667001556856	0.457691374952265	0.589930046872886	0.968651272439138	WBGene00003024	5.Ad.IAA	lin-39	FALSE
-0.104480114863804	0.135149243182463	0.43947968711653	0.943733105541221	WBGene00003025	5.Ad.IAA	lin-40	FALSE
0.126326073380245	0.150116720736248	0.400057243004281	0.937388747723069	WBGene00003026	5.Ad.IAA	lin-41	FALSE
0.0140340190341969	0.115451176153092	0.903249043833145	0.993795468521507	WBGene00003030	5.Ad.IAA	lin-45	FALSE
0.182192363969036	0.126092474081836	0.148482972714441	0.802971455156397	WBGene00003034	5.Ad.IAA	lin-49	FALSE
-0.222112414021181	0.178084337361758	0.212312587246389	0.856640543658583	WBGene00003035	5.Ad.IAA	lin-52	FALSE
0.0145826157362541	0.132113664577541	0.912108557490356	0.995900128518847	WBGene00003036	5.Ad.IAA	lin-53	FALSE
0.266104450561619	0.142310429123627	0.0614994829665243	0.630633269619588	WBGene00003037	5.Ad.IAA	lin-54	FALSE
-0.145850324580432	0.241982135289184	0.546687132387857	0.964009909935915	WBGene00003038	5.Ad.IAA	lin-56	FALSE
0.0820776571480301	0.127592217147645	0.52004174137242	0.959604015313941	WBGene00003040	5.Ad.IAA	lin-59	FALSE
0.152915508445909	0.151074197155591	0.31144811265904	0.91206223135165	WBGene00003041	5.Ad.IAA	lin-61	FALSE
0.155442288961341	0.200688267468607	0.438607993860691	0.942951828958104	WBGene00003043	5.Ad.IAA	lip-1	FALSE
-0.0932748693162961	0.17881240030545	0.601924244478682	0.969379817239264	WBGene00003044	5.Ad.IAA	lir-1	FALSE
0.461408577995043	0.265363889342581	0.0820740285240831	0.700230637970525	WBGene00003045	5.Ad.IAA	lir-2	FALSE
-0.103399154941426	0.1724334421373	0.5487416767759	0.965137895628905	WBGene00003047	5.Ad.IAA	lis-1	FALSE
0.00933000287040922	0.149219029941703	0.950144310699736	0.996959580545491	WBGene00003048	5.Ad.IAA	lit-1	FALSE
0.117983990355564	0.123358182642743	0.338852890033334	0.921633342579338	WBGene00003052	5.Ad.IAA	lmn-1	FALSE
0.318019839785554	0.136824776164474	0.0201101988034624	0.415597908861574	WBGene00003053	5.Ad.IAA	lmp-1	FALSE
-0.127550083706047	0.148639793147431	0.390828788514306	0.936503989604299	WBGene00003055	5.Ad.IAA	lon-1	FALSE
-0.122992924884203	0.253383324486839	0.627390787346875	0.970680445567934	WBGene00003056	5.Ad.IAA	lon-2	FALSE
-0.267005348010868	0.385608652045676	0.488670019264818	0.954381631453293	WBGene00003058	5.Ad.IAA	lov-1	FALSE
-0.0800055048306686	0.213427806459912	0.707764737609991	0.978098708860746	WBGene00003059	5.Ad.IAA	lpd-2	FALSE
-0.0732022547079268	0.12081146772668	0.544566942431758	0.962365996461757	WBGene00003060	5.Ad.IAA	lpd-3	FALSE
-0.060390749670215	0.153999550730561	0.694948220962711	0.977411186807885	WBGene00003061	5.Ad.IAA	lpd-5	FALSE
0.103362297303549	0.155320779180732	0.505745897846312	0.956334225588853	WBGene00003062	5.Ad.IAA	lpd-6	FALSE
-0.106741354508446	0.0918656882399943	0.245264539532195	0.879822093488246	WBGene00003063	5.Ad.IAA	lpd-7	FALSE
-0.188171696797974	0.163496231043585	0.249763602427897	0.881773526195052	WBGene00003064	5.Ad.IAA	lpd-8	FALSE
-0.0065483884715968	0.151622742410388	0.965551116267219	0.999081856761129	WBGene00003065	5.Ad.IAA	lpd-9	FALSE
-0.271121749201423	0.200614463977769	0.176549200959025	0.83685432638371	WBGene00003066	5.Ad.IAA	lpl-1	FALSE
-0.275265604441782	0.177006288420321	0.119918050563785	0.771847572263537	WBGene00003067	5.Ad.IAA	lrg-1	FALSE
0.0403175404695721	0.187538560202753	0.829780829716938	0.984731798183462	WBGene00003068	5.Ad.IAA	lrk-1	FALSE
-0.241830609909948	0.135456950104872	0.0742134864341644	0.683371269676012	WBGene00003071	5.Ad.IAA	lrp-1	FALSE
0.0683195036131324	0.197789497131066	0.729782233000709	0.980357492541314	WBGene00003072	5.Ad.IAA	lrp-2	FALSE
0.112040812118731	0.134397872862514	0.404478134739896	0.937388747723069	WBGene00003073	5.Ad.IAA	lars-1	FALSE
-0.146066473921427	0.180350623510689	0.417996045775604	0.940895084728886	WBGene00003074	5.Ad.IAA	lars-2	FALSE
-0.165300119660568	0.210094907107373	0.431406068823938	0.942116472530966	WBGene00003076	5.Ad.IAA	lsm-1	FALSE
-0.0141040909512927	0.192223126571727	0.941508874152881	0.996959580545491	WBGene00003077	5.Ad.IAA	lsm-3	FALSE
0.293906480748178	0.30148251627182	0.329624386716506	0.917048004430788	WBGene00003078	5.Ad.IAA	lsm-4	FALSE
0.0738817698636996	0.169817824182993	0.663515340714966	0.974879046236052	WBGene00003079	5.Ad.IAA	lsm-5	FALSE
0.0794154311837647	0.237801624803721	0.73841227963956	0.983216540830226	WBGene00003080	5.Ad.IAA	lsm-6	FALSE
0.220487712220428	0.189913884699401	0.245646841516654	0.879822093488246	WBGene00003081	5.Ad.IAA	lsm-7	FALSE
-0.0317172204970025	0.212166616073418	0.881165389058649	0.987859475990296	WBGene00003082	5.Ad.IAA	lsm-8	FALSE
-0.0127325361284015	0.153857901884576	0.93404621956302	0.996959580545491	WBGene00003083	5.Ad.IAA	lst-1	FALSE
-0.250024396520234	0.247589694196145	0.312575011010896	0.91206223135165	WBGene00003084	5.Ad.IAA	lst-2	FALSE
-0.0252914545216037	0.136686214292017	0.853203185299215	0.98539156581611	WBGene00003085	5.Ad.IAA	ccar-1	FALSE
0.0523675877109264	0.139852024146781	0.708069563947527	0.978098708860746	WBGene00003086	5.Ad.IAA	lst-4	FALSE
0.181939617601094	0.23974625963486	0.447921908241572	0.944507959101146	WBGene00003087	5.Ad.IAA	lsy-2	FALSE
-0.0685962626534271	0.362038666786179	0.849722741692695	0.98539156581611	WBGene00003089	5.Ad.IAA	ltd-1	FALSE
-0.231614978283992	0.146567783549093	0.114047691289105	0.764909430079881	WBGene00003090	5.Ad.IAA	lys-1	FALSE
0.0562698244334563	0.265335861500616	0.832052281947414	0.984731798183462	WBGene00003091	5.Ad.IAA	lys-2	FALSE
-1.55254893563191	0.372383832933566	3.05648131811799e-05	0.00700194347918647	WBGene00003092	5.Ad.IAA	lys-3	FALSE
-1.4402639581889	0.203434068868876	1.44406507912025e-12	7.77412435344385e-09	WBGene00003093	5.Ad.IAA	lys-4	TRUE
-0.55448754044547	0.495625074338847	0.263240790757567	0.889090695286888	WBGene00003095	5.Ad.IAA	lys-6	FALSE
-0.231754767466238	0.197180589506992	0.239857635738169	0.878118722880948	WBGene00003096	5.Ad.IAA	lys-7	FALSE
0.12249632996989	0.136249323929333	0.368620652521543	0.931729133808123	WBGene00003097	5.Ad.IAA	lys-8	FALSE
-0.209584730445214	0.43559758137349	0.630414863295062	0.970680445567934	WBGene00003100	5.Ad.IAA	mab-3	FALSE
-0.0116924870937923	0.329125902674906	0.971660410697254	0.999370161960694	WBGene00003107	5.Ad.IAA	mab-10	FALSE
0.166731989178813	0.248484730354824	0.502223772362286	0.954687748476002	WBGene00003111	5.Ad.IAA	mab-20	FALSE
-0.0351193175606695	0.183773568124808	0.848446443221982	0.98539156581611	WBGene00003119	5.Ad.IAA	mac-1	FALSE
0.371340621201348	0.156760732788151	0.017844116550644	0.392047449314767	WBGene00003123	5.Ad.IAA	mag-1	FALSE
-0.565368225226903	0.291243692518376	0.0522315380982654	0.611279315982634	WBGene00003124	5.Ad.IAA	mai-1	FALSE
0.28632805116039	0.221091398446133	0.195297309458006	0.842350883234967	WBGene00003129	5.Ad.IAA	map-1	FALSE
0.255246533637203	0.173215332302116	0.140594889559283	0.796644186897829	WBGene00003130	5.Ad.IAA	map-2	FALSE
-0.0577409592148529	0.151876659882725	0.703809406352844	0.977989701704654	WBGene00003132	5.Ad.IAA	mat-1	FALSE
0.261020830127573	0.143877522859642	0.0696488354707406	0.668597363157582	WBGene00003133	5.Ad.IAA	mat-2	FALSE
0.389357274718872	0.20773731830349	0.0608922579278063	0.630633269619588	WBGene00003134	5.Ad.IAA	mat-3	FALSE
0.0700639926949409	0.209280327767436	0.73778699473397	0.983216540830226	WBGene00003136	5.Ad.IAA	mau-2	FALSE
-0.115983971679032	0.20807304462376	0.577240848127471	0.968600651203905	WBGene00003142	5.Ad.IAA	mau-8	FALSE
-0.00505568673382568	0.292607810685744	0.986214811955796	0.999860257939608	WBGene00003143	5.Ad.IAA	max-1	FALSE
0.00785425273913919	0.124999126634406	0.949898324220417	0.996959580545491	WBGene00003144	5.Ad.IAA	max-2	FALSE
-0.123941911592035	0.178412379315109	0.487247432738266	0.954381631453293	WBGene00003148	5.Ad.IAA	mbf-1	FALSE
0.0695559204620319	0.249849155094619	0.780711722693283	0.983988792141109	WBGene00003149	5.Ad.IAA	mbk-1	FALSE
0.108648727764206	0.118875464149847	0.360732080052916	0.929486951115289	WBGene00003150	5.Ad.IAA	mbk-2	FALSE
0.0627169965067274	0.157200527555336	0.689921393407388	0.976793971235077	WBGene00003151	5.Ad.IAA	mca-1	FALSE
-0.0544403365833066	0.121016019255499	0.652810973235762	0.973963859406899	WBGene00003153	5.Ad.IAA	mca-3	FALSE
0.0713018444363313	0.144390438429869	0.62143840355483	0.970680445567934	WBGene00003154	5.Ad.IAA	mcm-2	FALSE
0.0462141400497023	0.13647395565366	0.734888676028709	0.981750762128721	WBGene00003155	5.Ad.IAA	mcm-3	FALSE
0.0244228687127774	0.148780683755731	0.869610312731448	0.986419536154604	WBGene00003156	5.Ad.IAA	mcm-4	FALSE
-0.00188781541804377	0.131306561742695	0.98852908136484	0.999860257939608	WBGene00003157	5.Ad.IAA	mcm-5	FALSE
-0.0111075863397587	0.120630431884401	0.926634899014934	0.996793119893196	WBGene00003158	5.Ad.IAA	mcm-6	FALSE
-0.00365578893692832	0.145779072120492	0.979993068935656	0.999860257939608	WBGene00003159	5.Ad.IAA	mcm-7	FALSE
0.210139114760547	0.174139820246311	0.227537536577265	0.868956565365474	WBGene00003160	5.Ad.IAA	mdf-1	FALSE
0.295766886349347	0.153745985031216	0.0543875199403099	0.617701466884069	WBGene00003161	5.Ad.IAA	mdf-2	FALSE
0.0675208647074447	0.136437521674007	0.62068139371903	0.970680445567934	WBGene00003162	5.Ad.IAA	mdh-2	FALSE
-0.290518073495105	0.175158135403932	0.0971955122248428	0.731050343069573	WBGene00003163	5.Ad.IAA	mdl-1	FALSE
0.00359151918413459	0.134138908910592	0.978639491087029	0.999860257939608	WBGene00003164	5.Ad.IAA	mdt-6	FALSE
0.180997634196767	0.401195087741773	0.65188419100956	0.973963859406899	WBGene00003165	5.Ad.IAA	mec-1	FALSE
-0.680337546779579	0.40644286138998	0.094153716469276	0.724573242976106	WBGene00003166	5.Ad.IAA	mec-2	FALSE
-0.144305300080962	0.377569496941495	0.702316482368179	0.977989701704654	WBGene00003168	5.Ad.IAA	mec-4	FALSE
0.0857750594059948	0.387772055213945	0.824936948613399	0.984731798183462	WBGene00003169	5.Ad.IAA	mec-5	FALSE
-0.14605917167854	0.542762022263871	0.787850020384254	0.984731798183462	WBGene00003171	5.Ad.IAA	mec-7	FALSE
0.441953409922215	0.2731537124523	0.105669932741573	0.751981603323539	WBGene00003172	5.Ad.IAA	mec-8	FALSE
0.183841096097418	0.525906812302123	0.726661640251375	0.979242336667289	WBGene00003174	5.Ad.IAA	mec-10	FALSE
-0.278503552708671	0.342193623825399	0.415715363202923	0.940895084728886	WBGene00003175	5.Ad.IAA	mec-12	FALSE
0.26090012738059	0.14840012686624	0.0787329440646213	0.694078103016052	WBGene00003177	5.Ad.IAA	mec-15	FALSE
0.713757624317278	0.442829257189273	0.107002800237868	0.75511630200322	WBGene00003178	5.Ad.IAA	mec-17	FALSE
0.149822673721134	0.489455520072064	0.759527980556425	0.983988792141109	WBGene00003182	5.Ad.IAA	mef-2	FALSE
0.121345259342731	0.106347094875623	0.253857307213979	0.883225994689456	WBGene00003183	5.Ad.IAA	mei-1	FALSE
-0.0502298853003717	0.118445274134533	0.671509850839487	0.974879046236052	WBGene00003184	5.Ad.IAA	mei-2	FALSE
-0.231442066764757	0.143166749749463	0.105966614587029	0.753097385649201	WBGene00003185	5.Ad.IAA	mek-1	FALSE
-0.160399564219039	0.307596966913893	0.602046250626267	0.969379817239264	WBGene00003186	5.Ad.IAA	mek-2	FALSE
-0.145277781042561	0.134407247284487	0.2797515699909	0.896987836239435	WBGene00003196	5.Ad.IAA	mel-11	FALSE
-0.226339536824143	0.121187438973134	0.0618064799198874	0.633178277162158	WBGene00003209	5.Ad.IAA	mel-26	FALSE
0.0634581956529517	0.123152137135621	0.606355316483395	0.970577186159226	WBGene00003210	5.Ad.IAA	mel-28	FALSE
-0.0195119936513913	0.0971011644960734	0.840741579156111	0.984731798183462	WBGene00003214	5.Ad.IAA	mel-32	FALSE
0.121262573554377	0.13961912839229	0.385107501629433	0.933132901615965	WBGene00003216	5.Ad.IAA	memi-1	FALSE
0.107781667070649	0.114526632232749	0.346650691793324	0.922413924352196	WBGene00003218	5.Ad.IAA	mep-1	FALSE
-0.0954392022639828	0.278876293791724	0.732179514761947	0.980997044003107	WBGene00003219	5.Ad.IAA	mes-1	FALSE
-0.0356545849278942	0.177827679214365	0.841088963246427	0.984731798183462	WBGene00003220	5.Ad.IAA	mes-2	FALSE
-0.10753707314965	0.153726578124484	0.484217945680241	0.95395264756508	WBGene00003221	5.Ad.IAA	mes-3	FALSE
0.138166392066799	0.145563063490346	0.34252612518451	0.922413924352196	WBGene00003222	5.Ad.IAA	mes-4	FALSE
0.273735689303977	0.325888183206899	0.40092625335128	0.937388747723069	WBGene00003224	5.Ad.IAA	mes-6	FALSE
0.106613719586546	0.150522610449164	0.478764939025092	0.951959759646014	WBGene00003225	5.Ad.IAA	mev-1	FALSE
0.0826262825485563	0.145736020164346	0.570742343930609	0.966448067098222	WBGene00003228	5.Ad.IAA	mex-1	FALSE
0.0760988207155148	0.153352111280579	0.61972799536948	0.970680445567934	WBGene00003229	5.Ad.IAA	mex-3	FALSE
-0.00717090680024645	0.152990242786556	0.962615514485895	0.999003866719754	WBGene00003230	5.Ad.IAA	mex-5	FALSE
-0.0564904312602515	0.114642211941536	0.62218627680253	0.970680445567934	WBGene00003231	5.Ad.IAA	mex-6	FALSE
-0.292853682649975	0.503675197553278	0.560948258536003	0.965239235681549	WBGene00003232	5.Ad.IAA	mgl-1	FALSE
-0.529046236339473	0.421907519168115	0.209864226694204	0.855094685778196	WBGene00003233	5.Ad.IAA	mgl-2	FALSE
-0.0378709450831334	0.258693445343732	0.883611044527294	0.987876839488016	WBGene00003234	5.Ad.IAA	mif-1	FALSE
0.0498828528695729	0.243729553828936	0.837834047846944	0.984731798183462	WBGene00003235	5.Ad.IAA	mif-2	FALSE
0.0902828639192466	0.227837339381999	0.691913103607861	0.976946040738366	WBGene00003236	5.Ad.IAA	mif-3	FALSE
-0.102359114392448	0.334396335098036	0.759527605799146	0.983988792141109	WBGene00003238	5.Ad.IAA	mig-1	FALSE
-0.10924045389498	0.30450385122628	0.719782863995272	0.978098708860746	WBGene00003239	5.Ad.IAA	mig-2	FALSE
-0.00285105533030626	0.133111993188248	0.982911839430972	0.999860257939608	WBGene00003241	5.Ad.IAA	mig-5	FALSE
0.0356647436587179	0.143221677439979	0.803347030823976	0.984731798183462	WBGene00003242	5.Ad.IAA	mig-6	FALSE
-0.230865845997303	0.228787894963386	0.31293510146696	0.91206223135165	WBGene00003243	5.Ad.IAA	mig-10	FALSE
-0.243958774408217	0.352214324714034	0.488533639742012	0.954381631453293	WBGene00003245	5.Ad.IAA	mig-13	FALSE
-0.00537636236237311	0.211493589639764	0.979719221962509	0.999860257939608	WBGene00003246	5.Ad.IAA	mig-14	FALSE
-0.0740806913236925	0.257821595488497	0.773857241832775	0.983988792141109	WBGene00003247	5.Ad.IAA	mig-15	FALSE
-0.33658689494311	0.252066499715894	0.181774936639416	0.837571947576496	WBGene00003248	5.Ad.IAA	mig-17	FALSE
-0.163410127334719	0.384391739110664	0.670753918591485	0.974879046236052	WBGene00003249	5.Ad.IAA	mig-18	FALSE
0.0571258783754318	0.124317192644047	0.645862860611211	0.973963859406899	WBGene00003253	5.Ad.IAA	mig-22	FALSE
0.308752640973853	0.280989095459818	0.271852481921306	0.89223792528899	WBGene00003254	5.Ad.IAA	mig-23	FALSE
0.0475119433426849	0.183988175664032	0.796226567695287	0.984731798183462	WBGene00003258	5.Ad.IAA	cogc-1	FALSE
0.0892942667716606	0.155043579977974	0.564662419596967	0.965690327472051	WBGene00003367	5.Ad.IAA	mix-1	FALSE
-0.300621704862923	0.445131266288718	0.499450136225602	0.954381631453293	WBGene00003368	5.Ad.IAA	mkk-4	FALSE
0.192581642892614	0.203100023804928	0.343022132992117	0.922413924352196	WBGene00003369	5.Ad.IAA	mlc-1	FALSE
0.29206060087078	0.120184149545576	0.0150942765882287	0.363092409649965	WBGene00003370	5.Ad.IAA	mlc-2	FALSE
0.0830130727614421	0.168476484025946	0.622204825206327	0.970680445567934	WBGene00003371	5.Ad.IAA	mlc-3	FALSE
0.130933532138145	0.111896882896795	0.241949978587111	0.878954617281924	WBGene00003372	5.Ad.IAA	mlc-4	FALSE
-0.258188307610483	0.147343570622214	0.0797243719697294	0.696334995823075	WBGene00003373	5.Ad.IAA	mlh-1	FALSE
0.20331343086529	0.313987192029427	0.517294539268064	0.958928039971986	WBGene00003374	5.Ad.IAA	mlk-1	FALSE
0.520995446324087	0.306678951271464	0.0893511925622583	0.711571220649286	WBGene00003375	5.Ad.IAA	mlp-1	FALSE
0.26115901152034	0.223077990491671	0.241716486732324	0.878954617281924	WBGene00003378	5.Ad.IAA	mml-1	FALSE
-0.135469586856805	0.34259232356216	0.692529224636038	0.976946040738366	WBGene00003384	5.Ad.IAA	moc-1	FALSE
0.00689479857326643	0.406947174654056	0.986482299201231	0.999860257939608	WBGene00003385	5.Ad.IAA	moc-2	FALSE
0.0642514739631941	0.128792701356186	0.617867364644129	0.970680445567934	WBGene00003389	5.Ad.IAA	mog-1	FALSE
0.232642465845239	0.211502713969061	0.271353793134138	0.89223792528899	WBGene00003390	5.Ad.IAA	mog-2	FALSE
0.361029510217876	0.193775811033509	0.0624439904130836	0.634876718392513	WBGene00003391	5.Ad.IAA	mog-3	FALSE
0.0729123720702606	0.19560364715236	0.709330285524767	0.978098708860746	WBGene00003392	5.Ad.IAA	mog-4	FALSE
-0.0353810463166579	0.134290546071022	0.792191120210249	0.984731798183462	WBGene00003393	5.Ad.IAA	mog-5	FALSE
0.0533452556688867	0.411925291827448	0.896960237892587	0.992227031868456	WBGene00003394	5.Ad.IAA	mom-1	FALSE
0.109717906591503	0.155356445769062	0.480043020069556	0.953326313835285	WBGene00003395	5.Ad.IAA	mom-2	FALSE
-0.292137297478058	0.159441185778638	0.0669130760285933	0.656296100824467	WBGene00003396	5.Ad.IAA	mom-4	FALSE
0.014635727790077	0.157594645234314	0.926007277387053	0.996793119893196	WBGene00003397	5.Ad.IAA	mom-5	FALSE
0.0123559894556899	0.25541298773735	0.961416178124822	0.998517995200523	WBGene00003400	5.Ad.IAA	dapk-1	FALSE
0.24260975461224	0.170105067997874	0.153800599724862	0.808812241668441	WBGene00003401	5.Ad.IAA	mpk-1	FALSE
-0.935779219382163	0.340899275335978	0.00605051058481924	0.220171222840295	WBGene00003402	5.Ad.IAA	mpk-2	FALSE
0.246977409760075	0.239525668574922	0.302489047750911	0.908733140941421	WBGene00003404	5.Ad.IAA	mpz-1	FALSE
-0.0164703903738897	0.131530281200687	0.900348369614317	0.992668034601165	WBGene00003405	5.Ad.IAA	mre-11	FALSE
0.0233264949025164	0.141417841022615	0.868985440794921	0.986375980962287	WBGene00003406	5.Ad.IAA	mrg-1	FALSE
-0.135806747142405	0.1906303002369	0.476211525869457	0.950078799052872	WBGene00003407	5.Ad.IAA	mrp-1	FALSE
-0.269967137991812	0.276345494596578	0.328609301653882	0.917048004430788	WBGene00003408	5.Ad.IAA	mrp-2	FALSE
0.11584621818765	0.263349738389945	0.660013198607135	0.974879046236052	WBGene00003409	5.Ad.IAA	mrp-3	FALSE
-0.0383872027544971	0.160251004463037	0.810683607432289	0.984731798183462	WBGene00003410	5.Ad.IAA	mrp-4	FALSE
0.135877829099769	0.161944429624228	0.401446950723039	0.937388747723069	WBGene00003411	5.Ad.IAA	mrp-5	FALSE
-0.286887215862396	0.264436113123062	0.27796514943077	0.896861847773715	WBGene00003412	5.Ad.IAA	mrp-6	FALSE
-0.0857838740859848	0.120467214641994	0.476407117682405	0.950078799052872	WBGene00003413	5.Ad.IAA	mrp-7	FALSE
-0.472284087151493	0.240456415870589	0.0495167407305461	0.598393144482559	WBGene00003414	5.Ad.IAA	mrp-8	FALSE
0.0524592001575788	0.136106721906174	0.699921110845673	0.977989701704654	WBGene00003415	5.Ad.IAA	mars-1	FALSE
0.112084233313496	0.290499840367766	0.699620842127778	0.977989701704654	WBGene00003417	5.Ad.IAA	mrt-2	FALSE
-0.262578977367492	0.140350504853289	0.0613616911951305	0.630633269619588	WBGene00003418	5.Ad.IAA	msh-2	FALSE
0.0376251487277441	0.220403039283729	0.864451278887617	0.985914367362266	WBGene00003421	5.Ad.IAA	msh-5	FALSE
0.0698785376027583	0.137965977914598	0.612511947764689	0.970680445567934	WBGene00003422	5.Ad.IAA	msh-6	FALSE
0.450459765130164	0.172305533322089	0.0089408349705477	0.269490684734286	WBGene00003423	5.Ad.IAA	msi-1	FALSE
2.02356735232807	1.45443335233995	0.164131508397376	0.821335030813749	WBGene00003435	5.Ad.IAA	msp-40	FALSE
1.17781539113689	0.807386189871471	0.144620020305031	0.801891766427574	WBGene00003463	5.Ad.IAA	msp-76	FALSE
0.0419765120441895	0.111364880282419	0.706227309722772	0.977989701704654	WBGene00003472	5.Ad.IAA	mtk-1	FALSE
-0.108314452403805	0.223557900866177	0.628029003187295	0.970680445567934	WBGene00003473	5.Ad.IAA	mtl-1	FALSE
0.189563225391327	0.160705810948335	0.238172588053096	0.878014675289701	WBGene00003474	5.Ad.IAA	mtl-2	FALSE
0.283969090141866	0.214966506323683	0.186503946358413	0.837571947576496	WBGene00003475	5.Ad.IAA	mtm-1	FALSE
-0.0949535168099974	0.0924559277439555	0.30441395009308	0.909353459473533	WBGene00003476	5.Ad.IAA	mtm-3	FALSE
0.162824162882628	0.211399730071242	0.441169787002347	0.944093485773631	WBGene00003477	5.Ad.IAA	mtm-5	FALSE
-0.35792298585091	0.23447470845054	0.126888209979407	0.782329739141245	WBGene00003478	5.Ad.IAA	mtm-6	FALSE
0.0373372621669576	0.157178047464595	0.812232024806012	0.984731798183462	WBGene00003479	5.Ad.IAA	mtm-9	FALSE
0.726876519813434	0.343771258677179	0.0344794866427467	0.521405382980975	WBGene00003480	5.Ad.IAA	klf-3	FALSE
0.0932031835860544	0.152402234106694	0.54082859143074	0.961325519511692	WBGene00003482	5.Ad.IAA	mua-3	FALSE
-0.0540534588371974	0.246263696942472	0.826265079457461	0.984731798183462	WBGene00003485	5.Ad.IAA	mua-6	FALSE
-0.0374554467640604	0.182823085072441	0.83767163759237	0.984731798183462	WBGene00003495	5.Ad.IAA	mup-2	FALSE
-0.283677871758427	0.214850802799948	0.186718788172714	0.837571947576496	WBGene00003497	5.Ad.IAA	mup-4	FALSE
0.122583296513474	0.194997045685641	0.529583579137224	0.960299055759269	WBGene00003499	5.Ad.IAA	mut-2	FALSE
0.314672526102501	0.190295285865746	0.0982085547900995	0.732279438659973	WBGene00003504	5.Ad.IAA	mut-7	FALSE
0.242596250265467	0.229886963120337	0.291295026340247	0.901060168075933	WBGene00003507	5.Ad.IAA	mut-14	FALSE
0.102815177723541	0.123036075357115	0.403351459351646	0.937388747723069	WBGene00003508	5.Ad.IAA	mut-16	FALSE
0.0245672939082479	0.147729249638336	0.867921293825396	0.986132105418544	WBGene00003509	5.Ad.IAA	mxl-1	FALSE
0.106427722354579	0.180093477792425	0.55454841040182	0.965239235681549	WBGene00003510	5.Ad.IAA	mxl-2	FALSE
-0.548912217691697	0.255793521117745	0.0318794289706726	0.512307181682435	WBGene00003511	5.Ad.IAA	mxl-3	FALSE
0.261185766097875	0.183377362171981	0.154357455555779	0.809657192158948	WBGene00003514	5.Ad.IAA	myo-2	FALSE
-0.14186282891656	0.192477701239287	0.461100981931315	0.947521145420254	WBGene00003515	5.Ad.IAA	myo-3	FALSE
0.121360985932421	0.325370428815695	0.709153439780515	0.978098708860746	WBGene00003516	5.Ad.IAA	nab-1	FALSE
0.219351695145761	0.426398101057397	0.606951848186105	0.970610283691991	WBGene00003517	5.Ad.IAA	nac-1	FALSE
-0.692252294124192	0.419451453387522	0.0988662115205368	0.735467536071723	WBGene00003518	5.Ad.IAA	nac-2	FALSE
0.205528741660886	0.325503470985325	0.527767267730805	0.960299055759269	WBGene00003519	5.Ad.IAA	nac-3	FALSE
-0.665814413185164	0.466072368978896	0.153129460669012	0.807416700794933	WBGene00003524	5.Ad.IAA	nas-5	FALSE
-0.817891725331706	0.435990517116565	0.0606636217253413	0.6305680705034	WBGene00003526	5.Ad.IAA	nas-7	FALSE
0.217552774533944	0.283338896045741	0.442595172212193	0.944391418181027	WBGene00003528	5.Ad.IAA	nas-9	FALSE
0.012254447582247	0.172869850831822	0.943486665622094	0.996959580545491	WBGene00003530	5.Ad.IAA	nas-11	FALSE
-0.439089260849629	0.662378387648983	0.507395928727869	0.957089720495258	WBGene00003531	5.Ad.IAA	nas-12	FALSE
0.39469852104254	0.35849335347992	0.270899887901941	0.89223792528899	WBGene00003539	5.Ad.IAA	nas-20	FALSE
0.118581719686	0.586595887221023	0.839797646404142	0.984731798183462	WBGene00003544	5.Ad.IAA	nas-25	FALSE
-0.204789752040786	0.389909901482808	0.599427992737975	0.968811402644496	WBGene00003549	5.Ad.IAA	nas-31	FALSE
0.272492488635245	0.633638118931776	0.667163385102849	0.974879046236052	WBGene00003552	5.Ad.IAA	nas-36	FALSE
0.0460746996863117	0.335489143962748	0.89076530421807	0.990414213960772	WBGene00003553	5.Ad.IAA	nas-37	FALSE
-0.637060496180464	0.460418103318513	0.166463662629014	0.825190725380567	WBGene00003555	5.Ad.IAA	nas-39	FALSE
-0.405276455682288	0.409116028459305	0.321873632907359	0.917048004430788	WBGene00003558	5.Ad.IAA	nca-2	FALSE
-0.0258404448539269	0.131345745549282	0.844034087483944	0.985044303751496	WBGene00003559	5.Ad.IAA	ncl-1	FALSE
-0.419416682345705	0.26698221593814	0.11619341907263	0.767772310566319	WBGene00003561	5.Ad.IAA	ncr-1	FALSE
0.238342792054092	0.406226256902896	0.557388924837247	0.965239235681549	WBGene00003562	5.Ad.IAA	ncr-2	FALSE
-0.466961913076909	0.179582458878103	0.00931519003802508	0.276314614239735	WBGene00003564	5.Ad.IAA	ncs-2	FALSE
0.276323178730763	0.30169303674843	0.359714954310966	0.929486951115289	WBGene00003566	5.Ad.IAA	ncx-1	FALSE
0.246032721730691	0.245081879898669	0.315436606972331	0.914214252293697	WBGene00003567	5.Ad.IAA	ncx-2	FALSE
-0.217648159627619	0.283673569146229	0.442933699607288	0.944391418181027	WBGene00003568	5.Ad.IAA	ncx-3	FALSE
-0.252691000873304	0.357131904181309	0.479220713208275	0.952690069998798	WBGene00003572	5.Ad.IAA	ncx-7	FALSE
-0.529777386128941	0.486447207039054	0.276120909379636	0.89467163144464	WBGene00003573	5.Ad.IAA	ncx-8	FALSE
0.245532149468387	0.614721981100414	0.689583884581733	0.976684291778101	WBGene00003574	5.Ad.IAA	ncx-9	FALSE
0.00316915490562043	0.159041138097819	0.984101896716773	0.999860257939608	WBGene00003576	5.Ad.IAA	ndc-80	FALSE
-0.0341302771651332	0.169531116066561	0.840447106450825	0.984731798183462	WBGene00003577	5.Ad.IAA	ndg-4	FALSE
-0.828544069492529	0.358701531912499	0.020896871348489	0.421496352941023	WBGene00003580	5.Ad.IAA	ndx-3	FALSE
0.0595743596984558	0.309982294274031	0.847596252891065	0.98539156581611	WBGene00003581	5.Ad.IAA	ndx-4	FALSE
-0.15139876392372	0.147300131528397	0.304032134234431	0.909353459473533	WBGene00003582	5.Ad.IAA	dcap-2	FALSE
-0.495594992359237	0.264840789372913	0.061304335324852	0.630633269619588	WBGene00003583	5.Ad.IAA	ndx-6	FALSE
0.349670287859801	0.233703624219916	0.134598283713457	0.786337341694405	WBGene00003584	5.Ad.IAA	ndx-7	FALSE
-0.0976636673208703	0.167627877547705	0.560147880172846	0.965239235681549	WBGene00003586	5.Ad.IAA	ndx-9	FALSE
0.58069760667806	0.167242980766419	0.000516251519751073	0.0413117157130279	WBGene00003587	5.Ad.IAA	ned-8	FALSE
-0.115402862877011	0.147282557844004	0.433305739834645	0.942116472530966	WBGene00003588	5.Ad.IAA	nex-1	FALSE
-0.197724412598405	0.237101610819563	0.404324551433884	0.937388747723069	WBGene00003589	5.Ad.IAA	nex-2	FALSE
-0.340505816587853	0.300335570872366	0.256898922447469	0.8857506209823	WBGene00003590	5.Ad.IAA	nex-3	FALSE
-0.495861816286113	0.467897180860977	0.289250783835184	0.899844897299459	WBGene00003591	5.Ad.IAA	nex-4	FALSE
-0.0363351760176821	0.167618035960321	0.828384736055329	0.984731798183462	WBGene00003592	5.Ad.IAA	nfi-1	FALSE
-0.131147844641746	0.308633740689996	0.670887446401861	0.974879046236052	WBGene00003593	5.Ad.IAA	nfm-1	FALSE
-0.129848749899182	0.184023439957043	0.480430803692813	0.953335507438356	WBGene00003594	5.Ad.IAA	nft-1	FALSE
-0.138353352939876	0.158887381309169	0.383883227448335	0.933132901615965	WBGene00003596	5.Ad.IAA	ngp-1	FALSE
0.17252822432537	0.291604042543358	0.554083394021498	0.965239235681549	WBGene00003597	5.Ad.IAA	nhl-1	FALSE
-0.120501753275622	0.188734577335599	0.523166439942897	0.960197749502897	WBGene00003598	5.Ad.IAA	nhl-2	FALSE
0.416855767138503	0.340145685082456	0.220378886414053	0.863785755376813	WBGene00003599	5.Ad.IAA	nhl-3	FALSE
0.0108551878836993	0.224653214538638	0.96146141215726	0.998517995200523	WBGene00003600	5.Ad.IAA	nhr-1	FALSE
0.842753243095289	0.290234900554076	0.00368788801255685	0.162071388698774	WBGene00003601	5.Ad.IAA	nhr-2	FALSE
0.0252510133961107	0.330217492433015	0.939046911000082	0.996959580545491	WBGene00003602	5.Ad.IAA	nhr-3	FALSE
-0.186565811361257	0.38467695341185	0.62768097593351	0.970680445567934	WBGene00003603	5.Ad.IAA	nhr-4	FALSE
0.105283438717884	0.413814701770671	0.799169790450219	0.984731798183462	WBGene00003604	5.Ad.IAA	nhr-5	FALSE
0.0477957110736039	0.421205851688475	0.909655154622069	0.995030842218576	WBGene00003605	5.Ad.IAA	nhr-6	FALSE
-0.94717701680335	0.44308158007173	0.032540820347828	0.512507071435036	WBGene00003606	5.Ad.IAA	nhr-7	FALSE
-0.0557847515034902	0.239734069832837	0.815998795879433	0.984731798183462	WBGene00003607	5.Ad.IAA	nhr-8	FALSE
0.0178948611202013	0.243319006709098	0.941372551390246	0.996959580545491	WBGene00003609	5.Ad.IAA	nhr-10	FALSE
-0.425452078169386	0.377014977342143	0.25911925539021	0.887897189809667	WBGene00003610	5.Ad.IAA	nhr-11	FALSE
0.728436101270608	0.45697736583589	0.11092908499417	0.759579878817291	WBGene00003611	5.Ad.IAA	nhr-12	FALSE
-0.433966521049709	0.281510088645639	0.123178972345685	0.778326288289903	WBGene00003612	5.Ad.IAA	nhr-13	FALSE
0.000647979621025562	0.282113623771835	0.998167360817872	0.999860257939608	WBGene00003613	5.Ad.IAA	nhr-14	FALSE
0.396069826245364	0.361158493231626	0.272787925628582	0.89223792528899	WBGene00003616	5.Ad.IAA	nhr-17	FALSE
-0.2389041029583	0.397626228363918	0.547956007743234	0.964499319171392	WBGene00003617	5.Ad.IAA	nhr-18	FALSE
0.187662740930234	0.496186757815697	0.705274676292476	0.977989701704654	WBGene00003618	5.Ad.IAA	nhr-19	FALSE
0.59508333659368	0.297278166796579	0.0453091768394819	0.567603409536151	WBGene00003619	5.Ad.IAA	nhr-20	FALSE
-0.230965380011346	0.434776106210925	0.595260571109499	0.968651272439138	WBGene00003620	5.Ad.IAA	nhr-21	FALSE
0.0585166087077109	0.318702708126587	0.854320391311624	0.98539156581611	WBGene00003621	5.Ad.IAA	nhr-22	FALSE
0.204136523446397	0.189347493119238	0.280986795960467	0.897170305345106	WBGene00003622	5.Ad.IAA	nhr-23	FALSE
-0.0534338749301301	0.597787601244125	0.928775106233797	0.996898764334319	WBGene00003623	5.Ad.IAA	nhr-25	FALSE
-0.302825376264908	0.349037756318226	0.385613003029543	0.933132901615965	WBGene00003624	5.Ad.IAA	nhr-28	FALSE
0.449580519356415	0.255977356658214	0.0790322052844506	0.694078103016052	WBGene00003625	5.Ad.IAA	nhr-31	FALSE
-0.196090204570966	0.335507584028126	0.558911988020932	0.965239235681549	WBGene00003626	5.Ad.IAA	nhr-32	FALSE
0.185569161379097	0.319120897363662	0.560902759079363	0.965239235681549	WBGene00003627	5.Ad.IAA	nhr-34	FALSE
0.135653274414146	0.281870868299381	0.630331469214236	0.970680445567934	WBGene00003628	5.Ad.IAA	nhr-35	FALSE
-0.222453313003803	0.322774172713693	0.490702576524479	0.954381631453293	WBGene00003630	5.Ad.IAA	nhr-40	FALSE
-0.699971339270602	0.410677793686014	0.08830087988932	0.710670496060023	WBGene00003632	5.Ad.IAA	nhr-42	FALSE
0.192315253712122	0.480985097012778	0.689277165621995	0.976684291778101	WBGene00003633	5.Ad.IAA	nhr-43	FALSE
0.0484746449992228	0.347487086729934	0.889054609340437	0.989809841667716	WBGene00003635	5.Ad.IAA	nhr-45	FALSE
-0.082888734718306	0.180626064010137	0.646308229332939	0.973963859406899	WBGene00003636	5.Ad.IAA	nhr-46	FALSE
0.245186070819339	0.265703025481212	0.356120623755446	0.927575427535893	WBGene00003637	5.Ad.IAA	nhr-47	FALSE
-0.0560525375774239	0.274959820983525	0.838465096789536	0.984731798183462	WBGene00003638	5.Ad.IAA	nhr-48	FALSE
0.167478064489372	0.136096438022017	0.218478587548709	0.861985691512256	WBGene00003639	5.Ad.IAA	nhr-49	FALSE
0.128744542438846	0.508049482912705	0.799951822237734	0.984731798183462	WBGene00003640	5.Ad.IAA	nhr-50	FALSE
-0.19083977124332	0.455994468605344	0.67557183016276	0.974879046236052	WBGene00003643	5.Ad.IAA	nhr-53	FALSE
-0.341508517923886	0.40500699733416	0.399107461559843	0.937388747723069	WBGene00003645	5.Ad.IAA	nhr-55	FALSE
-0.299948024257777	0.477926972311635	0.530264560303416	0.960299055759269	WBGene00003647	5.Ad.IAA	nhr-57	FALSE
-0.365068630710886	0.276052075744628	0.186014053050194	0.837571947576496	WBGene00003648	5.Ad.IAA	nhr-58	FALSE
-0.0716109595030303	0.260822105299927	0.783655354846025	0.983988792141109	WBGene00003651	5.Ad.IAA	nhr-61	FALSE
0.543780217465263	0.477522060005603	0.254805719083933	0.883225994689456	WBGene00003652	5.Ad.IAA	nhr-62	FALSE
-0.233270343213315	0.482025170405116	0.628429802731781	0.970680445567934	WBGene00003653	5.Ad.IAA	nhr-63	FALSE
-0.0697835508102413	0.347000026523902	0.8406162234902	0.984731798183462	WBGene00003654	5.Ad.IAA	nhr-64	FALSE
0.0230056169680984	0.342900740569804	0.946509111561347	0.996959580545491	WBGene00003655	5.Ad.IAA	nhr-65	FALSE
-0.0899106825384145	0.170516525628751	0.597996192802355	0.968651272439138	WBGene00003656	5.Ad.IAA	nhr-66	FALSE
-1.09995759630464	0.53048420789475	0.0381260180067707	0.534977113301368	WBGene00003657	5.Ad.IAA	nhr-67	FALSE
0.029358656597643	0.295506870537819	0.92086024881552	0.996793119893196	WBGene00003658	5.Ad.IAA	nhr-68	FALSE
-0.254866532476864	0.296568920388737	0.390128791946337	0.93552710531987	WBGene00003659	5.Ad.IAA	nhr-69	FALSE
-0.00304099042333103	0.369326970955258	0.99343039614509	0.999860257939608	WBGene00003660	5.Ad.IAA	nhr-70	FALSE
0.127794786912887	0.229721362404072	0.578003427693524	0.968600651203905	WBGene00003661	5.Ad.IAA	nhr-71	FALSE
-0.259271304323323	0.506113061308031	0.608455468033839	0.970680445567934	WBGene00003668	5.Ad.IAA	nhr-78	FALSE
-0.162184394745697	0.374958629646934	0.665349395473299	0.974879046236052	WBGene00003669	5.Ad.IAA	nhr-79	FALSE
-0.125279528607276	0.271024835467338	0.643906552837838	0.972833744063307	WBGene00003670	5.Ad.IAA	nhr-80	FALSE
-0.312771039007332	0.433598258595792	0.47070138625343	0.949796744249494	WBGene00003672	5.Ad.IAA	nhr-82	FALSE
0.138051052209647	0.360331500838433	0.701629047027516	0.977989701704654	WBGene00003674	5.Ad.IAA	nhr-84	FALSE
0.0905977217460777	0.211209990739415	0.667962381615581	0.974879046236052	WBGene00003676	5.Ad.IAA	nhr-86	FALSE
-0.407427025016775	0.253654771390963	0.108224144726735	0.75511630200322	WBGene00003678	5.Ad.IAA	nhr-88	FALSE
0.167036153382483	0.326255330730452	0.60866511607208	0.970680445567934	WBGene00003680	5.Ad.IAA	nhr-90	FALSE
0.118050967176495	0.406351780791349	0.771422880189067	0.983988792141109	WBGene00003681	5.Ad.IAA	nhr-91	FALSE
0.138436217012183	0.318537236932004	0.663852945809743	0.974879046236052	WBGene00003685	5.Ad.IAA	nhr-95	FALSE
-0.458313678749963	0.259741650172813	0.0776481351865358	0.692684541561175	WBGene00003687	5.Ad.IAA	nhr-97	FALSE
-0.0752352299079884	0.325024068913139	0.816945127513446	0.984731798183462	WBGene00003690	5.Ad.IAA	nhr-100	FALSE
0.230293981970022	0.342792275843054	0.50169964094229	0.954381631453293	WBGene00003691	5.Ad.IAA	nhr-101	FALSE
0.046700826139038	0.41558499445646	0.910527102534214	0.995030842218576	WBGene00003692	5.Ad.IAA	nhr-102	FALSE
0.0988917640489216	0.307109812406225	0.747446763245602	0.983988792141109	WBGene00003694	5.Ad.IAA	nhr-104	FALSE
-0.213657808198726	0.370580386432664	0.564244055853967	0.965239235681549	WBGene00003695	5.Ad.IAA	nhr-105	FALSE
-0.0568348761682104	0.463997331689919	0.902511233142428	0.993288198634828	WBGene00003696	5.Ad.IAA	nhr-106	FALSE
-0.0390838119718066	0.446337242874442	0.930221902497363	0.996898764334319	WBGene00003697	5.Ad.IAA	nhr-107	FALSE
-0.101769300188579	0.394821886601101	0.796592115982396	0.984731798183462	WBGene00003699	5.Ad.IAA	nhr-109	FALSE
-0.153385848213077	0.534347978190752	0.774072228907631	0.983988792141109	WBGene00003702	5.Ad.IAA	nhr-112	FALSE
0.221509652377694	0.347710207744188	0.524090656072042	0.960299055759269	WBGene00003704	5.Ad.IAA	nhr-114	FALSE
0.187000681248135	0.595017340532562	0.753310133624437	0.983988792141109	WBGene00003705	5.Ad.IAA	nhr-115	FALSE
0.0439175098974624	0.559916906186017	0.937481426182664	0.996959580545491	WBGene00003707	5.Ad.IAA	nhr-117	FALSE
-0.371488776579711	0.584366827661355	0.524964408057574	0.960299055759269	WBGene00003708	5.Ad.IAA	nhr-118	FALSE
-1.10928944682992	0.512783343333383	0.0305203255807622	0.504780868706707	WBGene00003710	5.Ad.IAA	nhr-120	FALSE
0.0377112076711867	0.429551681145825	0.930041984299204	0.996898764334319	WBGene00003711	5.Ad.IAA	nhr-121	FALSE
-0.88656254497909	0.416837066536387	0.0334300301137995	0.517156802062183	WBGene00003712	5.Ad.IAA	nhr-122	FALSE
-0.0631608850171179	0.451033405226548	0.888631597390325	0.989643380156106	WBGene00003715	5.Ad.IAA	nhr-125	FALSE
-0.149517592026331	0.486932017265798	0.758797317440887	0.983988792141109	WBGene00003721	5.Ad.IAA	nhr-131	FALSE
0.198372274638886	0.388711914250411	0.609818624559698	0.970680445567934	WBGene00003722	5.Ad.IAA	nhr-132	FALSE
-0.106020448636749	0.404773505157037	0.793378982604514	0.984731798183462	WBGene00003723	5.Ad.IAA	nhr-133	FALSE
-0.54261496417264	0.451245319336403	0.229176329572961	0.871693788716824	WBGene00003724	5.Ad.IAA	nhr-134	FALSE
-0.130325501666939	0.394026889684886	0.740831207248493	0.983216540830226	WBGene00003725	5.Ad.IAA	nhr-135	FALSE
-0.415119452812868	0.44197003936603	0.347603456222154	0.922413924352196	WBGene00003727	5.Ad.IAA	nhr-137	FALSE
-0.0877288689120317	0.374209940160784	0.814645294815654	0.984731798183462	WBGene00003728	5.Ad.IAA	nhr-138	FALSE
0.00639816444817743	0.48361989185886	0.989444504242498	0.999860257939608	WBGene00003729	5.Ad.IAA	nhx-1	FALSE
-0.682368772346507	0.247620416102104	0.00585658250700176	0.215600721682773	WBGene00003730	5.Ad.IAA	nhx-2	FALSE
0.00589457834609295	0.451695233929605	0.989587980539349	0.999860257939608	WBGene00003731	5.Ad.IAA	nhx-3	FALSE
0.332739444910217	0.359124191566132	0.354170458172148	0.926695825793321	WBGene00003732	5.Ad.IAA	nhx-4	FALSE
-0.314722324629778	0.296052892627694	0.287754227077292	0.899428888977182	WBGene00003733	5.Ad.IAA	nhx-5	FALSE
-0.0569498079299724	0.394248003540204	0.885143766929642	0.988435215298993	WBGene00003735	5.Ad.IAA	nhx-8	FALSE
-0.117288590385498	0.419901526231241	0.779996159539695	0.983988792141109	WBGene00003736	5.Ad.IAA	nhx-9	FALSE
-0.0952030023752036	0.186332037225942	0.609398665724045	0.970680445567934	WBGene00003738	5.Ad.IAA	nid-1	FALSE
0.000898677666129638	0.314730887685061	0.997721735969886	0.999860257939608	WBGene00003744	5.Ad.IAA	nlp-6	FALSE
0.253723272369937	0.449863439191756	0.572753689393347	0.966448067098222	WBGene00003745	5.Ad.IAA	nlp-7	FALSE
-0.0763849318125889	0.488080321428955	0.875638335462616	0.986991679419992	WBGene00003746	5.Ad.IAA	nlp-8	FALSE
-0.372005820256842	0.435001038558294	0.392449429742406	0.936503989604299	WBGene00003747	5.Ad.IAA	nlp-9	FALSE
-0.401029920287432	0.398867085111598	0.314693476165118	0.913060638704302	WBGene00003748	5.Ad.IAA	nlp-10	FALSE
0.494968070808588	0.399040848904503	0.214829517516251	0.857703007826957	WBGene00003749	5.Ad.IAA	nlp-11	FALSE
-0.190522733747324	0.385112378922353	0.620797896129308	0.970680445567934	WBGene00003750	5.Ad.IAA	nlp-12	FALSE
-0.0868111565144234	0.35926081376293	0.809060476265425	0.984731798183462	WBGene00003751	5.Ad.IAA	nlp-13	FALSE
0.099576838291719	0.313181756018741	0.750521171490819	0.983988792141109	WBGene00003752	5.Ad.IAA	nlp-14	FALSE
-0.00670786319199997	0.366471277356038	0.985396395387866	0.999860257939608	WBGene00003753	5.Ad.IAA	nlp-15	FALSE
0.223331377316968	0.43840349198734	0.610458067575296	0.970680445567934	WBGene00003754	5.Ad.IAA	nlp-16	FALSE
-0.215453421230596	0.296250983687978	0.467062704990668	0.949200480300967	WBGene00003755	5.Ad.IAA	nlp-17	FALSE
0.354262456677045	0.43587778363164	0.416357739780625	0.940895084728886	WBGene00003756	5.Ad.IAA	nlp-18	FALSE
-0.223237011729327	0.297720374006882	0.45336247231035	0.945609948855012	WBGene00003758	5.Ad.IAA	nlp-20	FALSE
-0.199136092647198	0.274706259804282	0.468509975153647	0.949796744249494	WBGene00003759	5.Ad.IAA	nlp-21	FALSE
0.450614278675201	0.426366517470382	0.290570603381615	0.901060168075933	WBGene00003762	5.Ad.IAA	nlp-24	FALSE
0.109698761579432	0.119035051958997	0.356754540297383	0.927599899588626	WBGene00003765	5.Ad.IAA	nlp-27	FALSE
-0.014056909077359	0.235679855103052	0.95243910688149	0.99739229590384	WBGene00003766	5.Ad.IAA	nlp-28	FALSE
0.166098291935624	0.351431052750423	0.636474264754664	0.97131734615967	WBGene00003767	5.Ad.IAA	nlp-29	FALSE
-0.985127511267301	0.857843529587638	0.250813093103438	0.882027455943751	WBGene00003768	5.Ad.IAA	nlp-30	FALSE
0.818512123933195	0.274152559068836	0.00283015010694761	0.139780854135344	WBGene00003769	5.Ad.IAA	nlp-31	FALSE
0.234844449603015	0.218494892212777	0.282451697750946	0.897269600489562	WBGene00003771	5.Ad.IAA	nlp-33	FALSE
-0.152345051354648	0.534614915930706	0.775673089231096	0.983988792141109	WBGene00003772	5.Ad.IAA	nlr-1	FALSE
-0.348613681047208	0.183507464098811	0.0574692436520625	0.61996879906712	WBGene00003773	5.Ad.IAA	nlt-1	FALSE
-0.262392405560004	0.598662540289584	0.661170503804698	0.974879046236052	WBGene00003774	5.Ad.IAA	nmr-1	FALSE
-0.116247800950574	0.145861645979854	0.425466683009537	0.942116472530966	WBGene00003776	5.Ad.IAA	nmy-1	FALSE
0.0319047614041496	0.108914794022112	0.769573195579265	0.983988792141109	WBGene00003777	5.Ad.IAA	nmy-2	FALSE
-0.252247891957583	0.332833205837418	0.448522353202863	0.944507959101146	WBGene00003778	5.Ad.IAA	nnt-1	FALSE
-0.0530176178503712	0.200975774690299	0.79193323517285	0.984731798183462	WBGene00003783	5.Ad.IAA	nos-1	FALSE
-0.216408443104222	0.202252392341812	0.284622906753815	0.898482815754848	WBGene00003784	5.Ad.IAA	nos-2	FALSE
0.266504201737801	0.119813717164883	0.0261268353993824	0.464204021031601	WBGene00003785	5.Ad.IAA	nos-3	FALSE
-0.0895437107564078	0.144733847115476	0.536128215911292	0.961251841356696	WBGene00003786	5.Ad.IAA	npa-1	FALSE
-0.0151729899962964	0.164744794872933	0.92661861551603	0.996793119893196	WBGene00003787	5.Ad.IAA	npp-1	FALSE
-0.144708870834325	0.129620204390535	0.264248066431877	0.889090695286888	WBGene00003788	5.Ad.IAA	npp-2	FALSE
0.293535094700165	0.137215765255188	0.0324176278248624	0.512507071435036	WBGene00003789	5.Ad.IAA	npp-3	FALSE
0.215714584239295	0.16763943581851	0.198171996785834	0.845527823977845	WBGene00003790	5.Ad.IAA	npp-4	FALSE
-0.115434519357213	0.165787844955654	0.486254407162544	0.954381631453293	WBGene00003791	5.Ad.IAA	npp-5	FALSE
-0.15458228316324	0.121130006783163	0.201896007584676	0.850587584380233	WBGene00003792	5.Ad.IAA	npp-6	FALSE
0.0160151394344712	0.122736035409739	0.896183185976154	0.992158575122923	WBGene00003793	5.Ad.IAA	npp-7	FALSE
-0.056518299613274	0.142038965268644	0.690698734443602	0.976907474298852	WBGene00003794	5.Ad.IAA	npp-8	FALSE
-0.0479224737397967	0.134039503260592	0.720698812092369	0.978098708860746	WBGene00003795	5.Ad.IAA	npp-9	FALSE
-0.00787042610160181	0.125948455840615	0.950173212619999	0.996959580545491	WBGene00003796	5.Ad.IAA	npp-10	FALSE
-0.112403622047453	0.145096289674718	0.43852702697737	0.942951828958104	WBGene00003797	5.Ad.IAA	npp-11	FALSE
-0.193264201510561	0.122735814816177	0.115340546543317	0.766587447303639	WBGene00003798	5.Ad.IAA	npp-12	FALSE
-0.0993549594968282	0.161034539934631	0.537248453996984	0.961251841356696	WBGene00003799	5.Ad.IAA	npp-13	FALSE
-0.0331157965012178	0.109648907582098	0.762639365147892	0.983988792141109	WBGene00003800	5.Ad.IAA	npp-14	FALSE
-0.287680817263148	0.12796848801168	0.0245723751570435	0.453032128965561	WBGene00003801	5.Ad.IAA	npp-15	FALSE
0.086350717052109	0.155030487636482	0.577533002255783	0.968600651203905	WBGene00003802	5.Ad.IAA	npp-16	FALSE
0.0282434360443506	0.144186140198356	0.844702707953707	0.985044303751496	WBGene00003803	5.Ad.IAA	rae-1	FALSE
0.197597686895225	0.13758668006191	0.150954336019578	0.804915233721462	WBGene00003804	5.Ad.IAA	npp-18	FALSE
0.118160351520226	0.162262112778386	0.46648708833423	0.949200480300967	WBGene00003805	5.Ad.IAA	npp-19	FALSE
-0.135849754146122	0.171407694545774	0.428038057689005	0.942116472530966	WBGene00003806	5.Ad.IAA	npp-20	FALSE
0.0750684531235232	0.177147223843051	0.671738606395421	0.974879046236052	WBGene00003812	5.Ad.IAA	nrf-5	FALSE
0.0761836209430654	0.196066656621715	0.697601809095976	0.977989701704654	WBGene00003813	5.Ad.IAA	nrf-6	FALSE
-0.0676667828632267	0.14166973224322	0.632908204727208	0.971006360828989	WBGene00003815	5.Ad.IAA	nars-1	FALSE
-0.356813188170921	0.440459824901052	0.417887030841135	0.940895084728886	WBGene00003816	5.Ad.IAA	asns-1	FALSE
0.116643652322198	0.149488941397671	0.435224424531255	0.942116472530966	WBGene00003818	5.Ad.IAA	nsf-1	FALSE
-0.0899158563396673	0.129347896887964	0.486962921955835	0.954381631453293	WBGene00003821	5.Ad.IAA	nst-1	FALSE
0.0277526698167804	0.168009025976333	0.868797908210018	0.986375980962287	WBGene00003822	5.Ad.IAA	nsy-1	FALSE
0.130303518087243	0.172827494750825	0.45087845196399	0.944843965024578	WBGene00003825	5.Ad.IAA	ntl-2	FALSE
-0.0511887661856507	0.185825493906414	0.782957579554121	0.983988792141109	WBGene00003826	5.Ad.IAA	ntl-3	FALSE
0.286380323493455	0.147703134132774	0.0525145741129109	0.612440169627385	WBGene00003827	5.Ad.IAA	ntl-4	FALSE
0.401684387860499	0.119542649591219	0.000778927261424157	0.0551757225246967	WBGene00003828	5.Ad.IAA	nuc-1	FALSE
-0.0163578516691968	0.148893763825773	0.91251836698423	0.995982838980385	WBGene00003829	5.Ad.IAA	nud-1	FALSE
-0.138581172103308	0.157943426047072	0.380263878132258	0.932448799570987	WBGene00003830	5.Ad.IAA	num-1	FALSE
-0.0546272516416012	0.102221349435374	0.593063719362164	0.968651272439138	WBGene00003831	5.Ad.IAA	nuo-1	FALSE
-0.0531704605516909	0.177534068764918	0.764562839284059	0.983988792141109	WBGene00003834	5.Ad.IAA	nxf-1	FALSE
-0.185454592430052	0.196121761781692	0.344347819525437	0.922413924352196	WBGene00003835	5.Ad.IAA	nxf-2	FALSE
-0.0992054589364244	0.109217237852203	0.363703097698351	0.929486951115289	WBGene00003836	5.Ad.IAA	nxt-1	FALSE
0.310494818386085	0.279735609544165	0.267017062713083	0.890772352699815	WBGene00003837	5.Ad.IAA	oat-1	FALSE
-0.467223881155629	0.676793942870538	0.489974871008684	0.954381631453293	WBGene00003839	5.Ad.IAA	ocr-2	FALSE
0.00550046200775966	0.436014449673944	0.989934697552175	0.999860257939608	WBGene00003840	5.Ad.IAA	ocr-3	FALSE
0.203481043144371	0.424511638162837	0.631704084897791	0.970680445567934	WBGene00003842	5.Ad.IAA	oct-1	FALSE
-0.495984086461408	0.47589224795022	0.297310016099429	0.903510286012576	WBGene00003843	5.Ad.IAA	oct-2	FALSE
0.279416774437381	0.184036038692814	0.128945829704929	0.78262705949329	WBGene00003844	5.Ad.IAA	odc-1	FALSE
-0.363885912730017	0.345845018146074	0.292724001332555	0.901060168075933	WBGene00003847	5.Ad.IAA	blmp-1	FALSE
-0.565040259987418	1.31332039078331	0.66702256574343	0.974879046236052	WBGene00003848	5.Ad.IAA	odr-1	FALSE
-0.0375514867330446	0.186675395688632	0.840574036579392	0.984731798183462	WBGene00003851	5.Ad.IAA	odr-4	FALSE
0.112704942019028	0.175148940205406	0.519912310490284	0.959604015313941	WBGene00003858	5.Ad.IAA	ogt-1	FALSE
-0.261517199877597	0.243204078771076	0.282240704948715	0.897269600489562	WBGene00003860	5.Ad.IAA	oig-2	FALSE
0.373929827680222	0.456628825331217	0.412847865140536	0.940895084728886	WBGene00003861	5.Ad.IAA	oig-3	FALSE
0.038818301851123	0.132349838665157	0.769292309832669	0.983988792141109	WBGene00003864	5.Ad.IAA	oma-1	FALSE
0.308198408482612	0.113968869573439	0.00684622097848923	0.233845209211876	WBGene00003865	5.Ad.IAA	oma-2	FALSE
0.114151474766714	0.150142096656316	0.447081496405057	0.944507959101146	WBGene00003868	5.Ad.IAA	ooc-3	FALSE
0.10148008694052	0.149554818652755	0.497424453608589	0.954381631453293	WBGene00003870	5.Ad.IAA	ooc-5	FALSE
0.0978681426702374	0.31531362144693	0.75626934672039	0.983988792141109	WBGene00003876	5.Ad.IAA	pept-2	FALSE
0.10624057818037	0.227223241157018	0.640099024991245	0.972301423558938	WBGene00003877	5.Ad.IAA	pept-1	FALSE
-0.188488211280134	0.358352833393172	0.598898636387347	0.968775352007629	WBGene00003878	5.Ad.IAA	pept-3	FALSE
-0.97421147422752	0.776985480798523	0.209902039055612	0.855094685778196	WBGene00003879	5.Ad.IAA	ora-1	FALSE
0.0591220942021455	0.164159206476007	0.718734252844115	0.978098708860746	WBGene00003882	5.Ad.IAA	orc-2	FALSE
0.438810717481982	0.293546847960488	0.134951626961878	0.787974060465586	WBGene00003883	5.Ad.IAA	osm-1	FALSE
0.0633145387236658	0.46774570741792	0.892326437454276	0.991026271313938	WBGene00003884	5.Ad.IAA	osm-3	FALSE
-0.493208536770881	0.332550565276995	0.138045612613095	0.796200186724578	WBGene00003887	5.Ad.IAA	osm-7	FALSE
0.0158761676718318	0.185216205810939	0.931691430062344	0.996898764334319	WBGene00003891	5.Ad.IAA	osm-11	FALSE
-0.24300405831023	0.449449008423249	0.588734349862012	0.968651272439138	WBGene00003892	5.Ad.IAA	osm-12	FALSE
0.136295242613339	0.149000971527634	0.360334857308419	0.929486951115289	WBGene00003893	5.Ad.IAA	ost-1	FALSE
-0.120011645935122	0.16605614892298	0.469853605666001	0.949796744249494	WBGene00003898	5.Ad.IAA	oxi-1	FALSE
-0.0126803481815764	0.120215631685084	0.915994917017808	0.996793119893196	WBGene00003901	5.Ad.IAA	paa-1	FALSE
0.125909718787433	0.126948763139201	0.321287658885726	0.917048004430788	WBGene00003902	5.Ad.IAA	pab-1	FALSE
0.0664113612278896	0.120963053895718	0.582990445975237	0.968651272439138	WBGene00003903	5.Ad.IAA	pab-2	FALSE
0.122230184554086	0.120237510804976	0.309356693050652	0.91206223135165	WBGene00003904	5.Ad.IAA	pabp-2	FALSE
-0.103727124965774	0.141410799763993	0.463243597073622	0.948305540353122	WBGene00003905	5.Ad.IAA	pad-1	FALSE
0.221102609542781	0.286826511047582	0.440790899854977	0.943942619415471	WBGene00003907	5.Ad.IAA	paf-2	FALSE
0.0554922610490565	0.170045031828199	0.744168171524453	0.983216540830226	WBGene00003911	5.Ad.IAA	pak-1	FALSE
-0.121753578652683	0.136239442650742	0.371496611515693	0.931729133808123	WBGene00003912	5.Ad.IAA	pal-1	FALSE
-0.101264143819264	0.102298184579422	0.322226961339424	0.917048004430788	WBGene00003914	5.Ad.IAA	pam-1	FALSE
0.288883717741425	0.205218558236919	0.159223453690519	0.816504434277087	WBGene00003915	5.Ad.IAA	pan-1	FALSE
-0.0786150399170803	0.14764239101123	0.594401002303244	0.968651272439138	WBGene00003916	5.Ad.IAA	par-1	FALSE
-0.165049058607102	0.184062020164388	0.369877149874947	0.931729133808123	WBGene00003917	5.Ad.IAA	par-2	FALSE
-0.151014909973474	0.112233793692585	0.178451340740715	0.83685432638371	WBGene00003918	5.Ad.IAA	par-3	FALSE
-0.132355480283413	0.238133948733962	0.578345772234077	0.968600651203905	WBGene00003919	5.Ad.IAA	par-4	FALSE
0.0140246859781898	0.0889216754841256	0.874677800524825	0.986991679419992	WBGene00003920	5.Ad.IAA	par-5	FALSE
-0.0849112557760243	0.168286682092207	0.613865708452581	0.970680445567934	WBGene00003921	5.Ad.IAA	par-6	FALSE
-0.0602544950317732	0.137427458320418	0.661063135425633	0.974879046236052	WBGene00003922	5.Ad.IAA	pas-1	FALSE
-0.00866115089515111	0.112787335102298	0.938789114771294	0.996959580545491	WBGene00003923	5.Ad.IAA	pas-2	FALSE
-0.0454903468153306	0.109757875951461	0.678536604668676	0.974879046236052	WBGene00003924	5.Ad.IAA	pas-3	FALSE
0.127282762063318	0.133092158410727	0.338895146932247	0.921633342579338	WBGene00003925	5.Ad.IAA	pas-4	FALSE
0.0447178937823029	0.117023750628	0.702367425339225	0.977989701704654	WBGene00003926	5.Ad.IAA	pas-5	FALSE
0.0305702395272791	0.143750621649849	0.831590907741766	0.984731798183462	WBGene00003927	5.Ad.IAA	pas-6	FALSE
0.0398545083869928	0.117401293462364	0.734253824405724	0.981588145936979	WBGene00003928	5.Ad.IAA	pas-7	FALSE
0.0968954379394913	0.245097573817745	0.692596308927634	0.976946040738366	WBGene00003929	5.Ad.IAA	pat-2	FALSE
0.0190834013221969	0.123186326223113	0.876888381906331	0.986991679419992	WBGene00003930	5.Ad.IAA	pat-3	FALSE
-0.0980747039635565	0.355577655867893	0.782687887866679	0.983988792141109	WBGene00003931	5.Ad.IAA	pat-4	FALSE
-0.150651380810993	0.286173845634479	0.598587332238524	0.968734376403455	WBGene00003932	5.Ad.IAA	pat-6	FALSE
-0.231844703650606	0.571120161542496	0.684781302048043	0.975116074667056	WBGene00003933	5.Ad.IAA	pat-9	FALSE
0.130099350183156	0.139666039570261	0.351593376749244	0.923543763712885	WBGene00003934	5.Ad.IAA	pat-10	FALSE
-0.0584279650430419	0.192687175771666	0.7617168313306	0.983988792141109	WBGene00003936	5.Ad.IAA	pat-12	FALSE
-0.222739692401303	0.202911730098856	0.27232800496681	0.89223792528899	WBGene00003941	5.Ad.IAA	pbo-1	FALSE
-0.0819760124768606	0.282593762652511	0.771751750079294	0.983988792141109	WBGene00003943	5.Ad.IAA	pbo-4	FALSE
0.100657426170783	0.113396304032469	0.374723369819089	0.931874086597663	WBGene00003947	5.Ad.IAA	pbs-1	FALSE
0.0596358159815883	0.125274978398965	0.634046363010514	0.97131734615967	WBGene00003948	5.Ad.IAA	pbs-2	FALSE
0.070331000797467	0.138098794362686	0.610555737150575	0.970680445567934	WBGene00003949	5.Ad.IAA	pbs-3	FALSE
-0.0457293814548758	0.12631601723976	0.717334381918424	0.978098708860746	WBGene00003950	5.Ad.IAA	pbs-4	FALSE
0.117722717352243	0.144492812507141	0.415226527600944	0.940895084728886	WBGene00003951	5.Ad.IAA	pbs-5	FALSE
0.222900347509626	0.12905632581928	0.0841397339975709	0.703680014804378	WBGene00003952	5.Ad.IAA	pbs-6	FALSE
0.200016344180708	0.126783135764588	0.11465160490925	0.764909430079881	WBGene00003953	5.Ad.IAA	pbs-7	FALSE
0.222186000817086	0.231572845023476	0.33732462818273	0.920774826868016	WBGene00003954	5.Ad.IAA	pcm-1	FALSE
-0.0931145116444206	0.100680302830226	0.355042214381854	0.927271211676356	WBGene00003955	5.Ad.IAA	pcn-1	FALSE
0.666041657898478	0.204631089343142	0.00113455868243468	0.0718576078457304	WBGene00003956	5.Ad.IAA	pcp-1	FALSE
0.0994894661778376	0.226034853502495	0.659827748226296	0.974879046236052	WBGene00003957	5.Ad.IAA	pcp-2	FALSE
-0.030889658021289	0.294981197074725	0.916600070771463	0.996793119893196	WBGene00003958	5.Ad.IAA	pcp-3	FALSE
0.30714208747892	0.478290690778852	0.520765314382723	0.959778576044069	WBGene00003959	5.Ad.IAA	pcp-4	FALSE
-0.225110239294897	0.252233184332721	0.372141725788509	0.931729133808123	WBGene00003960	5.Ad.IAA	pcs-1	FALSE
-0.221847498883328	0.146622936163814	0.130267538522691	0.78262705949329	WBGene00003961	5.Ad.IAA	pct-1	FALSE
0.038617236375947	0.0877487881105907	0.659872979005113	0.974879046236052	WBGene00003962	5.Ad.IAA	pdi-1	FALSE
0.299597711847194	0.12771401422587	0.0189838287862095	0.402360008939208	WBGene00003963	5.Ad.IAA	pdi-2	FALSE
-0.0270084710723349	0.0912020629279294	0.767124070648698	0.983988792141109	WBGene00003964	5.Ad.IAA	pdi-3	FALSE
0.347589160447906	0.275888887495398	0.207709687468705	0.853310831974869	WBGene00003965	5.Ad.IAA	pdk-1	FALSE
-0.110432902567223	0.147379740999959	0.45367124529337	0.945609948855012	WBGene00003967	5.Ad.IAA	pdr-1	FALSE
0.0316390868065203	0.489811466622274	0.948496928911067	0.996959580545491	WBGene00003968	5.Ad.IAA	peb-1	FALSE
0.735853756308658	0.673968568318996	0.274911317076948	0.892852549940511	WBGene00003969	5.Ad.IAA	pef-1	FALSE
0.471677427463272	0.23018273103381	0.0404480932923096	0.543023217553987	WBGene00003970	5.Ad.IAA	pek-1	FALSE
0.219586226759974	0.183375212501343	0.23112360286907	0.8739407919793	WBGene00003975	5.Ad.IAA	pen-2	FALSE
0.339310145235036	0.396056306048604	0.391598549387727	0.936503989604299	WBGene00003978	5.Ad.IAA	pes-4	FALSE
-0.195545358707844	0.386259994088776	0.612678911213304	0.970680445567934	WBGene00003979	5.Ad.IAA	pes-5	FALSE
-0.281560137168935	0.286926450128314	0.326446177264797	0.917048004430788	WBGene00003980	5.Ad.IAA	pes-7	FALSE
-0.128477522748098	0.121850530421962	0.291706118950375	0.901060168075933	WBGene00003982	5.Ad.IAA	pes-9	FALSE
-0.128350655292024	0.225479225119723	0.569196705745856	0.966448067098222	WBGene00003986	5.Ad.IAA	mct-4	FALSE
-0.166348186980473	0.441867142579819	0.706570098487012	0.977989701704654	WBGene00003987	5.Ad.IAA	pes-23	FALSE
0.210979868226574	0.119487323187889	0.0774446451609376	0.692684541561175	WBGene00003989	5.Ad.IAA	pfn-1	FALSE
0.183213451887071	0.160193964027531	0.252749069850601	0.883073577091746	WBGene00003990	5.Ad.IAA	pfn-2	FALSE
0.742344137598345	0.308750789779357	0.0162013718045609	0.375198779193934	WBGene00003991	5.Ad.IAA	pfn-3	FALSE
0.0960258628518347	0.160816406807838	0.550430711366891	0.965137895628905	WBGene00003992	5.Ad.IAA	pgl-1	FALSE
0.379646298288607	0.245855822696248	0.122544088318865	0.777565694742707	WBGene00003993	5.Ad.IAA	pgl-2	FALSE
0.0650782256065573	0.158598311524115	0.6815612036943	0.974879046236052	WBGene00003994	5.Ad.IAA	pgl-3	FALSE
-0.243765539788173	0.181773254863462	0.179906869268073	0.837465309731666	WBGene00003995	5.Ad.IAA	pgp-1	FALSE
-0.295083374364649	0.207675178158823	0.155349033951525	0.812356992984978	WBGene00003996	5.Ad.IAA	pgp-2	FALSE
-0.540396869257704	0.242730304076308	0.025992330467909	0.463205599159962	WBGene00003997	5.Ad.IAA	pgp-3	FALSE
-0.0722173529797715	0.277632687783251	0.794772493950932	0.984731798183462	WBGene00003998	5.Ad.IAA	pgp-4	FALSE
-0.359841212146704	0.260614741054923	0.167358900473116	0.827126302690423	WBGene00003999	5.Ad.IAA	pgp-5	FALSE
0.182973821590224	0.360256132332906	0.611523996500167	0.970680445567934	WBGene00004000	5.Ad.IAA	pgp-6	FALSE
0.0793704853472252	0.255589309212527	0.756150996975143	0.983988792141109	WBGene00004002	5.Ad.IAA	pgp-8	FALSE
-0.123253745206725	0.223060791770535	0.580566967408576	0.968600651203905	WBGene00004003	5.Ad.IAA	pgp-9	FALSE
0.0364473582216479	0.394997253088001	0.926481588880755	0.996793119893196	WBGene00004004	5.Ad.IAA	pgp-10	FALSE
0.107420543688663	0.462726000361327	0.816423688561995	0.984731798183462	WBGene00004005	5.Ad.IAA	pgp-11	FALSE
0.289502067437655	0.33075433039622	0.381422532192575	0.932987471180049	WBGene00004006	5.Ad.IAA	pgp-12	FALSE
-0.171699380745243	0.408523800939003	0.674271982802731	0.974879046236052	WBGene00004007	5.Ad.IAA	pgp-13	FALSE
0.360729410070368	0.392194253189645	0.357691761783463	0.928588018009447	WBGene00004008	5.Ad.IAA	pgp-14	FALSE
-0.968854992546308	0.537029058008868	0.0712153781147416	0.673792597681391	WBGene00004009	5.Ad.IAA	pgp-15	FALSE
-0.276180462553589	0.315801683601034	0.381825525310656	0.932987471180049	WBGene00004013	5.Ad.IAA	pha-4	FALSE
-0.108161502391814	0.139625418223166	0.438543658183753	0.942951828958104	WBGene00004014	5.Ad.IAA	phb-1	FALSE
0.0770527952486902	0.116059471979943	0.506749287656605	0.956781038005106	WBGene00004015	5.Ad.IAA	phb-2	FALSE
0.298085896923937	0.397613519459879	0.453442920198444	0.945609948855012	WBGene00004016	5.Ad.IAA	phf-5	FALSE
0.799804325540556	0.65382228288952	0.221225920009548	0.864152282578664	WBGene00004017	5.Ad.IAA	phg-1	FALSE
-0.791147149571655	0.305060549874513	0.00950293451765178	0.28032355055221	WBGene00004020	5.Ad.IAA	pho-1	FALSE
-0.0768043675623027	0.293936890286953	0.793864686792758	0.984731798183462	WBGene00004023	5.Ad.IAA	pho-4	FALSE
-0.0112541899685639	0.317047548327661	0.97168355636257	0.999370161960694	WBGene00004025	5.Ad.IAA	phy-2	FALSE
0.147236548270842	0.162187999292249	0.363976461687601	0.929486951115289	WBGene00004027	5.Ad.IAA	pie-1	FALSE
0.0922930517104485	0.221208075748921	0.676515453190203	0.974879046236052	WBGene00004028	5.Ad.IAA	pif-1	FALSE
-0.642390052567177	0.507918766600349	0.205961106605203	0.852261043358272	WBGene00004029	5.Ad.IAA	pik-1	FALSE
-0.227562821410357	0.354997343297867	0.521505251845535	0.959778576044069	WBGene00004030	5.Ad.IAA	pin-2	FALSE
-0.250742326706655	0.147555177461052	0.0892603578868983	0.711571220649286	WBGene00004031	5.Ad.IAA	pis-1	FALSE
0.0756512450886342	0.1262713838999	0.549095328678845	0.965137895628905	WBGene00004032	5.Ad.IAA	pkc-1	FALSE
0.195184013503751	0.257542789389802	0.448528672635639	0.944507959101146	WBGene00004033	5.Ad.IAA	pkc-2	FALSE
-0.155138258875246	0.141252617048966	0.272071937176494	0.89223792528899	WBGene00004034	5.Ad.IAA	pkc-3	FALSE
0.376671554859602	0.571560277902253	0.509880790515505	0.957227342867925	WBGene00004035	5.Ad.IAA	pkd-2	FALSE
-0.108776315833937	0.2999302897402	0.716849923897372	0.978098708860746	WBGene00004036	5.Ad.IAA	plc-1	FALSE
0.343563585532348	0.219445647885799	0.11744284595044	0.767772310566319	WBGene00004037	5.Ad.IAA	plc-2	FALSE
0.0853858814097765	0.217801913295379	0.695032664248888	0.977411186807885	WBGene00004038	5.Ad.IAA	plc-3	FALSE
-0.0175406627968307	0.154600251713295	0.90966731845984	0.995030842218576	WBGene00004039	5.Ad.IAA	plc-4	FALSE
0.000579894727633386	0.137078092796837	0.996624641760284	0.999860257939608	WBGene00004040	5.Ad.IAA	pld-1	FALSE
-0.503977231563276	0.446576140109468	0.259093640333483	0.887897189809667	WBGene00004041	5.Ad.IAA	plg-1	FALSE
-0.0839829911195996	0.123227292440488	0.495536732287841	0.954381631453293	WBGene00004042	5.Ad.IAA	plk-1	FALSE
-0.0956755539714952	0.210729673961897	0.649814201629351	0.973963859406899	WBGene00004043	5.Ad.IAA	plk-2	FALSE
-0.0708797134602586	0.107330553706651	0.509005446191149	0.957205442435973	WBGene00004044	5.Ad.IAA	plk-3	FALSE
-0.591589126817665	0.446721476785423	0.185406495967027	0.837571947576496	WBGene00004045	5.Ad.IAA	pll-1	FALSE
-0.0863038687242814	0.110845208955235	0.43621650058992	0.942116472530966	WBGene00004046	5.Ad.IAA	plp-1	FALSE
0.0418065616062881	0.176650728422415	0.812918811079174	0.984731798183462	WBGene00004047	5.Ad.IAA	plx-1	FALSE
0.136409775208514	0.356405517129002	0.701914368069572	0.977989701704654	WBGene00004048	5.Ad.IAA	plx-2	FALSE
-0.0648114083544669	0.128038203564624	0.612724644473705	0.970680445567934	WBGene00004049	5.Ad.IAA	parp-1	FALSE
-0.00740951546898647	0.132715657768824	0.955477233889379	0.997598781686934	WBGene00004050	5.Ad.IAA	parp-2	FALSE
-0.0716996536906089	0.165079549555841	0.664045949910156	0.974879046236052	WBGene00004051	5.Ad.IAA	parg-1	FALSE
-0.131690225220311	0.153321412689432	0.390386822785363	0.935937412810065	WBGene00004053	5.Ad.IAA	tank-1	FALSE
0.103701930446834	0.300500084400287	0.730020816249797	0.98043334521162	WBGene00004055	5.Ad.IAA	pmk-1	FALSE
-0.0770040377765976	0.369982185381566	0.835128211463997	0.984731798183462	WBGene00004056	5.Ad.IAA	pmk-2	FALSE
-0.508703759251807	0.369650084452243	0.168766995950629	0.827465503369957	WBGene00004057	5.Ad.IAA	pmk-3	FALSE
-1.03163636164718	0.231019197600557	7.98494570133332e-06	0.002323619199088	WBGene00004058	5.Ad.IAA	pmp-1	FALSE
-0.236984687712138	0.202675412797728	0.242290081182572	0.878954617281924	WBGene00004059	5.Ad.IAA	pmp-2	FALSE
-0.0267821820779286	0.148714668827327	0.857081082369079	0.98539156581611	WBGene00004060	5.Ad.IAA	pmp-3	FALSE
0.606410653383512	0.244620172794153	0.0131755466256635	0.33524177433487	WBGene00004061	5.Ad.IAA	pmp-4	FALSE
0.310755133652083	0.27458016283739	0.257741032992451	0.886174747517915	WBGene00004062	5.Ad.IAA	pmp-5	FALSE
0.070387742291295	0.224706557890309	0.754096099174749	0.983988792141109	WBGene00004063	5.Ad.IAA	pmr-1	FALSE
0.1604618872195	0.158501938238433	0.311363347923608	0.91206223135165	WBGene00004064	5.Ad.IAA	pms-2	FALSE
0.0263341971676614	0.16361611626838	0.872131899163565	0.986991679419992	WBGene00004068	5.Ad.IAA	pnk-1	FALSE
-0.127752622846892	0.129087271768997	0.322339902645518	0.917048004430788	WBGene00004075	5.Ad.IAA	pod-1	FALSE
-0.057170468531396	0.117714457876272	0.627200628373001	0.970680445567934	WBGene00004076	5.Ad.IAA	pod-2	FALSE
0.0986486162777811	0.266287159744409	0.711040124604732	0.978098708860746	WBGene00004077	5.Ad.IAA	pop-1	FALSE
0.0567097762203616	0.0951792907504182	0.551295121875403	0.965137895628905	WBGene00004078	5.Ad.IAA	pos-1	FALSE
-0.0496869281401086	0.298811963171549	0.867935353948551	0.986132105418544	WBGene00004083	5.Ad.IAA	pph-1	FALSE
-0.0225103966675305	0.257161913230751	0.930247105077809	0.996898764334319	WBGene00004085	5.Ad.IAA	pph-4.1	FALSE
-0.0227462996797557	0.165258993347321	0.890524693040299	0.990414213960772	WBGene00004086	5.Ad.IAA	pph-4.2	FALSE
-0.219179727946882	0.147802671068147	0.138095323684123	0.796200186724578	WBGene00004087	5.Ad.IAA	ppk-1	FALSE
0.146858920680557	0.1664379465404	0.377579774807734	0.932448799570987	WBGene00004088	5.Ad.IAA	ppk-2	FALSE
0.0351809815401566	0.174116677960433	0.839874462566471	0.984731798183462	WBGene00004089	5.Ad.IAA	ppk-3	FALSE
0.230140004784947	0.168142271314619	0.171086229913539	0.828581606176201	WBGene00004090	5.Ad.IAA	eif-2Bgamma	FALSE
-0.047411844363604	0.129749631671977	0.714805196744732	0.978098708860746	WBGene00004091	5.Ad.IAA	pps-1	FALSE
1.48499188622573	0.331816258765996	7.62884013206264e-06	0.0022816589361644	WBGene00004092	5.Ad.IAA	ppt-1	FALSE
-0.167712240475682	0.337921654053642	0.619679168252977	0.970680445567934	WBGene00004093	5.Ad.IAA	ppw-1	FALSE
0.069875454679486	0.151184647103051	0.643947812198308	0.972833744063307	WBGene00004094	5.Ad.IAA	ppw-2	FALSE
0.035911211705298	0.134635619434899	0.789677894897746	0.984731798183462	WBGene00004095	5.Ad.IAA	pqe-1	FALSE
-0.55433242107283	0.23928967582795	0.0205269081297754	0.419370778315103	WBGene00004096	5.Ad.IAA	pqm-1	FALSE
0.00219466232405765	0.137339430755912	0.98725047385991	0.999860257939608	WBGene00004101	5.Ad.IAA	hgrs-1	FALSE
0.396761847638047	0.164805984452053	0.016064447103241	0.375198779193934	WBGene00004105	5.Ad.IAA	szy-20	FALSE
0.291183780863261	0.216728301222867	0.179096228837322	0.83731180889772	WBGene00004106	5.Ad.IAA	pqn-15	FALSE
-0.225848533359602	0.347300442065474	0.515500212712849	0.958128535750286	WBGene00004108	5.Ad.IAA	pqn-18	FALSE
0.0611543662815935	0.126637832799142	0.629161376795782	0.970680445567934	WBGene00004109	5.Ad.IAA	stam-1	FALSE
0.0631857271322557	0.120748622288073	0.600777180655514	0.969073843313547	WBGene00004110	5.Ad.IAA	pqn-20	FALSE
0.0224623977264286	0.19988716929073	0.910525771132463	0.995030842218576	WBGene00004111	5.Ad.IAA	pqn-21	FALSE
0.0117101742013294	0.182972371819107	0.948970477449516	0.996959580545491	WBGene00004112	5.Ad.IAA	pqn-22	FALSE
-0.0500620748553556	0.170611443009005	0.769195472317117	0.983988792141109	WBGene00004113	5.Ad.IAA	pqn-24	FALSE
-0.481783366757435	0.26694611675661	0.071106561888178	0.67335475096747	WBGene00004114	5.Ad.IAA	pqn-25	FALSE
0.0314078014316956	0.568651027037676	0.955953540387766	0.997649682015613	WBGene00004115	5.Ad.IAA	pqn-26	FALSE
-0.0941174316014949	0.188195284578462	0.617001037897362	0.970680445567934	WBGene00004116	5.Ad.IAA	pqn-27	FALSE
0.0521207495486016	0.158823880429154	0.742785430065449	0.983216540830226	WBGene00004117	5.Ad.IAA	sin-3	FALSE
-0.164925217927022	0.579659638537923	0.776011304455097	0.983988792141109	WBGene00004118	5.Ad.IAA	pqn-29	FALSE
-0.465538267066728	0.273815148954912	0.0890948568520052	0.711571220649286	WBGene00004119	5.Ad.IAA	pqn-31	FALSE
0.00687326883737064	0.372736141524318	0.985287811681625	0.999860257939608	WBGene00004120	5.Ad.IAA	pqn-32	FALSE
0.165786241584165	0.246310183831388	0.50089695730678	0.954381631453293	WBGene00004121	5.Ad.IAA	ptrn-1	FALSE
0.120664711952849	0.357836513413195	0.735961419479904	0.982128341192667	WBGene00004122	5.Ad.IAA	pqn-35	FALSE
-1.0750244034197	0.487189532409866	0.0273431679066645	0.476350342086221	WBGene00004123	5.Ad.IAA	pqn-36	FALSE
-0.097653896307849	0.508364115176642	0.847668266585888	0.98539156581611	WBGene00004124	5.Ad.IAA	pqn-37	FALSE
-0.01998595971002	0.185313028639397	0.914114895767106	0.996514085384418	WBGene00004125	5.Ad.IAA	mdt-30	FALSE
0.155650605042735	0.215048468596538	0.469192745205591	0.949796744249494	WBGene00004126	5.Ad.IAA	pqn-39	FALSE
0.110973183549386	0.109559057759022	0.311104379457248	0.91206223135165	WBGene00004128	5.Ad.IAA	pqn-41	FALSE
-0.178996764883911	0.390355396273395	0.646558640989078	0.973963859406899	WBGene00004129	5.Ad.IAA	pqn-42	FALSE
-0.0428373316277492	0.167867246874649	0.798579625928039	0.984731798183462	WBGene00004130	5.Ad.IAA	ketn-1	FALSE
-0.0456181379132233	0.160383338265036	0.776079414050548	0.983988792141109	WBGene00004131	5.Ad.IAA	pqn-44	FALSE
0.183760073572936	0.0944870014841482	0.0517968202538224	0.608470351626381	WBGene00004132	5.Ad.IAA	ifet-1	FALSE
0.363839446967906	0.277835103334364	0.190347518743696	0.837571947576496	WBGene00004134	5.Ad.IAA	myrf-1	FALSE
-0.0674602261695653	0.225033087383947	0.76434562524456	0.983988792141109	WBGene00004135	5.Ad.IAA	pqn-48	FALSE
-0.04377619859723	0.147130045599394	0.766058814894339	0.983988792141109	WBGene00004136	5.Ad.IAA	pqn-51	FALSE
-0.0448148909527581	0.156319075528455	0.774350796451967	0.983988792141109	WBGene00004138	5.Ad.IAA	pqn-53	FALSE
-1.00758479025981	0.468346810844666	0.0314474261443316	0.509607112852369	WBGene00004139	5.Ad.IAA	pqn-54	FALSE
0.274620743944273	0.219433474542152	0.210752528144057	0.856640543658583	WBGene00004140	5.Ad.IAA	ebax-1	FALSE
0.0891335607778	0.10688550971184	0.40432819352473	0.937388747723069	WBGene00004143	5.Ad.IAA	pqn-59	FALSE
-0.995749361693456	0.475450881369502	0.0362309087324364	0.529392802135489	WBGene00004144	5.Ad.IAA	pqn-60	FALSE
0.0982916732412652	0.449035798232661	0.826731872349819	0.984731798183462	WBGene00004145	5.Ad.IAA	pqn-62	FALSE
0.0185258810516352	0.126171880447403	0.883265805317008	0.987876839488016	WBGene00004147	5.Ad.IAA	larp-5	FALSE
0.301634042032749	0.143933525936539	0.0361134054936809	0.529392802135489	WBGene00004148	5.Ad.IAA	pqn-65	FALSE
0.386624642488582	0.389882345062698	0.321371024345445	0.917048004430788	WBGene00004151	5.Ad.IAA	pqn-68	FALSE
0.0973088975318872	0.131558892486846	0.459506107634172	0.945985135926792	WBGene00004152	5.Ad.IAA	pqn-70	FALSE
-0.377086212034239	0.41609884056845	0.364807819621194	0.929486951115289	WBGene00004154	5.Ad.IAA	pqn-72	FALSE
-0.0288151812664406	0.466260246247538	0.950721594429212	0.996959580545491	WBGene00004156	5.Ad.IAA	pqn-74	FALSE
0.070109243147067	0.271092810478563	0.795930669127832	0.984731798183462	WBGene00004157	5.Ad.IAA	pqn-75	FALSE
-0.148102767487783	0.205848109032353	0.471847704300408	0.949796744249494	WBGene00004161	5.Ad.IAA	pqn-80	FALSE
-0.00104957144217748	0.184590380892093	0.995463293738509	0.999860257939608	WBGene00004163	5.Ad.IAA	pqn-82	FALSE
-0.0545890181298494	0.163789796928141	0.738917614240097	0.983216540830226	WBGene00004164	5.Ad.IAA	pqn-83	FALSE
0.0349437877029055	0.142139720160117	0.805805226132237	0.984731798183462	WBGene00004166	5.Ad.IAA	pqn-85	FALSE
0.099228721275825	0.104766999949377	0.34356887932731	0.922413924352196	WBGene00004167	5.Ad.IAA	pqn-87	FALSE
-0.135325291075259	0.390725787402384	0.729084668709849	0.980029660122736	WBGene00004169	5.Ad.IAA	pqn-89	FALSE
-0.335346726733646	0.229350381970688	0.143697642087908	0.801891766427574	WBGene00004172	5.Ad.IAA	pqn-92	FALSE
-0.238562934732653	0.481972218154674	0.620619618898287	0.970680445567934	WBGene00004173	5.Ad.IAA	pqn-94	FALSE
0.133022257345143	0.495411321568784	0.788307767507246	0.984731798183462	WBGene00004174	5.Ad.IAA	abu-14	FALSE
0.122005181346631	0.236408194886919	0.605799599055598	0.97048717200292	WBGene00004175	5.Ad.IAA	pqn-96	FALSE
-0.116008560185351	0.168824237654316	0.491984531425777	0.954381631453293	WBGene00004178	5.Ad.IAA	prg-1	FALSE
-0.30596064589463	0.222077771263076	0.168290228404673	0.827126302690423	WBGene00004179	5.Ad.IAA	prg-2	FALSE
0.286151255225387	0.192668097068739	0.13749003082364	0.796200186724578	WBGene00004180	5.Ad.IAA	pri-1	FALSE
0.0884490772196813	0.152754921772006	0.562571603787867	0.965239235681549	WBGene00004181	5.Ad.IAA	pri-2	FALSE
[truncated: 30,199 more rows]
