# Supplementary material for: Engineering the auxin-inducible degron system for tunable in vivo control of organismal physiology
Source: Nat Commun. 2025 Dec 12;16:10848. doi: 10.1038/s41467-025-66347-x (PMC12700905; doi:10.1038/s41467-025-66347-x)
Supplement: Supplementary file 4 — Supplementary Data 1–4 [file 41467_2025_66347_MOESM4_ESM.zip › Supplementary Data/Supplementary Data 2- degron component effects.csv]

log2FoldChange	lfcSE	pvalue	padj	GeneName	label	GeneSymbol	sig
-0.0566856543012171	0.129938986298735	0.662656630085643	0.938411191912498	WBGene00000001	eft3p_F79A_0xAID	aap-1	FALSE
-0.373155878845677	0.601714783208033	0.535156349313204	0.897774056822201	WBGene00000002	eft3p_F79A_0xAID	aat-1	FALSE
0.777949013181239	0.388412470631901	0.0451886655270774	0.4363644499821	WBGene00000003	eft3p_F79A_0xAID	aat-2	FALSE
0.144110227729996	0.224129552696033	0.520238791554226	0.890297313936144	WBGene00000004	eft3p_F79A_0xAID	aat-3	FALSE
0.139522329739604	0.369978004065756	0.706092011376356	0.944526361844853	WBGene00000005	eft3p_F79A_0xAID	aat-4	FALSE
-0.330935210242049	0.409702220979616	0.419236985506705	0.85609878844607	WBGene00000006	eft3p_F79A_0xAID	aat-5	FALSE
-0.593038741263676	0.367761467307951	0.106839360482723	0.592118253758039	WBGene00000007	eft3p_F79A_0xAID	aat-6	FALSE
-0.332087327829792	0.192595303838854	0.0846581537272684	0.55268206773394	WBGene00000010	eft3p_F79A_0xAID	aat-9	FALSE
2.12643638707384	1.18827678325366	0.0735322850636719	0.520869811368786	WBGene00000013	eft3p_F79A_0xAID	abf-2	FALSE
0.0624987072438788	0.276061774352833	0.820895056363044	0.968797939390942	WBGene00000016	eft3p_F79A_0xAID	abf-5	FALSE
-0.219756194973012	0.306445170530929	0.473303611109465	0.877514918004129	WBGene00000017	eft3p_F79A_0xAID	abf-6	FALSE
0.122070542346871	0.186350661866428	0.51243023758238	0.889523756395828	WBGene00000018	eft3p_F79A_0xAID	abl-1	FALSE
-0.456874032007146	1.18766174975787	0.700471825685496	0.943337104084519	WBGene00000019	eft3p_F79A_0xAID	abt-1	FALSE
-0.281583667996324	0.297357329433188	0.343662295810737	0.825292470173375	WBGene00000020	eft3p_F79A_0xAID	abt-2	FALSE
-1.1245869015692	0.780713440941518	0.149737147466068	0.664558889846311	WBGene00000021	eft3p_F79A_0xAID	abt-3	FALSE
-0.340241646485723	0.175998674582584	0.0532108589584515	0.461739730102834	WBGene00000022	eft3p_F79A_0xAID	abt-4	FALSE
-1.98784549759055	0.996757293202845	0.0461179175198928	0.439815427756143	WBGene00000023	eft3p_F79A_0xAID	abt-5	FALSE
0.0465345502877263	0.911562644798525	0.959286309997444	0.991382540807717	WBGene00000031	eft3p_F79A_0xAID	abu-8	FALSE
0.00913574567944526	0.788440402002053	0.9907550306873	0.99945840697522	WBGene00000033	eft3p_F79A_0xAID	abu-10	FALSE
-0.157867692704967	0.429378087034756	0.713122349411323	0.945395000568249	WBGene00000035	eft3p_F79A_0xAID	ace-1	FALSE
-0.644941695789381	0.646444676564762	0.318436977409406	0.807491977335628	WBGene00000036	eft3p_F79A_0xAID	ace-2	FALSE
1.65211537925918	0.741939239949041	0.0259637905499654	0.350315955954232	WBGene00000038	eft3p_F79A_0xAID	ace-4	FALSE
0.14229222207708	0.0851230342711994	0.0946019313224146	0.568984903088886	WBGene00000040	eft3p_F79A_0xAID	aco-1	FALSE
-0.0264709361615428	0.0810945487655236	0.744106108110264	0.95359486790725	WBGene00000041	eft3p_F79A_0xAID	aco-2	FALSE
0.506423606002636	0.745288682108187	0.496821153088179	0.885370629043893	WBGene00000043	eft3p_F79A_0xAID	acr-3	FALSE
-0.629761258060614	1.08079826777065	0.560107665721427	0.908332471235898	WBGene00000044	eft3p_F79A_0xAID	acr-5	FALSE
-1.44223556877805	0.700261687131529	0.0394399938071088	0.415916173673987	WBGene00000051	eft3p_F79A_0xAID	acr-12	FALSE
-0.432269040546887	0.729591092197301	0.553528374345288	0.905303399918576	WBGene00000056	eft3p_F79A_0xAID	acr-17	FALSE
-0.577030019009032	0.470220091092438	0.219766670231325	0.733714027404862	WBGene00000057	eft3p_F79A_0xAID	acr-18	FALSE
-1.47753582725322	1.12848016551732	0.190427724844654	0.70762470737765	WBGene00000058	eft3p_F79A_0xAID	acr-19	FALSE
-0.0154610560116013	0.0613855092976371	0.801142961729144	0.964055486333376	WBGene00000063	eft3p_F79A_0xAID	act-1	FALSE
-0.039124366078165	0.052801128796104	0.458708028324956	0.870604685301397	WBGene00000064	eft3p_F79A_0xAID	act-2	FALSE
-0.139804528799407	0.0714862321598409	0.0505023109803375	0.456559399265525	WBGene00000065	eft3p_F79A_0xAID	act-3	FALSE
-0.0726474307371234	0.0904436391739568	0.421839339605044	0.857779824273372	WBGene00000066	eft3p_F79A_0xAID	act-4	FALSE
0.193248112654817	0.0759816413695647	0.0109794339421662	0.242742433789125	WBGene00000067	eft3p_F79A_0xAID	act-5	FALSE
-0.930443394636952	0.407292513203172	0.0223445194827004	0.333218062701157	WBGene00000068	eft3p_F79A_0xAID	acy-1	FALSE
-0.259105830122383	0.374788366017398	0.489352501755915	0.883588785234086	WBGene00000070	eft3p_F79A_0xAID	acy-3	FALSE
-0.384368780179299	0.366322217051921	0.294056547839456	0.792506605037689	WBGene00000071	eft3p_F79A_0xAID	acy-4	FALSE
-0.306804956451837	0.322704646753744	0.341741505928099	0.824140030880674	WBGene00000072	eft3p_F79A_0xAID	add-1	FALSE
-0.345986227832651	0.182011065862529	0.057314109655646	0.474328223414558	WBGene00000073	eft3p_F79A_0xAID	add-2	FALSE
-0.137284057602874	0.20022250420758	0.492929125857461	0.884820428243202	WBGene00000074	eft3p_F79A_0xAID	adm-2	FALSE
-0.180288326017962	0.216964538358899	0.405997598154947	0.851290217803813	WBGene00000075	eft3p_F79A_0xAID	adm-4	FALSE
-0.135748920083044	0.194518654830301	0.485257897901961	0.881669218142155	WBGene00000079	eft3p_F79A_0xAID	adr-1	FALSE
0.0454075876170982	0.106168612831896	0.668874543423872	0.938586238634801	WBGene00000080	eft3p_F79A_0xAID	adr-2	FALSE
-0.167962776357295	0.108446053948491	0.12142641745919	0.615520993944965	WBGene00000081	eft3p_F79A_0xAID	ads-1	FALSE
-0.184794007400017	0.682823547449776	0.786673963112269	0.961972594779206	WBGene00000082	eft3p_F79A_0xAID	adt-1	FALSE
-0.41039927231252	0.224437398674539	0.0674641984591312	0.501302294554496	WBGene00000083	eft3p_F79A_0xAID	adt-2	FALSE
-0.648715295176038	0.34374501758675	0.059133548445148	0.479435930804901	WBGene00000084	eft3p_F79A_0xAID	aex-1	FALSE
-0.0782886020941585	0.687867865158777	0.909385691052044	0.982329875158242	WBGene00000085	eft3p_F79A_0xAID	aex-2	FALSE
0.14091675226458	0.409881541368153	0.730997657425736	0.948808483127857	WBGene00000086	eft3p_F79A_0xAID	aex-3	FALSE
-0.0760132203626869	0.216503406605304	0.725517228524272	0.947714977377961	WBGene00000088	eft3p_F79A_0xAID	aex-5	FALSE
-1.47859818194522	0.652021663084992	0.0233466881230578	0.339946154523929	WBGene00000089	eft3p_F79A_0xAID	aex-6	FALSE
0.0568856333700519	0.106807897323506	0.594312140546317	0.917452281623929	WBGene00000090	eft3p_F79A_0xAID	age-1	FALSE
-0.432113632978995	0.195305919946317	0.0269323888440151	0.354500037510404	WBGene00000092	eft3p_F79A_0xAID	ags-3	FALSE
0.0144674845978058	0.193725535333332	0.940469067837537	0.988822049643216	WBGene00000093	eft3p_F79A_0xAID	agt-1	FALSE
0.0693173596597168	0.122527405604235	0.571577723928017	0.9112705444051	WBGene00000094	eft3p_F79A_0xAID	agt-2	FALSE
0.0317514427070607	0.254438231859981	0.900689506408544	0.981749738358047	WBGene00000095	eft3p_F79A_0xAID	aha-1	FALSE
0.317785304850302	0.144554370438242	0.0279221027551387	0.36134288505358	WBGene00000097	eft3p_F79A_0xAID	aip-1	FALSE
-0.0287953250223412	0.0748200973712674	0.700340525428103	0.943337104084519	WBGene00000098	eft3p_F79A_0xAID	air-1	FALSE
0.00438608696562258	0.108947489181587	0.967886860059488	0.993062030322662	WBGene00000099	eft3p_F79A_0xAID	air-2	FALSE
-0.0740677906906031	0.137738371511607	0.590754761283831	0.915966214965355	WBGene00000100	eft3p_F79A_0xAID	ajm-1	FALSE
-0.100772140136851	0.0811602508016113	0.214367932330715	0.731541638726172	WBGene00000101	eft3p_F79A_0xAID	aka-1	FALSE
0.0511198806903857	0.0922480547647362	0.579471585984522	0.912885702216302	WBGene00000102	eft3p_F79A_0xAID	akt-1	FALSE
0.374167219918745	0.40602716950789	0.35677249759562	0.828948056175649	WBGene00000103	eft3p_F79A_0xAID	akt-2	FALSE
0.0253281286146228	0.166823229014564	0.879324056402025	0.979159762361075	WBGene00000105	eft3p_F79A_0xAID	alg-1	FALSE
0.214237266684095	0.129469094920027	0.0979779131674142	0.572708029898778	WBGene00000106	eft3p_F79A_0xAID	alg-2	FALSE
0.0149775226615779	0.067274193484777	0.823820373837145	0.969724933322897	WBGene00000107	eft3p_F79A_0xAID	alh-1	FALSE
-0.261839139748705	0.123591782410751	0.0341259354290752	0.396796918752541	WBGene00000109	eft3p_F79A_0xAID	alh-3	FALSE
-0.0161836661484233	0.0950467068140239	0.864797278867926	0.974328775293354	WBGene00000110	eft3p_F79A_0xAID	alh-4	FALSE
0.0212864994329634	0.121442333234335	0.860859061584167	0.97352833705179	WBGene00000112	eft3p_F79A_0xAID	alh-6	FALSE
0.225623707062356	0.225723650943854	0.317524830528619	0.806330522631276	WBGene00000113	eft3p_F79A_0xAID	alh-7	FALSE
-0.00359283440825273	0.077915705344175	0.963221130881792	0.991382540807717	WBGene00000114	eft3p_F79A_0xAID	alh-8	FALSE
-0.330135292536809	0.0963857490795023	0.000614468423334476	0.0444025604969282	WBGene00000115	eft3p_F79A_0xAID	alh-9	FALSE
-0.294732559884287	0.200274302991642	0.141116924492655	0.654352250651343	WBGene00000116	eft3p_F79A_0xAID	alh-10	FALSE
-0.213016480466001	0.120659041580105	0.0774895923298402	0.533933590974816	WBGene00000117	eft3p_F79A_0xAID	alh-11	FALSE
0.0623992555986816	0.154504647044169	0.686310870246712	0.94206216097794	WBGene00000118	eft3p_F79A_0xAID	alh-12	FALSE
0.119860379366743	0.224689857043787	0.593723422459579	0.917393593770758	WBGene00000120	eft3p_F79A_0xAID	aly-1	FALSE
0.0286811938896073	0.0781324260319266	0.713556071291416	0.945395000568249	WBGene00000121	eft3p_F79A_0xAID	aly-2	FALSE
0.118434327538972	0.0818056078333921	0.147686095782355	0.663100829800233	WBGene00000122	eft3p_F79A_0xAID	aly-3	FALSE
0.00631568188476036	0.111167224691933	0.954694599944044	0.991078033669831	WBGene00000123	eft3p_F79A_0xAID	ama-1	FALSE
-0.689545387872271	0.339664946625983	0.042348894931409	0.427338848853309	WBGene00000133	eft3p_F79A_0xAID	amt-1	FALSE
-0.453153730838431	0.191149586050802	0.0177555894781604	0.304903400177597	WBGene00000136	eft3p_F79A_0xAID	amt-4	FALSE
0.00816654594245201	0.191238821952289	0.965937977434645	0.992229529417689	WBGene00000137	eft3p_F79A_0xAID	amx-1	FALSE
-0.285245705193656	0.30942089295739	0.356596614048671	0.828948056175649	WBGene00000138	eft3p_F79A_0xAID	amx-2	FALSE
-0.612293010389682	0.350997191509131	0.081082658488719	0.543935815543948	WBGene00000139	eft3p_F79A_0xAID	amx-3	FALSE
-0.204650143985093	0.08827483719653	0.0204314296831129	0.319745935171624	WBGene00000140	eft3p_F79A_0xAID	anc-1	FALSE
0.0901279417929069	0.105863657737803	0.39457014860246	0.844096322273533	WBGene00000142	eft3p_F79A_0xAID	aos-1	FALSE
0.290008124680281	0.101830935540006	0.00440035861663046	0.157404190117143	WBGene00000143	eft3p_F79A_0xAID	apc-2	FALSE
0.0314278243198326	0.125354098723427	0.802036489171208	0.964055486333376	WBGene00000144	eft3p_F79A_0xAID	apc-10	FALSE
0.216932654583577	0.168090600775267	0.196852890462777	0.712612192398974	WBGene00000145	eft3p_F79A_0xAID	apc-11	FALSE
0.0888567817605525	0.0864283780381101	0.303904062455508	0.796499587457157	WBGene00000146	eft3p_F79A_0xAID	ape-1	FALSE
-0.161990814577912	0.15282814343509	0.289165489441445	0.7877307263118	WBGene00000147	eft3p_F79A_0xAID	aph-1	FALSE
-0.10389786463625	0.167314181499764	0.534616305181224	0.897717454784824	WBGene00000148	eft3p_F79A_0xAID	aph-2	FALSE
-0.0682149266148161	0.114048361827251	0.549757991570139	0.903563470498501	WBGene00000149	eft3p_F79A_0xAID	apl-1	FALSE
-0.775734831883932	0.264758006476656	0.00338987248704793	0.138778543984962	WBGene00000150	eft3p_F79A_0xAID	apm-1	FALSE
0.265538098438311	0.136827243120354	0.052296922558911	0.461739730102834	WBGene00000151	eft3p_F79A_0xAID	apn-1	FALSE
0.00801741492581758	0.0776245349501516	0.917737139757406	0.984381172686545	WBGene00000155	eft3p_F79A_0xAID	app-1	FALSE
-0.0273928793340059	0.0917450539200451	0.76526351230144	0.956256302043455	WBGene00000156	eft3p_F79A_0xAID	apr-1	FALSE
-0.149157955158176	0.245950498727609	0.544212532923968	0.901296895668643	WBGene00000157	eft3p_F79A_0xAID	aps-2	FALSE
-0.0926032744215638	0.0858832545216396	0.280923994921474	0.781192928007403	WBGene00000158	eft3p_F79A_0xAID	apg-1	FALSE
-0.0472198152429557	0.141646939695073	0.73886046765043	0.951887495368794	WBGene00000159	eft3p_F79A_0xAID	aps-1	FALSE
0.163741485573472	0.1164564580417	0.159714676400573	0.679447728174805	WBGene00000160	eft3p_F79A_0xAID	apb-1	FALSE
0.0926827804661229	0.175864530296906	0.598185007988348	0.919215577580166	WBGene00000161	eft3p_F79A_0xAID	apa-2	FALSE
-0.0810187508548325	0.0898003577741425	0.366945500730197	0.833646213717807	WBGene00000162	eft3p_F79A_0xAID	apd-3	FALSE
0.0573675981177326	0.0946981797298634	0.544651491173241	0.901296895668643	WBGene00000163	eft3p_F79A_0xAID	apb-3	FALSE
0.0145351663570922	0.231272380786002	0.949886992802994	0.990699580275813	WBGene00000164	eft3p_F79A_0xAID	apm-3	FALSE
-0.12023568282749	0.127696805121409	0.346412024767591	0.825699435546001	WBGene00000165	eft3p_F79A_0xAID	aps-3	FALSE
-0.0531338615275302	0.152335405833981	0.727243051548193	0.947805163867779	WBGene00000168	eft3p_F79A_0xAID	apx-1	FALSE
-0.558486729713636	0.239480155938042	0.0196965164403666	0.315114996305241	WBGene00000169	eft3p_F79A_0xAID	aqp-1	FALSE
0.296835071361961	0.173992307181417	0.0880035903601775	0.557576138489538	WBGene00000170	eft3p_F79A_0xAID	aqp-2	FALSE
-0.172699286486735	0.242249988364271	0.475909504564739	0.878560374547396	WBGene00000172	eft3p_F79A_0xAID	aqp-4	FALSE
-0.118786538857692	0.0986402987533563	0.228497043256226	0.741319115984176	WBGene00000175	eft3p_F79A_0xAID	aqp-7	FALSE
-0.0106510240047909	0.174772554381634	0.951405240956084	0.990842449293523	WBGene00000176	eft3p_F79A_0xAID	aqp-8	FALSE
-0.336119030250756	0.378038133591323	0.373941768478707	0.83862341620709	WBGene00000177	eft3p_F79A_0xAID	aqp-9	FALSE
-0.1031245601282	0.158731954523144	0.51590063899485	0.890297313936144	WBGene00000178	eft3p_F79A_0xAID	aqp-10	FALSE
0.0129877935074976	0.217379787222911	0.952357125671293	0.991019382644616	WBGene00000179	eft3p_F79A_0xAID	aqp-11	FALSE
-0.184901305571311	0.243702923366301	0.448022467615175	0.866403005185314	WBGene00000180	eft3p_F79A_0xAID	arc-1	FALSE
0.162367928865346	0.092144768258142	0.0780530766411774	0.535814301005745	WBGene00000181	eft3p_F79A_0xAID	ard-1	FALSE
-0.144808475181587	0.0771972763833852	0.060679502162781	0.4845858614498	WBGene00000182	eft3p_F79A_0xAID	arf-1.2	FALSE
0.0908371240722188	0.0748124305690291	0.224672019450928	0.737241238867975	WBGene00000183	eft3p_F79A_0xAID	arf-3	FALSE
-0.0982413233905847	0.19860425232923	0.620841051655445	0.926060797869277	WBGene00000184	eft3p_F79A_0xAID	arf-6	FALSE
0.161920154984797	0.110079038428097	0.141306129643438	0.654665704763727	WBGene00000186	eft3p_F79A_0xAID	ark-1	FALSE
-0.207406895808112	0.151339187346012	0.170538008310781	0.689516611146144	WBGene00000187	eft3p_F79A_0xAID	arl-1	FALSE
-0.261562775145321	0.201810650595798	0.194947878320105	0.710744893434071	WBGene00000189	eft3p_F79A_0xAID	arl-5	FALSE
0.694303526817332	0.70924724964264	0.327614486559168	0.815639406074335	WBGene00000190	eft3p_F79A_0xAID	arf-1.1	FALSE
-0.00184856058013625	0.686245611648343	0.99785071680193	0.999899732742408	WBGene00000191	eft3p_F79A_0xAID	arl-7	FALSE
-0.179486419070767	0.0953781459467266	0.0598577302927063	0.482762683192186	WBGene00000192	eft3p_F79A_0xAID	arl-8	FALSE
0.331539433796899	0.228755686746889	0.147249163378405	0.662164745502389	WBGene00000195	eft3p_F79A_0xAID	arr-1	FALSE
-0.108879254644782	0.130081792906588	0.402589137151402	0.849770092081777	WBGene00000196	eft3p_F79A_0xAID	aars-1	FALSE
0.00216638939853032	0.0890250495090005	0.980585710645915	0.996432694383094	WBGene00000197	eft3p_F79A_0xAID	aars-2	FALSE
-0.202195839843256	0.0927567816391224	0.02926860671511	0.37043992075068	WBGene00000198	eft3p_F79A_0xAID	art-1	FALSE
-0.494137551790469	0.126936912363919	9.91017647931204e-05	0.011497334355896	WBGene00000199	eft3p_F79A_0xAID	arx-1	FALSE
0.040260276129857	0.0861543482073854	0.640282356881706	0.932433115313409	WBGene00000200	eft3p_F79A_0xAID	arx-2	FALSE
0.0864212820788083	0.0916297806006801	0.345600530924732	0.825491633564294	WBGene00000201	eft3p_F79A_0xAID	arx-3	FALSE
-0.0798639031091486	0.193718632568054	0.680143341517206	0.94007742912563	WBGene00000202	eft3p_F79A_0xAID	exos-4.2	FALSE
-0.29374400886758	0.148396411413564	0.0477648087013782	0.4461356203257	WBGene00000203	eft3p_F79A_0xAID	arx-5	FALSE
-0.131586821140049	0.154056852642996	0.39302490208388	0.844096322273533	WBGene00000204	eft3p_F79A_0xAID	arx-6	FALSE
0.132997800361781	0.186755522396678	0.476372375521517	0.878639119461325	WBGene00000205	eft3p_F79A_0xAID	arx-7	FALSE
0.151075539169654	0.0776765628908843	0.0517833081578215	0.461293119637687	WBGene00000206	eft3p_F79A_0xAID	asb-1	FALSE
-0.116169118833327	0.0875724288919374	0.18465791269616	0.70651246321499	WBGene00000207	eft3p_F79A_0xAID	asb-2	FALSE
0.21636346512287	0.134903810340333	0.10875040710923	0.59679695889148	WBGene00000208	eft3p_F79A_0xAID	trip-4	FALSE
0.183787052435132	0.0893485996709345	0.0396894741324028	0.41650737620232	WBGene00000209	eft3p_F79A_0xAID	asg-1	FALSE
-0.0221294014987354	0.119053553197822	0.852540664633214	0.972075117664494	WBGene00000210	eft3p_F79A_0xAID	asg-2	FALSE
0.620906396132196	0.323217859552276	0.0547298009839288	0.466938008870017	WBGene00000211	eft3p_F79A_0xAID	asm-1	FALSE
1.01591079034784	0.378747726252517	0.00731203020331438	0.20238722159148	WBGene00000212	eft3p_F79A_0xAID	asm-2	FALSE
-3.110896209875	1.54483716011785	0.0440371218103708	0.433900726427138	WBGene00000213	eft3p_F79A_0xAID	asm-3	FALSE
0.183812915323683	0.0833174723171342	0.0273717567012442	0.357583554473658	WBGene00000214	eft3p_F79A_0xAID	asp-1	FALSE
0.191252476395879	0.086798634882323	0.0275662726489087	0.359329367567554	WBGene00000215	eft3p_F79A_0xAID	asp-2	FALSE
0.279223842356348	0.0925253995369793	0.00254610603090314	0.116160693367518	WBGene00000216	eft3p_F79A_0xAID	asp-3	FALSE
-0.16398947904391	0.0741001374378723	0.0268921801120896	0.354404043166303	WBGene00000217	eft3p_F79A_0xAID	asp-4	FALSE
0.282447105750155	0.0769485403245628	0.000241984313590012	0.0220800432578276	WBGene00000218	eft3p_F79A_0xAID	asp-5	FALSE
0.388928019620785	0.0863991718950714	6.74676739705851e-06	0.00142436165812018	WBGene00000219	eft3p_F79A_0xAID	asp-6	FALSE
0.195092993790364	0.0954251229244396	0.040907973112738	0.4227026358012	WBGene00000221	eft3p_F79A_0xAID	atf-5	FALSE
0.446452478599661	0.37607837628058	0.235177861164368	0.74849542747761	WBGene00000222	eft3p_F79A_0xAID	atf-6	FALSE
0.102698367466644	0.088398037725233	0.245328079505567	0.756868160225399	WBGene00000223	eft3p_F79A_0xAID	atf-7	FALSE
-0.463770863979248	0.219633829026657	0.0347238719092807	0.398584145892564	WBGene00000224	eft3p_F79A_0xAID	atgp-1	FALSE
-0.140109423053604	0.235597417617359	0.552045046839497	0.905037698164647	WBGene00000225	eft3p_F79A_0xAID	atgp-2	FALSE
0.0764325310804207	0.0868045808599012	0.37858165814319	0.841919740392056	WBGene00000226	eft3p_F79A_0xAID	atl-1	FALSE
0.178279699163099	0.110597718957775	0.10696946347213	0.592118253758039	WBGene00000227	eft3p_F79A_0xAID	atm-1	FALSE
-0.183804268634606	0.101781838440084	0.0709394155671784	0.515040247749029	WBGene00000228	eft3p_F79A_0xAID	atn-1	FALSE
-0.0729354422465263	0.0479098069852988	0.127921679981706	0.630069866588759	WBGene00000229	eft3p_F79A_0xAID	atp-2	FALSE
0.0899549247152842	0.0577871947186179	0.119551599491161	0.613250153273621	WBGene00000230	eft3p_F79A_0xAID	atp-3	FALSE
-0.104936519471797	0.124426496898551	0.399026286249663	0.847901327027851	WBGene00000231	eft3p_F79A_0xAID	atx-2	FALSE
0.106510649469202	0.496629032094496	0.830182724398016	0.970784871444006	WBGene00000232	eft3p_F79A_0xAID	avr-14	FALSE
0.247686554126109	0.288635607998573	0.390821295903158	0.844096322273533	WBGene00000233	eft3p_F79A_0xAID	avr-15	FALSE
0.0993164528371513	0.0872322022199016	0.254899365332015	0.76343857056007	WBGene00000235	eft3p_F79A_0xAID	baf-1	FALSE
-0.0130365474730538	0.126187073818256	0.917715927420846	0.984381172686545	WBGene00000236	eft3p_F79A_0xAID	bag-1	FALSE
0.171841439238721	0.340306107336547	0.613585966368769	0.924050625585645	WBGene00000237	eft3p_F79A_0xAID	bam-2	FALSE
-0.359881585137371	0.389031816893616	0.354929600786786	0.828063191375842	WBGene00000238	eft3p_F79A_0xAID	bar-1	FALSE
-0.00033803563088636	0.222046188185877	0.998785327913495	0.999899732742408	WBGene00000239	eft3p_F79A_0xAID	bas-1	FALSE
-0.0490167907508968	0.110202707077273	0.6564733011743	0.936688051118962	WBGene00000240	eft3p_F79A_0xAID	pah-1	FALSE
-0.528671550125172	0.18741624539949	0.00478978402911505	0.164240779112999	WBGene00000245	eft3p_F79A_0xAID	bca-1	FALSE
0.382942066615478	0.598817852409484	0.522499831407581	0.892375661649263	WBGene00000246	eft3p_F79A_0xAID	bcc-1	FALSE
0.115367145487301	0.154753549231484	0.455975858530587	0.870338101844506	WBGene00000247	eft3p_F79A_0xAID	bec-1	FALSE
-0.147241258575648	0.179075511247271	0.410946004612406	0.853521533885374	WBGene00000248	eft3p_F79A_0xAID	ben-1	FALSE
-0.0277691613711184	0.148920770202984	0.852076701141519	0.972060801143329	WBGene00000249	eft3p_F79A_0xAID	bir-1	FALSE
-0.197868778216877	0.124770300362509	0.112770071753458	0.601321511424446	WBGene00000250	eft3p_F79A_0xAID	bir-2	FALSE
0.165526271433585	1.04908622712913	0.874629072382684	0.977701170052865	WBGene00000251	eft3p_F79A_0xAID	bli-1	FALSE
-0.492360901016947	0.248647250914126	0.047685751410925	0.4461356203257	WBGene00000253	eft3p_F79A_0xAID	bli-3	FALSE
0.156491607862498	0.0930721318283373	0.0926849840003988	0.565084497583406	WBGene00000254	eft3p_F79A_0xAID	bli-4	FALSE
-0.316817730631204	0.339229666640767	0.350338530448126	0.826986445153121	WBGene00000256	eft3p_F79A_0xAID	bli-6	FALSE
0.0915694881822574	0.0859542293909488	0.286727311008411	0.786502522021973	WBGene00000257	eft3p_F79A_0xAID	bmk-1	FALSE
0.214082365407084	0.129436662670268	0.0981367347636591	0.573014220824467	WBGene00000259	eft3p_F79A_0xAID	bpl-1	FALSE
-0.0169892471500108	0.368513933196699	0.963228913433231	0.991382540807717	WBGene00000262	eft3p_F79A_0xAID	bra-1	FALSE
0.118528412141493	0.0965216734737102	0.21944775703698	0.733616865735898	WBGene00000263	eft3p_F79A_0xAID	F23H11.5	FALSE
-0.171732283997364	0.148357765381075	0.247045652225501	0.757789886015812	WBGene00000264	eft3p_F79A_0xAID	brc-1	FALSE
0.17003729464391	0.108346036804179	0.116556860726084	0.606333492538845	WBGene00000265	eft3p_F79A_0xAID	brd-1	FALSE
-0.172011877189457	0.241357053023951	0.476039864875036	0.878560374547396	WBGene00000266	eft3p_F79A_0xAID	bre-1	FALSE
-0.0770297265206985	0.125734313367315	0.540115156811984	0.899106353338688	WBGene00000268	eft3p_F79A_0xAID	bre-3	FALSE
0.379955510542338	0.252533133881229	0.132432898247479	0.640152131469591	WBGene00000269	eft3p_F79A_0xAID	bre-4	FALSE
0.181974696629065	0.156771262528135	0.24573721519171	0.756868160225399	WBGene00000270	eft3p_F79A_0xAID	bre-5	FALSE
-0.0233204115755878	0.11424064798878	0.838248709349872	0.970784871444006	WBGene00000271	eft3p_F79A_0xAID	brf-1	FALSE
-0.177332961204968	0.0879659208684901	0.0438075072646403	0.433870374924476	WBGene00000273	eft3p_F79A_0xAID	brp-1	FALSE
-0.163701425123551	0.120818943626253	0.175439296474163	0.694274614960017	WBGene00000274	eft3p_F79A_0xAID	btf-1	FALSE
0.109747620544656	0.0788038972520574	0.163720383995983	0.68192548335967	WBGene00000275	eft3p_F79A_0xAID	bub-1	FALSE
0.283170195851637	0.0858100814467294	0.00096697166499661	0.0619725233155863	WBGene00000276	eft3p_F79A_0xAID	byn-1	FALSE
-0.182536046152866	0.147225841263239	0.215035687789113	0.731541638726172	WBGene00000277	eft3p_F79A_0xAID	cab-1	FALSE
-0.119446443881314	0.518414933395047	0.817775500792251	0.968489169642915	WBGene00000279	eft3p_F79A_0xAID	cah-1	FALSE
0.117269789747261	0.177118034543082	0.507907356261572	0.888483389191401	WBGene00000281	eft3p_F79A_0xAID	cah-3	FALSE
0.0278152444462717	0.121199482565843	0.818480556609238	0.968489169642915	WBGene00000282	eft3p_F79A_0xAID	cah-4	FALSE
-0.281927479591779	0.190766244890946	0.139442901356713	0.652699368919334	WBGene00000283	eft3p_F79A_0xAID	cah-5	FALSE
-0.0575261678117848	0.570480722369688	0.919679015385326	0.984839372371492	WBGene00000284	eft3p_F79A_0xAID	cah-6	FALSE
-0.0850437794503033	0.59176002633427	0.88572687734398	0.98061553382715	WBGene00000285	eft3p_F79A_0xAID	cal-1	FALSE
0.108911267612485	0.466683201313178	0.815471762500177	0.968489169642915	WBGene00000286	eft3p_F79A_0xAID	cal-2	FALSE
0.242795281462016	0.581263511668258	0.676164569412439	0.939434491398825	WBGene00000288	eft3p_F79A_0xAID	cal-4	FALSE
0.0812961848888147	0.109070656041255	0.456058103931614	0.870338101844506	WBGene00000289	eft3p_F79A_0xAID	cam-1	FALSE
-0.0821647818725946	0.0968238958573107	0.396103769878343	0.845194072588213	WBGene00000292	eft3p_F79A_0xAID	cap-1	FALSE
0.0590074207785147	0.0934320476313521	0.52767809146305	0.894301798425761	WBGene00000293	eft3p_F79A_0xAID	cap-2	FALSE
-0.0939429620122442	0.123131720222296	0.445495075090958	0.866171191841848	WBGene00000294	eft3p_F79A_0xAID	cas-1	FALSE
-0.200274249185249	0.218996218208095	0.360448883361693	0.830370944581134	WBGene00000298	eft3p_F79A_0xAID	cat-4	FALSE
0.421268902314489	0.246768869928101	0.0877961139578054	0.557576138489538	WBGene00000301	eft3p_F79A_0xAID	cav-1	FALSE
0.0460957548849566	0.0783334629049331	0.556226613409293	0.906383556789053	WBGene00000366	eft3p_F79A_0xAID	cbp-1	FALSE
-0.23271996755458	0.218659488739046	0.287191422721144	0.786886491642464	WBGene00000367	eft3p_F79A_0xAID	cca-1	FALSE
-0.388273883819653	0.396161966632196	0.32704231543227	0.815218276681743	WBGene00000368	eft3p_F79A_0xAID	ccb-1	FALSE
0.103927989051635	0.0883472299983743	0.239451765090751	0.753806366345191	WBGene00000369	eft3p_F79A_0xAID	ccf-1	FALSE
-0.147471810876651	0.103638898903309	0.154753896027701	0.673498463431794	WBGene00000370	eft3p_F79A_0xAID	ccg-1	FALSE
-0.0279162602611754	0.0690861976253957	0.686154854569563	0.94206216097794	WBGene00000371	eft3p_F79A_0xAID	cox-5B	FALSE
0.0458235830304865	0.316866073289361	0.885014863811601	0.98061553382715	WBGene00000373	eft3p_F79A_0xAID	cyp-14A5	FALSE
0.452398878141359	0.251843241250742	0.0724386990281124	0.517206546708015	WBGene00000374	eft3p_F79A_0xAID	cyp-31A1	FALSE
-0.10071060939291	0.146236301313324	0.491022110673875	0.883790549252024	WBGene00000375	eft3p_F79A_0xAID	cyp-44A1	FALSE
-0.11466219524155	0.0995906010506838	0.249594234598595	0.759905054637688	WBGene00000376	eft3p_F79A_0xAID	ccr-4	FALSE
-0.0299564152486408	0.0714390811129927	0.67497635165318	0.939434491398825	WBGene00000377	eft3p_F79A_0xAID	cct-1	FALSE
0.103963650060508	0.0745415465704968	0.163104078509732	0.681467447929484	WBGene00000378	eft3p_F79A_0xAID	cct-2	FALSE
0.133273229528514	0.0747499559235891	0.0745992439012445	0.523648216997462	WBGene00000379	eft3p_F79A_0xAID	cct-4	FALSE
-0.0268096271652034	0.0722754929884075	0.710684738097689	0.945019650214333	WBGene00000380	eft3p_F79A_0xAID	cct-5	FALSE
0.0426126947064778	0.0843986781347268	0.613630720993532	0.924050625585645	WBGene00000381	eft3p_F79A_0xAID	cct-6	FALSE
-0.0228792655543273	0.11645187570092	0.844242543207709	0.971303744869862	WBGene00000382	eft3p_F79A_0xAID	cdc-6	FALSE
0.112897234240592	0.0806434164470298	0.161526496654005	0.680411471788419	WBGene00000383	eft3p_F79A_0xAID	cdc-14	FALSE
0.121670336570357	0.07851869934716	0.121244404468623	0.615482556772119	WBGene00000386	eft3p_F79A_0xAID	cdc-25.1	FALSE
0.234571539245838	0.199943843101304	0.240720780376504	0.754670724138114	WBGene00000387	eft3p_F79A_0xAID	cdc-25.2	FALSE
0.416732376013215	0.13726020694582	0.0023967919774089	0.113294192214661	WBGene00000388	eft3p_F79A_0xAID	cdc-25.3	FALSE
-0.225845550208497	0.0902565488259719	0.0123402495942545	0.257061321031998	WBGene00000390	eft3p_F79A_0xAID	cdc-42	FALSE
0.10194763497336	0.162142035980695	0.529509387373191	0.895370295689468	WBGene00000392	eft3p_F79A_0xAID	cdd-2	FALSE
-0.0573555058914803	0.203769713371296	0.778348261335665	0.959466443866634	WBGene00000393	eft3p_F79A_0xAID	cdf-1	FALSE
0.38142113912349	0.29129595770185	0.190400969471443	0.70762470737765	WBGene00000395	eft3p_F79A_0xAID	cdh-3	FALSE
0.0635843203925974	0.111244095223983	0.56761007845547	0.909486627549261	WBGene00000396	eft3p_F79A_0xAID	cdh-4	FALSE
-0.351605296503415	0.566459943196145	0.534792835807439	0.897741575169737	WBGene00000397	eft3p_F79A_0xAID	cdh-5	FALSE
2.85124569348949	1.54145104857235	0.0643545843391346	0.4932686642403	WBGene00000399	eft3p_F79A_0xAID	cdh-7	FALSE
0.35265812224996	0.822021980322519	0.667913758428862	0.938586238634801	WBGene00000402	eft3p_F79A_0xAID	cdh-10	FALSE
-0.174367047627504	0.22117107983338	0.430473958963269	0.861644961583514	WBGene00000403	eft3p_F79A_0xAID	casy-1	FALSE
0.103905269124008	0.0719537982192868	0.14872339916725	0.663100829800233	WBGene00000405	eft3p_F79A_0xAID	cdk-1	FALSE
0.182519186510061	0.252876549622228	0.470434731304357	0.87501329057183	WBGene00000406	eft3p_F79A_0xAID	cdk-4	FALSE
0.046891687628846	0.114230116008509	0.681437758834049	0.940284550732565	WBGene00000407	eft3p_F79A_0xAID	cdk-5	FALSE
0.131290487023214	0.101257649093154	0.194769467119975	0.710744893434071	WBGene00000408	eft3p_F79A_0xAID	cdk-7	FALSE
0.0687130065596306	0.113631628376694	0.545378576939598	0.901733897098994	WBGene00000409	eft3p_F79A_0xAID	cdk-8	FALSE
0.0320230822358095	0.13080968209322	0.806606131740979	0.966360140677697	WBGene00000410	eft3p_F79A_0xAID	cdk-9	FALSE
0.109941678563398	0.0873268379789702	0.208041956561232	0.725391679859918	WBGene00000411	eft3p_F79A_0xAID	cdl-1	FALSE
0.0906920559790908	0.147182451540566	0.537770467510313	0.899052035010673	WBGene00000413	eft3p_F79A_0xAID	cdt-1	FALSE
-0.26422991179544	0.165554497479613	0.110482139827659	0.598007734089861	WBGene00000414	eft3p_F79A_0xAID	cec-1	FALSE
0.0914005419273293	0.122771693041041	0.456588737833404	0.870604685301397	WBGene00000415	eft3p_F79A_0xAID	ced-1	FALSE
-0.0490473363399439	0.13257658068935	0.711416203071512	0.945306461615571	WBGene00000416	eft3p_F79A_0xAID	ced-2	FALSE
-0.033866359428185	0.114100831599035	0.766610957491669	0.956464260663034	WBGene00000417	eft3p_F79A_0xAID	ced-3	FALSE
-0.0706332875624337	0.14970742947941	0.637063245686089	0.931151714619696	WBGene00000418	eft3p_F79A_0xAID	ced-4	FALSE
-0.0539173869734171	0.0927864930762476	0.561179189945389	0.908435517152665	WBGene00000419	eft3p_F79A_0xAID	ced-5	FALSE
-0.0981172185693443	0.129444263340747	0.448458072770581	0.866403005185314	WBGene00000420	eft3p_F79A_0xAID	ced-6	FALSE
-0.0196326176653781	0.0957835880801778	0.837596741638645	0.970784871444006	WBGene00000421	eft3p_F79A_0xAID	ced-7	FALSE
0.0975066277616691	0.304440809594647	0.748755273130293	0.95359486790725	WBGene00000422	eft3p_F79A_0xAID	ced-8	FALSE
-0.111838960241993	0.148752823715761	0.452144707335901	0.868427988664663	WBGene00000423	eft3p_F79A_0xAID	ced-9	FALSE
-0.465546540143031	0.226600804709228	0.0399293771129555	0.417397673179798	WBGene00000424	eft3p_F79A_0xAID	ced-10	FALSE
-0.435524049474188	0.583847819614665	0.45569475511222	0.870338101844506	WBGene00000425	eft3p_F79A_0xAID	ced-11	FALSE
0.140406930202533	0.107927271450707	0.193278911577931	0.710744893434071	WBGene00000426	eft3p_F79A_0xAID	ced-12	FALSE
0.0270000372614297	0.972740824658648	0.977856232184476	0.995897175954499	WBGene00000435	eft3p_F79A_0xAID	ceh-10	FALSE
0.772168302490437	0.457367663599188	0.0913559725407359	0.56198518711877	WBGene00000437	eft3p_F79A_0xAID	ceh-13	FALSE
-0.0598678513774684	0.855251354469746	0.944193420869389	0.988980414162462	WBGene00000438	eft3p_F79A_0xAID	ceh-14	FALSE
0.429023864150271	0.374352803136211	0.251777963276848	0.760441996729712	WBGene00000441	eft3p_F79A_0xAID	ceh-18	FALSE
0.239581811657829	0.335757572366801	0.47550180782528	0.878560374547396	WBGene00000443	eft3p_F79A_0xAID	ceh-20	FALSE
-0.00924238328848611	0.206273657474337	0.964261611072536	0.991814703630484	WBGene00000444	eft3p_F79A_0xAID	ceh-21	FALSE
-0.723927831643758	1.18351506685172	0.540752104889217	0.899332393163762	WBGene00000447	eft3p_F79A_0xAID	ceh-24	FALSE
1.22092558250316	0.768058325262783	0.111919103738824	0.600469246225573	WBGene00000448	eft3p_F79A_0xAID	pros-1	FALSE
0.433766661926285	0.45895365041888	0.344597184396211	0.825423333569299	WBGene00000453	eft3p_F79A_0xAID	ceh-32	FALSE
-0.433623693056872	0.418778249835581	0.30045907938763	0.796416274684051	WBGene00000458	eft3p_F79A_0xAID	ceh-37	FALSE
0.0487568466922764	0.112866257138599	0.665750276441472	0.938586238634801	WBGene00000459	eft3p_F79A_0xAID	ceh-38	FALSE
0.229608208807084	0.192559400449627	0.233103667473654	0.745640875724548	WBGene00000460	eft3p_F79A_0xAID	ceh-39	FALSE
0.800078579397783	0.282541712901522	0.0046298596989214	0.160288422438221	WBGene00000461	eft3p_F79A_0xAID	ceh-40	FALSE
-0.136468158316106	0.358795177041234	0.703684770941857	0.944095031922322	WBGene00000462	eft3p_F79A_0xAID	ceh-41	FALSE
-0.0134445014901564	0.459216383496	0.976643629686121	0.995897175954499	WBGene00000463	eft3p_F79A_0xAID	ceh-43	FALSE
-0.228186808331552	0.0923851161378504	0.013513115844013	0.267747500361669	WBGene00000464	eft3p_F79A_0xAID	ceh-44	FALSE
0.10691849316866	0.0707933283850198	0.130969308091475	0.636314548224881	WBGene00000465	eft3p_F79A_0xAID	cpg-1	FALSE
-0.0359408192741316	0.108631868665544	0.740758030834184	0.952084586840253	WBGene00000466	eft3p_F79A_0xAID	cel-1	FALSE
-0.151095109902138	0.138032755171506	0.273677766478456	0.774980911761037	WBGene00000467	eft3p_F79A_0xAID	cep-1	FALSE
-0.181021633196423	0.0955764960332395	0.0582253574667495	0.478188031396752	WBGene00000472	eft3p_F79A_0xAID	cey-1	FALSE
0.019070965537477	0.0498593335074871	0.702093942884486	0.94375580769503	WBGene00000473	eft3p_F79A_0xAID	cey-2	FALSE
0.0222198200711638	0.0485401610259482	0.647123751895607	0.934242616875838	WBGene00000474	eft3p_F79A_0xAID	cey-3	FALSE
0.0161644832610168	0.059495040534255	0.785856827616566	0.961913595707627	WBGene00000475	eft3p_F79A_0xAID	cey-4	FALSE
0.4187427635427	0.482997909375613	0.385960641286029	0.844096322273533	WBGene00000477	eft3p_F79A_0xAID	cft-1	FALSE
0.68379037743879	0.482607934811894	0.156522349132859	0.676356762525188	WBGene00000478	eft3p_F79A_0xAID	cfz-2	FALSE
0.0272283965171844	0.0683939517791518	0.690548237200741	0.942753764869887	WBGene00000479	eft3p_F79A_0xAID	cgh-1	FALSE
0.0586480419782249	0.0926676287674199	0.526808111411846	0.893968746234188	WBGene00000480	eft3p_F79A_0xAID	cgp-1	FALSE
0.159989568564935	0.144809828770072	0.269235277432587	0.771793459029997	WBGene00000482	eft3p_F79A_0xAID	chd-3	FALSE
-0.573411496644926	0.340604862412465	0.0922765160576938	0.563871310098291	WBGene00000485	eft3p_F79A_0xAID	che-3	FALSE
-1.338093790037	0.688032059479927	0.0517974720573942	0.461293119637687	WBGene00000491	eft3p_F79A_0xAID	che-12	FALSE
-0.179107920739946	0.0893119434675255	0.0449182095175138	0.435522194870468	WBGene00000496	eft3p_F79A_0xAID	chs-1	FALSE
1.1180188818177	0.585725013074643	0.0562907662786883	0.473439991337353	WBGene00000497	eft3p_F79A_0xAID	chs-2	FALSE
-0.0258572644142291	0.100677176327065	0.797307362863368	0.964055486333376	WBGene00000498	eft3p_F79A_0xAID	chk-1	FALSE
-0.0807245298534019	0.281011429153494	0.773910014576258	0.958372578744634	WBGene00000499	eft3p_F79A_0xAID	chk-2	FALSE
-0.14683981040993	0.106598566398878	0.168356888198152	0.687409410401785	WBGene00000500	eft3p_F79A_0xAID	chn-1	FALSE
0.366076397507391	0.856211201090044	0.668975969855272	0.938606237611638	WBGene00000501	eft3p_F79A_0xAID	cho-1	FALSE
-0.0577203379912536	0.121694058496114	0.63528103457449	0.930415701631697	WBGene00000502	eft3p_F79A_0xAID	chp-1	FALSE
0.418241086935407	0.351539347024712	0.234147855665693	0.747020466544385	WBGene00000503	eft3p_F79A_0xAID	cht-1	FALSE
0.101335323420881	0.147387577951766	0.491740502684971	0.884422688344906	WBGene00000506	eft3p_F79A_0xAID	cic-1	FALSE
-0.147863296074139	0.175164605110203	0.398591668106766	0.847411097096071	WBGene00000507	eft3p_F79A_0xAID	cit-1.1	FALSE
0.0226443550794625	0.183152245134894	0.901602864299377	0.981850717094305	WBGene00000508	eft3p_F79A_0xAID	cit-1.2	FALSE
-0.298185801890916	0.157497449499897	0.0583214614318399	0.478188031396752	WBGene00000509	eft3p_F79A_0xAID	cka-1	FALSE
0.208422202891416	0.371327737206409	0.574600486646547	0.911689277884376	WBGene00000510	eft3p_F79A_0xAID	cka-2	FALSE
-0.217786906381331	0.529901374919039	0.681076075375179	0.94007742912563	WBGene00000511	eft3p_F79A_0xAID	ckb-1	FALSE
0.596936819238237	0.224345106513251	0.00779559073139948	0.207760211398461	WBGene00000512	eft3p_F79A_0xAID	ckb-2	FALSE
0.229498644682041	0.26783554619478	0.391520035579932	0.844096322273533	WBGene00000514	eft3p_F79A_0xAID	ckb-4	FALSE
-0.0583440681667486	0.205907308725477	0.776907688054248	0.958955070191458	WBGene00000515	eft3p_F79A_0xAID	ckc-1	FALSE
-0.651095417540938	0.457146175494429	0.15437096521405	0.672772985368724	WBGene00000516	eft3p_F79A_0xAID	cki-1	FALSE
-0.108904153834926	0.138206439244722	0.430707372560521	0.861644961583514	WBGene00000517	eft3p_F79A_0xAID	cki-2	FALSE
0.00523239618424559	0.110696070330115	0.962299528676663	0.991382540807717	WBGene00000519	eft3p_F79A_0xAID	cku-70	FALSE
0.017025784600814	0.112174598257769	0.879360990891307	0.979159762361075	WBGene00000520	eft3p_F79A_0xAID	cku-80	FALSE
-2.44941879284709	2.0588324044098	0.234159382798115	0.747020466544385	WBGene00000521	eft3p_F79A_0xAID	cky-1	FALSE
-0.469282193061297	0.221091775008162	0.033790119542158	0.394151958647232	WBGene00000522	eft3p_F79A_0xAID	clc-1	FALSE
-0.0252950791081652	0.457361642195386	0.955894270876524	0.991078033669831	WBGene00000524	eft3p_F79A_0xAID	clc-3	FALSE
0.0779525405783243	0.171529734810096	0.649501394929784	0.935549779122819	WBGene00000527	eft3p_F79A_0xAID	cle-1	FALSE
-0.0312181965814978	0.173059710192237	0.856846606431712	0.973370095810952	WBGene00000528	eft3p_F79A_0xAID	clh-1	FALSE
-0.375590905457704	0.541368140585445	0.48781958810664	0.883023879204114	WBGene00000529	eft3p_F79A_0xAID	clh-2	FALSE
-0.362154133984688	0.203081692946879	0.0745386423085262	0.523648216997462	WBGene00000530	eft3p_F79A_0xAID	clh-3	FALSE
0.0565944389764805	0.106929889411384	0.596620392264698	0.91889576570474	WBGene00000532	eft3p_F79A_0xAID	clh-5	FALSE
-0.250954224219915	0.15872559223726	0.113864983015149	0.601975649811549	WBGene00000533	eft3p_F79A_0xAID	clh-6	FALSE
-0.00542741900490403	0.079578094495613	0.945624496763575	0.989467533591858	WBGene00000534	eft3p_F79A_0xAID	cpi-2	FALSE
-0.0221389316892988	0.0953556205497754	0.816404208079044	0.968489169642915	WBGene00000535	eft3p_F79A_0xAID	cpi-1	FALSE
-0.0673998933518052	0.163815731653657	0.680751948116783	0.94007742912563	WBGene00000536	eft3p_F79A_0xAID	clk-1	FALSE
0.131139194470729	0.135882456198476	0.334498280022758	0.818569738257697	WBGene00000537	eft3p_F79A_0xAID	clk-2	FALSE
-0.400220318475597	0.311519262990529	0.198884209577339	0.714474972319891	WBGene00000539	eft3p_F79A_0xAID	cln-3.1	FALSE
0.285419809921494	0.255218113785442	0.263423173416474	0.766824749846278	WBGene00000540	eft3p_F79A_0xAID	cln-3.2	FALSE
0.101778967781534	0.0803040375678423	0.205005043231232	0.721644921970022	WBGene00000542	eft3p_F79A_0xAID	clp-1	FALSE
0.0201729479569975	0.149228129993959	0.892468026646031	0.980736576812306	WBGene00000543	eft3p_F79A_0xAID	clp-2	FALSE
-0.176087567640071	0.206500465960988	0.393813280110691	0.844096322273533	WBGene00000545	eft3p_F79A_0xAID	clp-4	FALSE
-1.20138143595975	0.654156789136781	0.0662786615955716	0.497991869783335	WBGene00000546	eft3p_F79A_0xAID	clp-6	FALSE
0.0484307085119336	0.109380909294654	0.65793128927305	0.936959564337787	WBGene00000547	eft3p_F79A_0xAID	clp-7	FALSE
0.0114180094299135	0.103834966045052	0.912438679998995	0.982914183846841	WBGene00000548	eft3p_F79A_0xAID	clr-1	FALSE
-0.202269512822074	0.137609612831306	0.141594463653299	0.655155818717264	WBGene00000549	eft3p_F79A_0xAID	cls-2	FALSE
-0.0193862672681613	0.0730255541411195	0.790645588435863	0.96295500235629	WBGene00000550	eft3p_F79A_0xAID	clu-1	FALSE
-0.116651078246754	0.0901498926448624	0.195676466795872	0.711593844511102	WBGene00000552	eft3p_F79A_0xAID	cmd-1	FALSE
-0.107833885770191	0.600433715515299	0.857471847502988	0.973370095810952	WBGene00000553	eft3p_F79A_0xAID	cmk-1	FALSE
-0.528236499594986	0.227453328194525	0.0202116698475571	0.316767175034421	WBGene00000554	eft3p_F79A_0xAID	cnb-1	FALSE
0.796367507537501	0.368706219906515	0.0307806337180866	0.376904580655697	WBGene00000556	eft3p_F79A_0xAID	cnc-2	FALSE
0.438771159085935	0.269661834121467	0.103712405059073	0.585208325678132	WBGene00000557	eft3p_F79A_0xAID	cnc-3	FALSE
0.967695689918265	0.477113013473815	0.0425366163646107	0.428831225091539	WBGene00000558	eft3p_F79A_0xAID	cnc-4	FALSE
0.804808785215392	1.9996211318372	0.687330336369026	0.94206216097794	WBGene00000560	eft3p_F79A_0xAID	cnc-6	FALSE
0.167862338753768	0.685373175740053	0.806517538824985	0.966360140677697	WBGene00000562	eft3p_F79A_0xAID	cng-1	FALSE
0.0483971774552926	0.153890032273762	0.753147423991778	0.95359486790725	WBGene00000564	eft3p_F79A_0xAID	cnk-1	FALSE
0.28715813868905	0.177236451189214	0.105189757048232	0.588427618416619	WBGene00000565	eft3p_F79A_0xAID	cnt-1	FALSE
0.0687422148675971	0.135485271192856	0.611889779858893	0.92344906089316	WBGene00000566	eft3p_F79A_0xAID	cnt-2	FALSE
0.0165076474585391	0.07681353688771	0.829841038244507	0.970784871444006	WBGene00000567	eft3p_F79A_0xAID	cnx-1	FALSE
0.15051331814412	0.112034720382567	0.179125517238272	0.697272712679196	WBGene00000585	eft3p_F79A_0xAID	cogc-2	FALSE
-0.27051354604197	0.195490501045594	0.166429431676297	0.684984261580525	WBGene00000591	eft3p_F79A_0xAID	coh-1	FALSE
-0.0623579692413683	0.157738244674222	0.692602594662039	0.943017174971172	WBGene00000592	eft3p_F79A_0xAID	coh-3	FALSE
-0.0923480513824888	0.0865328221333661	0.285880365970186	0.786129897678078	WBGene00000597	eft3p_F79A_0xAID	col-8	FALSE
-0.00977410230943014	0.102922204276873	0.924341892648464	0.985677840759237	WBGene00000608	eft3p_F79A_0xAID	col-19	FALSE
-0.0561703441839135	0.127668452511612	0.659958522784582	0.937711593122318	WBGene00000609	eft3p_F79A_0xAID	col-20	FALSE
-0.231245150024091	0.236146558284117	0.327459328869966	0.815639406074335	WBGene00000611	eft3p_F79A_0xAID	col-34	FALSE
0.0670794987816015	0.95018420951054	0.943719047473251	0.988980414162462	WBGene00000614	eft3p_F79A_0xAID	col-37	FALSE
-0.248173557876574	0.931005922615984	0.789804136401215	0.96295500235629	WBGene00000618	eft3p_F79A_0xAID	col-41	FALSE
-0.0122677866233137	0.471341951329258	0.97923551576125	0.996132482093484	WBGene00000620	eft3p_F79A_0xAID	col-43	FALSE
-0.128980207419243	0.502325354442294	0.797359210165086	0.964055486333376	WBGene00000621	eft3p_F79A_0xAID	col-44	FALSE
0.103494017221287	0.908430124188311	0.909296274187848	0.982329875158242	WBGene00000625	eft3p_F79A_0xAID	col-48	FALSE
0.591474207504402	0.997610451626868	0.553254135592519	0.905303399918576	WBGene00000634	eft3p_F79A_0xAID	col-58	FALSE
1.36380165744824	0.745009657672574	0.0671628793924087	0.499877459864363	WBGene00000646	eft3p_F79A_0xAID	H17B01.2	FALSE
0.0369217616796508	0.319621345833782	0.908035191212997	0.982329875158242	WBGene00000652	eft3p_F79A_0xAID	col-76	FALSE
0.0346777092787778	0.133627580071066	0.795241675135927	0.963825923873003	WBGene00000656	eft3p_F79A_0xAID	col-80	FALSE
-0.403531428187426	0.273618168002975	0.14026695615008	0.653353262196737	WBGene00000657	eft3p_F79A_0xAID	col-81	FALSE
1.23536213423476	1.14873172742468	0.282189435149501	0.782269219427055	WBGene00000658	eft3p_F79A_0xAID	col-83	FALSE
-0.32528828362802	0.570963268515984	0.56886870368184	0.909970187571293	WBGene00000659	eft3p_F79A_0xAID	col-84	FALSE
0.361806013601865	0.252447991436907	0.151803459804879	0.668500893899019	WBGene00000667	eft3p_F79A_0xAID	col-92	FALSE
0.0207412663918912	0.132181363620671	0.875311672741298	0.977846107118236	WBGene00000668	eft3p_F79A_0xAID	col-93	FALSE
-0.652735413299169	0.18295634884399	0.000360113105729398	0.0286834532345187	WBGene00000670	eft3p_F79A_0xAID	col-95	FALSE
-0.123517201309423	0.272209504658445	0.650003119619438	0.935566179381595	WBGene00000671	eft3p_F79A_0xAID	col-96	FALSE
-0.176140707702468	0.146232520933821	0.228386776998533	0.741319115984176	WBGene00000673	eft3p_F79A_0xAID	col-98	FALSE
1.0633884232591	0.817807427979287	0.1935009226833	0.710744893434071	WBGene00000674	eft3p_F79A_0xAID	col-99	FALSE
-0.23120574796816	0.133958534276487	0.0843563872192643	0.55268206773394	WBGene00000675	eft3p_F79A_0xAID	col-101	FALSE
-0.00791269871833843	0.143765790448592	0.956107540885947	0.991078033669831	WBGene00000677	eft3p_F79A_0xAID	col-103	FALSE
-0.241328144117373	0.0908319106534563	0.00788709688041667	0.209163478107011	WBGene00000680	eft3p_F79A_0xAID	col-106	FALSE
-0.187957657768931	1.00429378209997	0.8515398439096	0.972060801143329	WBGene00000689	eft3p_F79A_0xAID	col-115	FALSE
-0.299783912933344	0.192552573442188	0.119495695347988	0.613250153273621	WBGene00000692	eft3p_F79A_0xAID	col-118	FALSE
-0.0477348017072571	0.103779948317089	0.645543709986396	0.933520383053713	WBGene00000693	eft3p_F79A_0xAID	col-119	FALSE
-0.305222660094587	0.67551488100969	0.651386366938296	0.935754104446248	WBGene00000695	eft3p_F79A_0xAID	col-121	FALSE
-0.168070771315784	0.101335071252432	0.0972035413797892	0.570303559430322	WBGene00000696	eft3p_F79A_0xAID	col-122	FALSE
-0.0856290172367404	0.130582568246868	0.511987465498069	0.889523756395828	WBGene00000698	eft3p_F79A_0xAID	col-124	FALSE
-0.114628753762954	0.230650750057548	0.619203326302649	0.926060797869277	WBGene00000703	eft3p_F79A_0xAID	col-129	FALSE
-1.04502761881216	0.156760050426091	2.62126619643188e-11	2.17101331822939e-08	WBGene00000708	eft3p_F79A_0xAID	col-135	TRUE
-0.325624892844635	0.247694820971673	0.188637200756094	0.70762470737765	WBGene00000712	eft3p_F79A_0xAID	col-139	FALSE
-0.104119848693312	0.126975130007636	0.412215020288593	0.853792849136458	WBGene00000713	eft3p_F79A_0xAID	col-140	FALSE
-0.0264085357308043	0.168276137684007	0.875295513287372	0.977846107118236	WBGene00000715	eft3p_F79A_0xAID	col-142	FALSE
-0.0656309927497982	0.140750979931498	0.641006825565817	0.932790984033944	WBGene00000716	eft3p_F79A_0xAID	col-143	FALSE
-0.100813479505737	0.284608440688484	0.72317539155677	0.946773494802438	WBGene00000723	eft3p_F79A_0xAID	col-150	FALSE
0.246683579141176	0.319802903862821	0.440492815509244	0.864631893228327	WBGene00000726	eft3p_F79A_0xAID	col-153	FALSE
0.179922930060974	0.226058758678016	0.426083053943324	0.858947058941728	WBGene00000728	eft3p_F79A_0xAID	col-155	FALSE
-2.6175829278488	1.79918149529405	0.145704062443253	0.660545532769054	WBGene00000729	eft3p_F79A_0xAID	col-156	FALSE
0.256439515826781	0.444950485091348	0.564390322181497	0.908435517152665	WBGene00000731	eft3p_F79A_0xAID	col-158	FALSE
-0.137525492983293	0.202432026212175	0.496905808668139	0.885370629043893	WBGene00000732	eft3p_F79A_0xAID	col-159	FALSE
0.00419545507962552	0.138945966463877	0.975911641621376	0.995897175954499	WBGene00000733	eft3p_F79A_0xAID	col-160	FALSE
1.60631117340789	1.14607413662705	0.1610415931063	0.680411471788419	WBGene00000736	eft3p_F79A_0xAID	col-163	FALSE
-1.32431694932799	1.35319112135701	0.327746933456019	0.815639406074335	WBGene00000738	eft3p_F79A_0xAID	col-165	FALSE
-0.0440786116725644	0.242103221110681	0.855531427992768	0.973115031185097	WBGene00000739	eft3p_F79A_0xAID	col-166	FALSE
-0.84506996883008	0.56571228051175	0.135223758692273	0.644421647835261	WBGene00000747	eft3p_F79A_0xAID	col-174	FALSE
-0.0819945251496026	0.0937921161418331	0.382000886518102	0.843347046368752	WBGene00000751	eft3p_F79A_0xAID	col-178	FALSE
-0.258283920420131	0.109182954852344	0.0180005595545276	0.306180133844547	WBGene00000752	eft3p_F79A_0xAID	col-179	FALSE
-0.273915407157373	0.0978996456578694	0.00514328001561425	0.166218231156307	WBGene00000754	eft3p_F79A_0xAID	col-181	FALSE
-1.9127127356836	1.6378189011551	0.242870740908501	0.755810448303298	WBGene00000756	eft3p_F79A_0xAID	col-183	FALSE
-0.28396636503402	0.100933795147597	0.00490218001118791	0.165246438276159	WBGene00000757	eft3p_F79A_0xAID	col-184	FALSE
-0.124560903996233	0.147415527134481	0.398130596377658	0.847168405375147	WBGene00000761	eft3p_F79A_0xAID	coq-1	FALSE
0.239608067865884	0.144509526368606	0.0973017218049133	0.570303559430322	WBGene00000762	eft3p_F79A_0xAID	coq-2	FALSE
0.163981902604593	0.164487666813815	0.318800811428105	0.807613633988393	WBGene00000763	eft3p_F79A_0xAID	coq-3	FALSE
0.27367812468594	0.189174980346793	0.147982918692413	0.663100829800233	WBGene00000764	eft3p_F79A_0xAID	coq-4	FALSE
-0.280687146784083	0.148238967178433	0.0582943995905507	0.478188031396752	WBGene00000765	eft3p_F79A_0xAID	coq-5	FALSE
0.0452566227102366	0.15970175486629	0.776883928977889	0.958955070191458	WBGene00000766	eft3p_F79A_0xAID	coq-6	FALSE
0.0822945646245721	0.109343827360732	0.451677123309984	0.868119883377114	WBGene00000767	eft3p_F79A_0xAID	coq-8	FALSE
-0.203807533370013	0.280039863852978	0.466748004248907	0.873533266274382	WBGene00000768	eft3p_F79A_0xAID	cor-1	FALSE
-0.0862216307487925	0.179739773796092	0.631438902867427	0.928955234786609	WBGene00000770	eft3p_F79A_0xAID	cpb-1	FALSE
-0.731079061612988	0.995962890233837	0.462922853392441	0.872198449542795	WBGene00000771	eft3p_F79A_0xAID	cpb-2	FALSE
-0.0435431018585865	0.0870342033892022	0.616864744683153	0.926060797869277	WBGene00000772	eft3p_F79A_0xAID	cpb-3	FALSE
0.0353928039459393	0.104535853136937	0.734932963855382	0.951313202913068	WBGene00000773	eft3p_F79A_0xAID	cpf-1	FALSE
0.13265723460838	0.101470365180521	0.191094028511596	0.708373342694616	WBGene00000774	eft3p_F79A_0xAID	cpf-2	FALSE
0.0815587963306389	0.322624900613097	0.800424632569341	0.964055486333376	WBGene00000775	eft3p_F79A_0xAID	cpin-1	FALSE
-0.300633461892457	0.0908831643614653	0.000939945178872193	0.0609662032585356	WBGene00000776	eft3p_F79A_0xAID	cpl-1	FALSE
-0.125728972453993	0.0714166436433227	0.0783231355383312	0.536453689784486	WBGene00000777	eft3p_F79A_0xAID	cpn-1	FALSE
-0.0353893014142765	0.0989426524672764	0.720586633466985	0.946243527179288	WBGene00000779	eft3p_F79A_0xAID	cpn-3	FALSE
0.118408267371642	0.195194319124976	0.544104860351201	0.901296895668643	WBGene00000780	eft3p_F79A_0xAID	cpn-4	FALSE
-0.533228956869121	0.143152697201296	0.000195395502585273	0.0194226928010424	WBGene00000781	eft3p_F79A_0xAID	cpr-1	FALSE
-0.897690699319903	0.307531974401922	0.00351138399977321	0.141062067271442	WBGene00000783	eft3p_F79A_0xAID	cpr-3	FALSE
0.632897815441728	0.0929397606600698	9.77591337815233e-12	9.5688417584151e-09	WBGene00000784	eft3p_F79A_0xAID	cpr-4	FALSE
0.482083527888013	0.0932252521869388	2.32634135174945e-07	6.95769925952399e-05	WBGene00000785	eft3p_F79A_0xAID	cpr-5	FALSE
-0.407946226140559	0.0754372106481272	6.38183529693405e-08	2.08221880733603e-05	WBGene00000786	eft3p_F79A_0xAID	cpr-6	FALSE
-0.00954757710241773	0.136381071338525	0.944188394852956	0.988980414162462	WBGene00000787	eft3p_F79A_0xAID	cps-6	FALSE
-0.411269229238613	0.0733892933529357	2.09532728301439e-08	8.35569957637628e-06	WBGene00000788	eft3p_F79A_0xAID	cpz-1	FALSE
-0.480756446161229	0.114393909438267	2.63819709242202e-05	0.00458152711195289	WBGene00000789	eft3p_F79A_0xAID	cpz-2	FALSE
-0.271668712740541	0.313803165373081	0.386638421906632	0.844096322273533	WBGene00000792	eft3p_F79A_0xAID	crb-1	FALSE
0.00445894983692225	0.172317019912324	0.979355897417131	0.996132482093484	WBGene00000793	eft3p_F79A_0xAID	crh-1	FALSE
0.154654423852511	0.100561041770476	0.124069182045019	0.621378912106743	WBGene00000794	eft3p_F79A_0xAID	crn-1	FALSE
-0.300080413339933	0.198622169342297	0.130836797294784	0.636314548224881	WBGene00000795	eft3p_F79A_0xAID	crn-2	FALSE
0.0220064285861483	0.075893373545518	0.771842947973046	0.957499742381325	WBGene00000796	eft3p_F79A_0xAID	crn-3	FALSE
0.088142554106547	0.191905945960952	0.646018174849892	0.933520383053713	WBGene00000797	eft3p_F79A_0xAID	crn-4	FALSE
0.200044815023629	0.151955997561677	0.188017879930447	0.70762470737765	WBGene00000798	eft3p_F79A_0xAID	crn-5	FALSE
0.122024263839305	0.385706576417192	0.751725080632193	0.95359486790725	WBGene00000799	eft3p_F79A_0xAID	crn-6	FALSE
-0.0216978462407057	0.0945190727951517	0.818433298410729	0.968489169642915	WBGene00000800	eft3p_F79A_0xAID	cars-1	FALSE
0.0851821725617179	0.349385673033884	0.807381407586306	0.966361069721141	WBGene00000801	eft3p_F79A_0xAID	cars-2	FALSE
0.118217820259037	0.0654807143249092	0.0710146458365352	0.515239010594322	WBGene00000802	eft3p_F79A_0xAID	crt-1	FALSE
0.277197095908799	0.202570474265835	0.17118743100859	0.690327741449246	WBGene00000803	eft3p_F79A_0xAID	csb-1	FALSE
-0.0758635308960471	0.111111112016125	0.494751069040975	0.88488550671775	WBGene00000804	eft3p_F79A_0xAID	csc-1	FALSE
-0.49841835993506	0.171488914688031	0.00365593446362749	0.144188448241309	WBGene00000812	eft3p_F79A_0xAID	csk-1	FALSE
0.111993568461976	0.119683514617259	0.349403126757043	0.826955424181964	WBGene00000813	eft3p_F79A_0xAID	csn-1	FALSE
0.0395922641759907	0.105485066901676	0.707411151945649	0.944582809959513	WBGene00000814	eft3p_F79A_0xAID	csn-2	FALSE
0.0584876444397099	0.0981183362466413	0.551113161290902	0.904597568615887	WBGene00000815	eft3p_F79A_0xAID	csn-3	FALSE
-0.0238411893782244	0.132970650397368	0.857704793597641	0.973370095810952	WBGene00000816	eft3p_F79A_0xAID	csn-4	FALSE
0.156750797803275	0.10677299543987	0.142083768822754	0.655625530762162	WBGene00000817	eft3p_F79A_0xAID	csn-5	FALSE
0.0769792561761071	0.111870278811613	0.49138239564964	0.884291200728677	WBGene00000818	eft3p_F79A_0xAID	csn-6	FALSE
0.607362476654891	0.990033752669399	0.539561293186021	0.899106353338688	WBGene00000820	eft3p_F79A_0xAID	csp-2	FALSE
-0.0843592258134826	0.0820637842798888	0.303963266281672	0.796499587457157	WBGene00000822	eft3p_F79A_0xAID	csq-1	FALSE
-1.14394804127949	0.239806252731258	1.83950705472918e-06	0.00046060401065742	WBGene00000829	eft3p_F79A_0xAID	ctb-1	TRUE
-0.129718165888711	0.207305934832992	0.531490080013447	0.896670901207269	WBGene00000831	eft3p_F79A_0xAID	ctl-2	FALSE
0.123766109433027	0.235233028324193	0.598789154750325	0.919315960244795	WBGene00000832	eft3p_F79A_0xAID	ctn-1	FALSE
-0.0334001604070789	0.0569445435946263	0.557513777145317	0.906759945396319	WBGene00000833	eft3p_F79A_0xAID	cts-1	FALSE
-0.066171454433347	0.100577570123277	0.510592991793968	0.889357673727575	WBGene00000834	eft3p_F79A_0xAID	cua-1	FALSE
-0.100623628310646	0.152291916323781	0.50878636369186	0.888707694163551	WBGene00000835	eft3p_F79A_0xAID	cuc-1	FALSE
0.22642721804293	0.104248013875796	0.0298552780652505	0.3733470138543	WBGene00000836	eft3p_F79A_0xAID	cul-1	FALSE
-0.201033882873535	0.107244857837881	0.0608571806491849	0.48501055814195	WBGene00000837	eft3p_F79A_0xAID	cul-2	FALSE
-0.0124144250399723	0.119203266746662	0.917054274668521	0.984381172686545	WBGene00000838	eft3p_F79A_0xAID	cul-3	FALSE
-0.00758001861674657	0.11182383645785	0.945956500788433	0.989614617565979	WBGene00000839	eft3p_F79A_0xAID	cul-4	FALSE
-0.0473689165316022	0.133746426069022	0.723211794085379	0.946773494802438	WBGene00000840	eft3p_F79A_0xAID	cul-5	FALSE
-2.38490282542513	0.653131704000961	0.000260724901356716	0.0228229675846159	WBGene00000841	eft3p_F79A_0xAID	cul-6	FALSE
0.234842417798209	0.0929003486126722	0.0114748343673151	0.248184832009516	WBGene00000843	eft3p_F79A_0xAID	cup-2	FALSE
-0.146892337572942	0.120530525626926	0.222952451907171	0.735230949367383	WBGene00000846	eft3p_F79A_0xAID	cup-5	FALSE
-0.0928488488527587	0.104668832163661	0.375039836550626	0.839236246804885	WBGene00000854	eft3p_F79A_0xAID	cux-7	FALSE
-0.110737978610467	0.39934176619502	0.781548785083337	0.960671164512183	WBGene00000857	eft3p_F79A_0xAID	cwn-1	FALSE
-0.0790352048032754	0.142204889701784	0.578358513162928	0.912842142957248	WBGene00000863	eft3p_F79A_0xAID	cya-1	FALSE
-0.418169184279166	0.587362099576811	0.476499178248313	0.878639119461325	WBGene00000864	eft3p_F79A_0xAID	cya-2	FALSE
0.156585997214219	0.0616418551540992	0.0110771844776202	0.243901933068582	WBGene00000865	eft3p_F79A_0xAID	cyb-1	FALSE
-0.0929049289084754	0.0902052731908652	0.303043845677574	0.796488785256248	WBGene00000866	eft3p_F79A_0xAID	cyb-2.1	FALSE
-0.0554579740359744	0.07330901811667	0.449351910074578	0.866590008198635	WBGene00000867	eft3p_F79A_0xAID	cyb-2.2	FALSE
0.132472672665202	0.0620658138403258	0.0328108427820545	0.386389835245149	WBGene00000868	eft3p_F79A_0xAID	cyb-3	FALSE
-0.0721049959892972	0.0846812313242561	0.39449869570538	0.844096322273533	WBGene00000869	eft3p_F79A_0xAID	cyc-1	FALSE
0.347657438191875	0.299205900571873	0.245262371026934	0.756868160225399	WBGene00000870	eft3p_F79A_0xAID	cyd-1	FALSE
-0.150250300640936	0.114971066801299	0.191262590564272	0.708373342694616	WBGene00000871	eft3p_F79A_0xAID	cye-1	FALSE
-0.102787569672051	0.122084277163155	0.399821844586948	0.848102505724801	WBGene00000872	eft3p_F79A_0xAID	cyk-1	FALSE
0.0598076701256927	0.113290814209537	0.597559865199686	0.919161080149927	WBGene00000874	eft3p_F79A_0xAID	cyk-3	FALSE
-0.00893440168622636	0.0863572002618305	0.917598944445587	0.984381172686545	WBGene00000875	eft3p_F79A_0xAID	cyk-4	FALSE
-0.0140233770353156	0.106947142093279	0.895676920133246	0.981092371604186	WBGene00000876	eft3p_F79A_0xAID	cyl-1	FALSE
0.103257856451018	0.0992577406550384	0.298200409217713	0.795240295171744	WBGene00000877	eft3p_F79A_0xAID	cyn-1	FALSE
0.0505322442920269	0.0665488378090712	0.447657734539218	0.866171191841848	WBGene00000879	eft3p_F79A_0xAID	cyn-3	FALSE
0.113125974796791	0.130645501180021	0.386544854828841	0.844096322273533	WBGene00000880	eft3p_F79A_0xAID	cyn-4	FALSE
0.0692414997750893	0.079703644865877	0.384991036930963	0.844096322273533	WBGene00000881	eft3p_F79A_0xAID	cyn-5	FALSE
0.0639754302937691	0.227872289092814	0.778901196125751	0.959875149214371	WBGene00000882	eft3p_F79A_0xAID	cyn-6	FALSE
0.0228605756307224	0.064922621866909	0.724748015549833	0.947274962365488	WBGene00000883	eft3p_F79A_0xAID	cyn-7	FALSE
-0.185348948919535	0.143848109846885	0.197570374232357	0.713366636049563	WBGene00000884	eft3p_F79A_0xAID	cyn-8	FALSE
-0.00452177803767809	0.124447607200393	0.971015407504679	0.993862811636304	WBGene00000885	eft3p_F79A_0xAID	cyn-9	FALSE
0.06541184863735	0.156626485807501	0.676217988875435	0.939434491398825	WBGene00000886	eft3p_F79A_0xAID	cyn-10	FALSE
0.276058488190843	0.135482371336494	0.0415902413814636	0.426773923736162	WBGene00000887	eft3p_F79A_0xAID	cyn-11	FALSE
-0.0332412353165852	0.139142542923314	0.811182669622377	0.967499376724452	WBGene00000888	eft3p_F79A_0xAID	cyn-12	FALSE
-0.042943830361785	0.117759201005935	0.715354062129143	0.946218327634458	WBGene00000889	eft3p_F79A_0xAID	cyn-13	FALSE
0.0150430043605256	0.117004379873519	0.897699588174519	0.981532060172676	WBGene00000890	eft3p_F79A_0xAID	sig-7	FALSE
0.0871298031825941	0.131192063490255	0.506601168851936	0.888483389191401	WBGene00000891	eft3p_F79A_0xAID	cyn-15	FALSE
-0.00165630692257103	0.15721144247847	0.991594013431435	0.99945840697522	WBGene00000892	eft3p_F79A_0xAID	cyn-16	FALSE
-0.0524768408904419	0.0952898368926735	0.581834108641275	0.913607677955462	WBGene00000894	eft3p_F79A_0xAID	dab-1	FALSE
-0.128484023283192	0.103673631881679	0.215229807837768	0.731541638726172	WBGene00000896	eft3p_F79A_0xAID	dad-1	FALSE
-0.125601641269728	0.194068754272893	0.517501365916967	0.890297313936144	WBGene00000897	eft3p_F79A_0xAID	daf-1	FALSE
0.197148230362961	0.147155210241075	0.180333183532706	0.699140743346974	WBGene00000898	eft3p_F79A_0xAID	daf-2	FALSE
-0.169577645902859	0.224104418912175	0.449235411654579	0.866520544121256	WBGene00000899	eft3p_F79A_0xAID	daf-3	FALSE
0.0859177557426466	0.176605568429519	0.626616130193397	0.926836076750381	WBGene00000900	eft3p_F79A_0xAID	daf-4	FALSE
-0.134397349417719	0.185975320118538	0.469887393157397	0.874753922291925	WBGene00000901	eft3p_F79A_0xAID	daf-5	FALSE
0.343500660615052	0.436766402228674	0.431596226198475	0.861644961583514	WBGene00000903	eft3p_F79A_0xAID	daf-7	FALSE
-0.584213907238587	0.93288650922946	0.531155383439526	0.896537316131441	WBGene00000906	eft3p_F79A_0xAID	daf-10	FALSE
-0.0260122114855841	0.290530289468659	0.928657882605843	0.986420017059857	WBGene00000908	eft3p_F79A_0xAID	daf-12	FALSE
-0.225882447060924	0.392060414164151	0.564519246268227	0.908435517152665	WBGene00000910	eft3p_F79A_0xAID	daf-14	FALSE
0.0114229052649804	0.0639667906038471	0.858270988600363	0.973370095810952	WBGene00000911	eft3p_F79A_0xAID	daf-15	FALSE
-0.0750651338402776	0.102824698730247	0.46537173405654	0.87344333664256	WBGene00000912	eft3p_F79A_0xAID	daf-16	FALSE
-0.000992381878661594	0.0664471178631524	0.988084107027584	0.999309740633659	WBGene00000913	eft3p_F79A_0xAID	daf-18	FALSE
-0.162888884787275	0.195391033688316	0.404474925011823	0.85062126729023	WBGene00000914	eft3p_F79A_0xAID	daf-19	FALSE
0.126955096746284	0.0632937702078174	0.0448768276714564	0.435522194870468	WBGene00000915	eft3p_F79A_0xAID	hsp-90	FALSE
0.0248259305091033	0.156467067648709	0.873932395686956	0.977319287947804	WBGene00000917	eft3p_F79A_0xAID	daf-25	FALSE
-0.0343108366347358	0.100712128517094	0.733342786977255	0.949977582693284	WBGene00000923	eft3p_F79A_0xAID	daf-31	FALSE
-0.616233628823135	0.981962705863928	0.530296814867547	0.895927281994529	WBGene00000928	eft3p_F79A_0xAID	dao-2	FALSE
0.197673328336049	0.150564362114951	0.189222517339965	0.70762470737765	WBGene00000929	eft3p_F79A_0xAID	dao-3	FALSE
0.0188583968352998	0.0651312042113377	0.772164556606627	0.957499742381325	WBGene00000931	eft3p_F79A_0xAID	dao-5	FALSE
-1.21632382441743	1.95482360944116	0.533799410226085	0.89719298312586	WBGene00000932	eft3p_F79A_0xAID	dao-6	FALSE
-0.262374487210717	0.139840313293809	0.0606218431829569	0.4845858614498	WBGene00000933	eft3p_F79A_0xAID	dap-3	FALSE
0.0682614643239867	0.0779539745889646	0.38121289518996	0.842858163291997	WBGene00000935	eft3p_F79A_0xAID	daz-1	FALSE
0.447256139590177	0.435645738126329	0.304584822561768	0.7971647996183	WBGene00000936	eft3p_F79A_0xAID	dbl-1	FALSE
-0.0796769358591538	0.117396179586969	0.497327163040537	0.885370629043893	WBGene00000937	eft3p_F79A_0xAID	dbr-1	FALSE
0.0918479466946382	0.125367530368411	0.463784454934014	0.873313766369135	WBGene00000938	eft3p_F79A_0xAID	dcp-66	FALSE
0.0858291364665445	0.0841572787262181	0.307792077090934	0.800292054259395	WBGene00000939	eft3p_F79A_0xAID	dcr-1	FALSE
0.0640731815110878	0.153647862297421	0.676668777536106	0.939434491398825	WBGene00000940	eft3p_F79A_0xAID	dcs-1	FALSE
0.0572345292709093	0.180508641081025	0.75118773688842	0.95359486790725	WBGene00000941	eft3p_F79A_0xAID	ddp-1	FALSE
-0.0727639898985723	0.154101498363933	0.636796718931524	0.931151714619696	WBGene00000942	eft3p_F79A_0xAID	deb-1	FALSE
-0.767321034487229	0.59121976924209	0.194335130676799	0.710744893434071	WBGene00000950	eft3p_F79A_0xAID	deg-1	FALSE
0.0972281830352257	0.614906665912615	0.87436334187937	0.977699667879861	WBGene00000951	eft3p_F79A_0xAID	deg-3	FALSE
-0.543501122248053	0.875034668299612	0.534520979938529	0.897717454784824	WBGene00000952	eft3p_F79A_0xAID	del-1	FALSE
-0.464688720786585	0.636197293066375	0.465135903967519	0.87344333664256	WBGene00000955	eft3p_F79A_0xAID	des-2	FALSE
-0.0119511830694207	0.479274702579907	0.980106030470914	0.996432694383094	WBGene00000958	eft3p_F79A_0xAID	dgk-1	FALSE
-0.182245560588758	0.217653970028397	0.402413911959684	0.849770092081777	WBGene00000959	eft3p_F79A_0xAID	dgk-2	FALSE
-0.646972392955289	0.997447023831148	0.516578642263187	0.890297313936144	WBGene00000960	eft3p_F79A_0xAID	dgk-3	FALSE
0.363796259075286	0.234353900562288	0.120581580432603	0.614144690878825	WBGene00000961	eft3p_F79A_0xAID	dgn-1	FALSE
0.0563423433269754	0.0623670358260556	0.366313953376226	0.833042267212959	WBGene00000962	eft3p_F79A_0xAID	dhc-1	FALSE
-0.491652400394667	0.299708319328234	0.100914487136394	0.577338430580584	WBGene00000963	eft3p_F79A_0xAID	dhp-1	FALSE
0.491627436146429	0.319953976541244	0.124401895366065	0.622414129835698	WBGene00000964	eft3p_F79A_0xAID	dhp-2	FALSE
-0.156417193911177	0.136442854677001	0.251632394660551	0.760441996729712	WBGene00000965	eft3p_F79A_0xAID	dhs-1	FALSE
-0.215519554248537	0.446553564945352	0.629359416744506	0.927917108332741	WBGene00000966	eft3p_F79A_0xAID	dhs-2	FALSE
-0.413178587467964	0.186119559284797	0.0264212602652357	0.351004768801525	WBGene00000967	eft3p_F79A_0xAID	dhs-3	FALSE
-0.0395212762856025	0.492321550362579	0.936018276484041	0.987469016549448	WBGene00000968	eft3p_F79A_0xAID	dhs-4	FALSE
-0.192831564271005	0.473388942425721	0.683756252101347	0.941553084329863	WBGene00000969	eft3p_F79A_0xAID	dhs-5	FALSE
0.0448368549389279	0.105682087440447	0.671375017087238	0.939434491398825	WBGene00000970	eft3p_F79A_0xAID	dhs-6	FALSE
0.133612245652293	0.34287321320328	0.696770141997778	0.943017174971172	WBGene00000971	eft3p_F79A_0xAID	dhs-7	FALSE
0.328940888744767	1.12585321397767	0.770156406691699	0.956945946891634	WBGene00000972	eft3p_F79A_0xAID	dhs-8	FALSE
0.0211718792555611	0.218609510373191	0.922847157634991	0.985538167862754	WBGene00000973	eft3p_F79A_0xAID	dhs-9	FALSE
-0.0576574696718189	0.150578813184886	0.701789764645017	0.94375580769503	WBGene00000974	eft3p_F79A_0xAID	dhs-11	FALSE
0.0698220894332745	0.116350039467952	0.548437125416186	0.903323011986549	WBGene00000975	eft3p_F79A_0xAID	dhs-12	FALSE
0.12729937296579	0.150129568488399	0.396476926391611	0.845460917594364	WBGene00000976	eft3p_F79A_0xAID	dhs-13	FALSE
0.158971172353386	0.184142693495368	0.387970200782784	0.844096322273533	WBGene00000977	eft3p_F79A_0xAID	dhs-14	FALSE
0.0917963736797699	0.193813083270834	0.635761264873917	0.930565733944734	WBGene00000980	eft3p_F79A_0xAID	dhs-17	FALSE
-0.182484912585901	0.178916182525558	0.307753891748337	0.800292054259395	WBGene00000981	eft3p_F79A_0xAID	dhs-18	FALSE
-0.1987700427023	0.185152518943181	0.283025492861463	0.783779702067741	WBGene00000982	eft3p_F79A_0xAID	dhs-19	FALSE
0.00472650001962635	0.348072186572628	0.989165794784001	0.99945840697522	WBGene00000983	eft3p_F79A_0xAID	dhs-20	FALSE
0.197209410394405	0.212685489567647	0.353804581974476	0.828063191375842	WBGene00000984	eft3p_F79A_0xAID	dhs-21	FALSE
0.0832624783235275	0.0829900093321417	0.315724261720948	0.806330522631276	WBGene00000985	eft3p_F79A_0xAID	dhs-22	FALSE
0.803332200269073	0.387098668862375	0.0379620097742454	0.411618287250051	WBGene00000986	eft3p_F79A_0xAID	dhs-23	FALSE
-0.596432811544865	0.251832403266606	0.01786656167338	0.305806184485771	WBGene00000987	eft3p_F79A_0xAID	dhs-24	FALSE
-0.0969270065982471	0.0924101719066517	0.294234220800168	0.792506605037689	WBGene00000988	eft3p_F79A_0xAID	dhs-25	FALSE
-2.39700159413649	0.880172774403914	0.00646273175686046	0.189380081628095	WBGene00000989	eft3p_F79A_0xAID	dhs-26	FALSE
0.32989987754198	0.343198616705161	0.3364261780234	0.819906801960415	WBGene00000990	eft3p_F79A_0xAID	dhs-27	FALSE
-0.166864330914831	0.10737907881393	0.120190542417188	0.613891863304251	WBGene00000991	eft3p_F79A_0xAID	dhs-28	FALSE
-0.423481544953061	0.52874199350498	0.423176310210904	0.858231654023649	WBGene00000992	eft3p_F79A_0xAID	dhs-29	FALSE
-0.0171051164585503	0.191400770121945	0.928789402359136	0.986420017059857	WBGene00000993	eft3p_F79A_0xAID	dhs-30	FALSE
-0.12076401329654	0.160082444259902	0.45061725624944	0.86778679986366	WBGene00000994	eft3p_F79A_0xAID	dic-1	FALSE
0.106825468824107	0.164422560444718	0.515885507986237	0.890297313936144	WBGene00000995	eft3p_F79A_0xAID	die-1	FALSE
-0.05749447636207	0.129912347047877	0.658081416125925	0.936959564337787	WBGene00000996	eft3p_F79A_0xAID	dif-1	FALSE
0.228212359918628	0.156114163612325	0.143787814790027	0.65683640298864	WBGene00000998	eft3p_F79A_0xAID	dig-1	FALSE
-0.373550646272462	0.102040158421602	0.000251409403940745	0.0223712814233884	WBGene00001000	eft3p_F79A_0xAID	dim-1	FALSE
-0.0238074915278943	0.102337169993608	0.816042691746943	0.968489169642915	WBGene00001001	eft3p_F79A_0xAID	dis-3	FALSE
0.025764115065251	0.131966715992021	0.845211392907897	0.971303744869862	WBGene00001002	eft3p_F79A_0xAID	div-1	FALSE
0.105579472155184	0.0754417672695704	0.161668187254572	0.680411471788419	WBGene00001005	eft3p_F79A_0xAID	dlc-1	FALSE
0.229146537038535	0.204355946787871	0.262155575709319	0.766737046970057	WBGene00001006	eft3p_F79A_0xAID	dlg-1	FALSE
0.0564416306148594	0.115957912248186	0.626440905425992	0.926836076750381	WBGene00001007	eft3p_F79A_0xAID	dli-1	FALSE
-0.173212984417941	0.176971780102224	0.327698340924762	0.815639406074335	WBGene00001008	eft3p_F79A_0xAID	dlk-1	FALSE
0.0538167482262506	0.110185257628918	0.625251962565662	0.926836076750381	WBGene00001016	eft3p_F79A_0xAID	dna-2	FALSE
0.0798330128678082	0.0894570200000176	0.372169178262162	0.837901467034728	WBGene00001017	eft3p_F79A_0xAID	dnc-1	FALSE
0.0783745880879989	0.11225687009677	0.485069720798701	0.881669218142155	WBGene00001018	eft3p_F79A_0xAID	dnc-2	FALSE
-0.135534203442488	0.120347392841488	0.260084496690873	0.764369785143372	WBGene00001019	eft3p_F79A_0xAID	dnj-1	FALSE
-0.071792503003761	0.168875094537648	0.670747805502108	0.939434491398825	WBGene00001020	eft3p_F79A_0xAID	dnj-2	FALSE
0.00524452745345402	0.250329404729007	0.983285138260872	0.997571392828545	WBGene00001021	eft3p_F79A_0xAID	dnj-3	FALSE
0.0887783697985105	0.218831363358024	0.684968127463145	0.94192977983924	WBGene00001022	eft3p_F79A_0xAID	dnj-4	FALSE
0.029710406592901	0.0740817886491882	0.688384253593181	0.94206216097794	WBGene00001023	eft3p_F79A_0xAID	dnj-5	FALSE
0.117840364291163	0.183304256901881	0.52031002661599	0.890297313936144	WBGene00001025	eft3p_F79A_0xAID	dnj-7	FALSE
0.120196327361398	0.105374408301777	0.254011616898351	0.763310934731942	WBGene00001026	eft3p_F79A_0xAID	dnj-8	FALSE
-0.00799526463711351	0.131765993342774	0.9516158481156	0.990842449293523	WBGene00001027	eft3p_F79A_0xAID	dnj-9	FALSE
-0.110226371483828	0.12449705868395	0.375955328821056	0.839236246804885	WBGene00001028	eft3p_F79A_0xAID	dnj-10	FALSE
-0.0916490066584693	0.0792687990338844	0.247607504694462	0.757847451550431	WBGene00001029	eft3p_F79A_0xAID	dnj-11	FALSE
0.0678481819820445	0.0699613070766319	0.332148285237091	0.817455118730522	WBGene00001030	eft3p_F79A_0xAID	dnj-12	FALSE
0.379207336566314	0.0878716020662685	1.59263073930438e-05	0.00290641613052378	WBGene00001031	eft3p_F79A_0xAID	dnj-13	FALSE
-0.368642699107665	0.230703431823872	0.11006360799774	0.597607093954446	WBGene00001032	eft3p_F79A_0xAID	dnj-14	FALSE
0.158708214739694	0.180622173222487	0.379577437379367	0.842858163291997	WBGene00001033	eft3p_F79A_0xAID	dnj-15	FALSE
-0.0613565536614165	0.113629288959476	0.589216832518931	0.915530749718508	WBGene00001034	eft3p_F79A_0xAID	dnj-16	FALSE
0.186968722399556	0.114719812339542	0.103146773641019	0.583909104661942	WBGene00001035	eft3p_F79A_0xAID	dnj-17	FALSE
-0.0348544051106895	0.17619028795973	0.843183933280217	0.971303744869862	WBGene00001036	eft3p_F79A_0xAID	dnj-18	FALSE
-0.0102335116243005	0.0765633059654304	0.893670815394707	0.980760906160927	WBGene00001037	eft3p_F79A_0xAID	dnj-19	FALSE
-0.184070602353273	0.136179992980994	0.176480456757736	0.694274614960017	WBGene00001038	eft3p_F79A_0xAID	dnj-20	FALSE
0.119093445082558	0.227012948384087	0.59985377548674	0.919935983998227	WBGene00001039	eft3p_F79A_0xAID	dnj-21	FALSE
-0.340032779430246	0.138548158721105	0.0141176069822403	0.271572172499112	WBGene00001040	eft3p_F79A_0xAID	dnj-22	FALSE
-0.0305143246464835	0.104508695795923	0.770302825458326	0.956945946891634	WBGene00001041	eft3p_F79A_0xAID	dnj-23	FALSE
-0.850767845319887	0.395392679774958	0.0314207078587917	0.37926766986055	WBGene00001042	eft3p_F79A_0xAID	dnj-24	FALSE
0.128009347187673	0.137420222322842	0.35158591677762	0.827607489637166	WBGene00001043	eft3p_F79A_0xAID	dnj-25	FALSE
0.229467893347453	0.177604023231426	0.196350329147133	0.712516395411893	WBGene00001044	eft3p_F79A_0xAID	dnj-26	FALSE
0.195802281121648	0.187478484593752	0.296300975854427	0.794592940442874	WBGene00001045	eft3p_F79A_0xAID	dnj-27	FALSE
0.211656985821433	0.150734617175451	0.160268315077236	0.680411471788419	WBGene00001046	eft3p_F79A_0xAID	dnj-28	FALSE
-0.119038773819954	0.0930812527264716	0.200943019638785	0.717120812877293	WBGene00001047	eft3p_F79A_0xAID	dnj-29	FALSE
-0.319537238885824	0.1477220147127	0.0305336198440812	0.376150440344648	WBGene00001048	eft3p_F79A_0xAID	dnj-30	FALSE
0.0402032168527914	0.120956061745209	0.73960333077931	0.951887495368794	WBGene00001049	eft3p_F79A_0xAID	dog-1	FALSE
-0.0115965225582063	0.185728623690773	0.950214039705426	0.990699580275813	WBGene00001050	eft3p_F79A_0xAID	dom-3	FALSE
-0.0560470561377976	0.0984157125477953	0.569021642215961	0.91007962295592	WBGene00001051	eft3p_F79A_0xAID	cks-1	FALSE
0.307380232387423	0.513798734896798	0.549672952737147	0.903563470498501	WBGene00001052	eft3p_F79A_0xAID	dop-1	FALSE
-0.394464965773763	0.667610527341648	0.554613617276193	0.905737117732864	WBGene00001053	eft3p_F79A_0xAID	dop-2	FALSE
0.150351967972419	0.506078618726413	0.766396182897513	0.956464260663034	WBGene00001054	eft3p_F79A_0xAID	dpf-1	FALSE
-0.362541619477165	0.188101914492551	0.0539337788531023	0.463602239783869	WBGene00001055	eft3p_F79A_0xAID	dpf-2	FALSE
0.138474719027167	0.0882003830106694	0.116414800820504	0.606333492538845	WBGene00001056	eft3p_F79A_0xAID	dpf-3	FALSE
0.0494648180164492	0.110195892895616	0.653517663863655	0.936064105357882	WBGene00001057	eft3p_F79A_0xAID	dpf-4	FALSE
0.0183853303401834	0.0855486248022535	0.829836801150915	0.970784871444006	WBGene00001058	eft3p_F79A_0xAID	dpf-5	FALSE
-0.287267888610247	0.695963627809778	0.679780416275218	0.94007742912563	WBGene00001059	eft3p_F79A_0xAID	dpf-6	FALSE
0.1518832526153	0.13373020935049	0.256063814833968	0.76343857056007	WBGene00001060	eft3p_F79A_0xAID	dpf-7	FALSE
-0.0372159454109643	0.106529279785768	0.726826977649093	0.947714977377961	WBGene00001061	eft3p_F79A_0xAID	dpl-1	FALSE
-0.0901449621011006	0.75617807111605	0.905107963593948	0.982329875158242	WBGene00001063	eft3p_F79A_0xAID	dpy-1	FALSE
-2.43626474363529	0.952687848287504	0.0105502171624136	0.239745881434255	WBGene00001065	eft3p_F79A_0xAID	dpy-3	FALSE
-0.358076335486328	0.428470022202994	0.403318523599284	0.850124394073963	WBGene00001068	eft3p_F79A_0xAID	dpy-6	FALSE
0.947778367394866	0.652744325925607	0.146504328882688	0.661211087177032	WBGene00001069	eft3p_F79A_0xAID	dpy-7	FALSE
-0.0119031235185934	0.109986220862086	0.913818189606656	0.983840069263085	WBGene00001073	eft3p_F79A_0xAID	dpy-11	FALSE
-0.498281087120682	0.976151675006895	0.609733031776254	0.923030521273133	WBGene00001075	eft3p_F79A_0xAID	dpy-14	FALSE
0.820367263110039	0.390843179331171	0.0358197359775743	0.403425869308574	WBGene00001076	eft3p_F79A_0xAID	dpy-17	FALSE
0.502071023274508	0.208756036617013	0.0161697620022048	0.28920237122548	WBGene00001077	eft3p_F79A_0xAID	dpy-18	FALSE
0.674083231036963	0.349670594075266	0.0538841856746631	0.463602239783869	WBGene00001078	eft3p_F79A_0xAID	dpy-19	FALSE
0.107684055166563	0.113383258093969	0.342246891547018	0.82456305242487	WBGene00001080	eft3p_F79A_0xAID	dpy-21	FALSE
0.0297214516871354	0.0902699432711765	0.741966123149932	0.95251570859131	WBGene00001081	eft3p_F79A_0xAID	dpy-22	FALSE
0.226796547619906	0.22845476975334	0.320835909311712	0.809760955358463	WBGene00001082	eft3p_F79A_0xAID	dpy-23	FALSE
-0.0786412090660294	0.0908841700383868	0.386879362917115	0.844096322273533	WBGene00001085	eft3p_F79A_0xAID	dpy-26	FALSE
0.0528918899267695	0.139852025986352	0.705282802533672	0.944095031922322	WBGene00001086	eft3p_F79A_0xAID	dpy-27	FALSE
0.111146044716848	0.118177870932781	0.346962203430552	0.825699435546001	WBGene00001087	eft3p_F79A_0xAID	dpy-28	FALSE
0.0522368688477161	0.0881706778719713	0.553548148502262	0.905303399918576	WBGene00001088	eft3p_F79A_0xAID	dpy-30	FALSE
0.215261298946325	0.177631780838559	0.22557362973606	0.737291060066389	WBGene00001089	eft3p_F79A_0xAID	dre-1	FALSE
0.000479760145900874	0.140367354774728	0.997272923831742	0.999899732742408	WBGene00001090	eft3p_F79A_0xAID	drh-1	FALSE
-0.225460523583193	0.259995735287465	0.385848825114467	0.844096322273533	WBGene00001091	eft3p_F79A_0xAID	drh-2	FALSE
0.227463869913676	0.262275597154404	0.385793854540728	0.844096322273533	WBGene00001092	eft3p_F79A_0xAID	dro-1	FALSE
-0.0133600878174394	0.0960929274754077	0.889424073438983	0.98061553382715	WBGene00001093	eft3p_F79A_0xAID	drp-1	FALSE
0.103383798592571	0.094250437026107	0.27268281627833	0.774868272068825	WBGene00001094	eft3p_F79A_0xAID	dars-1	FALSE
-0.0203882835501244	0.156150139415725	0.896116692745981	0.981092371604186	WBGene00001095	eft3p_F79A_0xAID	dars-2	FALSE
0.173431015922169	0.168726121902237	0.304004020759372	0.796499587457157	WBGene00001099	eft3p_F79A_0xAID	dsc-4	FALSE
0.184544808616611	0.189463652356344	0.330037641366563	0.816623991938972	WBGene00001101	eft3p_F79A_0xAID	dsh-1	FALSE
0.0274169353920004	0.0951696826272008	0.773281856384777	0.95810422873359	WBGene00001102	eft3p_F79A_0xAID	dsh-2	FALSE
1.34795158986242	0.466106141843234	0.003828695048302	0.146703059021593	WBGene00001103	eft3p_F79A_0xAID	dsl-1	FALSE
1.05589250679677	0.253350332137192	3.07665463568947e-05	0.005096360071149	WBGene00001104	eft3p_F79A_0xAID	dsl-2	FALSE
0.594022873548434	0.832780758562846	0.475659871190571	0.878560374547396	WBGene00001105	eft3p_F79A_0xAID	dsl-3	FALSE
-0.515066288699903	1.12029209485204	0.645687987819511	0.933520383053713	WBGene00001106	eft3p_F79A_0xAID	dsl-4	FALSE
-0.136144079314261	0.152746345144154	0.372763817878364	0.837901467034728	WBGene00001110	eft3p_F79A_0xAID	duo-1	FALSE
-0.337139002372452	0.114836994231698	0.00332683563403012	0.13764207476565	WBGene00001112	eft3p_F79A_0xAID	duo-3	FALSE
-0.457571067198382	0.258239421744918	0.0764133213553779	0.530702629484518	WBGene00001113	eft3p_F79A_0xAID	dur-1	FALSE
0.684927235050131	0.279902689901761	0.0144043195893744	0.274012913460767	WBGene00001115	eft3p_F79A_0xAID	dyb-1	FALSE
0.000835196806568429	0.387837193903217	0.998281778713825	0.999899732742408	WBGene00001116	eft3p_F79A_0xAID	dyc-1	FALSE
-0.57654632387611	0.940023356127637	0.539656895693852	0.899106353338688	WBGene00001117	eft3p_F79A_0xAID	dyf-1	FALSE
-0.586433617367591	0.42086825109578	0.163501884464849	0.681554941425595	WBGene00001118	eft3p_F79A_0xAID	dyf-2	FALSE
-0.807892148514765	0.406715005935702	0.0469907105400002	0.443814895073844	WBGene00001119	eft3p_F79A_0xAID	dyf-3	FALSE
0.142240560795166	0.14279320004609	0.319187085825651	0.807613633988393	WBGene00001130	eft3p_F79A_0xAID	dyn-1	FALSE
0.11227685539588	0.136456763274588	0.410620775637322	0.853339874790011	WBGene00001131	eft3p_F79A_0xAID	dys-1	FALSE
0.169300132490145	0.137439666945203	0.218018500095011	0.731980861507686	WBGene00001132	eft3p_F79A_0xAID	alp-1	FALSE
-0.107449497022419	0.748338613521642	0.885828927820109	0.98061553382715	WBGene00001133	eft3p_F79A_0xAID	eat-2	FALSE
0.00731481678582141	0.105286504653794	0.94461125289634	0.988980414162462	WBGene00001134	eft3p_F79A_0xAID	eat-3	FALSE
-1.59704296242263	0.784896800348571	0.0418793438882938	0.426773923736162	WBGene00001135	eft3p_F79A_0xAID	eat-4	FALSE
-0.0319654939092743	0.0566723956704536	0.57272695982216	0.9112705444051	WBGene00001137	eft3p_F79A_0xAID	eat-6	FALSE
-0.2874120033727	0.217044509721629	0.185434085974918	0.707250727485633	WBGene00001145	eft3p_F79A_0xAID	eat-16	FALSE
-0.0399979861092415	0.194689292073435	0.837224286536474	0.970784871444006	WBGene00001148	eft3p_F79A_0xAID	eat-20	FALSE
-0.156054684879157	0.108970095752942	0.152118852584109	0.668500893899019	WBGene00001149	eft3p_F79A_0xAID	bcat-1	FALSE
-0.211491924842429	0.737655242075543	0.77433563571632	0.958372578744634	WBGene00001150	eft3p_F79A_0xAID	ech-1.1	FALSE
0.109632380538522	0.133780422041117	0.412504080874025	0.853957207992814	WBGene00001151	eft3p_F79A_0xAID	ech-2	FALSE
-0.196958157544089	0.208716299420987	0.34534113217374	0.825483199427447	WBGene00001152	eft3p_F79A_0xAID	ech-3	FALSE
-0.0192068539064716	0.117056971806235	0.869667184434459	0.976302566855495	WBGene00001153	eft3p_F79A_0xAID	ech-4	FALSE
-0.572663722899906	0.2895698104479	0.047969768899731	0.4461356203257	WBGene00001154	eft3p_F79A_0xAID	ech-5	FALSE
-0.0100577801775562	0.0579544922411088	0.862222139801755	0.97352833705179	WBGene00001155	eft3p_F79A_0xAID	ech-6	FALSE
0.12685242188344	0.136117761860739	0.351371957990006	0.827607489637166	WBGene00001156	eft3p_F79A_0xAID	ech-7	FALSE
-0.404140050214106	0.31064123251542	0.193263075300278	0.710744893434071	WBGene00001157	eft3p_F79A_0xAID	ech-8	FALSE
2.12501392200959	1.19153980473017	0.074518232520067	0.523648216997462	WBGene00001158	eft3p_F79A_0xAID	ech-9	FALSE
-1.21871599142144	0.659432477786095	0.0645837479884423	0.49348536278018	WBGene00001159	eft3p_F79A_0xAID	eff-1	FALSE
0.024843728833208	0.0936753767953471	0.790847016207107	0.96295500235629	WBGene00001160	eft3p_F79A_0xAID	efk-1	FALSE
0.231597903260345	0.165176102618402	0.160877271437813	0.680411471788419	WBGene00001161	eft3p_F79A_0xAID	efl-1	FALSE
-0.142916887793083	0.320398093454083	0.655553648152208	0.936368549967475	WBGene00001162	eft3p_F79A_0xAID	efl-2	FALSE
0.352571351848618	0.434937538324867	0.417580910478066	0.85561222131423	WBGene00001165	eft3p_F79A_0xAID	efn-4	FALSE
0.166581534515491	0.079821463184401	0.0368947702732824	0.406597739541895	WBGene00001166	eft3p_F79A_0xAID	eftu-2	FALSE
-0.10481266341015	0.166096499632799	0.528017802138746	0.894316135854629	WBGene00001167	eft3p_F79A_0xAID	eef-2	FALSE
0.0738217535153945	0.0664993348250856	0.26695048219968	0.769752501832874	WBGene00001168	eft3p_F79A_0xAID	eef-1A.1	FALSE
-0.159882024655937	0.0904487309514744	0.077118831855779	0.533293810270503	WBGene00001169	eft3p_F79A_0xAID	eef-1A.2	FALSE
-0.0782169174458418	0.802085372010687	0.922315875884338	0.985371605045313	WBGene00001170	eft3p_F79A_0xAID	egl-1	FALSE
0.873375705084331	0.674984630158164	0.195693264010158	0.711593844511102	WBGene00001171	eft3p_F79A_0xAID	egl-2	FALSE
0.053229667420021	0.191164148935774	0.7806669012583	0.960564199563936	WBGene00001172	eft3p_F79A_0xAID	egl-3	FALSE
0.0715666269601055	0.100757396415219	0.477526437335322	0.878639119461325	WBGene00001173	eft3p_F79A_0xAID	egl-4	FALSE
-0.497666854469569	0.377088615371072	0.186914820848587	0.70762470737765	WBGene00001175	eft3p_F79A_0xAID	egl-6	FALSE
-0.0854490962744711	0.157518120989733	0.587493714214544	0.915530749718508	WBGene00001177	eft3p_F79A_0xAID	egl-8	FALSE
0.0314239789451361	0.208277905120585	0.880074132406342	0.979185985520699	WBGene00001178	eft3p_F79A_0xAID	egl-9	FALSE
-0.108576433585756	0.28607998563647	0.704293042060858	0.944095031922322	WBGene00001182	eft3p_F79A_0xAID	egl-13	FALSE
-0.589997366011975	0.316015341843029	0.0619030360647117	0.48797757098213	WBGene00001184	eft3p_F79A_0xAID	egl-15	FALSE
0.0402184147137578	0.20360325543851	0.843410256742551	0.971303744869862	WBGene00001186	eft3p_F79A_0xAID	egl-18	FALSE
-0.0506044333208899	0.245394437910457	0.836621636678502	0.970784871444006	WBGene00001187	eft3p_F79A_0xAID	egl-19	FALSE
-0.234456018364785	0.707179511565543	0.740239063687463	0.951887495368794	WBGene00001188	eft3p_F79A_0xAID	egl-20	FALSE
-0.0927354682131331	0.162399451098884	0.56797717989364	0.909752251009866	WBGene00001189	eft3p_F79A_0xAID	egl-21	FALSE
-0.11087365121995	0.212565925120309	0.601951272366119	0.919935983998227	WBGene00001193	eft3p_F79A_0xAID	egl-26	FALSE
-0.098830906799843	0.0876976247688698	0.259763290998483	0.764369785143372	WBGene00001194	eft3p_F79A_0xAID	egl-27	FALSE
-0.317953663037739	0.116812125657306	0.00649031764844128	0.189380081628095	WBGene00001196	eft3p_F79A_0xAID	egl-30	FALSE
-0.445114771143194	0.776608378376523	0.566541671550361	0.908915220413159	WBGene00001207	eft3p_F79A_0xAID	egl-43	FALSE
0.278984915385462	0.270060854580215	0.301583013687313	0.796488785256248	WBGene00001208	eft3p_F79A_0xAID	egl-44	FALSE
-0.0636087994051862	0.0764113366363646	0.405153643959432	0.850846359374138	WBGene00001209	eft3p_F79A_0xAID	egl-45	FALSE
-1.01213385801921	0.896087027150969	0.258685294174694	0.763724142006033	WBGene00001210	eft3p_F79A_0xAID	egl-46	FALSE
-0.0417145197561828	0.0967465448906041	0.666342420935832	0.938586238634801	WBGene00001214	eft3p_F79A_0xAID	ego-1	FALSE
-0.170305961471209	0.116464266661196	0.143658396863193	0.65683640298864	WBGene00001215	eft3p_F79A_0xAID	ego-2	FALSE
0.0400478335602877	0.0967268712077715	0.678852082747044	0.939841861088417	WBGene00001224	eft3p_F79A_0xAID	ehs-1	FALSE
-0.0588557045352449	0.0961932455332275	0.540637918276547	0.899332393163762	WBGene00001225	eft3p_F79A_0xAID	eif-3.B	FALSE
0.0243941831899351	0.0776622778308063	0.753440574219705	0.95359486790725	WBGene00001226	eft3p_F79A_0xAID	eif-3.C	FALSE
0.0741885336847683	0.0741805080780662	0.317258152955458	0.806330522631276	WBGene00001227	eft3p_F79A_0xAID	eif-3.D	FALSE
0.0870466330469376	0.124659002530696	0.485003384570638	0.881669218142155	WBGene00001228	eft3p_F79A_0xAID	eif-3.E	FALSE
-0.163190958993807	0.117729669760032	0.165701164396708	0.684089124639323	WBGene00001229	eft3p_F79A_0xAID	eif-3.F	FALSE
0.0501673114819831	0.108800696633799	0.644731409775645	0.933520383053713	WBGene00001230	eft3p_F79A_0xAID	eif-3.G	FALSE
0.0192713116122078	0.14864286419924	0.896844597546629	0.981333920913064	WBGene00001231	eft3p_F79A_0xAID	eif-3.H	FALSE
-0.0434494768579936	0.138045835011608	0.752953951349761	0.95359486790725	WBGene00001232	eft3p_F79A_0xAID	eif-3.I	FALSE
0.0503037765109476	0.0977512171757116	0.606825413904178	0.921535857758292	WBGene00001233	eft3p_F79A_0xAID	eif-3.K	FALSE
0.0804103210763778	0.0905469913226287	0.374513467695867	0.839031732559593	WBGene00001234	eft3p_F79A_0xAID	eif-6	FALSE
0.279170424286897	0.137964814836445	0.0430226527176062	0.432516248189044	WBGene00001235	eft3p_F79A_0xAID	elb-1	FALSE
0.162774953817799	0.0794883055450739	0.0405810780996956	0.420940720519674	WBGene00001239	eft3p_F79A_0xAID	elo-1	FALSE
-0.149911761056509	0.12122283323018	0.21621231710125	0.731541638726172	WBGene00001240	eft3p_F79A_0xAID	elo-2	FALSE
0.091884372688419	0.184364919935202	0.618213998903894	0.926060797869277	WBGene00001241	eft3p_F79A_0xAID	elo-3	FALSE
-0.187499785446955	0.10150419187423	0.0647163863885589	0.49348536278018	WBGene00001243	eft3p_F79A_0xAID	elo-5	FALSE
-0.526727969220816	0.155798960263017	0.000722703273735002	0.0502022332148695	WBGene00001244	eft3p_F79A_0xAID	elo-6	FALSE
0.28720965077522	0.889722955691834	0.74684068556717	0.95359486790725	WBGene00001245	eft3p_F79A_0xAID	elo-7	FALSE
-0.0845591220186336	0.358982019725485	0.813779914569548	0.968315301609661	WBGene00001248	eft3p_F79A_0xAID	elp-1	FALSE
0.154084365225139	0.317856962098208	0.627846545636339	0.92709200616755	WBGene00001249	eft3p_F79A_0xAID	elt-1	FALSE
0.00141522572281944	0.316659868037621	0.996434082404467	0.999899732742408	WBGene00001250	eft3p_F79A_0xAID	elt-2	FALSE
-0.422392937811461	0.224428179328204	0.0598244587638875	0.482762683192186	WBGene00001251	eft3p_F79A_0xAID	elt-3	FALSE
1.4034123957074	0.504674582284029	0.00542207250540151	0.171200746820111	WBGene00001253	eft3p_F79A_0xAID	elt-6	FALSE
0.0834572649094888	0.102123905986722	0.413805140627089	0.854142075683842	WBGene00001258	eft3p_F79A_0xAID	emb-4	FALSE
-0.12181046294613	0.0722650874411619	0.0918717182234876	0.562697292552061	WBGene00001259	eft3p_F79A_0xAID	emb-5	FALSE
-0.0996041272888945	0.0885347730584705	0.260577032367595	0.764530270329574	WBGene00001262	eft3p_F79A_0xAID	emb-8	FALSE
-0.0268667371459197	0.111147620771519	0.808996195280752	0.966749544845419	WBGene00001263	eft3p_F79A_0xAID	emb-9	FALSE
0.148889716104456	0.0980551117314584	0.128906309061203	0.631563350157401	WBGene00001281	eft3p_F79A_0xAID	emb-27	FALSE
-0.0678581794674803	0.102322285360266	0.507214739123415	0.888483389191401	WBGene00001284	eft3p_F79A_0xAID	emb-30	FALSE
0.000968963726705307	0.0852815436435625	0.990934679056766	0.99945840697522	WBGene00001303	eft3p_F79A_0xAID	emo-1	FALSE
-0.101049737441577	0.129176524538819	0.434061291953712	0.862275254329857	WBGene00001309	eft3p_F79A_0xAID	emr-1	FALSE
-0.0904878573187801	0.0869577955907792	0.298063499273628	0.795240295171744	WBGene00001320	eft3p_F79A_0xAID	ent-1	FALSE
-0.0130750216437303	0.126825494326868	0.917887903052392	0.984381172686545	WBGene00001324	eft3p_F79A_0xAID	eor-1	FALSE
0.340276938201971	0.150588334179766	0.0238429781229617	0.34062167347842	WBGene00001325	eft3p_F79A_0xAID	eor-2	FALSE
0.126155794098969	0.118575919482034	0.287363024532197	0.786886491642464	WBGene00001328	eft3p_F79A_0xAID	epi-1	FALSE
0.105050085861724	0.135972688384541	0.439769651150452	0.864455841815179	WBGene00001329	eft3p_F79A_0xAID	epn-1	FALSE
-0.163469162253813	0.20793104070354	0.431767854049626	0.861644961583514	WBGene00001330	eft3p_F79A_0xAID	eps-8	FALSE
0.114032412815039	0.132732890032224	0.390278751535639	0.844096322273533	WBGene00001331	eft3p_F79A_0xAID	erd-2	FALSE
-0.274233630702491	0.127496089793489	0.0314826748584779	0.379590101009217	WBGene00001332	eft3p_F79A_0xAID	eri-1	FALSE
0.0861751747439278	0.0878980148909213	0.326888929003327	0.815102616623164	WBGene00001333	eft3p_F79A_0xAID	erm-1	FALSE
-0.00265929468293006	0.124931729014442	0.983017525106094	0.997571392828545	WBGene00001334	eft3p_F79A_0xAID	ero-1	FALSE
-0.190234715266794	0.250435537135294	0.447484452508391	0.866171191841848	WBGene00001335	eft3p_F79A_0xAID	F35A5.8	FALSE
-0.130777861149626	0.0946356226986925	0.166999506515174	0.684984261580525	WBGene00001336	eft3p_F79A_0xAID	qars-1	FALSE
0.0484859560721251	0.0825754975561664	0.557088715748629	0.906616415124772	WBGene00001337	eft3p_F79A_0xAID	ears-1	FALSE
-0.179882989619807	0.18986696560074	0.343426871973755	0.825292470173375	WBGene00001338	eft3p_F79A_0xAID	ears-2	FALSE
-0.00240172461876012	0.125857688014219	0.984775004816581	0.997934944866952	WBGene00001340	eft3p_F79A_0xAID	etr-1	FALSE
0.20079722256656	0.357274269062046	0.574098697159236	0.911689277884376	WBGene00001345	eft3p_F79A_0xAID	fos-1	FALSE
-0.0589937246506089	0.0947223215032151	0.53341135943155	0.897120610534078	WBGene00001352	eft3p_F79A_0xAID	evl-14	FALSE
0.0409285522954036	0.182182278589153	0.82224599836788	0.969143148815212	WBGene00001358	eft3p_F79A_0xAID	evl-20	FALSE
0.1462281511279	0.218108896097938	0.502579613657743	0.887380989122475	WBGene00001365	eft3p_F79A_0xAID	exc-4	FALSE
-0.218769811306218	0.349957885520091	0.531884542663926	0.896766306867071	WBGene00001366	eft3p_F79A_0xAID	exc-5	FALSE
-0.320144531001916	0.367218931651251	0.383312938424784	0.844096322273533	WBGene00001368	eft3p_F79A_0xAID	exc-7	FALSE
-0.011654859881403	0.138441549713943	0.93290843662267	0.987469016549448	WBGene00001371	eft3p_F79A_0xAID	exl-1	FALSE
0.0338461512731243	0.0931212733035377	0.71625893587716	0.946243527179288	WBGene00001372	eft3p_F79A_0xAID	exo-3	FALSE
0.647886999172133	0.748320494270728	0.386606361359955	0.844096322273533	WBGene00001373	eft3p_F79A_0xAID	exp-1	FALSE
0.228234567410562	0.503032678293854	0.650032401153962	0.935566179381595	WBGene00001374	eft3p_F79A_0xAID	exp-2	FALSE
0.684369234299901	0.442224895274611	0.121728445056011	0.616427804250556	WBGene00001377	eft3p_F79A_0xAID	eya-1	FALSE
0.0344753121666466	0.0903004973934665	0.702621365214035	0.944086592476664	WBGene00001385	eft3p_F79A_0xAID	far-1	FALSE
0.0438870287481148	0.0800520213133845	0.58353304959577	0.9149945028158	WBGene00001386	eft3p_F79A_0xAID	far-2	FALSE
-0.23367501941576	0.259808685693567	0.368433311636102	0.83495862211641	WBGene00001387	eft3p_F79A_0xAID	far-3	FALSE
0.0159364198916107	0.288352128215089	0.955925578588094	0.991078033669831	WBGene00001389	eft3p_F79A_0xAID	far-5	FALSE
-0.339985497384465	0.152445624592857	0.0257336174495138	0.348959520250522	WBGene00001390	eft3p_F79A_0xAID	far-6	FALSE
-0.724951641855355	0.726571508718622	0.318390641847551	0.807491977335628	WBGene00001391	eft3p_F79A_0xAID	far-7	FALSE
-0.162415596398994	0.17911917037043	0.364541116630279	0.831766038348722	WBGene00001392	eft3p_F79A_0xAID	far-8	FALSE
-0.0124050871363661	0.0645889009051762	0.847693474779847	0.971303744869862	WBGene00001393	eft3p_F79A_0xAID	fat-1	FALSE
0.00907123294607431	0.0726803572340416	0.900673997027962	0.981749738358047	WBGene00001394	eft3p_F79A_0xAID	fat-2	FALSE
-0.0982872646414317	0.10052495429597	0.328202953437308	0.815639406074335	WBGene00001395	eft3p_F79A_0xAID	fat-3	FALSE
-0.168279149075663	0.0883214715390455	0.0567407187038365	0.473439991337353	WBGene00001396	eft3p_F79A_0xAID	fat-4	FALSE
0.187152484302094	0.165565398669799	0.258314436056364	0.763494614927791	WBGene00001397	eft3p_F79A_0xAID	fat-5	FALSE
0.0827713425928892	0.0957869490116771	0.387522407872812	0.844096322273533	WBGene00001398	eft3p_F79A_0xAID	fat-6	FALSE
0.902299496802954	0.156958379033165	8.99564071863711e-09	3.72523321606022e-06	WBGene00001399	eft3p_F79A_0xAID	fat-7	FALSE
-0.167225916407948	0.137848493244479	0.225086295309265	0.737241238867975	WBGene00001401	eft3p_F79A_0xAID	fbf-1	FALSE
-0.0959094489810666	0.179424460299	0.592968375991489	0.917180075319691	WBGene00001402	eft3p_F79A_0xAID	fbf-2	FALSE
-0.127581020195156	0.260626842279472	0.624476400292099	0.926836076750381	WBGene00001403	eft3p_F79A_0xAID	fbl-1	FALSE
-0.018232453546666	0.0919532790419733	0.842826361357265	0.971303744869862	WBGene00001404	eft3p_F79A_0xAID	fbp-1	FALSE
-0.132375148484657	0.127017379272082	0.297327590917893	0.795240295171744	WBGene00001405	eft3p_F79A_0xAID	fce-1	FALSE
-0.103765059774989	0.192999363617973	0.590822454066536	0.915966214965355	WBGene00001406	eft3p_F79A_0xAID	fce-2	FALSE
0.192711531208449	0.531717154109144	0.717028921498812	0.946243527179288	WBGene00001410	eft3p_F79A_0xAID	feh-1	FALSE
0.0384121612622539	0.0957731716966207	0.68836539505701	0.94206216097794	WBGene00001411	eft3p_F79A_0xAID	fem-1	FALSE
0.0142266354916985	0.0949562133427273	0.880904173557966	0.979212329329001	WBGene00001412	eft3p_F79A_0xAID	fem-2	FALSE
-0.229504926740531	0.133849266361415	0.0864090290300976	0.55517833268445	WBGene00001413	eft3p_F79A_0xAID	fem-3	FALSE
-0.328922240358338	0.594639294959245	0.58016356345284	0.912885702216302	WBGene00001414	eft3p_F79A_0xAID	fer-1	FALSE
0.0701674305216497	0.0605750114614202	0.246718770023041	0.757789886015812	WBGene00001423	eft3p_F79A_0xAID	fib-1	FALSE
0.00117809161418515	0.277253186989583	0.996609675467486	0.999899732742408	WBGene00001425	eft3p_F79A_0xAID	fis-2	FALSE
0.0601954836990177	0.103737481709442	0.561734276067744	0.908435517152665	WBGene00001426	eft3p_F79A_0xAID	fkb-1	FALSE
0.0756410350691354	0.0685797391338453	0.27004247183814	0.772539517748237	WBGene00001427	eft3p_F79A_0xAID	fkb-2	FALSE
0.103181337145788	0.265665572579252	0.697728876606095	0.943323147430313	WBGene00001428	eft3p_F79A_0xAID	fkb-3	FALSE
-0.299793532973316	0.225053160020955	0.182827011346205	0.703035153987353	WBGene00001430	eft3p_F79A_0xAID	fkb-5	FALSE
0.0157614051296667	0.0695339063356928	0.820678627697459	0.968797939390942	WBGene00001431	eft3p_F79A_0xAID	fkb-6	FALSE
-0.455043605535562	0.452011585629015	0.314075195055457	0.804757884699922	WBGene00001432	eft3p_F79A_0xAID	fkb-7	FALSE
0.824230472937843	0.358509931541764	0.0215023829729223	0.326539009124759	WBGene00001436	eft3p_F79A_0xAID	fkh-4	FALSE
-0.0505492473216096	0.275123895573677	0.854223179920744	0.972654502771431	WBGene00001439	eft3p_F79A_0xAID	fkh-7	FALSE
0.51294459214289	1.00055066607208	0.608187575025503	0.9220446805399	WBGene00001440	eft3p_F79A_0xAID	fkh-8	FALSE
-0.386050369905499	0.178619508280529	0.0306721614119892	0.376718683185851	WBGene00001441	eft3p_F79A_0xAID	fkh-9	FALSE
-0.0816342672999948	0.105485168471563	0.438993879865794	0.864103675414078	WBGene00001443	eft3p_F79A_0xAID	fli-1	FALSE
0.196253675029562	0.172399583652413	0.25496804685423	0.76343857056007	WBGene00001444	eft3p_F79A_0xAID	flp-1	FALSE
-0.0578568718698137	0.331746426066128	0.861550415134567	0.97352833705179	WBGene00001446	eft3p_F79A_0xAID	flp-3	FALSE
0.206823601992435	0.244600347704101	0.397799771937663	0.846799158650221	WBGene00001448	eft3p_F79A_0xAID	flp-5	FALSE
-0.327180681441416	0.32653244719865	0.316350737908365	0.806330522631276	WBGene00001449	eft3p_F79A_0xAID	flp-6	FALSE
-0.171785514724531	0.377818184212533	0.649341104015078	0.935549779122819	WBGene00001450	eft3p_F79A_0xAID	flp-7	FALSE
-0.260750011133245	0.207112039542218	0.208037389191514	0.725391679859918	WBGene00001451	eft3p_F79A_0xAID	flp-8	FALSE
-0.181957253486682	0.186681049600455	0.329711127754147	0.816391981101191	WBGene00001452	eft3p_F79A_0xAID	flp-9	FALSE
0.511800349245511	0.477707581775418	0.284004246791562	0.784430604373347	WBGene00001453	eft3p_F79A_0xAID	flp-10	FALSE
0.197288733145933	0.211825378985409	0.351659933615622	0.827607489637166	WBGene00001454	eft3p_F79A_0xAID	flp-11	FALSE
0.216715466948135	0.258579653297808	0.401974848022953	0.849472657244973	WBGene00001455	eft3p_F79A_0xAID	flp-12	FALSE
0.203570500927265	0.292954711301099	0.48712594814581	0.882756741710129	WBGene00001456	eft3p_F79A_0xAID	flp-13	FALSE
-0.12785193385595	0.182319622541205	0.483145989506325	0.881669218142155	WBGene00001457	eft3p_F79A_0xAID	flp-14	FALSE
0.273572790546701	0.280529571412208	0.329460438958854	0.816391981101191	WBGene00001458	eft3p_F79A_0xAID	flp-15	FALSE
-0.138542652273474	0.333876819323751	0.678177484126839	0.939434491398825	WBGene00001459	eft3p_F79A_0xAID	flp-16	FALSE
-0.0650719742163194	0.346481066736742	0.851027032963705	0.971996187962259	WBGene00001460	eft3p_F79A_0xAID	flp-17	FALSE
-0.525636146426385	0.273305311193952	0.0544478767777923	0.466009768892281	WBGene00001461	eft3p_F79A_0xAID	flp-18	FALSE
-0.17723624212888	0.274220693903807	0.518067596918407	0.890297313936144	WBGene00001462	eft3p_F79A_0xAID	flp-19	FALSE
-0.0457084595065407	0.447100516337811	0.918571677205233	0.984381172686545	WBGene00001465	eft3p_F79A_0xAID	flr-1	FALSE
-0.39386499177637	0.471658154409142	0.403681380249194	0.850374380581822	WBGene00001468	eft3p_F79A_0xAID	flr-4	FALSE
-0.0860822005049637	0.143867683804695	0.549611187957174	0.903563470498501	WBGene00001470	eft3p_F79A_0xAID	baz-2	FALSE
-0.217400991547769	0.399756394172421	0.586555928848806	0.91552000037896	WBGene00001475	eft3p_F79A_0xAID	fmi-1	FALSE
0.734944802812453	0.377331487636709	0.0514457097630506	0.460831366421111	WBGene00001476	eft3p_F79A_0xAID	fmo-1	FALSE
-0.201185299923678	0.263637277044567	0.445395404868537	0.866171191841848	WBGene00001478	eft3p_F79A_0xAID	fmo-3	FALSE
0.0617773490072083	0.328839909300813	0.850982862877378	0.971996187962259	WBGene00001479	eft3p_F79A_0xAID	fmo-4	FALSE
0.170326886991283	0.229706384223234	0.458391379066232	0.870604685301397	WBGene00001480	eft3p_F79A_0xAID	fmo-5	FALSE
-0.00461088745429742	0.171603470971747	0.97856387602102	0.996132482093484	WBGene00001481	eft3p_F79A_0xAID	fog-1	FALSE
0.0571925802477455	0.146174538784868	0.695603392715962	0.943017174971172	WBGene00001482	eft3p_F79A_0xAID	fog-2	FALSE
0.260162339459184	0.212511569613583	0.220866716236924	0.734199423810733	WBGene00001484	eft3p_F79A_0xAID	fox-1	FALSE
0.125145470929048	0.136859102672455	0.360500916306046	0.830370944581134	WBGene00001485	eft3p_F79A_0xAID	fre-1	FALSE
0.295065735523517	0.225879861884873	0.191452254782329	0.708373342694616	WBGene00001486	eft3p_F79A_0xAID	frh-1	FALSE
-0.147750690387354	0.0989982472150518	0.135579214198138	0.644495099016049	WBGene00001488	eft3p_F79A_0xAID	frm-1	FALSE
-0.326506753637829	0.309324645615881	0.291175149123131	0.789708662800887	WBGene00001489	eft3p_F79A_0xAID	frm-2	FALSE
0.0968157838878603	0.303271534424593	0.749546079001287	0.95359486790725	WBGene00001490	eft3p_F79A_0xAID	frm-3	FALSE
-0.049325548434455	0.131240702279995	0.707035605584532	0.944582809959513	WBGene00001491	eft3p_F79A_0xAID	frm-4	FALSE
0.233069372531424	0.153367060289992	0.128590570713043	0.631394914677643	WBGene00001493	eft3p_F79A_0xAID	frm-7	FALSE
0.740177093945453	0.381547668480709	0.052387775351225	0.461739730102834	WBGene00001494	eft3p_F79A_0xAID	frm-8	FALSE
-0.447886046700043	0.432129515615819	0.299986416161972	0.796157361123823	WBGene00001495	eft3p_F79A_0xAID	frm-9	FALSE
-0.0322204116652887	0.128423112726212	0.801897127674453	0.964055486333376	WBGene00001496	eft3p_F79A_0xAID	frm-10	FALSE
-0.0793496399601319	0.096995599893355	0.413314571562294	0.854142075683842	WBGene00001497	eft3p_F79A_0xAID	fars-1	FALSE
-0.080316321233896	0.0960213352346161	0.402906037928483	0.84993912820846	WBGene00001498	eft3p_F79A_0xAID	fars-3	FALSE
0.282797093193104	0.092050764115563	0.00212497080918091	0.106913835058182	WBGene00001499	eft3p_F79A_0xAID	fsn-1	FALSE
-0.105687794581857	0.691631028626215	0.878548502488102	0.978949711125657	WBGene00001500	eft3p_F79A_0xAID	ftn-1	FALSE
0.0520355607653523	0.105549085538817	0.622013513874062	0.926060797869277	WBGene00001501	eft3p_F79A_0xAID	ftn-2	FALSE
0.142405836862191	0.0748482548134581	0.0570935490523146	0.474104717779951	WBGene00001502	eft3p_F79A_0xAID	ftt-2	FALSE
0.217221314700383	0.0894090443261892	0.0151187125757666	0.278371826513847	WBGene00001503	eft3p_F79A_0xAID	fum-1	FALSE
-0.250134152054204	0.414157299864199	0.545870703132919	0.901993532939248	WBGene00001505	eft3p_F79A_0xAID	fut-1	FALSE
-0.742134579827017	0.408804800789336	0.0694660882146147	0.509190686922096	WBGene00001508	eft3p_F79A_0xAID	fut-8	FALSE
0.0745258382050723	0.093760134197278	0.426697066839569	0.859219621967764	WBGene00001509	eft3p_F79A_0xAID	fzo-1	FALSE
0.0787182119965868	0.126377239548364	0.533361525152998	0.897120610534078	WBGene00001510	eft3p_F79A_0xAID	fzr-1	FALSE
0.0647890763922088	0.0876750989573336	0.459926540612892	0.870933404783501	WBGene00001511	eft3p_F79A_0xAID	fzy-1	FALSE
0.235560319530759	0.0807258142199606	0.00352250851971501	0.141062067271442	WBGene00001513	eft3p_F79A_0xAID	gad-1	FALSE
0.0702899296387563	0.0901590020176986	0.435613479842842	0.862364926731049	WBGene00001514	eft3p_F79A_0xAID	xnd-1	FALSE
0.255760234105112	0.141573511449322	0.0708318024328386	0.514605949253963	WBGene00001516	eft3p_F79A_0xAID	gap-2	FALSE
0.0560487623421618	0.472373636080395	0.90554991621199	0.982329875158242	WBGene00001517	eft3p_F79A_0xAID	gar-1	FALSE
-0.619511780484864	0.558474022949602	0.267303451639536	0.770072053719812	WBGene00001518	eft3p_F79A_0xAID	gar-2	FALSE
-0.55576907997756	0.497944846471964	0.264368298637446	0.766824749846278	WBGene00001519	eft3p_F79A_0xAID	gar-3	FALSE
-0.0351474201419059	0.107479097987894	0.743655534348261	0.95359486790725	WBGene00001520	eft3p_F79A_0xAID	gas-1	FALSE
0.0405919432061727	0.197485897503177	0.83714751294854	0.970784871444006	WBGene00001522	eft3p_F79A_0xAID	gbh-1	FALSE
0.459117167322326	0.425940837038562	0.281083059790791	0.781389584269542	WBGene00001523	eft3p_F79A_0xAID	gbh-2	FALSE
-0.210385736637466	0.155428340209164	0.175868267262886	0.694274614960017	WBGene00001526	eft3p_F79A_0xAID	gck-1	FALSE
-0.206164751126122	0.121155462642026	0.0888201345067592	0.558620738962496	WBGene00001527	eft3p_F79A_0xAID	gcs-1	FALSE
-0.405337193866802	0.785040067461686	0.605626209819783	0.921074746587563	WBGene00001531	eft3p_F79A_0xAID	gcy-4	FALSE
0.903506032822629	1.0053036295933	0.368791457818629	0.835074159060605	WBGene00001532	eft3p_F79A_0xAID	gcy-5	FALSE
0.0674880626930232	0.753638530518173	0.928645101205659	0.986420017059857	WBGene00001535	eft3p_F79A_0xAID	gcy-8	FALSE
-0.0445939213829034	0.816638326730674	0.956451803563798	0.991078033669831	WBGene00001536	eft3p_F79A_0xAID	gcy-9	FALSE
-0.509266168059605	0.414862527059923	0.219614426609688	0.733616865735898	WBGene00001537	eft3p_F79A_0xAID	gcy-11	FALSE
0.242899357793542	0.267908555998979	0.364591782676365	0.831766038348722	WBGene00001538	eft3p_F79A_0xAID	gcy-12	FALSE
-0.798988158058367	0.619518430449224	0.197157509304889	0.713152124258592	WBGene00001540	eft3p_F79A_0xAID	gcy-14	FALSE
1.9703874891277	0.917256606886204	0.0317033383271588	0.38012232045492	WBGene00001541	eft3p_F79A_0xAID	gcy-15	FALSE
-0.392490001632913	0.720977899138319	0.58617613821989	0.91552000037896	WBGene00001543	eft3p_F79A_0xAID	gcy-18	FALSE
-0.0679732728459556	0.675258795754569	0.919818340435592	0.984841329467241	WBGene00001544	eft3p_F79A_0xAID	gcy-19	FALSE
-0.729400964734683	0.437902800816554	0.0957794304889541	0.570111221119238	WBGene00001546	eft3p_F79A_0xAID	gcy-21	FALSE
0.00238256623002288	0.763246315800898	0.997509310319271	0.999899732742408	WBGene00001547	eft3p_F79A_0xAID	gcy-22	FALSE
-0.0427821408498809	0.778835712744404	0.956193520331481	0.991078033669831	WBGene00001548	eft3p_F79A_0xAID	gcy-23	FALSE
0.296877508717926	0.743891516778436	0.689829026520805	0.942575833676101	WBGene00001555	eft3p_F79A_0xAID	gcy-35	FALSE
-0.0418540177731724	0.852274322204034	0.960832732109294	0.991382540807717	WBGene00001556	eft3p_F79A_0xAID	gcy-36	FALSE
0.0322141714459054	0.072522578215132	0.656901558886402	0.936959564337787	WBGene00001558	eft3p_F79A_0xAID	gdi-1	FALSE
0.0617227028356841	0.337298840812695	0.854804962504669	0.972893196656409	WBGene00001559	eft3p_F79A_0xAID	gei-1	FALSE
-0.0471845617462507	0.14989710833986	0.752928951412077	0.95359486790725	WBGene00001560	eft3p_F79A_0xAID	gei-3	FALSE
0.204652055807347	0.114420970226499	0.0736810770394315	0.520895703534838	WBGene00001561	eft3p_F79A_0xAID	gei-4	FALSE
-0.0316362754077557	0.143845699920002	0.82592409813109	0.969955218053758	WBGene00001562	eft3p_F79A_0xAID	lin-66	FALSE
-0.00874528668545226	0.0900482115130714	0.922632823371507	0.985538167862754	WBGene00001563	eft3p_F79A_0xAID	gei-6	FALSE
0.391165963749683	0.126947459392848	0.00206083847595096	0.105161364315469	WBGene00001564	eft3p_F79A_0xAID	icl-1	FALSE
0.225163832664499	0.182049030727508	0.216149936856535	0.731541638726172	WBGene00001565	eft3p_F79A_0xAID	gei-8	FALSE
0.087401443169299	0.133552638758623	0.512831967443083	0.889729583219413	WBGene00001566	eft3p_F79A_0xAID	acdh-13	FALSE
0.00260052953021785	0.0948620276413317	0.978129684204854	0.995897175954499	WBGene00001568	eft3p_F79A_0xAID	snpc-4	FALSE
0.111460438460038	0.122492983226023	0.36285771264237	0.831255891623424	WBGene00001569	eft3p_F79A_0xAID	meg-3	FALSE
0.0332814870536393	0.0959574162159464	0.728714524822447	0.948165472962331	WBGene00001571	eft3p_F79A_0xAID	gei-14	FALSE
-0.117020022255994	0.252782579269038	0.643416293126013	0.933520383053713	WBGene00001572	eft3p_F79A_0xAID	gei-15	FALSE
0.228938592230045	0.0875114140075875	0.00889405587572855	0.221498572617373	WBGene00001574	eft3p_F79A_0xAID	gei-17	FALSE
0.0047456838944395	0.30577676954312	0.987617254543111	0.999217720321901	WBGene00001577	eft3p_F79A_0xAID	gem-4	FALSE
-0.273988990327398	0.213022902024505	0.198375017490393	0.713710315071251	WBGene00001578	eft3p_F79A_0xAID	ges-1	FALSE
-0.00452433487447213	0.160582452577954	0.977522952530885	0.995897175954499	WBGene00001579	eft3p_F79A_0xAID	gex-2	FALSE
0.133859441278166	0.115657904201008	0.247119626961355	0.757789886015812	WBGene00001580	eft3p_F79A_0xAID	gex-3	FALSE
0.339557848449783	0.170216966122019	0.0460589001920372	0.43972667243166	WBGene00001581	eft3p_F79A_0xAID	gfi-1	FALSE
0.00670112620122051	0.0947285794236057	0.943604462579211	0.988980414162462	WBGene00001582	eft3p_F79A_0xAID	gfi-2	FALSE
0.468753386402717	0.185493614784269	0.0115022040654545	0.248184832009516	WBGene00001583	eft3p_F79A_0xAID	gfi-3	FALSE
-0.0551873924012325	0.0938917665115965	0.556682187310558	0.906509478262076	WBGene00001584	eft3p_F79A_0xAID	nrde-4	FALSE
0.2521016681475	0.156678729008367	0.107608536004529	0.594164670338855	WBGene00001585	eft3p_F79A_0xAID	gfl-1	FALSE
0.716388696660111	0.741586451937326	0.334033260857813	0.818404906233226	WBGene00001587	eft3p_F79A_0xAID	ggr-2	FALSE
0.0404607926403194	0.11978129959472	0.735522280235003	0.951673705724853	WBGene00001589	eft3p_F79A_0xAID	gip-1	FALSE
0.032538576646576	0.147385408467102	0.825269938684951	0.969864651694746	WBGene00001590	eft3p_F79A_0xAID	C45G3.3	FALSE
0.11797079869946	0.224996892859874	0.600054666188505	0.919935983998227	WBGene00001591	eft3p_F79A_0xAID	glc-1	FALSE
-0.564991706448909	0.323579027909454	0.0807987497097321	0.543725086327929	WBGene00001592	eft3p_F79A_0xAID	glc-2	FALSE
-1.26702092382952	0.951809261518879	0.183132738349573	0.703959369443004	WBGene00001593	eft3p_F79A_0xAID	glc-3	FALSE
-0.0279221026259474	0.0863672845997705	0.746471916116658	0.95359486790725	WBGene00001595	eft3p_F79A_0xAID	gld-1	FALSE
-0.122576655269235	0.0936103708519909	0.190387189318875	0.70762470737765	WBGene00001596	eft3p_F79A_0xAID	gld-2	FALSE
0.120083106017863	0.0774104920639123	0.12084153584267	0.614886964280731	WBGene00001597	eft3p_F79A_0xAID	gld-3	FALSE
-0.230819594492367	0.0953932003920702	0.0155348083714894	0.282539327256463	WBGene00001598	eft3p_F79A_0xAID	glh-1	FALSE
-0.126855342233618	0.0974715897306158	0.193101163232341	0.710744893434071	WBGene00001599	eft3p_F79A_0xAID	glh-2	FALSE
-0.116510472549045	0.15909930001001	0.463977596806539	0.873313766369135	WBGene00001600	eft3p_F79A_0xAID	glh-3	FALSE
-0.218534729466375	0.110451488181498	0.0478657373378536	0.4461356203257	WBGene00001601	eft3p_F79A_0xAID	glh-4	FALSE
-0.0841549938069954	0.235947006235389	0.721339580520268	0.946243527179288	WBGene00001602	eft3p_F79A_0xAID	gln-1	FALSE
-0.145978601048479	0.102653110261788	0.15500962796489	0.674066504159117	WBGene00001604	eft3p_F79A_0xAID	gln-3	FALSE
0.0252609445327928	0.0720832330787957	0.726007508784957	0.947714977377961	WBGene00001606	eft3p_F79A_0xAID	gln-5	FALSE
0.0961123265159674	0.0657451814573058	0.143770925531816	0.65683640298864	WBGene00001607	eft3p_F79A_0xAID	gln-6	FALSE
-0.0835542168182981	0.0909883466765483	0.358464024292173	0.828948056175649	WBGene00001609	eft3p_F79A_0xAID	glp-1	FALSE
0.0317267127861689	0.470365343537492	0.946222500226009	0.989796722037641	WBGene00001615	eft3p_F79A_0xAID	glr-4	FALSE
-1.35687241073008	0.527106507633689	0.0100475019751019	0.234991578048954	WBGene00001616	eft3p_F79A_0xAID	glr-5	FALSE
0.0428014649510683	0.397381315858066	0.914226688183138	0.983840069263085	WBGene00001617	eft3p_F79A_0xAID	glr-6	FALSE
0.500766096384402	0.925339054259899	0.58839014490813	0.915530749718508	WBGene00001619	eft3p_F79A_0xAID	glr-8	FALSE
0.0415266955678911	0.107512057768168	0.699310402283277	0.943337104084519	WBGene00001620	eft3p_F79A_0xAID	glt-1	FALSE
-0.244323149005111	0.397261396333945	0.538542434994646	0.899106353338688	WBGene00001621	eft3p_F79A_0xAID	glt-3	FALSE
0.0997175782922258	0.714716327906253	0.889038858964934	0.98061553382715	WBGene00001623	eft3p_F79A_0xAID	glt-5	FALSE
-0.573106018209518	0.674672987094422	0.395626778225812	0.845194072588213	WBGene00001625	eft3p_F79A_0xAID	glt-7	FALSE
-1.62638903797932	0.522685694020894	0.00186076159513666	0.0975641164709343	WBGene00001627	eft3p_F79A_0xAID	gly-2	FALSE
-0.156370872170219	0.12669354940307	0.217111646374974	0.731541638726172	WBGene00001628	eft3p_F79A_0xAID	gly-3	FALSE
-0.214442659136121	0.155342971960177	0.167449216918051	0.685936655740212	WBGene00001629	eft3p_F79A_0xAID	gly-4	FALSE
0.00142023028509255	0.131521254771495	0.991384223053691	0.99945840697522	WBGene00001630	eft3p_F79A_0xAID	gly-5	FALSE
0.57353228223069	0.305680518603129	0.0606213143195316	0.4845858614498	WBGene00001631	eft3p_F79A_0xAID	gly-6	FALSE
0.0658676498625918	0.108229791176979	0.542795736721455	0.900520406675791	WBGene00001632	eft3p_F79A_0xAID	gly-7	FALSE
-0.321534973189312	0.194589401828349	0.0984578037520344	0.573955155927533	WBGene00001633	eft3p_F79A_0xAID	gly-8	FALSE
0.0664344323317357	0.0981715825466663	0.498585182399189	0.885852583975589	WBGene00001635	eft3p_F79A_0xAID	gly-10	FALSE
0.360181428689125	0.373155410111747	0.334428775538019	0.818569738257697	WBGene00001636	eft3p_F79A_0xAID	gly-11	FALSE
0.461558751059947	0.366105314253621	0.207407324529359	0.725285697696527	WBGene00001637	eft3p_F79A_0xAID	gly-12	FALSE
-0.22751433139866	0.221359338281284	0.304041358265897	0.796499587457157	WBGene00001638	eft3p_F79A_0xAID	gly-13	FALSE
-0.0331706121507285	0.633265300834736	0.95822568886385	0.991382540807717	WBGene00001639	eft3p_F79A_0xAID	gly-14	FALSE
-0.0177435295057857	0.101671173512734	0.861457770275914	0.97352833705179	WBGene00001645	eft3p_F79A_0xAID	gly-20	FALSE
-0.0473006963283788	0.464814635004034	0.918945196808189	0.984407813554251	WBGene00001646	eft3p_F79A_0xAID	gna-1	FALSE
-0.00665985425927345	0.0936797201560367	0.943324742482715	0.988980414162462	WBGene00001647	eft3p_F79A_0xAID	gna-2	FALSE
-0.158262936187485	0.0910685878804874	0.0822384269490962	0.548273153536173	WBGene00001648	eft3p_F79A_0xAID	goa-1	FALSE
-0.135852322264269	0.173701263848563	0.434153899345047	0.862275254329857	WBGene00001649	eft3p_F79A_0xAID	gob-1	FALSE
-0.26211918241008	0.345462802645211	0.448003366134682	0.866403005185314	WBGene00001650	eft3p_F79A_0xAID	gon-1	FALSE
-0.0546945770196987	0.155998155531099	0.72588064689245	0.947714977377961	WBGene00001651	eft3p_F79A_0xAID	gon-2	FALSE
-0.0197085616367938	0.0936103371273728	0.833247559098021	0.970784871444006	WBGene00001653	eft3p_F79A_0xAID	gon-4	FALSE
-0.176159450373371	0.152763712977244	0.248848889820413	0.759239443665737	WBGene00001660	eft3p_F79A_0xAID	gop-1	FALSE
0.0790023694929204	0.108405175001604	0.466142759935301	0.873533266274382	WBGene00001661	eft3p_F79A_0xAID	gop-2	FALSE
0.151737316538584	0.0992303568110792	0.126229219671426	0.624590996416473	WBGene00001662	eft3p_F79A_0xAID	gop-3	FALSE
-0.0958034008948567	0.760286834640371	0.899724366079607	0.981749738358047	WBGene00001666	eft3p_F79A_0xAID	gpa-4	FALSE
1.2399998297052	1.30101338142693	0.340537857919701	0.823120305109317	WBGene00001668	eft3p_F79A_0xAID	gpa-6	FALSE
0.203706655099581	0.589805830779186	0.729809326093742	0.948808483127857	WBGene00001671	eft3p_F79A_0xAID	gpa-9	FALSE
-0.0725699670619903	0.918780835517136	0.937044499711869	0.988059190433327	WBGene00001672	eft3p_F79A_0xAID	gpa-10	FALSE
-0.131682485568425	0.281243001233926	0.639630099565728	0.932181285033072	WBGene00001678	eft3p_F79A_0xAID	gpa-16	FALSE
-0.141645581225515	0.127029891453714	0.264825957556666	0.767107464558012	WBGene00001679	eft3p_F79A_0xAID	gpb-1	FALSE
-0.38971565152382	0.348634479404049	0.26363768067464	0.766824749846278	WBGene00001680	eft3p_F79A_0xAID	gpb-2	FALSE
0.138775559687767	0.176956003610831	0.432900679432996	0.861867613378848	WBGene00001682	eft3p_F79A_0xAID	gpc-2	FALSE
0.114300961226779	0.071725180242314	0.111026548192982	0.599509952053077	WBGene00001683	eft3p_F79A_0xAID	gpd-1	FALSE
-0.0396903404721091	0.0784414882590607	0.612866069780583	0.923739171375809	WBGene00001684	eft3p_F79A_0xAID	gpd-2	FALSE
-0.0243480151660329	0.0825416176748996	0.768010187266296	0.956636474583088	WBGene00001685	eft3p_F79A_0xAID	gpd-3	FALSE
-0.0342055625969379	0.0929308932117556	0.712817118268667	0.945395000568249	WBGene00001686	eft3p_F79A_0xAID	gpd-4	FALSE
-0.899274229539979	0.532895635131737	0.0915026189626929	0.562012948300807	WBGene00001687	eft3p_F79A_0xAID	gpn-1	FALSE
-0.212053888934621	0.204003871867927	0.298590796543251	0.795240295171744	WBGene00001688	eft3p_F79A_0xAID	gpr-1	FALSE
0.173488855432086	0.174490389562212	0.320096190547003	0.808164124782475	WBGene00001689	eft3p_F79A_0xAID	gpr-2	FALSE
1.33954950384935	1.09508753527153	0.221240914230088	0.734536208299525	WBGene00001691	eft3p_F79A_0xAID	grd-2	FALSE
0.345047771922829	0.106963848581139	0.00125605559471661	0.0736183198263974	WBGene00001692	eft3p_F79A_0xAID	grd-3	FALSE
-0.171006675376255	0.351246614284816	0.626360071743024	0.926836076750381	WBGene00001693	eft3p_F79A_0xAID	grd-4	FALSE
0.0164532259249629	0.101730612212801	0.87151589330468	0.977052438901654	WBGene00001694	eft3p_F79A_0xAID	grd-5	FALSE
0.362197033982415	0.240207030107236	0.131592001535252	0.637379312638196	WBGene00001699	eft3p_F79A_0xAID	grd-10	FALSE
-0.0728891235617767	0.640645554845958	0.909416558455757	0.982329875158242	WBGene00001700	eft3p_F79A_0xAID	grd-11	FALSE
-0.438091109837055	0.334024123765198	0.189670223537379	0.70762470737765	WBGene00001703	eft3p_F79A_0xAID	grd-14	FALSE
-0.148948230730664	0.169712762018905	0.380134245596895	0.842858163291997	WBGene00001708	eft3p_F79A_0xAID	grk-1	FALSE
0.207383088778071	0.578249937121992	0.719865025513422	0.946243527179288	WBGene00001709	eft3p_F79A_0xAID	grk-2	FALSE
-0.0996609773232949	0.231037707663453	0.666204893553199	0.938586238634801	WBGene00001713	eft3p_F79A_0xAID	grl-4	FALSE
0.265264197131565	0.821987512030255	0.746914318700881	0.95359486790725	WBGene00001716	eft3p_F79A_0xAID	grl-7	FALSE
0.252160531155746	0.575155150638573	0.661080578189248	0.937711593122318	WBGene00001719	eft3p_F79A_0xAID	grl-10	FALSE
-0.250430233329147	0.218419052328607	0.25156411314326	0.760441996729712	WBGene00001740	eft3p_F79A_0xAID	gro-1	FALSE
-0.0853846645149473	0.145715302411208	0.557896280426823	0.907108011379584	WBGene00001743	eft3p_F79A_0xAID	grp-1	FALSE
-0.0436364021178884	0.0718121461614686	0.543421926973037	0.901049925550394	WBGene00001744	eft3p_F79A_0xAID	gars-1	FALSE
-0.0500573821580045	0.209170093085262	0.810861923138898	0.967365964881634	WBGene00001745	eft3p_F79A_0xAID	gsa-1	FALSE
-0.226670773653405	0.150060589651057	0.13090866313861	0.636314548224881	WBGene00001746	eft3p_F79A_0xAID	gsk-3	FALSE
-0.0708960882862122	0.0897812581312567	0.429730131422861	0.861644961583514	WBGene00001747	eft3p_F79A_0xAID	gsp-1	FALSE
0.0702048738784788	0.113061787997885	0.534637429845555	0.897717454784824	WBGene00001748	eft3p_F79A_0xAID	gsp-2	FALSE
0.174363724277442	0.0779825886382632	0.0253562603200054	0.347914265612417	WBGene00001749	eft3p_F79A_0xAID	gst-1	FALSE
-0.301506089180081	0.161844435647553	0.0624710419233062	0.48797757098213	WBGene00001752	eft3p_F79A_0xAID	gst-4	FALSE
0.16763116603035	0.16845571717367	0.319685084801572	0.807613633988393	WBGene00001753	eft3p_F79A_0xAID	gst-5	FALSE
0.444345554229476	0.346290684747316	0.19943683659436	0.714622359567803	WBGene00001754	eft3p_F79A_0xAID	gst-6	FALSE
0.309125512589501	0.0934499528887148	0.0009398970006425	0.0609662032585356	WBGene00001755	eft3p_F79A_0xAID	gst-7	FALSE
-0.8250362658303	0.21428710827591	0.000118048306005544	0.0128386475834514	WBGene00001758	eft3p_F79A_0xAID	gst-10	FALSE
0.0305505186430586	0.412191197235096	0.940917011065382	0.988822049643216	WBGene00001760	eft3p_F79A_0xAID	gst-12	FALSE
-0.229967730033895	0.195096080800085	0.238501363744137	0.753412112088587	WBGene00001761	eft3p_F79A_0xAID	gst-13	FALSE
0.0510962822462055	0.53680701499746	0.924167430610406	0.985631077851355	WBGene00001763	eft3p_F79A_0xAID	gst-15	FALSE
0.200975257945046	0.320464048704829	0.530568625819566	0.896239785723136	WBGene00001764	eft3p_F79A_0xAID	gst-16	FALSE
0.085970188473064	0.164711961181104	0.601710299827059	0.919935983998227	WBGene00001768	eft3p_F79A_0xAID	gst-20	FALSE
-0.336982551275551	0.288644162967396	0.243021804776262	0.755810448303298	WBGene00001770	eft3p_F79A_0xAID	gst-22	FALSE
-0.0318986288885081	0.325252292834507	0.921873934523018	0.985290515486335	WBGene00001772	eft3p_F79A_0xAID	gst-24	FALSE
2.64743865596692	1.13257222404436	0.0194108586015994	0.314754088197922	WBGene00001773	eft3p_F79A_0xAID	gst-25	FALSE
0.123914733603845	0.139007078331901	0.372699865103559	0.837901467034728	WBGene00001774	eft3p_F79A_0xAID	gst-26	FALSE
-0.192844462560194	0.111250106663747	0.0830189656535133	0.549943855826727	WBGene00001775	eft3p_F79A_0xAID	gst-27	FALSE
0.37004365826144	0.259455076512	0.153800801063997	0.6720670556234	WBGene00001776	eft3p_F79A_0xAID	gst-28	FALSE
0.511086003322446	0.175792700799854	0.00364537631322036	0.144188448241309	WBGene00001784	eft3p_F79A_0xAID	gst-36	FALSE
-0.378496091015016	0.681689272861858	0.578735589749083	0.912842142957248	WBGene00001786	eft3p_F79A_0xAID	gst-38	FALSE
0.0938835473326446	0.347929859305528	0.787287430061173	0.962020749668438	WBGene00001787	eft3p_F79A_0xAID	gst-39	FALSE
0.169758609924651	0.347818199956923	0.625502334654032	0.926836076750381	WBGene00001789	eft3p_F79A_0xAID	gst-41	FALSE
-0.307556722267264	0.204704059083546	0.132982055398168	0.640494439230657	WBGene00001790	eft3p_F79A_0xAID	gst-42	FALSE
0.279802711784706	0.357808904671127	0.434220899877077	0.862275254329857	WBGene00001791	eft3p_F79A_0xAID	gst-43	FALSE
0.530178323600456	0.363288120117424	0.144458346508904	0.658781455680376	WBGene00001792	eft3p_F79A_0xAID	gst-44	FALSE
-0.264732447379629	0.114793014869367	0.0211010182613913	0.32370465269986	WBGene00001793	eft3p_F79A_0xAID	gsy-1	FALSE
-0.127818531130958	0.0804940965236734	0.112303459977326	0.600753103944213	WBGene00001794	eft3p_F79A_0xAID	gta-1	FALSE
-0.175335144489048	0.16398849931198	0.284983292095227	0.785564543264032	WBGene00001795	eft3p_F79A_0xAID	gtl-1	FALSE
0.535961803167747	0.506141403987226	0.28963752190296	0.788166213809189	WBGene00001796	eft3p_F79A_0xAID	gtl-2	FALSE
-0.00997608081373667	0.564946518645829	0.985911326213602	0.998513279084779	WBGene00001803	eft3p_F79A_0xAID	lite-1	FALSE
0.308522812846641	0.111363638068133	0.00559859610083618	0.173218632809492	WBGene00001808	eft3p_F79A_0xAID	gut-2	FALSE
-0.205609564010132	0.283011778867988	0.467529045077772	0.873691990840767	WBGene00001811	eft3p_F79A_0xAID	haf-1	FALSE
0.120140488220432	0.0963242321406912	0.212305503337069	0.730262878006533	WBGene00001812	eft3p_F79A_0xAID	haf-2	FALSE
-0.136396123342325	0.120889724713955	0.259206350425173	0.763995284705129	WBGene00001813	eft3p_F79A_0xAID	haf-3	FALSE
-0.288632061569979	0.223302541455102	0.196163082332659	0.712516395411893	WBGene00001814	eft3p_F79A_0xAID	haf-4	FALSE
-0.0756845317448318	0.142083321118286	0.594257119435656	0.917452281623929	WBGene00001815	eft3p_F79A_0xAID	hmt-1	FALSE
-0.0206085132758492	0.170630666439384	0.903866492334054	0.982329875158242	WBGene00001816	eft3p_F79A_0xAID	haf-6	FALSE
-0.0775576395203515	0.371970854891453	0.834834980352435	0.970784871444006	WBGene00001817	eft3p_F79A_0xAID	haf-7	FALSE
-0.488608834112657	0.188851921115584	0.00967428418192018	0.232262447920194	WBGene00001819	eft3p_F79A_0xAID	haf-9	FALSE
-0.640437903590298	0.415523932159603	0.123249135911705	0.619236325880228	WBGene00001820	eft3p_F79A_0xAID	ham-1	FALSE
0.11380748717244	0.574551667012414	0.842982073541768	0.971303744869862	WBGene00001821	eft3p_F79A_0xAID	ham-2	FALSE
0.0479811782542887	0.252075849263047	0.849039412704723	0.971545049707709	WBGene00001823	eft3p_F79A_0xAID	hap-1	FALSE
0.0332692300103574	0.412641147014728	0.935740111462304	0.987469016549448	WBGene00001824	eft3p_F79A_0xAID	hbl-1	FALSE
0.0673618509058251	0.0919972126961914	0.464036608605613	0.873313766369135	WBGene00001827	eft3p_F79A_0xAID	hcf-1	FALSE
1.48197286002986	0.67654179719528	0.0284871324636449	0.366452754164951	WBGene00001828	eft3p_F79A_0xAID	hch-1	FALSE
0.0563051863442613	0.0800413405931752	0.48177453647293	0.880989543852587	WBGene00001829	eft3p_F79A_0xAID	hcp-1	FALSE
0.0529156012077622	0.0735320601088206	0.471755140838993	0.875841541720402	WBGene00001830	eft3p_F79A_0xAID	hcp-2	FALSE
0.0798019357776366	0.126892806114118	0.529419427656325	0.895370295689468	WBGene00001831	eft3p_F79A_0xAID	hcp-3	FALSE
0.0104709815987311	0.0739770206443752	0.887440435839727	0.98061553382715	WBGene00001832	eft3p_F79A_0xAID	hcp-4	FALSE
0.00448699101167507	0.0714099469051297	0.949898485995633	0.990699580275813	WBGene00001833	eft3p_F79A_0xAID	hcp-6	FALSE
-0.0623944794604942	0.0871300249781441	0.473924866090986	0.877665812384185	WBGene00001834	eft3p_F79A_0xAID	hda-1	FALSE
0.0247507688289832	0.122163797998159	0.839445237073112	0.97097199933077	WBGene00001835	eft3p_F79A_0xAID	hda-2	FALSE
0.0628935908165555	0.133407770994886	0.637327460117525	0.931151714619696	WBGene00001836	eft3p_F79A_0xAID	hda-3	FALSE
-0.26656994085581	0.275561526614617	0.333359125493028	0.818404906233226	WBGene00001837	eft3p_F79A_0xAID	hda-4	FALSE
-0.0639085245770876	0.146750480918843	0.663206016434264	0.938416310319232	WBGene00001838	eft3p_F79A_0xAID	hda-10	FALSE
0.103833847196639	0.0668285531446039	0.120247693711939	0.613891863304251	WBGene00001840	eft3p_F79A_0xAID	hel-1	FALSE
-0.347550419680774	0.131070780477765	0.0080105706344915	0.209569852362533	WBGene00001843	eft3p_F79A_0xAID	hgo-1	FALSE
-0.26653930808859	0.25183590614341	0.289880022911153	0.788166213809189	WBGene00001844	eft3p_F79A_0xAID	hid-1	FALSE
-0.135836221395454	0.113138976010852	0.229901026633591	0.742413831093283	WBGene00001851	eft3p_F79A_0xAID	hif-1	FALSE
-0.287349667921475	0.682541080860797	0.673755217862447	0.939434491398825	WBGene00001852	eft3p_F79A_0xAID	hil-1	FALSE
0.58387895494621	0.156914237151906	0.000198430036975449	0.0194226928010424	WBGene00001853	eft3p_F79A_0xAID	hil-2	FALSE
0.630994082768579	0.232852193109923	0.00673140199403036	0.193444648001067	WBGene00001854	eft3p_F79A_0xAID	hil-3	FALSE
0.082847379093623	0.139302378299726	0.552023602091385	0.905037698164647	WBGene00001855	eft3p_F79A_0xAID	hil-4	FALSE
0.134648850053392	0.145234131856159	0.353866443165227	0.828063191375842	WBGene00001856	eft3p_F79A_0xAID	hil-5	FALSE
-1.7708463005694	1.7569865596749	0.313508060700599	0.804274789031058	WBGene00001858	eft3p_F79A_0xAID	hil-7	FALSE
-0.0857960929954957	0.0824545416956714	0.298095599258572	0.795240295171744	WBGene00001860	eft3p_F79A_0xAID	him-1	FALSE
0.0167631735576262	0.114557569196392	0.883661129089741	0.98015652383942	WBGene00001862	eft3p_F79A_0xAID	him-3	FALSE
-0.024882191955345	0.107729557599176	0.817338858176442	0.968489169642915	WBGene00001863	eft3p_F79A_0xAID	him-4	FALSE
-0.0821223812433492	0.145862292568336	0.573425964866857	0.911670272405944	WBGene00001864	eft3p_F79A_0xAID	him-5	FALSE
0.0130582275384462	0.0972451371753988	0.893179943789617	0.980736576812306	WBGene00001865	eft3p_F79A_0xAID	him-6	FALSE
0.129405055706485	0.112854614395013	0.251525159428395	0.760441996729712	WBGene00001867	eft3p_F79A_0xAID	him-8	FALSE
0.106651944720496	0.102145690393729	0.296431746555583	0.794592940442874	WBGene00001869	eft3p_F79A_0xAID	him-10	FALSE
-0.00365252528158816	0.148378853426554	0.980361088076986	0.996432694383094	WBGene00001872	eft3p_F79A_0xAID	him-14	FALSE
0.0149047643437419	0.0947944569168722	0.875061657979394	0.977846107118236	WBGene00001874	eft3p_F79A_0xAID	him-17	FALSE
0.412805233317363	0.47968277294033	0.389469597376515	0.844096322273533	WBGene00001880	eft3p_F79A_0xAID	his-6	FALSE
0.462982390835955	0.375288418147493	0.217325571347509	0.731541638726172	WBGene00001898	eft3p_F79A_0xAID	his-24	FALSE
0.733385211149557	0.328799943010401	0.0257148849676161	0.348959520250522	WBGene00001906	eft3p_F79A_0xAID	his-32	FALSE
-0.043378453528621	0.144059012889963	0.763326147582849	0.955692685257351	WBGene00001909	eft3p_F79A_0xAID	his-35	FALSE
0.379715298486411	0.112249156412826	0.000717535354946112	0.0501669036799012	WBGene00001910	eft3p_F79A_0xAID	C50F4.6	FALSE
0.15548340038241	0.100920792758774	0.12340252028951	0.619428874572099	WBGene00001911	eft3p_F79A_0xAID	his-37	FALSE
0.493452064387157	0.290474198881998	0.0893604455528639	0.559340077989532	WBGene00001912	eft3p_F79A_0xAID	his-38	FALSE
0.144140799879164	0.308111892764206	0.639913562495394	0.932433115313409	WBGene00001914	eft3p_F79A_0xAID	his-40	FALSE
0.0111740700810766	0.11669898759201	0.923718162475543	0.985598400096539	WBGene00001915	eft3p_F79A_0xAID	his-41	FALSE
0.143284131981294	0.322946027581938	0.657275214577707	0.936959564337787	WBGene00001922	eft3p_F79A_0xAID	his-48	FALSE
0.358064444621598	0.169532383468766	0.034680352895443	0.398509455309749	WBGene00001933	eft3p_F79A_0xAID	his-59	FALSE
0.285020771100882	0.140626928574309	0.042684243868746	0.429916981978286	WBGene00001934	eft3p_F79A_0xAID	his-60	FALSE
0.204121547426528	0.195199734745208	0.29569675959614	0.79395686049168	WBGene00001935	eft3p_F79A_0xAID	his-61	FALSE
0.57097083286987	0.209719845379717	0.00647820362008555	0.189380081628095	WBGene00001936	eft3p_F79A_0xAID	his-62	FALSE
0.331495623503678	0.360548028055736	0.357875126568038	0.828948056175649	WBGene00001937	eft3p_F79A_0xAID	his-63	FALSE
0.730796796787184	0.182415878147674	6.17001077476412e-05	0.00803244443525098	WBGene00001938	eft3p_F79A_0xAID	his-64	FALSE
0.56263021130095	0.179516800931292	0.00172360483069888	0.0942033157976389	WBGene00001941	eft3p_F79A_0xAID	his-67	FALSE
0.119427360003444	0.147514736123499	0.418172331034821	0.855797129983843	WBGene00001942	eft3p_F79A_0xAID	his-68	FALSE
0.135078928085149	0.253211617897899	0.593713393685632	0.917393593770758	WBGene00001945	eft3p_F79A_0xAID	his-71	FALSE
0.111321101638186	0.0811725977317551	0.170246455000075	0.689114128190153	WBGene00001946	eft3p_F79A_0xAID	his-72	FALSE
-0.672329604890192	0.578096103061396	0.244826809481108	0.756676710062908	WBGene00001948	eft3p_F79A_0xAID	hlh-1	FALSE
0.216820632319211	0.209196415762906	0.299994467299689	0.796157361123823	WBGene00001949	eft3p_F79A_0xAID	hlh-2	FALSE
0.245957595101075	0.668849555774757	0.713072842942033	0.945395000568249	WBGene00001950	eft3p_F79A_0xAID	hlh-3	FALSE
-0.0482018357140067	0.158720741267332	0.761364395050775	0.954702566450793	WBGene00001955	eft3p_F79A_0xAID	hlh-11	FALSE
0.229212889417898	0.0890732515694161	0.0100731590128324	0.234991578048954	WBGene00001971	eft3p_F79A_0xAID	hmg-1.1	FALSE
-0.00967807564508051	0.121459182554417	0.936490404639373	0.987684750536685	WBGene00001972	eft3p_F79A_0xAID	hmg-1.2	FALSE
0.0179312324647433	0.0751583853813922	0.811431843756967	0.967499376724452	WBGene00001973	eft3p_F79A_0xAID	hmg-3	FALSE
-0.0225152062995521	0.074189475251544	0.76152219352748	0.954702566450793	WBGene00001974	eft3p_F79A_0xAID	hmg-4	FALSE
-0.0849140787014555	0.0980505979871764	0.386477517182226	0.844096322273533	WBGene00001975	eft3p_F79A_0xAID	hmg-5	FALSE
0.210581012713775	0.252089767759051	0.403525528990627	0.850246452180447	WBGene00001976	eft3p_F79A_0xAID	hmg-11	FALSE
-0.0167240203881426	0.0814270107890067	0.837270055246566	0.970784871444006	WBGene00001977	eft3p_F79A_0xAID	hmg-12	FALSE
-0.0350088116828364	0.0894931547982509	0.695656927773682	0.943017174971172	WBGene00001978	eft3p_F79A_0xAID	hmp-1	FALSE
-0.0725821637068703	0.101277000021812	0.473577886647517	0.877514918004129	WBGene00001979	eft3p_F79A_0xAID	hmp-2	FALSE
0.0493117414123921	0.112858609995275	0.662159357964125	0.938088132526281	WBGene00001980	eft3p_F79A_0xAID	hmr-1	FALSE
0.627512863111716	0.47821812883099	0.189456164420844	0.70762470737765	WBGene00001981	eft3p_F79A_0xAID	hnd-1	FALSE
0.0596067564281926	0.0920148903475115	0.517117756881913	0.890297313936144	WBGene00001983	eft3p_F79A_0xAID	hoe-1	FALSE
0.209893657374046	0.170296973026024	0.217756583479981	0.731591105843978	WBGene00001985	eft3p_F79A_0xAID	hop-1	FALSE
-0.154143735306317	0.107477669003595	0.151517154904977	0.668326590275253	WBGene00001993	eft3p_F79A_0xAID	hpd-1	FALSE
0.00116944632870534	0.100633763011096	0.99072813992285	0.99945840697522	WBGene00001994	eft3p_F79A_0xAID	hpk-1	FALSE
0.15703892104813	0.306149830424842	0.607987746327134	0.9220446805399	WBGene00001995	eft3p_F79A_0xAID	hpl-1	FALSE
0.174986773075681	0.104261285716233	0.0932790839920684	0.566780980441648	WBGene00001996	eft3p_F79A_0xAID	hpl-2	FALSE
0.0186726091576616	0.1619075997645	0.908184511729073	0.982329875158242	WBGene00001997	eft3p_F79A_0xAID	hpr-9	FALSE
0.0997892998223788	0.116389125633501	0.391236848857293	0.844096322273533	WBGene00001998	eft3p_F79A_0xAID	hpr-17	FALSE
-0.0220185461299527	0.110685886304142	0.842318895779739	0.971303744869862	WBGene00001999	eft3p_F79A_0xAID	hrp-1	FALSE
-0.270753281973424	0.100000852723473	0.00677900831533486	0.193606319711433	WBGene00002000	eft3p_F79A_0xAID	hrp-2	FALSE
0.0263987208987116	0.101732372196287	0.79525577378491	0.963825923873003	WBGene00002001	eft3p_F79A_0xAID	hars-1	FALSE
-0.138424079974637	0.143302643309023	0.334066087386926	0.818404906233226	WBGene00002002	eft3p_F79A_0xAID	hsb-1	FALSE
-0.115979802362565	0.115025083447085	0.313310418268483	0.804274789031058	WBGene00002003	eft3p_F79A_0xAID	hse-5	FALSE
0.148371362651047	0.100582212744593	0.14017887065658	0.653353262196737	WBGene00002004	eft3p_F79A_0xAID	hsf-1	FALSE
0.0413982089812003	0.094185526990595	0.660271055430903	0.937711593122318	WBGene00002005	eft3p_F79A_0xAID	hsp-1	FALSE
0.080118501631189	0.0818869582049516	0.327874706553482	0.815639406074335	WBGene00002007	eft3p_F79A_0xAID	hsp-3	FALSE
0.156276889911853	0.0691651515850283	0.0238538905056257	0.34062167347842	WBGene00002008	eft3p_F79A_0xAID	hsp-4	FALSE
-0.111845380499198	0.0810678822967194	0.167694143253453	0.686472451465103	WBGene00002010	eft3p_F79A_0xAID	hsp-6	FALSE
-0.298147981584631	0.210311642984225	0.156293417795778	0.676356762525188	WBGene00002011	eft3p_F79A_0xAID	hsp-12.2	FALSE
0.637684355573812	0.343186476756985	0.063150858547225	0.491289952296222	WBGene00002012	eft3p_F79A_0xAID	hsp-12.3	FALSE
2.79718269959926	1.68806429004051	0.0975122687426918	0.570916039995956	WBGene00002016	eft3p_F79A_0xAID	hsp-16.2	FALSE
0.870931922311989	0.907044456773387	0.336961315605576	0.820271870930417	WBGene00002018	eft3p_F79A_0xAID	hsp-16.41	FALSE
0.558373909462999	0.292779205769672	0.0565011452144098	0.473439991337353	WBGene00002021	eft3p_F79A_0xAID	hsp-17	FALSE
-0.0693996826291773	0.119787072919501	0.562347166409026	0.908435517152665	WBGene00002023	eft3p_F79A_0xAID	hsp-25	FALSE
0.568835046181721	0.182655189044725	0.00184409317036191	0.0973709279602313	WBGene00002024	eft3p_F79A_0xAID	hsp-43	FALSE
-0.124660053377501	0.0807392573531519	0.122592413249117	0.617324581105855	WBGene00002025	eft3p_F79A_0xAID	hsp-60	FALSE
1.65103369096486	0.674898801565993	0.0144313793738687	0.274043495094259	WBGene00002026	eft3p_F79A_0xAID	hsp-70	FALSE
-0.0131456783691187	0.0614467161510407	0.830596792238833	0.970784871444006	WBGene00002027	eft3p_F79A_0xAID	hsr-9	FALSE
0.0766406981324546	0.138212344825957	0.579227038235713	0.912842142957248	WBGene00002028	eft3p_F79A_0xAID	hst-1	FALSE
0.231214307181878	0.211354272483594	0.273970058082823	0.775048769148122	WBGene00002029	eft3p_F79A_0xAID	hst-2	FALSE
0.386903765395895	0.239694210038094	0.10649366724529	0.591649801460287	WBGene00002031	eft3p_F79A_0xAID	hst-6	FALSE
0.0138777908077499	0.106370305460295	0.896197138405915	0.981092371604186	WBGene00002032	eft3p_F79A_0xAID	htp-1	FALSE
0.148074618063519	0.128608003673518	0.249582541603252	0.759905054637688	WBGene00002033	eft3p_F79A_0xAID	htp-2	FALSE
0.0439008707089695	0.0915711648197038	0.631641243974437	0.928955234786609	WBGene00002034	eft3p_F79A_0xAID	htp-3	FALSE
-0.0716134471688297	0.0917652935930285	0.435156673079206	0.862364926731049	WBGene00002035	eft3p_F79A_0xAID	hum-1	FALSE
-0.127376892595162	0.10203863870921	0.211913824209364	0.730225233222205	WBGene00002036	eft3p_F79A_0xAID	hum-2	FALSE
-0.285698508259366	0.231132879506656	0.216429184368161	0.731541638726172	WBGene00002037	eft3p_F79A_0xAID	hum-4	FALSE
-0.40278850525468	0.165841188357278	0.0151505424293782	0.278371826513847	WBGene00002038	eft3p_F79A_0xAID	hum-5	FALSE
-0.0900674895589315	0.282178632354999	0.749585417167009	0.95359486790725	WBGene00002039	eft3p_F79A_0xAID	hum-6	FALSE
0.467568570390679	0.29290747635917	0.110421551354583	0.598007734089861	WBGene00002040	eft3p_F79A_0xAID	hum-7	FALSE
-0.131445204895147	0.181559201560908	0.469078101114021	0.874102442833967	WBGene00002041	eft3p_F79A_0xAID	hum-8	FALSE
0.0375789717203408	0.179151400353875	0.83385423585345	0.970784871444006	WBGene00002042	eft3p_F79A_0xAID	hus-1	FALSE
-0.137735449462288	0.120273488095867	0.252132341259625	0.760635729431879	WBGene00002043	eft3p_F79A_0xAID	hyl-1	FALSE
-0.116273875217689	0.213478359733264	0.585984957805618	0.91552000037896	WBGene00002044	eft3p_F79A_0xAID	hyl-2	FALSE
0.0453731456319239	0.0478641421159317	0.34315137646168	0.825030098814893	WBGene00002045	eft3p_F79A_0xAID	icd-1	FALSE
0.0840476017265067	0.130747845772718	0.520339556476497	0.890297313936144	WBGene00002046	eft3p_F79A_0xAID	icln-1	FALSE
-0.141636253028113	0.0878668491745381	0.106974590179099	0.592118253758039	WBGene00002047	eft3p_F79A_0xAID	icp-1	FALSE
-0.00410877763313606	0.250813126541527	0.986929776534345	0.999020232372808	WBGene00002048	eft3p_F79A_0xAID	ida-1	FALSE
-0.329320175824996	0.177546900972078	0.0636198166627127	0.493083323026972	WBGene00002050	eft3p_F79A_0xAID	ifa-1	FALSE
-0.420855215502715	0.195438529300372	0.0312881047720217	0.378709412761163	WBGene00002052	eft3p_F79A_0xAID	ifa-4	FALSE
-0.198143537494644	0.123706078989385	0.109215686564506	0.596916394538088	WBGene00002053	eft3p_F79A_0xAID	ifb-1	FALSE
-0.0670286282504951	0.132508521680917	0.612966233008092	0.923739171375809	WBGene00002054	eft3p_F79A_0xAID	ifb-2	FALSE
-0.61960286845966	0.228996292904961	0.00681537808053302	0.194130094690738	WBGene00002055	eft3p_F79A_0xAID	ifc-1	FALSE
0.324710339296797	0.113834918944025	0.00433813289649843	0.155695589655329	WBGene00002056	eft3p_F79A_0xAID	ifc-2	FALSE
-0.00676445091054194	0.360886825305771	0.985045353445081	0.997934944866952	WBGene00002057	eft3p_F79A_0xAID	ifd-1	FALSE
-0.217749528509806	0.284222981741741	0.443603610615269	0.866171191841848	WBGene00002058	eft3p_F79A_0xAID	ifd-2	FALSE
-0.00716947352572373	0.0807405277407695	0.929243666327565	0.986420017059857	WBGene00002059	eft3p_F79A_0xAID	ife-1	FALSE
0.171095405457313	0.217606202530725	0.431714232132802	0.861644961583514	WBGene00002060	eft3p_F79A_0xAID	ife-2	FALSE
0.0357093214087593	0.0796277231087452	0.653826026178543	0.936064105357882	WBGene00002061	eft3p_F79A_0xAID	ife-3	FALSE
-0.53947745634148	0.346545153880098	0.119534452782947	0.613250153273621	WBGene00002062	eft3p_F79A_0xAID	ife-4	FALSE
-0.08467540541989	0.346042268266916	0.806691273744881	0.966360140677697	WBGene00002063	eft3p_F79A_0xAID	ife-5	FALSE
-0.00248027660854038	0.0893003472265035	0.977841967418437	0.995897175954499	WBGene00002064	eft3p_F79A_0xAID	iff-1	FALSE
-0.0836519851250609	0.0943563211452624	0.375319005145023	0.839236246804885	WBGene00002065	eft3p_F79A_0xAID	iff-2	FALSE
0.0808575220240746	0.0639176809370758	0.205862042630874	0.723170183688947	WBGene00002066	eft3p_F79A_0xAID	ifg-1	FALSE
-0.0652985465545008	0.568422760518431	0.908542831734162	0.982329875158242	WBGene00002067	eft3p_F79A_0xAID	ifp-1	FALSE
0.264743547827552	0.086167876249953	0.00212333699268074	0.106913835058182	WBGene00002068	eft3p_F79A_0xAID	ify-1	FALSE
0.0694350821860796	0.373135700502768	0.852377841278353	0.972075117664494	WBGene00002069	eft3p_F79A_0xAID	ikb-1	FALSE
0.0709029746952657	0.0764032969844787	0.353402714663334	0.828063191375842	WBGene00002070	eft3p_F79A_0xAID	ile-1	FALSE
-0.171702039805423	0.178288647932073	0.335519174248403	0.818797585932128	WBGene00002071	eft3p_F79A_0xAID	ile-2	FALSE
-0.10331178118683	0.0963655384091789	0.283683100195768	0.784430604373347	WBGene00002072	eft3p_F79A_0xAID	ima-1	FALSE
0.0251927598958187	0.0673884903179119	0.708520634414345	0.944582809959513	WBGene00002073	eft3p_F79A_0xAID	ima-2	FALSE
-0.0755573333895871	0.0802962241831651	0.346713880813296	0.825699435546001	WBGene00002074	eft3p_F79A_0xAID	ima-3	FALSE
-0.18773121530067	0.119060727718593	0.114848782364269	0.603713810449007	WBGene00002075	eft3p_F79A_0xAID	imb-1	FALSE
-0.18110566875634	0.0916533962015115	0.0481565593233978	0.446172485012592	WBGene00002076	eft3p_F79A_0xAID	imb-2	FALSE
-0.0166971162606931	0.0710583269183802	0.814226106657013	0.968315301609661	WBGene00002077	eft3p_F79A_0xAID	imb-3	FALSE
0.0714566203459749	0.0930289784551862	0.442420995353108	0.866013940840855	WBGene00002078	eft3p_F79A_0xAID	xpo-1	FALSE
0.0213511091026405	0.0928107423426818	0.818052935276548	0.968489169642915	WBGene00002079	eft3p_F79A_0xAID	xpo-2	FALSE
-0.0270501770925401	0.104371636054106	0.795502745107686	0.963825923873003	WBGene00002080	eft3p_F79A_0xAID	xpo-3	FALSE
0.0313921956420996	0.195265466825457	0.872277109539309	0.977157756845779	WBGene00002081	eft3p_F79A_0xAID	ina-1	FALSE
0.0582954120964036	0.0693136336831537	0.400326547514382	0.848578628844454	WBGene00002083	eft3p_F79A_0xAID	inf-1	FALSE
-0.414250187144954	0.383467664851543	0.280020138877801	0.780233164923958	WBGene00002089	eft3p_F79A_0xAID	ins-6	FALSE
-0.685559794467985	0.737260718580224	0.352436170961886	0.827607489637166	WBGene00002090	eft3p_F79A_0xAID	ins-7	FALSE
-0.440277597615126	0.390531642045784	0.259581813477325	0.764369785143372	WBGene00002100	eft3p_F79A_0xAID	ins-17	FALSE
0.0392394358290903	0.666737104809903	0.953069245056569	0.991078033669831	WBGene00002105	eft3p_F79A_0xAID	ins-22	FALSE
0.105444399369173	0.412573884286606	0.798277473014512	0.964055486333376	WBGene00002107	eft3p_F79A_0xAID	ins-24	FALSE
0.342547768758368	0.4397163683749	0.435968035987513	0.862404527554207	WBGene00002109	eft3p_F79A_0xAID	ins-26	FALSE
-0.32072545026279	0.295009153139999	0.276961163345589	0.777980961177898	WBGene00002113	eft3p_F79A_0xAID	ins-30	FALSE
1.65052420770415	0.321798420124555	2.91188670476225e-07	8.47359031085816e-05	WBGene00002116	eft3p_F79A_0xAID	ins-33	TRUE
-0.0471443460313842	0.40436051272415	0.907185052961964	0.982329875158242	WBGene00002117	eft3p_F79A_0xAID	ins-34	FALSE
-0.368555455219481	0.403662181264966	0.361227058311626	0.830686180380362	WBGene00002123	eft3p_F79A_0xAID	inx-1	FALSE
0.418860158392628	0.16528023492218	0.0112690788708392	0.247116440330602	WBGene00002124	eft3p_F79A_0xAID	inx-2	FALSE
0.231608099638522	0.128674406824416	0.0718677959361921	0.516211180016665	WBGene00002125	eft3p_F79A_0xAID	inx-3	FALSE
0.369315237437465	0.237477085685117	0.11990759428999	0.613490936320385	WBGene00002127	eft3p_F79A_0xAID	inx-5	FALSE
-0.532353072960872	0.562839096830286	0.344232609588264	0.825292470173375	WBGene00002128	eft3p_F79A_0xAID	inx-6	FALSE
-0.158057834878107	0.152693814933808	0.300608551864977	0.796488785256248	WBGene00002129	eft3p_F79A_0xAID	inx-7	FALSE
-0.138642262948487	0.129272139289325	0.283502828928388	0.784294696575528	WBGene00002130	eft3p_F79A_0xAID	inx-8	FALSE
0.0978193334057297	0.200674382058202	0.625937328655522	0.926836076750381	WBGene00002131	eft3p_F79A_0xAID	inx-9	FALSE
-0.299656278476743	0.375133439941144	0.424406874980157	0.858342544145333	WBGene00002132	eft3p_F79A_0xAID	inx-10	FALSE
0.517374839411011	0.213878656214985	0.0155627661102154	0.282570493606559	WBGene00002133	eft3p_F79A_0xAID	inx-11	FALSE
0.0861826633369537	0.1560571133541	0.580776544343668	0.913250430938719	WBGene00002134	eft3p_F79A_0xAID	inx-12	FALSE
0.0270148264137519	0.153852593174848	0.860616827291742	0.97352833705179	WBGene00002135	eft3p_F79A_0xAID	inx-13	FALSE
-0.0622155027945809	0.104695487333794	0.552343577377488	0.905037698164647	WBGene00002136	eft3p_F79A_0xAID	inx-14	FALSE
-0.109290933234631	0.236675268959068	0.644242041509233	0.933520383053713	WBGene00002137	eft3p_F79A_0xAID	inx-15	FALSE
-0.33798579498278	0.294460678498272	0.251045769179723	0.760441996729712	WBGene00002139	eft3p_F79A_0xAID	inx-17	FALSE
-0.111471907628923	0.146480640311459	0.446656494949099	0.866171191841848	WBGene00002143	eft3p_F79A_0xAID	inx-21	FALSE
0.195802686646243	0.0934174132285873	0.0360823917659661	0.403425869308574	WBGene00002144	eft3p_F79A_0xAID	inx-22	FALSE
-0.362243526768001	0.338030430248018	0.283886283931969	0.784430604373347	WBGene00002146	eft3p_F79A_0xAID	ipp-5	FALSE
-0.0343916035957776	0.0996629575598947	0.730034906059144	0.948808483127857	WBGene00002147	eft3p_F79A_0xAID	ire-1	FALSE
0.184105357619202	0.0914463734863314	0.0440872475816187	0.433900726427138	WBGene00002148	eft3p_F79A_0xAID	gon-14	FALSE
-0.288176947509377	0.526443248770221	0.584101459163523	0.915165950351229	WBGene00002149	eft3p_F79A_0xAID	irk-1	FALSE
-0.541474758175908	0.60373983898001	0.369789519712436	0.835953431635658	WBGene00002150	eft3p_F79A_0xAID	irk-2	FALSE
0.0670508175670968	0.0810461719878577	0.408057818343625	0.851290217803813	WBGene00002152	eft3p_F79A_0xAID	iars-1	FALSE
0.148675508072506	0.115991213048776	0.199918951646306	0.714887861964723	WBGene00002153	eft3p_F79A_0xAID	iars-2	FALSE
0.0533341026325282	0.0732703147367817	0.466669451375253	0.873533266274382	WBGene00002162	eft3p_F79A_0xAID	isp-1	FALSE
-0.11372935772587	0.353891375868696	0.747931543057571	0.95359486790725	WBGene00002163	eft3p_F79A_0xAID	ist-1	FALSE
0.142638821871437	0.0850710940407764	0.0936008881184412	0.56722017523608	WBGene00002169	eft3p_F79A_0xAID	isw-1	FALSE
-0.297192607539847	0.142703158821831	0.0372883327679878	0.407679186288112	WBGene00002173	eft3p_F79A_0xAID	itr-1	FALSE
-0.176358879552624	0.250334566079153	0.481125981686813	0.880844302087956	WBGene00002174	eft3p_F79A_0xAID	itx-1	FALSE
-0.217943095333958	0.21115687522732	0.302007340455349	0.796488785256248	WBGene00002175	eft3p_F79A_0xAID	jac-1	FALSE
-0.139938078933298	0.476975989649773	0.76922712328568	0.956877197562639	WBGene00002176	eft3p_F79A_0xAID	jip-1	FALSE
1.16820674948179	0.737728938218393	0.113303540939539	0.601321511424446	WBGene00002178	eft3p_F79A_0xAID	jnk-1	FALSE
-0.346921621668175	0.210383666440619	0.0991486516279433	0.575179704783441	WBGene00002179	eft3p_F79A_0xAID	jph-1	FALSE
0.177439392780535	0.191702498958437	0.354655087317395	0.828063191375842	WBGene00002180	eft3p_F79A_0xAID	jtr-1	FALSE
0.349563270518969	0.473308162852716	0.460178335637906	0.870933404783501	WBGene00002181	eft3p_F79A_0xAID	kal-1	FALSE
-0.0463386860371106	0.0832076650003572	0.577592984031552	0.912842142957248	WBGene00002183	eft3p_F79A_0xAID	kat-1	FALSE
0.13274541554439	0.448782300725207	0.767390292155192	0.956625332822402	WBGene00002184	eft3p_F79A_0xAID	kel-1	FALSE
-0.115439355628986	0.124874297243939	0.35525494176208	0.828087932428677	WBGene00002185	eft3p_F79A_0xAID	kel-3	FALSE
-0.457168318313548	0.281866970356149	0.104818471572552	0.58841526768596	WBGene00002187	eft3p_F79A_0xAID	kgb-1	FALSE
0.0295483375561285	0.613032281617823	0.961556614127601	0.991382540807717	WBGene00002188	eft3p_F79A_0xAID	kgb-2	FALSE
0.338103774269901	0.195631175969397	0.0839395708397204	0.552093683097905	WBGene00002189	eft3p_F79A_0xAID	kin-1	FALSE
-0.274019530647817	0.132603489466014	0.0387852620707218	0.414838994350683	WBGene00002190	eft3p_F79A_0xAID	kin-2	FALSE
-0.218060591660675	0.0913853494151746	0.0170250754448322	0.299063401367115	WBGene00002191	eft3p_F79A_0xAID	kin-3	FALSE
-0.179060408195462	0.0916319363379434	0.0506862418741538	0.456654945369423	WBGene00002192	eft3p_F79A_0xAID	kin-4	FALSE
1.16070086472307	0.679952708734884	0.08781615057074	0.557576138489538	WBGene00002195	eft3p_F79A_0xAID	kin-9	FALSE
0.186463652662822	0.0709397710338578	0.00857678135462032	0.215762160853264	WBGene00002196	eft3p_F79A_0xAID	kin-10	FALSE
-0.209828160664384	0.454479589797896	0.644304465718886	0.933520383053713	WBGene00002198	eft3p_F79A_0xAID	kin-14	FALSE
0.0539516224465164	0.071679023665807	0.451640093555116	0.868119883377114	WBGene00002201	eft3p_F79A_0xAID	kin-18	FALSE
-0.0347583757071981	0.0795838088581119	0.66229132230355	0.938151646788885	WBGene00002202	eft3p_F79A_0xAID	kin-19	FALSE
0.0393414608465248	0.273239081054208	0.885514823669172	0.98061553382715	WBGene00002203	eft3p_F79A_0xAID	kin-20	FALSE
0.0312609319680978	0.159209940877094	0.844335933304181	0.971303744869862	WBGene00002207	eft3p_F79A_0xAID	sid-3	FALSE
-0.431892722403648	0.225723456739345	0.0557005706719954	0.470478029583491	WBGene00002210	eft3p_F79A_0xAID	kin-29	FALSE
-0.716440957331296	0.606404441035738	0.237421104297838	0.75274235276055	WBGene00002211	eft3p_F79A_0xAID	kin-30	FALSE
-0.879643197035956	0.755015579974806	0.243992162740438	0.756456998626706	WBGene00002212	eft3p_F79A_0xAID	kin-31	FALSE
-0.045134159725446	0.319309792717649	0.88759414320804	0.98061553382715	WBGene00002213	eft3p_F79A_0xAID	kin-32	FALSE
0.135852079282949	0.0750465233133329	0.0702588643323589	0.511824893279099	WBGene00002214	eft3p_F79A_0xAID	klc-1	FALSE
-0.0138267790739016	0.162276031865824	0.93209817174702	0.987396794096829	WBGene00002215	eft3p_F79A_0xAID	klc-2	FALSE
-0.574185921440096	0.287803275100581	0.0460359121458514	0.43972667243166	WBGene00002216	eft3p_F79A_0xAID	klp-3	FALSE
-0.287077389953729	0.23581293151893	0.223454115802258	0.736434179627461	WBGene00002217	eft3p_F79A_0xAID	klp-4	FALSE
0.0483661414989461	0.103620632887075	0.640670389324764	0.932516538262204	WBGene00002219	eft3p_F79A_0xAID	klp-7	FALSE
0.067982968613353	0.215633819490692	0.752556328759012	0.95359486790725	WBGene00002220	eft3p_F79A_0xAID	gcc-1	FALSE
-0.0756774319116858	0.134914119147141	0.574844979560788	0.911942816403566	WBGene00002221	eft3p_F79A_0xAID	klp-10	FALSE
-0.570746519773573	0.759170732252772	0.452169786600041	0.868427988664663	WBGene00002222	eft3p_F79A_0xAID	klp-11	FALSE
0.0392228333738088	0.0678555184652246	0.563240800372106	0.908435517152665	WBGene00002223	eft3p_F79A_0xAID	klp-12	FALSE
-0.397709693458571	0.736102668927552	0.588996320696657	0.915530749718508	WBGene00002224	eft3p_F79A_0xAID	klp-13	FALSE
-0.0543849125112087	0.116406451831203	0.640357910827391	0.932433115313409	WBGene00002225	eft3p_F79A_0xAID	klp-15	FALSE
-0.0497300853653594	0.122181426261141	0.683994493732165	0.941640290757477	WBGene00002226	eft3p_F79A_0xAID	klp-16	FALSE
0.0617424531887711	0.0986172698563361	0.531261452971787	0.896537316131441	WBGene00002228	eft3p_F79A_0xAID	klp-18	FALSE
-0.181504834875485	0.11521907599639	0.115186764540057	0.604099315052505	WBGene00002229	eft3p_F79A_0xAID	klp-19	FALSE
0.467789122388192	0.253681249690663	0.0651826243180992	0.495986795783021	WBGene00002230	eft3p_F79A_0xAID	klp-20	FALSE
-0.0158984850045429	0.0869086300953769	0.854850331536817	0.972893196656409	WBGene00002231	eft3p_F79A_0xAID	knl-1	FALSE
0.124766560417393	0.308106164410358	0.685516723702697	0.94206216097794	WBGene00002232	eft3p_F79A_0xAID	kpc-1	FALSE
-0.36335750826613	0.475092535816569	0.444382202693437	0.866171191841848	WBGene00002233	eft3p_F79A_0xAID	kqt-1	FALSE
-0.321624889559225	0.345281803160364	0.351602636694245	0.827607489637166	WBGene00002234	eft3p_F79A_0xAID	kqt-2	FALSE
0.0479728440081972	0.37628920912828	0.89855314956213	0.981707083370704	WBGene00002235	eft3p_F79A_0xAID	kqt-3	FALSE
-0.0267255439292043	0.066358857296256	0.687137533811429	0.94206216097794	WBGene00002238	eft3p_F79A_0xAID	kars-1	FALSE
-0.060423531508296	0.264914493365377	0.819578666524168	0.968797939390942	WBGene00002239	eft3p_F79A_0xAID	ksr-1	FALSE
-0.0417185579992116	0.128112315919912	0.744696369993603	0.95359486790725	WBGene00002240	eft3p_F79A_0xAID	ksr-2	FALSE
0.0250220117896911	0.0914313683640091	0.784338325109992	0.960873026638773	WBGene00002241	eft3p_F79A_0xAID	kup-1	FALSE
0.330944599151521	0.638305129620545	0.604127611915427	0.920523904515707	WBGene00002243	eft3p_F79A_0xAID	lad-2	FALSE
0.161461117497859	0.102039390084098	0.113571730200233	0.601497101027832	WBGene00002244	eft3p_F79A_0xAID	laf-1	FALSE
0.0712012707197081	0.115757769556276	0.538496288376397	0.899106353338688	WBGene00002245	eft3p_F79A_0xAID	lag-1	FALSE
0.232637738669384	0.184763342098738	0.207989885603618	0.725391679859918	WBGene00002247	eft3p_F79A_0xAID	lam-1	FALSE
-0.149411684754912	0.21971570398061	0.496490034382163	0.885370629043893	WBGene00002248	eft3p_F79A_0xAID	lam-3	FALSE
0.0721728179444043	0.0841926798708801	0.391315639873634	0.844096322273533	WBGene00002249	eft3p_F79A_0xAID	lap-1	FALSE
0.0457061481669353	0.0801006642099296	0.568264815737937	0.909752251009866	WBGene00002250	eft3p_F79A_0xAID	lap-2	FALSE
0.040471869028384	0.111511249520532	0.716649865380296	0.946243527179288	WBGene00002251	eft3p_F79A_0xAID	lat-1	FALSE
-0.205804626397422	0.434139333307018	0.635462814556085	0.930415701631697	WBGene00002252	eft3p_F79A_0xAID	lat-2	FALSE
0.410164912638778	0.102407200541409	6.19558337577343e-05	0.00803244443525098	WBGene00002253	eft3p_F79A_0xAID	lbp-1	FALSE
0.0134451199483956	0.0951704248045745	0.887653377737873	0.98061553382715	WBGene00002254	eft3p_F79A_0xAID	lbp-2	FALSE
-0.0557410590857674	0.13379452084247	0.676958642795582	0.939434491398825	WBGene00002255	eft3p_F79A_0xAID	lbp-3	FALSE
-0.323294866968373	0.176571586636932	0.0671070591845559	0.499877459864363	WBGene00002256	eft3p_F79A_0xAID	lbp-4	FALSE
-0.379620781615754	0.287793981250422	0.18714527619732	0.70762470737765	WBGene00002257	eft3p_F79A_0xAID	lbp-5	FALSE
0.224919670295991	0.0980933521047676	0.0218529273274867	0.329538471337604	WBGene00002258	eft3p_F79A_0xAID	lbp-6	FALSE
0.468280588978585	0.386339101077701	0.225475129556189	0.737241238867975	WBGene00002259	eft3p_F79A_0xAID	lbp-7	FALSE
-0.0805404773405443	0.226514053082629	0.722166332150008	0.946243527179288	WBGene00002261	eft3p_F79A_0xAID	ldb-1	FALSE
-0.236943994908219	0.112341176133051	0.0349319409035668	0.399694163346125	WBGene00002262	eft3p_F79A_0xAID	ldh-1	FALSE
-0.108491483454003	0.11003518953267	0.324147443750303	0.812169043743493	WBGene00002263	eft3p_F79A_0xAID	lea-1	FALSE
-0.0423557171647938	0.0995295733858987	0.670429137452348	0.939434491398825	WBGene00002264	eft3p_F79A_0xAID	lec-1	FALSE
0.0333772731689209	0.0737009682478387	0.650639269964306	0.935754104446248	WBGene00002265	eft3p_F79A_0xAID	lec-2	FALSE
0.080536794790427	0.195940681020166	0.681053168984956	0.94007742912563	WBGene00002266	eft3p_F79A_0xAID	lec-3	FALSE
0.143422354117213	0.126736800473021	0.257779440346314	0.763471958660836	WBGene00002267	eft3p_F79A_0xAID	lec-4	FALSE
0.00901111075549461	0.120317494490411	0.940298704448925	0.988822049643216	WBGene00002268	eft3p_F79A_0xAID	lec-5	FALSE
-0.157457412716942	0.11416115936949	0.167815976025835	0.686472451465103	WBGene00002269	eft3p_F79A_0xAID	lec-6	FALSE
0.966123660011296	0.98885035177491	0.328560708273316	0.815886241786082	WBGene00002270	eft3p_F79A_0xAID	lec-7	FALSE
-0.375247235180073	0.109755149477207	0.000628635569157358	0.0451234611541152	WBGene00002271	eft3p_F79A_0xAID	lec-8	FALSE
0.12460024711669	0.109138588931633	0.25359123704333	0.762686270738977	WBGene00002272	eft3p_F79A_0xAID	lec-9	FALSE
0.175389168699351	0.0974086754751951	0.0717738715397931	0.515952158376966	WBGene00002273	eft3p_F79A_0xAID	lec-10	FALSE
0.0523949031529415	0.294983625888662	0.859021652144523	0.973370095810952	WBGene00002274	eft3p_F79A_0xAID	lec-11	FALSE
0.0082808109273728	0.154255245296989	0.95718810644908	0.991078033669831	WBGene00002275	eft3p_F79A_0xAID	lem-2	FALSE
0.0992590202918003	0.106442463191887	0.351071279241001	0.827607489637166	WBGene00002276	eft3p_F79A_0xAID	lem-3	FALSE
0.0722322453615363	0.12836587854169	0.57363512279264	0.911689277884376	WBGene00002278	eft3p_F79A_0xAID	lep-2	FALSE
0.00766735356256812	0.114806085047017	0.946752662718385	0.989870452465416	WBGene00002280	eft3p_F79A_0xAID	let-2	FALSE
0.261207295836872	0.552254410435784	0.636224858113029	0.930738185774862	WBGene00002282	eft3p_F79A_0xAID	let-4	FALSE
0.140239790213645	0.0994140739475232	0.158343903613704	0.679432861659779	WBGene00002295	eft3p_F79A_0xAID	let-19	FALSE
0.0431288949402628	0.0850081170510902	0.611909040913027	0.92344906089316	WBGene00002297	eft3p_F79A_0xAID	ect-2	FALSE
-0.0887257580735921	0.288417531393595	0.758364225202392	0.954702566450793	WBGene00002299	eft3p_F79A_0xAID	let-23	FALSE
0.130960957733373	0.150908092211403	0.385493252607692	0.844096322273533	WBGene00002324	eft3p_F79A_0xAID	let-49	FALSE
-0.066995542403588	0.123761883295968	0.588282807087212	0.915530749718508	WBGene00002335	eft3p_F79A_0xAID	let-60	FALSE
-0.0903140216232373	0.0564788632315032	0.109803610765275	0.597607093954446	WBGene00002344	eft3p_F79A_0xAID	let-70	FALSE
-0.0753863419220905	0.16564292442777	0.649027539218091	0.935485878816759	WBGene00002348	eft3p_F79A_0xAID	myo-1	FALSE
-0.0591176623789902	0.0756699994955592	0.434651777990337	0.862364926731049	WBGene00002363	eft3p_F79A_0xAID	let-92	FALSE
-0.0136579268297055	0.10172146347006	0.893190738993654	0.980736576812306	WBGene00002368	eft3p_F79A_0xAID	let-99	FALSE
-0.682738262166642	0.27532770831631	0.0131482057215951	0.263135187740547	WBGene00002497	eft3p_F79A_0xAID	let-268	FALSE
0.0692100387955891	0.0735181245424599	0.346499381594049	0.825699435546001	WBGene00002583	eft3p_F79A_0xAID	let-363	FALSE
0.116922538866096	0.18856497077202	0.535214992962473	0.897774056822201	WBGene00002632	eft3p_F79A_0xAID	let-413	FALSE
0.0662989628033611	0.0700891459910874	0.344187660823411	0.825292470173375	WBGene00002637	eft3p_F79A_0xAID	let-418	FALSE
-0.0435467664507677	0.0762113808312498	0.567732233311337	0.90950348996625	WBGene00002694	eft3p_F79A_0xAID	let-502	FALSE
-0.0685872257360696	0.0828364827273546	0.407679948003782	0.851290217803813	WBGene00002696	eft3p_F79A_0xAID	let-504	FALSE
-0.197947282131495	0.102210885264027	0.0527874580079034	0.461739730102834	WBGene00002717	eft3p_F79A_0xAID	let-526	FALSE
0.225337623142233	0.0873903792948112	0.00992252710392058	0.234777834048119	WBGene00002783	eft3p_F79A_0xAID	let-607	FALSE
0.0999667857247451	0.109457075418368	0.361086517704825	0.830686180380362	WBGene00002804	eft3p_F79A_0xAID	let-630	FALSE
-0.0197700602849424	0.46604540737478	0.966163176682086	0.992229529417689	WBGene00002827	eft3p_F79A_0xAID	let-653	FALSE
0.116441555191366	0.0903584263429307	0.19751529237933	0.713366636049563	WBGene00002845	eft3p_F79A_0xAID	let-711	FALSE
-0.00402594292898149	0.0703823198053274	0.954385037964793	0.991078033669831	WBGene00002850	eft3p_F79A_0xAID	let-716	FALSE
0.062591098871414	0.0925551690378002	0.49887736562931	0.886079280061164	WBGene00002855	eft3p_F79A_0xAID	let-721	FALSE
0.076965995474874	0.0932929879229131	0.40937596958955	0.852398194656871	WBGene00002879	eft3p_F79A_0xAID	let-754	FALSE
0.179254524697586	0.585711544058266	0.759569817734513	0.954702566450793	WBGene00002881	eft3p_F79A_0xAID	let-756	FALSE
0.0570552994913413	0.0845538978888903	0.499815396522759	0.88617653023667	WBGene00002889	eft3p_F79A_0xAID	let-765	FALSE
-0.061951321262266	0.0670586968054879	0.355571063859627	0.828127545874239	WBGene00002891	eft3p_F79A_0xAID	let-767	FALSE
0.135680522546632	0.151788845277075	0.371387828735542	0.837216947057179	WBGene00002915	eft3p_F79A_0xAID	let-805	FALSE
0.048783080101274	0.0884246665891507	0.581160175104202	0.913250430938719	WBGene00002957	eft3p_F79A_0xAID	let-858	FALSE
-0.193981843036338	0.419285235261652	0.643616068477962	0.933520383053713	WBGene00002974	eft3p_F79A_0xAID	lev-1	FALSE
-0.112337681502226	0.405689622888434	0.781852681338574	0.960763275504728	WBGene00002976	eft3p_F79A_0xAID	lev-9	FALSE
0.146716880849446	0.213521310904081	0.492000862497468	0.884422688344906	WBGene00002977	eft3p_F79A_0xAID	lev-10	FALSE
-0.205022672305975	0.0872445538609773	0.0187745842296266	0.308640095923098	WBGene00002978	eft3p_F79A_0xAID	lev-11	FALSE
0.0206861789822691	0.217310440812362	0.924162457614747	0.985631077851355	WBGene00002979	eft3p_F79A_0xAID	lfe-2	FALSE
-0.0940170119103187	0.0774625049763252	0.224858509044568	0.737241238867975	WBGene00002980	eft3p_F79A_0xAID	lgg-1	FALSE
0.10572029014681	0.0968409951507579	0.274969635653687	0.776436937924212	WBGene00002981	eft3p_F79A_0xAID	lgg-2	FALSE
0.107746038009155	0.160061127249814	0.500848329134336	0.886609894003522	WBGene00002982	eft3p_F79A_0xAID	lgg-3	FALSE
0.3626940701593	0.67126581984181	0.588980761909169	0.915530749718508	WBGene00002983	eft3p_F79A_0xAID	lgx-1	FALSE
0.0813516538836958	0.0761259908259431	0.285229696360373	0.785854879369808	WBGene00002985	eft3p_F79A_0xAID	lig-1	FALSE
-0.147149412373158	0.134392815156588	0.273551584442452	0.774980911761037	WBGene00002986	eft3p_F79A_0xAID	lig-4	FALSE
0.540346387181972	0.628758437809989	0.390127425854113	0.844096322273533	WBGene00002987	eft3p_F79A_0xAID	lim-4	FALSE
-0.926135840921414	0.558115378063285	0.0970355112377708	0.570303559430322	WBGene00002988	eft3p_F79A_0xAID	lim-6	FALSE
-0.110541824473473	0.440067655394245	0.801665054559205	0.964055486333376	WBGene00002989	eft3p_F79A_0xAID	lim-7	FALSE
0.14304182728505	0.416452610046283	0.731239759845603	0.948808483127857	WBGene00002990	eft3p_F79A_0xAID	lin-1	FALSE
0.0687169488010836	0.367307860279349	0.851595786598391	0.972060801143329	WBGene00002991	eft3p_F79A_0xAID	lin-2	FALSE
-0.105126011415196	0.153513351257498	0.493469853861064	0.88488550671775	WBGene00002992	eft3p_F79A_0xAID	lin-3	FALSE
-0.0729312782781351	0.0947053093478725	0.441248595582944	0.865319253955556	WBGene00002994	eft3p_F79A_0xAID	lin-5	FALSE
0.423291281285083	0.176871389282753	0.0167014460647032	0.296251185796804	WBGene00002996	eft3p_F79A_0xAID	lin-7	FALSE
-0.184083215282241	0.214839516071796	0.391532996093559	0.844096322273533	WBGene00002997	eft3p_F79A_0xAID	lin-8	FALSE
-0.0442039280625631	0.0981176512515528	0.652335802231947	0.935869364774334	WBGene00002998	eft3p_F79A_0xAID	lin-9	FALSE
-0.098194119271975	0.195712539308603	0.615860093886758	0.925699217797263	WBGene00002999	eft3p_F79A_0xAID	lin-10	FALSE
0.126132717426976	0.529399519991034	0.811682391263303	0.967602336883524	WBGene00003000	eft3p_F79A_0xAID	lin-11	FALSE
1.07194654823941	0.420000806292157	0.0107030062422332	0.239745881434255	WBGene00003001	eft3p_F79A_0xAID	lin-12	FALSE
0.0958015980633412	0.0720318297875055	0.183521635807241	0.704950928553895	WBGene00003002	eft3p_F79A_0xAID	lin-13	FALSE
0.19816044329686	0.571327666496223	0.728710005186119	0.948165472962331	WBGene00003003	eft3p_F79A_0xAID	lin-14	FALSE
-0.704858739404725	0.43089161022389	0.101878418591198	0.57956877655497	WBGene00003006	eft3p_F79A_0xAID	lin-17	FALSE
-0.162118561478867	0.309196348124458	0.600054341669151	0.919935983998227	WBGene00003007	eft3p_F79A_0xAID	lin-18	FALSE
0.0704286995831336	0.0942988973967873	0.455144071638573	0.870022599136934	WBGene00003009	eft3p_F79A_0xAID	lin-23	FALSE
-0.043290492867553	0.121467281393981	0.721543780110035	0.946243527179288	WBGene00003010	eft3p_F79A_0xAID	lin-24	FALSE
-0.0921277394575746	0.175627776186817	0.599887384527458	0.919935983998227	WBGene00003011	eft3p_F79A_0xAID	lin-25	FALSE
0.140327074411583	0.0999646994802257	0.160388457924203	0.680411471788419	WBGene00003012	eft3p_F79A_0xAID	lin-26	FALSE
-0.325786932658758	0.259976083954618	0.210154057333038	0.728225557589874	WBGene00003014	eft3p_F79A_0xAID	lin-28	FALSE
0.0979309538519159	0.455676744073187	0.8298349819163	0.970784871444006	WBGene00003015	eft3p_F79A_0xAID	lin-29	FALSE
-0.0763121066793467	0.384283302100529	0.842589002266728	0.971303744869862	WBGene00003019	eft3p_F79A_0xAID	lin-33	FALSE
0.130268748044399	0.103278305374193	0.207187455301352	0.724752219372857	WBGene00003020	eft3p_F79A_0xAID	lin-35	FALSE
0.118902582073373	0.120511352925484	0.323814022850042	0.811968376747244	WBGene00003021	eft3p_F79A_0xAID	lin-36	FALSE
-0.130619953338744	0.116328407751108	0.261499012400502	0.765591804496994	WBGene00003022	eft3p_F79A_0xAID	lin-37	FALSE
-0.282907951560076	0.478758185375821	0.554573794221593	0.905737117732864	WBGene00003024	eft3p_F79A_0xAID	lin-39	FALSE
-0.0304992381068456	0.0997298616606004	0.759742831174604	0.954702566450793	WBGene00003025	eft3p_F79A_0xAID	lin-40	FALSE
-0.168301904371153	0.0996284569115594	0.0911628144816475	0.561618282362394	WBGene00003026	eft3p_F79A_0xAID	lin-41	FALSE
-0.0625717295500326	0.117097182481457	0.593094383380934	0.91722385599307	WBGene00003030	eft3p_F79A_0xAID	lin-45	FALSE
-0.288409653777652	0.107416887018533	0.00725392774021743	0.201296494791034	WBGene00003034	eft3p_F79A_0xAID	lin-49	FALSE
-0.0420964037750996	0.15829325802011	0.790285930567595	0.96295500235629	WBGene00003035	eft3p_F79A_0xAID	lin-52	FALSE
0.0110289412897235	0.077873238668668	0.887374759524468	0.98061553382715	WBGene00003036	eft3p_F79A_0xAID	lin-53	FALSE
0.125359051475367	0.0982937174155632	0.202184815473969	0.718319552736399	WBGene00003037	eft3p_F79A_0xAID	lin-54	FALSE
-0.0675841727135826	0.150096919935791	0.652515611380695	0.935877925634201	WBGene00003038	eft3p_F79A_0xAID	lin-56	FALSE
-0.0428714481853794	0.128296043555876	0.738258577511531	0.951887495368794	WBGene00003040	eft3p_F79A_0xAID	lin-59	FALSE
0.142614347370226	0.108852834675789	0.190142592098821	0.70762470737765	WBGene00003041	eft3p_F79A_0xAID	lin-61	FALSE
0.125619683391147	0.119822757363076	0.294463944798352	0.792506605037689	WBGene00003043	eft3p_F79A_0xAID	lip-1	FALSE
0.0824888313791652	0.127700653765711	0.518308724086538	0.890297313936144	WBGene00003044	eft3p_F79A_0xAID	lir-1	FALSE
-0.157710455226301	0.189075957266819	0.404218081157032	0.850374380581822	WBGene00003045	eft3p_F79A_0xAID	lir-2	FALSE
-0.0205492789097308	0.115101183839573	0.858304958102045	0.973370095810952	WBGene00003047	eft3p_F79A_0xAID	lis-1	FALSE
-0.043481065731047	0.118159916597961	0.712884489462168	0.945395000568249	WBGene00003048	eft3p_F79A_0xAID	lit-1	FALSE
0.0464542145892273	0.0811171362976178	0.566860939345848	0.908919096639872	WBGene00003052	eft3p_F79A_0xAID	lmn-1	FALSE
0.0327098891407969	0.07922820862909	0.679711677254809	0.94007742912563	WBGene00003053	eft3p_F79A_0xAID	lmp-1	FALSE
-0.223978037245041	0.13039550500425	0.0858545987380591	0.554408355438586	WBGene00003055	eft3p_F79A_0xAID	lon-1	FALSE
-0.265435873406411	0.255356132483082	0.298584684458659	0.795240295171744	WBGene00003056	eft3p_F79A_0xAID	lon-2	FALSE
-1.09783286206619	0.829976606376994	0.185926022710346	0.70762470737765	WBGene00003058	eft3p_F79A_0xAID	lov-1	FALSE
-0.187109194393796	0.126611524154059	0.139455642735415	0.652699368919334	WBGene00003059	eft3p_F79A_0xAID	lpd-2	FALSE
-0.0453654181912261	0.0862076919006504	0.598725636280885	0.919315960244795	WBGene00003060	eft3p_F79A_0xAID	lpd-3	FALSE
-0.0304503166776975	0.107887218405953	0.777757867519469	0.959305920338369	WBGene00003061	eft3p_F79A_0xAID	lpd-5	FALSE
0.0571239712107753	0.1098657217775	0.603102934392175	0.920020502669212	WBGene00003062	eft3p_F79A_0xAID	lpd-6	FALSE
0.102461887960427	0.0713579532482209	0.151034775255978	0.667795118704925	WBGene00003063	eft3p_F79A_0xAID	lpd-7	FALSE
0.0217709919863823	0.111621373568824	0.845359113586686	0.971303744869862	WBGene00003064	eft3p_F79A_0xAID	lpd-8	FALSE
-0.0918717468450751	0.106722303956517	0.389321429299721	0.844096322273533	WBGene00003065	eft3p_F79A_0xAID	lpd-9	FALSE
0.089607179833977	0.155192518512652	0.563673540578641	0.908435517152665	WBGene00003066	eft3p_F79A_0xAID	lpl-1	FALSE
-0.0259999995407815	0.185274138043311	0.888397216466556	0.98061553382715	WBGene00003067	eft3p_F79A_0xAID	lrg-1	FALSE
-0.0790828407811955	0.187082660510601	0.672502453761492	0.939434491398825	WBGene00003068	eft3p_F79A_0xAID	lrk-1	FALSE
-0.239482454402838	0.156786400399738	0.126650629915752	0.626100703536686	WBGene00003071	eft3p_F79A_0xAID	lrp-1	FALSE
0.0226979536793837	0.142667646327199	0.873592677345943	0.977243106577397	WBGene00003072	eft3p_F79A_0xAID	lrp-2	FALSE
-0.0440182936573901	0.0870790183670233	0.613208909045643	0.923739171375809	WBGene00003073	eft3p_F79A_0xAID	lars-1	FALSE
-0.177316835146614	0.140802487184913	0.207911061730764	0.725391679859918	WBGene00003074	eft3p_F79A_0xAID	lars-2	FALSE
-0.0370214708127238	0.160538368585607	0.817619164675315	0.968489169642915	WBGene00003076	eft3p_F79A_0xAID	lsm-1	FALSE
0.0916472501149507	0.152148549048179	0.546938684730633	0.902186275236988	WBGene00003077	eft3p_F79A_0xAID	lsm-3	FALSE
-0.0732566760617443	0.23373314474121	0.753961481353381	0.953652681619033	WBGene00003078	eft3p_F79A_0xAID	lsm-4	FALSE
0.170775336611419	0.114618172954107	0.136237406624635	0.646197426047333	WBGene00003079	eft3p_F79A_0xAID	lsm-5	FALSE
-0.0394088076303082	0.207121155181344	0.849098069819778	0.971545049707709	WBGene00003080	eft3p_F79A_0xAID	lsm-6	FALSE
0.128592061157326	0.137380789731013	0.349259538642192	0.826955424181964	WBGene00003081	eft3p_F79A_0xAID	lsm-7	FALSE
0.218774075741706	0.157281041209317	0.164232854697974	0.682739438815864	WBGene00003082	eft3p_F79A_0xAID	lsm-8	FALSE
-0.0964518059669029	0.0908903119828714	0.28860398398506	0.7877307263118	WBGene00003083	eft3p_F79A_0xAID	lst-1	FALSE
-0.340545427520628	0.243408238922925	0.16179166929311	0.680411471788419	WBGene00003084	eft3p_F79A_0xAID	lst-2	FALSE
0.0622972583014312	0.0687128377030315	0.364601427393864	0.831766038348722	WBGene00003085	eft3p_F79A_0xAID	ccar-1	FALSE
-0.0511676994876671	0.112624384267949	0.649597313946226	0.935555682083871	WBGene00003086	eft3p_F79A_0xAID	lst-4	FALSE
-0.382868542567962	0.187495450814101	0.0411500330812552	0.424796170839764	WBGene00003087	eft3p_F79A_0xAID	lsy-2	FALSE
0.0504991121264936	0.506334432500549	0.920554952197729	0.984948886965178	WBGene00003089	eft3p_F79A_0xAID	ltd-1	FALSE
-0.149378870600245	0.120432318763827	0.214843989073933	0.731541638726172	WBGene00003090	eft3p_F79A_0xAID	lys-1	FALSE
0.252217757081213	0.154485231992724	0.102546111985119	0.582031622426871	WBGene00003091	eft3p_F79A_0xAID	lys-2	FALSE
-4.06230932908497	1.49230650141147	0.00648551202247366	0.189380081628095	WBGene00003092	eft3p_F79A_0xAID	lys-3	FALSE
0.527559117689584	0.0709827382016162	1.06792364490621e-13	1.27759265385613e-10	WBGene00003093	eft3p_F79A_0xAID	lys-4	FALSE
-0.301039900852561	0.250650017725742	0.229736917964197	0.742413831093283	WBGene00003095	eft3p_F79A_0xAID	lys-6	FALSE
-1.7310864113515	0.344883965302558	5.18520263594125e-07	0.000139572691952949	WBGene00003096	eft3p_F79A_0xAID	lys-7	TRUE
-0.207456555953016	0.101999410678909	0.0419617238865502	0.426773923736162	WBGene00003097	eft3p_F79A_0xAID	lys-8	FALSE
0.0162092079123372	0.822029117889407	0.984267906822371	0.997895951061892	WBGene00003100	eft3p_F79A_0xAID	mab-3	FALSE
0.500434821251655	0.39999974782054	0.210902430825915	0.728984421413362	WBGene00003107	eft3p_F79A_0xAID	mab-10	FALSE
0.22514147033804	0.189466078397389	0.234717463199877	0.747825535486857	WBGene00003111	eft3p_F79A_0xAID	mab-20	FALSE
0.0883615391200562	0.141400570762564	0.53203519556993	0.896766306867071	WBGene00003119	eft3p_F79A_0xAID	mac-1	FALSE
0.119286642839517	0.101796799614237	0.241272814042612	0.755169880464187	WBGene00003123	eft3p_F79A_0xAID	mag-1	FALSE
0.312858058452703	0.337520259788321	0.353962258251785	0.828063191375842	WBGene00003124	eft3p_F79A_0xAID	mai-1	FALSE
0.135146684425813	0.143986878214724	0.347934010629913	0.826247351665698	WBGene00003129	eft3p_F79A_0xAID	map-1	FALSE
-0.0355004234522093	0.0926638747196992	0.701638474116691	0.94375580769503	WBGene00003130	eft3p_F79A_0xAID	map-2	FALSE
0.062478146290023	0.0798308927208984	0.433843722284975	0.862275254329857	WBGene00003132	eft3p_F79A_0xAID	mat-1	FALSE
0.0739367248938155	0.0842756628827903	0.38031284989817	0.842858163291997	WBGene00003133	eft3p_F79A_0xAID	mat-2	FALSE
0.192213267702293	0.141637925579845	0.174757426293573	0.693409878427425	WBGene00003134	eft3p_F79A_0xAID	mat-3	FALSE
0.190258931100256	0.131085486449935	0.146665418539779	0.661211087177032	WBGene00003136	eft3p_F79A_0xAID	mau-2	FALSE
0.112606617548552	0.184176090291002	0.540929929880937	0.899350301888209	WBGene00003142	eft3p_F79A_0xAID	mau-8	FALSE
-1.03456768137302	0.558332161909103	0.0638879589708699	0.493083323026972	WBGene00003143	eft3p_F79A_0xAID	max-1	FALSE
-0.0665674977902337	0.113704988324712	0.558251607227475	0.9074116930885	WBGene00003144	eft3p_F79A_0xAID	max-2	FALSE
0.187537709135403	0.0922359431178588	0.0420283909867678	0.426773923736162	WBGene00003148	eft3p_F79A_0xAID	mbf-1	FALSE
0.193124900123457	0.148389366861548	0.193096264740498	0.710744893434071	WBGene00003149	eft3p_F79A_0xAID	mbk-1	FALSE
-0.116309773657193	0.0627782398642141	0.0639241623603058	0.493083323026972	WBGene00003150	eft3p_F79A_0xAID	mbk-2	FALSE
-0.081761728444976	0.114721273142833	0.476032079674173	0.878560374547396	WBGene00003151	eft3p_F79A_0xAID	mca-1	FALSE
-0.0886653942005202	0.102199990822129	0.38563112503355	0.844096322273533	WBGene00003153	eft3p_F79A_0xAID	mca-3	FALSE
0.0447952142913315	0.0787007289134936	0.569231117223334	0.910279435488436	WBGene00003154	eft3p_F79A_0xAID	mcm-2	FALSE
0.0916553505719777	0.0705387342929894	0.193819727627332	0.710744893434071	WBGene00003155	eft3p_F79A_0xAID	mcm-3	FALSE
0.0955488201540112	0.072472462276867	0.187364583031747	0.70762470737765	WBGene00003156	eft3p_F79A_0xAID	mcm-4	FALSE
0.200686224474565	0.0722980721966827	0.00550631762169511	0.171446446005224	WBGene00003157	eft3p_F79A_0xAID	mcm-5	FALSE
0.00422719855084313	0.0617987674097774	0.94546512405765	0.989467533591858	WBGene00003158	eft3p_F79A_0xAID	mcm-6	FALSE
0.0655414113178995	0.080418699183652	0.415071089493213	0.854142075683842	WBGene00003159	eft3p_F79A_0xAID	mcm-7	FALSE
0.103413423130027	0.113509114944358	0.362264647927868	0.830807370427149	WBGene00003160	eft3p_F79A_0xAID	mdf-1	FALSE
-0.19207349921587	0.113853967718639	0.0916002179980068	0.56229164605732	WBGene00003161	eft3p_F79A_0xAID	mdf-2	FALSE
-0.154389243498705	0.0705742333705541	0.0286976665821348	0.368281020369303	WBGene00003162	eft3p_F79A_0xAID	mdh-2	FALSE
0.494466136265799	0.16483908228855	0.00270254565161629	0.120758292975619	WBGene00003163	eft3p_F79A_0xAID	mdl-1	FALSE
-0.00880772700138575	0.122519733858488	0.942690855652116	0.988980414162462	WBGene00003164	eft3p_F79A_0xAID	mdt-6	FALSE
-0.764786516943523	0.436313518488056	0.0796299750739629	0.540792186095605	WBGene00003165	eft3p_F79A_0xAID	mec-1	FALSE
-0.412468490310761	0.551642095824834	0.454634902468715	0.869613429539999	WBGene00003166	eft3p_F79A_0xAID	mec-2	FALSE
-0.326494839603967	0.511642540007957	0.523388568841464	0.892795424701528	WBGene00003168	eft3p_F79A_0xAID	mec-4	FALSE
-0.000926848478097	0.212173172370706	0.996514565292876	0.999899732742408	WBGene00003169	eft3p_F79A_0xAID	mec-5	FALSE
-0.0212999686685214	0.289860661569098	0.941421393586095	0.988822049643216	WBGene00003171	eft3p_F79A_0xAID	mec-7	FALSE
-0.148223137065922	0.17727077032717	0.403076290106274	0.849987005556007	WBGene00003172	eft3p_F79A_0xAID	mec-8	FALSE
-0.727183685075059	0.845151203148185	0.389558421154644	0.844096322273533	WBGene00003174	eft3p_F79A_0xAID	mec-10	FALSE
-0.138419291706016	0.201933684542498	0.493047981994208	0.884820428243202	WBGene00003175	eft3p_F79A_0xAID	mec-12	FALSE
0.104739555610895	0.0953579480127816	0.272037252270391	0.774259871846498	WBGene00003177	eft3p_F79A_0xAID	mec-15	FALSE
-0.274320425101783	0.263499009467005	0.29784392233506	0.795240295171744	WBGene00003178	eft3p_F79A_0xAID	mec-17	FALSE
0.0575734554144861	0.459879656938613	0.900371203789217	0.981749738358047	WBGene00003182	eft3p_F79A_0xAID	mef-2	FALSE
0.0337391074834634	0.079109807357294	0.669754832278597	0.938964880096829	WBGene00003183	eft3p_F79A_0xAID	mei-1	FALSE
0.0416713299093706	0.0843322404573109	0.6212123629156	0.926060797869277	WBGene00003184	eft3p_F79A_0xAID	mei-2	FALSE
-0.0730547035357152	0.112561991674118	0.516327058546691	0.890297313936144	WBGene00003185	eft3p_F79A_0xAID	mek-1	FALSE
0.0233136875152609	0.223478720999755	0.916914031387173	0.984381172686545	WBGene00003186	eft3p_F79A_0xAID	mek-2	FALSE
-0.127769299942618	0.089834747267827	0.154947774780548	0.674066504159117	WBGene00003196	eft3p_F79A_0xAID	mel-11	FALSE
-0.142508729621964	0.0808743664415953	0.0780523855225142	0.535814301005745	WBGene00003209	eft3p_F79A_0xAID	mel-26	FALSE
0.0313426110510766	0.0670976520594779	0.640414496864741	0.932433115313409	WBGene00003210	eft3p_F79A_0xAID	mel-28	FALSE
0.103259492929966	0.0499911791322213	0.0388705872992918	0.414838994350683	WBGene00003214	eft3p_F79A_0xAID	mel-32	FALSE
-0.0733658510484557	0.113583875089778	0.518332566567272	0.890297313936144	WBGene00003216	eft3p_F79A_0xAID	memi-1	FALSE
-0.0193698962859696	0.0900658319442955	0.829717609655743	0.970784871444006	WBGene00003218	eft3p_F79A_0xAID	mep-1	FALSE
-0.0337805461772138	0.246177412999762	0.890856640845117	0.980736576812306	WBGene00003219	eft3p_F79A_0xAID	mes-1	FALSE
0.127392010123387	0.1265142739296	0.313964644821716	0.804757884699922	WBGene00003220	eft3p_F79A_0xAID	mes-2	FALSE
-0.20006350104518	0.16531461279095	0.226202722838241	0.737671629964343	WBGene00003221	eft3p_F79A_0xAID	mes-3	FALSE
0.110589257030904	0.0942968199883695	0.240884753004016	0.754670724138114	WBGene00003222	eft3p_F79A_0xAID	mes-4	FALSE
0.246783730779825	0.232714495607066	0.288936713302666	0.7877307263118	WBGene00003224	eft3p_F79A_0xAID	mes-6	FALSE
-0.101305473436064	0.0904162110329088	0.262528502904238	0.766824749846278	WBGene00003225	eft3p_F79A_0xAID	mev-1	FALSE
0.0704030407591048	0.094608962076263	0.456787129340636	0.870604685301397	WBGene00003228	eft3p_F79A_0xAID	mex-1	FALSE
-0.0148324714065097	0.0707210025054957	0.833876692847805	0.970784871444006	WBGene00003229	eft3p_F79A_0xAID	mex-3	FALSE
-0.0150298220580961	0.0699733561874853	0.829928321145063	0.970784871444006	WBGene00003230	eft3p_F79A_0xAID	mex-5	FALSE
0.0393030962204255	0.0754977074635586	0.602654773276807	0.919935983998227	WBGene00003231	eft3p_F79A_0xAID	mex-6	FALSE
-1.02289621888153	0.60036360483429	0.0884194824567134	0.558241385097851	WBGene00003232	eft3p_F79A_0xAID	mgl-1	FALSE
-0.203271792266598	0.636577915223192	0.749484186881914	0.95359486790725	WBGene00003233	eft3p_F79A_0xAID	mgl-2	FALSE
0.0179672404525031	0.229301853954342	0.937544649440029	0.988078936449001	WBGene00003234	eft3p_F79A_0xAID	mif-1	FALSE
-0.0067889720653851	0.196476795905474	0.972435735919487	0.994591543482446	WBGene00003235	eft3p_F79A_0xAID	mif-2	FALSE
-0.0590166448409411	0.215798279334459	0.784483796229074	0.960925714903122	WBGene00003236	eft3p_F79A_0xAID	mif-3	FALSE
0.108360580693564	0.258258410474336	0.674790839211137	0.939434491398825	WBGene00003238	eft3p_F79A_0xAID	mig-1	FALSE
-0.462937850638935	0.269206886455985	0.0854986298826504	0.5538373535899	WBGene00003239	eft3p_F79A_0xAID	mig-2	FALSE
0.251226529994399	0.082708316029312	0.00238549212745075	0.113294192214661	WBGene00003241	eft3p_F79A_0xAID	mig-5	FALSE
0.0493500709437972	0.117663608614893	0.674911692670465	0.939434491398825	WBGene00003242	eft3p_F79A_0xAID	mig-6	FALSE
-0.145512490677249	0.25121963155642	0.5624379023501	0.908435517152665	WBGene00003243	eft3p_F79A_0xAID	mig-10	FALSE
0.628617413437861	0.477107596563854	0.187651314273906	0.70762470737765	WBGene00003245	eft3p_F79A_0xAID	mig-13	FALSE
0.178953476930575	0.136773997718554	0.190741692118353	0.707933746652294	WBGene00003246	eft3p_F79A_0xAID	mig-14	FALSE
0.218476404291728	0.188165064000349	0.245605668095993	0.756868160225399	WBGene00003247	eft3p_F79A_0xAID	mig-15	FALSE
0.378076899056147	0.295262767038992	0.200377765663876	0.716052905045786	WBGene00003248	eft3p_F79A_0xAID	mig-17	FALSE
-0.12372731665529	0.300770599712176	0.68080291791333	0.94007742912563	WBGene00003249	eft3p_F79A_0xAID	mig-18	FALSE
-0.0197894079359538	0.0856706134543878	0.817319370336967	0.968489169642915	WBGene00003253	eft3p_F79A_0xAID	mig-22	FALSE
0.14375459667309	0.303344750780853	0.635572349354615	0.930415701631697	WBGene00003254	eft3p_F79A_0xAID	mig-23	FALSE
0.242794366289644	0.147142191425041	0.0989293835529616	0.575179704783441	WBGene00003258	eft3p_F79A_0xAID	cogc-1	FALSE
0.0174283989664063	0.0716602652368819	0.807843738183633	0.966364979257559	WBGene00003367	eft3p_F79A_0xAID	mix-1	FALSE
-0.500256874292114	0.404589147500715	0.216288931984375	0.731541638726172	WBGene00003368	eft3p_F79A_0xAID	mkk-4	FALSE
-0.0399134869299658	0.089529273695439	0.655730935882463	0.936497544322388	WBGene00003369	eft3p_F79A_0xAID	mlc-1	FALSE
-0.119758762787619	0.0806459717212671	0.13754548361755	0.649366421564706	WBGene00003370	eft3p_F79A_0xAID	mlc-2	FALSE
-0.107533673646209	0.0870705074911903	0.216823678522601	0.731541638726172	WBGene00003371	eft3p_F79A_0xAID	mlc-3	FALSE
-0.0192355211600517	0.0852035700356069	0.821388425312233	0.968899138627255	WBGene00003372	eft3p_F79A_0xAID	mlc-4	FALSE
0.0948315365433492	0.104714216402475	0.365135765756413	0.832465274124369	WBGene00003373	eft3p_F79A_0xAID	mlh-1	FALSE
-0.262465810236225	0.265089435811023	0.322123842493914	0.810214980966792	WBGene00003374	eft3p_F79A_0xAID	mlk-1	FALSE
-0.0188911202577358	0.254882624924506	0.940917336040842	0.988822049643216	WBGene00003375	eft3p_F79A_0xAID	mlp-1	FALSE
0.337481147269316	0.195203162972105	0.0838321306187847	0.551724052794899	WBGene00003378	eft3p_F79A_0xAID	mml-1	FALSE
0.43467062777262	0.243870891437787	0.0746872658198306	0.523648216997462	WBGene00003384	eft3p_F79A_0xAID	moc-1	FALSE
0.140523054851363	0.36874623176889	0.703141390539369	0.944086592476664	WBGene00003385	eft3p_F79A_0xAID	moc-2	FALSE
-0.113937720912751	0.0792588501934769	0.150564782487396	0.666759103539922	WBGene00003389	eft3p_F79A_0xAID	mog-1	FALSE
0.108685905098473	0.124379639325538	0.382214147020553	0.84353677024124	WBGene00003390	eft3p_F79A_0xAID	mog-2	FALSE
-0.0121381300802176	0.10230076751505	0.905551535484777	0.982329875158242	WBGene00003391	eft3p_F79A_0xAID	mog-3	FALSE
0.0286430364185649	0.101929159952759	0.778703307920761	0.959741130538328	WBGene00003392	eft3p_F79A_0xAID	mog-4	FALSE
0.210232568575952	0.0940306735450686	0.0253657191887942	0.347914265612417	WBGene00003393	eft3p_F79A_0xAID	mog-5	FALSE
0.593043429586562	0.329237294023249	0.0716612100572925	0.515952158376966	WBGene00003394	eft3p_F79A_0xAID	mom-1	FALSE
-0.0251071022994469	0.0940306620434676	0.789461664492819	0.962860641322404	WBGene00003395	eft3p_F79A_0xAID	mom-2	FALSE
-0.126860258799988	0.12792662586373	0.321361346141068	0.810018205263743	WBGene00003396	eft3p_F79A_0xAID	mom-4	FALSE
-0.0470461817324943	0.12549917381602	0.707755335254949	0.944582809959513	WBGene00003397	eft3p_F79A_0xAID	mom-5	FALSE
0.443247658775982	0.339630463635832	0.191862868130062	0.70916151773305	WBGene00003400	eft3p_F79A_0xAID	dapk-1	FALSE
-0.281258596810885	0.113225953095432	0.0129898637373475	0.26142404272901	WBGene00003401	eft3p_F79A_0xAID	mpk-1	FALSE
0.216076819866455	0.338585912475293	0.523360239809076	0.892795424701528	WBGene00003402	eft3p_F79A_0xAID	mpk-2	FALSE
0.0058442610381947	0.262103692085471	0.982210631034904	0.997402797732039	WBGene00003404	eft3p_F79A_0xAID	mpz-1	FALSE
0.101350956726113	0.0867166298603371	0.24250020842016	0.755810448303298	WBGene00003405	eft3p_F79A_0xAID	mre-11	FALSE
-0.109660471105975	0.0946148151238008	0.24644799802315	0.757529008871555	WBGene00003406	eft3p_F79A_0xAID	mrg-1	FALSE
-0.000572029284040932	0.139628089097259	0.996731230368542	0.999899732742408	WBGene00003407	eft3p_F79A_0xAID	mrp-1	FALSE
0.251164742957005	0.278023956568364	0.366317646225566	0.833042267212959	WBGene00003408	eft3p_F79A_0xAID	mrp-2	FALSE
-0.00659028238464533	0.22906804347443	0.977048045699273	0.995897175954499	WBGene00003409	eft3p_F79A_0xAID	mrp-3	FALSE
0.00253412807047707	0.103215392341535	0.980412431715275	0.996432694383094	WBGene00003410	eft3p_F79A_0xAID	mrp-4	FALSE
0.0205545968352794	0.143530298957629	0.886126408265567	0.98061553382715	WBGene00003411	eft3p_F79A_0xAID	mrp-5	FALSE
0.120992934601645	0.270922591094274	0.655166813257285	0.936354575088294	WBGene00003412	eft3p_F79A_0xAID	mrp-6	FALSE
-0.0112665513197059	0.0938379171604195	0.90443248674508	0.982329875158242	WBGene00003413	eft3p_F79A_0xAID	mrp-7	FALSE
-0.727657809304201	0.346968691518039	0.0359771319377317	0.403425869308574	WBGene00003414	eft3p_F79A_0xAID	mrp-8	FALSE
-0.110020345519639	0.098374199985234	0.263402095094757	0.766824749846278	WBGene00003415	eft3p_F79A_0xAID	mars-1	FALSE
0.157997959103144	0.207389012251084	0.44615344863378	0.866171191841848	WBGene00003417	eft3p_F79A_0xAID	mrt-2	FALSE
0.212181390522082	0.0973339340122673	0.029262477283026	0.37043992075068	WBGene00003418	eft3p_F79A_0xAID	msh-2	FALSE
0.343703542042926	0.11365418080469	0.00249359969801935	0.114980793804271	WBGene00003421	eft3p_F79A_0xAID	msh-5	FALSE
-0.0187130601985762	0.0722364802121772	0.795594526203169	0.963825923873003	WBGene00003422	eft3p_F79A_0xAID	msh-6	FALSE
-0.249802757060462	0.204015050250473	0.220788932294743	0.734199423810733	WBGene00003423	eft3p_F79A_0xAID	msi-1	FALSE
-2.59712356406816	0.7185984500544	0.000301332997515626	0.0247668120935172	WBGene00003435	eft3p_F79A_0xAID	msp-40	FALSE
-2.19183787968172	0.520019323948956	2.49870937440221e-05	0.0044104268580637	WBGene00003463	eft3p_F79A_0xAID	msp-76	FALSE
-0.0160399890298948	0.0936855949273492	0.86405798739428	0.974116374307594	WBGene00003472	eft3p_F79A_0xAID	mtk-1	FALSE
-3.77361532068645	2.42581080191364	0.119800881016098	0.613490936320385	WBGene00003473	eft3p_F79A_0xAID	mtl-1	FALSE
-0.373149974202295	0.129759685009371	0.00403132189344872	0.151016527736535	WBGene00003474	eft3p_F79A_0xAID	mtl-2	FALSE
-0.123997820692344	0.153785644213741	0.420068182103415	0.856456511603525	WBGene00003475	eft3p_F79A_0xAID	mtm-1	FALSE
-0.00483605690255309	0.0771073338651873	0.94999065949926	0.990699580275813	WBGene00003476	eft3p_F79A_0xAID	mtm-3	FALSE
-0.0152324080810819	0.186098317594512	0.934764880812931	0.987469016549448	WBGene00003477	eft3p_F79A_0xAID	mtm-5	FALSE
0.124843478544225	0.132790311031843	0.347138046170126	0.825814260520051	WBGene00003478	eft3p_F79A_0xAID	mtm-6	FALSE
0.0282003898086097	0.117141102830038	0.809757688968548	0.966806502231576	WBGene00003479	eft3p_F79A_0xAID	mtm-9	FALSE
-0.112775332044233	0.384106737678129	0.769060404604822	0.956877197562639	WBGene00003480	eft3p_F79A_0xAID	klf-3	FALSE
0.0334065672896436	0.158032423871099	0.832582499091929	0.970784871444006	WBGene00003482	eft3p_F79A_0xAID	mua-3	FALSE
0.0763412857803229	0.156806535895287	0.626364526731934	0.926836076750381	WBGene00003485	eft3p_F79A_0xAID	mua-6	FALSE
-0.240377423167647	0.111418596568715	0.0309724550336851	0.376925164221481	WBGene00003495	eft3p_F79A_0xAID	mup-2	FALSE
-0.0955106468395152	0.138185034116486	0.489452817516905	0.883588785234086	WBGene00003497	eft3p_F79A_0xAID	mup-4	FALSE
0.0402480388765539	0.122720547710003	0.742938160444135	0.95345815199497	WBGene00003499	eft3p_F79A_0xAID	mut-2	FALSE
0.139651569482648	0.11550327445687	0.226635868992301	0.738332345367657	WBGene00003504	eft3p_F79A_0xAID	mut-7	FALSE
0.122846060427928	0.129253966243036	0.341896897878664	0.824140030880674	WBGene00003507	eft3p_F79A_0xAID	mut-14	FALSE
0.0240359281485587	0.0837254792568058	0.774050904993108	0.958372578744634	WBGene00003508	eft3p_F79A_0xAID	mut-16	FALSE
0.218812145409908	0.129449430441622	0.0909650017537125	0.561618282362394	WBGene00003509	eft3p_F79A_0xAID	mxl-1	FALSE
-0.00619674463612501	0.138698356682199	0.964364087703867	0.991814703630484	WBGene00003510	eft3p_F79A_0xAID	mxl-2	FALSE
0.270057870401544	0.191369281100331	0.158189438092465	0.679432861659779	WBGene00003511	eft3p_F79A_0xAID	mxl-3	FALSE
-0.0397711489121941	0.161925979881771	0.805981713916816	0.966360140677697	WBGene00003514	eft3p_F79A_0xAID	myo-2	FALSE
-0.204840504159723	0.138144691805439	0.138128411891483	0.650738746093357	WBGene00003515	eft3p_F79A_0xAID	myo-3	FALSE
-0.142409726942943	0.329291232776305	0.665397319438517	0.938586238634801	WBGene00003516	eft3p_F79A_0xAID	nab-1	FALSE
0.400308688642564	0.323311826915556	0.215660274988466	0.731541638726172	WBGene00003517	eft3p_F79A_0xAID	nac-1	FALSE
-0.270671114762749	0.427902688659363	0.527025609997243	0.893968746234188	WBGene00003518	eft3p_F79A_0xAID	nac-2	FALSE
-0.0664623216140489	0.214313729366895	0.756472017631869	0.954648264682735	WBGene00003519	eft3p_F79A_0xAID	nac-3	FALSE
-1.18315430549909	0.913508891213971	0.195259705604582	0.710977764709008	WBGene00003524	eft3p_F79A_0xAID	nas-5	FALSE
-0.559259726291868	0.640378564717005	0.38248500788192	0.843551020046012	WBGene00003526	eft3p_F79A_0xAID	nas-7	FALSE
0.0642287221302494	0.31809113753887	0.839979857115437	0.971212317345037	WBGene00003528	eft3p_F79A_0xAID	nas-9	FALSE
0.0646212747526818	0.163865629158002	0.693318761437006	0.943017174971172	WBGene00003530	eft3p_F79A_0xAID	nas-11	FALSE
-0.390994300558199	1.45059780590425	0.787514076131337	0.962020749668438	WBGene00003531	eft3p_F79A_0xAID	nas-12	FALSE
-0.693353025373605	0.270070982864939	0.0102494124541707	0.237323492245281	WBGene00003539	eft3p_F79A_0xAID	nas-20	FALSE
0.845590259160469	0.720300325762106	0.240418561588274	0.754670724138114	WBGene00003544	eft3p_F79A_0xAID	nas-25	FALSE
0.366330888791501	0.549239688807403	0.504786070243869	0.888188946846634	WBGene00003549	eft3p_F79A_0xAID	nas-31	FALSE
0.858683432529558	0.711313509518746	0.227362836334292	0.739358398916136	WBGene00003552	eft3p_F79A_0xAID	nas-36	FALSE
0.553607264337766	0.265922878541273	0.0373576437736137	0.407679186288112	WBGene00003553	eft3p_F79A_0xAID	nas-37	FALSE
-0.29708913196205	0.439642124249851	0.499197988807353	0.88617653023667	WBGene00003555	eft3p_F79A_0xAID	nas-39	FALSE
-0.158732157565037	0.882926929142793	0.85732568183332	0.973370095810952	WBGene00003558	eft3p_F79A_0xAID	nca-2	FALSE
-0.113851873887836	0.105050190466523	0.27845991283367	0.778671937389128	WBGene00003559	eft3p_F79A_0xAID	ncl-1	FALSE
0.200475234826899	0.351530229512921	0.56847897694756	0.909752251009866	WBGene00003561	eft3p_F79A_0xAID	ncr-1	FALSE
-0.106600025070648	0.51159263215521	0.834940890175688	0.970784871444006	WBGene00003562	eft3p_F79A_0xAID	ncr-2	FALSE
-0.0241290037898345	0.151862912414181	0.873758104246761	0.977243106577397	WBGene00003564	eft3p_F79A_0xAID	ncs-2	FALSE
0.352196035273581	0.211497223040269	0.0958626209888847	0.570111221119238	WBGene00003566	eft3p_F79A_0xAID	ncx-1	FALSE
-0.165739711718044	0.201497248396623	0.410769165005789	0.853364355233864	WBGene00003567	eft3p_F79A_0xAID	ncx-2	FALSE
-0.0632202406441727	0.298895277933779	0.832486979426	0.970784871444006	WBGene00003568	eft3p_F79A_0xAID	ncx-3	FALSE
0.0914230304978699	0.332866331053847	0.783582164619937	0.960873026638773	WBGene00003572	eft3p_F79A_0xAID	ncx-7	FALSE
0.576254065983855	0.437660104493773	0.187949159364243	0.70762470737765	WBGene00003573	eft3p_F79A_0xAID	ncx-8	FALSE
0.927637201609223	0.991895826272831	0.349676810322888	0.826955424181964	WBGene00003574	eft3p_F79A_0xAID	ncx-9	FALSE
0.016708217981875	0.0867534235596334	0.847276681320612	0.971303744869862	WBGene00003576	eft3p_F79A_0xAID	ndc-80	FALSE
0.00638905663284998	0.159322197066045	0.968012218211847	0.993062030322662	WBGene00003577	eft3p_F79A_0xAID	ndg-4	FALSE
-0.408979980910015	0.266601124220597	0.125016866965588	0.62251277647002	WBGene00003580	eft3p_F79A_0xAID	ndx-3	FALSE
0.289628551979948	0.236299342383022	0.220317249002272	0.734199423810733	WBGene00003581	eft3p_F79A_0xAID	ndx-4	FALSE
0.16507664953063	0.0972196603377919	0.0895122925239577	0.559340077989532	WBGene00003582	eft3p_F79A_0xAID	dcap-2	FALSE
0.0253215910461196	0.222265362556766	0.909297213153275	0.982329875158242	WBGene00003583	eft3p_F79A_0xAID	ndx-6	FALSE
0.0235715480379146	0.16934651730958	0.889299047834206	0.98061553382715	WBGene00003584	eft3p_F79A_0xAID	ndx-7	FALSE
0.0395985335062994	0.121367038393763	0.744219398932972	0.95359486790725	WBGene00003586	eft3p_F79A_0xAID	ndx-9	FALSE
-0.125892157220695	0.138152816247053	0.362162126419284	0.830807370427149	WBGene00003587	eft3p_F79A_0xAID	ned-8	FALSE
0.0355968649124219	0.0899128969291348	0.692175937339845	0.943017174971172	WBGene00003588	eft3p_F79A_0xAID	nex-1	FALSE
-0.608162590096492	0.258055199268552	0.0184373851304338	0.308441452231516	WBGene00003589	eft3p_F79A_0xAID	nex-2	FALSE
-0.290565312547129	0.372721688390073	0.435639808447229	0.862364926731049	WBGene00003590	eft3p_F79A_0xAID	nex-3	FALSE
-0.327245197331003	0.486200816688653	0.50090535759482	0.886609894003522	WBGene00003591	eft3p_F79A_0xAID	nex-4	FALSE
0.0164515946400001	0.139533650800729	0.906143615490918	0.982329875158242	WBGene00003592	eft3p_F79A_0xAID	nfi-1	FALSE
-0.306916166403726	0.267889554737482	0.251926869354034	0.760441996729712	WBGene00003593	eft3p_F79A_0xAID	nfm-1	FALSE
0.158416955020909	0.160018153257313	0.322177224586655	0.810214980966792	WBGene00003594	eft3p_F79A_0xAID	nft-1	FALSE
-0.172172147774069	0.097381125789484	0.0770569254375814	0.533286381990023	WBGene00003596	eft3p_F79A_0xAID	ngp-1	FALSE
-0.0900491220298652	0.255516888381273	0.724523715250314	0.947274962365488	WBGene00003597	eft3p_F79A_0xAID	nhl-1	FALSE
0.00931272624462841	0.122977283868409	0.939636129999044	0.988807893313855	WBGene00003598	eft3p_F79A_0xAID	nhl-2	FALSE
0.35158958991538	0.260186581315978	0.176600013425623	0.694274614960017	WBGene00003599	eft3p_F79A_0xAID	nhl-3	FALSE
-0.144804161600596	0.213326249952653	0.497269634485344	0.885370629043893	WBGene00003600	eft3p_F79A_0xAID	nhr-1	FALSE
0.376488003202444	0.211238875038566	0.0747026712462247	0.523648216997462	WBGene00003601	eft3p_F79A_0xAID	nhr-2	FALSE
-0.243026370676758	0.328778125611497	0.459797416000396	0.870933404783501	WBGene00003602	eft3p_F79A_0xAID	nhr-3	FALSE
0.143693114057779	0.275955677357333	0.602568218073337	0.919935983998227	WBGene00003603	eft3p_F79A_0xAID	nhr-4	FALSE
0.229111660564034	0.399900320426204	0.566697560102741	0.908915220413159	WBGene00003604	eft3p_F79A_0xAID	nhr-5	FALSE
0.226874450548073	0.63581505880424	0.721223122934855	0.946243527179288	WBGene00003605	eft3p_F79A_0xAID	nhr-6	FALSE
-0.677130059479878	0.410212333625562	0.0988035529724516	0.575036678299668	WBGene00003606	eft3p_F79A_0xAID	nhr-7	FALSE
-0.826602332971952	0.224890277865632	0.000237309141834154	0.0218385258985328	WBGene00003607	eft3p_F79A_0xAID	nhr-8	FALSE
0.374894474857134	0.261376708885854	0.151484639043992	0.668326590275253	WBGene00003609	eft3p_F79A_0xAID	nhr-10	FALSE
0.0367695916986483	0.552047518932037	0.946895492127149	0.989923658970095	WBGene00003610	eft3p_F79A_0xAID	nhr-11	FALSE
0.108397066287999	0.247013848216626	0.66078478170847	0.937711593122318	WBGene00003611	eft3p_F79A_0xAID	nhr-12	FALSE
0.099148616128195	0.236397351637034	0.674912798929032	0.939434491398825	WBGene00003612	eft3p_F79A_0xAID	nhr-13	FALSE
-0.180648270464811	0.247712172335294	0.465838458718527	0.87351269842367	WBGene00003613	eft3p_F79A_0xAID	nhr-14	FALSE
0.0125999847803011	0.289772006973813	0.965316987242363	0.992036651869669	WBGene00003616	eft3p_F79A_0xAID	nhr-17	FALSE
-0.81751551302162	0.496343155346807	0.0995421712075284	0.575445263026694	WBGene00003617	eft3p_F79A_0xAID	nhr-18	FALSE
-0.357164179978824	0.553437875191523	0.518696830252984	0.890297313936144	WBGene00003618	eft3p_F79A_0xAID	nhr-19	FALSE
-0.0617304112920632	0.221469528073355	0.780451311060331	0.960564199563936	WBGene00003619	eft3p_F79A_0xAID	nhr-20	FALSE
0.197472328905137	0.383172689527508	0.606300655153266	0.921388730280199	WBGene00003620	eft3p_F79A_0xAID	nhr-21	FALSE
-0.262280911172368	0.23113808747501	0.256485581889329	0.76343857056007	WBGene00003621	eft3p_F79A_0xAID	nhr-22	FALSE
-0.0767477117185839	0.165404972995328	0.642648593532539	0.933520383053713	WBGene00003622	eft3p_F79A_0xAID	nhr-23	FALSE
-0.695414192026454	0.802277645855925	0.386051650886757	0.844096322273533	WBGene00003623	eft3p_F79A_0xAID	nhr-25	FALSE
0.0608744622061958	0.355094442809667	0.863884290387057	0.974116374307594	WBGene00003624	eft3p_F79A_0xAID	nhr-28	FALSE
-0.598339953108327	0.237304847036109	0.0116889577532682	0.25048573781474	WBGene00003625	eft3p_F79A_0xAID	nhr-31	FALSE
0.133984941317287	0.363007044623052	0.712055157715099	0.945351076647908	WBGene00003626	eft3p_F79A_0xAID	nhr-32	FALSE
-0.0383963663486473	0.253485689497669	0.879602208078337	0.979159762361075	WBGene00003627	eft3p_F79A_0xAID	nhr-34	FALSE
-0.407259059413755	0.291389393138757	0.16221956289329	0.680942703185986	WBGene00003628	eft3p_F79A_0xAID	nhr-35	FALSE
0.533419593915295	0.264174952841125	0.0434674080855099	0.433870374924476	WBGene00003630	eft3p_F79A_0xAID	nhr-40	FALSE
-0.496387050526294	0.395302636239921	0.209219685190973	0.727104456952067	WBGene00003632	eft3p_F79A_0xAID	nhr-42	FALSE
0.614006909849641	0.493192900502841	0.21314535349024	0.730929828186354	WBGene00003633	eft3p_F79A_0xAID	nhr-43	FALSE
-0.0846500462365358	0.352299398961107	0.810114196114549	0.967017688421878	WBGene00003635	eft3p_F79A_0xAID	nhr-45	FALSE
0.25582033463593	0.155835678887842	0.100672283365093	0.577338430580584	WBGene00003636	eft3p_F79A_0xAID	nhr-46	FALSE
0.359300788616814	0.204729152292346	0.0792583667133314	0.539427834641239	WBGene00003637	eft3p_F79A_0xAID	nhr-47	FALSE
-0.0845003640831664	0.257705895271242	0.742991378411824	0.95345815199497	WBGene00003638	eft3p_F79A_0xAID	nhr-48	FALSE
0.00192124812884839	0.118020885079763	0.987011904579223	0.999020232372808	WBGene00003639	eft3p_F79A_0xAID	nhr-49	FALSE
0.447015714335541	0.647357513708908	0.489864902648638	0.883588785234086	WBGene00003640	eft3p_F79A_0xAID	nhr-50	FALSE
-0.857914336019945	0.627707860701997	0.171706368512719	0.690683719547152	WBGene00003643	eft3p_F79A_0xAID	nhr-53	FALSE
-0.02826826621981	0.350302826610668	0.935683197348878	0.987469016549448	WBGene00003645	eft3p_F79A_0xAID	nhr-55	FALSE
-0.321289818125435	0.419142883646167	0.443355015222162	0.866171191841848	WBGene00003647	eft3p_F79A_0xAID	nhr-57	FALSE
-0.00177798845951144	0.547573578404769	0.997409248538894	0.999899732742408	WBGene00003648	eft3p_F79A_0xAID	nhr-58	FALSE
-0.217273789304075	0.221507385090074	0.326648302231131	0.814880044050645	WBGene00003651	eft3p_F79A_0xAID	nhr-61	FALSE
-0.302041905292709	0.537219160090747	0.573957831672397	0.911689277884376	WBGene00003652	eft3p_F79A_0xAID	nhr-62	FALSE
-0.36131231055279	0.9710102044383	0.709818846046477	0.944582809959513	WBGene00003653	eft3p_F79A_0xAID	nhr-63	FALSE
-0.129636634005984	0.319737808723152	0.685149202010571	0.94192977983924	WBGene00003654	eft3p_F79A_0xAID	nhr-64	FALSE
0.405152376005749	0.40736581831281	0.319947171421778	0.808086135279918	WBGene00003655	eft3p_F79A_0xAID	nhr-65	FALSE
0.0654252199307342	0.110469899491957	0.553686695585016	0.905303399918576	WBGene00003656	eft3p_F79A_0xAID	nhr-66	FALSE
-0.798401787995209	1.00024356841643	0.424750161310476	0.858342544145333	WBGene00003657	eft3p_F79A_0xAID	nhr-67	FALSE
0.0650128742900257	0.162736019924723	0.689525573702788	0.942575833676101	WBGene00003658	eft3p_F79A_0xAID	nhr-68	FALSE
-0.368194787464627	0.331292935115322	0.266401641707646	0.769596884981979	WBGene00003659	eft3p_F79A_0xAID	nhr-69	FALSE
0.575311932675021	0.233907518851837	0.0139103540430068	0.269976049929372	WBGene00003660	eft3p_F79A_0xAID	nhr-70	FALSE
-0.0461706212275286	0.179858060147722	0.797405833666438	0.964055486333376	WBGene00003661	eft3p_F79A_0xAID	nhr-71	FALSE
-0.206738515702844	0.311168452552695	0.506438042820559	0.888483389191401	WBGene00003668	eft3p_F79A_0xAID	nhr-78	FALSE
-0.0563963156558989	0.498625261264138	0.909948415267985	0.982329875158242	WBGene00003669	eft3p_F79A_0xAID	nhr-79	FALSE
0.771717081661806	0.236880977145323	0.00112269096351257	0.0684257611635061	WBGene00003670	eft3p_F79A_0xAID	nhr-80	FALSE
0.0809444354788394	0.804926062299137	0.919898695128824	0.984841329467241	WBGene00003672	eft3p_F79A_0xAID	nhr-82	FALSE
0.552864723181063	0.442977685164043	0.212007437452644	0.730225233222205	WBGene00003674	eft3p_F79A_0xAID	nhr-84	FALSE
0.308210148601975	0.131155921118098	0.0187758208256366	0.308640095923098	WBGene00003676	eft3p_F79A_0xAID	nhr-86	FALSE
-0.0550459127024757	0.28903627251038	0.848959354197706	0.971545049707709	WBGene00003678	eft3p_F79A_0xAID	nhr-88	FALSE
0.239889965130786	0.301055520007685	0.425549971712276	0.858804925877046	WBGene00003680	eft3p_F79A_0xAID	nhr-90	FALSE
0.356503839829999	0.541755268989306	0.510503885789983	0.889357673727575	WBGene00003681	eft3p_F79A_0xAID	nhr-91	FALSE
0.0370207276687926	0.312887646172394	0.905814462041604	0.982329875158242	WBGene00003685	eft3p_F79A_0xAID	nhr-95	FALSE
-0.520077602114448	0.234071592568384	0.0262918172061147	0.350818133628172	WBGene00003687	eft3p_F79A_0xAID	nhr-97	FALSE
0.0344499021640266	0.26889716072551	0.898057546452856	0.98156386180671	WBGene00003690	eft3p_F79A_0xAID	nhr-100	FALSE
-0.730862951084547	0.289989339452352	0.0117251613131447	0.25048573781474	WBGene00003691	eft3p_F79A_0xAID	nhr-101	FALSE
0.176741864598756	0.443212615820458	0.690059408953125	0.942608030538663	WBGene00003692	eft3p_F79A_0xAID	nhr-102	FALSE
-0.177026762505325	0.323163750205487	0.583834210764788	0.915081569958254	WBGene00003694	eft3p_F79A_0xAID	nhr-104	FALSE
-0.222192161866484	0.319269878178159	0.48646742021643	0.882377815611573	WBGene00003695	eft3p_F79A_0xAID	nhr-105	FALSE
-0.469450026032031	0.425086330472477	0.269435285104092	0.772161222974649	WBGene00003696	eft3p_F79A_0xAID	nhr-106	FALSE
0.321299848107655	0.502494001970318	0.522556040367619	0.892375661649263	WBGene00003697	eft3p_F79A_0xAID	nhr-107	FALSE
0.0855999769865846	0.366830122803162	0.815489280423396	0.968489169642915	WBGene00003699	eft3p_F79A_0xAID	nhr-109	FALSE
-0.877362624478284	0.933771761973859	0.34742789961596	0.825998676996674	WBGene00003702	eft3p_F79A_0xAID	nhr-112	FALSE
-0.390712691561915	0.106185310382712	0.000233658537445844	0.0218385258985328	WBGene00003704	eft3p_F79A_0xAID	nhr-114	FALSE
0.589640208119937	0.435753120249555	0.176007074696078	0.694274614960017	WBGene00003705	eft3p_F79A_0xAID	nhr-115	FALSE
-0.092951230947181	0.582098251872281	0.873130744646296	0.977157756845779	WBGene00003707	eft3p_F79A_0xAID	nhr-117	FALSE
-2.46984953307699	1.82863865990567	0.176807799107317	0.694274614960017	WBGene00003708	eft3p_F79A_0xAID	nhr-118	FALSE
0.199049055322037	0.74341623729498	0.788892425008836	0.962602531739589	WBGene00003710	eft3p_F79A_0xAID	nhr-120	FALSE
-0.104548331334185	0.439900995477932	0.812142234484847	0.967829046895224	WBGene00003711	eft3p_F79A_0xAID	nhr-121	FALSE
0.177807911630688	0.304761517917791	0.559601881377386	0.908332471235898	WBGene00003712	eft3p_F79A_0xAID	nhr-122	FALSE
-0.117299789340678	0.704731152588557	0.867805855530322	0.975541241665522	WBGene00003715	eft3p_F79A_0xAID	nhr-125	FALSE
0.264290411058017	0.413331739265287	0.522553155493202	0.892375661649263	WBGene00003721	eft3p_F79A_0xAID	nhr-131	FALSE
0.747648468525169	0.505502197864426	0.139134648212947	0.652699368919334	WBGene00003722	eft3p_F79A_0xAID	nhr-132	FALSE
0.506280493202031	0.350164046328738	0.148222638017601	0.663100829800233	WBGene00003723	eft3p_F79A_0xAID	nhr-133	FALSE
-0.824493555284844	0.518959107866438	0.112118032639272	0.60058450618261	WBGene00003724	eft3p_F79A_0xAID	nhr-134	FALSE
-0.17340683193649	0.440040105175342	0.693528977164415	0.943017174971172	WBGene00003725	eft3p_F79A_0xAID	nhr-135	FALSE
0.84447967632284	0.373762194433874	0.0238582859124109	0.34062167347842	WBGene00003727	eft3p_F79A_0xAID	nhr-137	FALSE
-0.0922843847143223	0.236533995945498	0.69642361184065	0.943017174971172	WBGene00003728	eft3p_F79A_0xAID	nhr-138	FALSE
0.45875906117489	0.459627120741958	0.318225350960889	0.807335615880276	WBGene00003729	eft3p_F79A_0xAID	nhx-1	FALSE
0.15686021719115	0.162697537832928	0.334984943943789	0.818569738257697	WBGene00003730	eft3p_F79A_0xAID	nhx-2	FALSE
0.739642539407292	0.400384525993858	0.0646992577324703	0.49348536278018	WBGene00003731	eft3p_F79A_0xAID	nhx-3	FALSE
-0.354277439289692	0.442596845683823	0.423449082476622	0.858231654023649	WBGene00003732	eft3p_F79A_0xAID	nhx-4	FALSE
0.343890033255357	0.282894154933462	0.224132082011857	0.737241238867975	WBGene00003733	eft3p_F79A_0xAID	nhx-5	FALSE
-0.290345180906677	0.464382974021271	0.531821508153131	0.896766306867071	WBGene00003735	eft3p_F79A_0xAID	nhx-8	FALSE
-0.328862625975695	0.371066505581823	0.375475660161244	0.839236246804885	WBGene00003736	eft3p_F79A_0xAID	nhx-9	FALSE
-0.306375562868347	0.141303724726739	0.03014302776731	0.374805404050352	WBGene00003738	eft3p_F79A_0xAID	nid-1	FALSE
0.0179573915309002	0.344167323839363	0.958388184671629	0.991382540807717	WBGene00003744	eft3p_F79A_0xAID	nlp-6	FALSE
0.195982798363328	0.393895878997468	0.618801425128361	0.926060797869277	WBGene00003745	eft3p_F79A_0xAID	nlp-7	FALSE
-0.333671782202438	0.438949660048152	0.447159212102359	0.866171191841848	WBGene00003746	eft3p_F79A_0xAID	nlp-8	FALSE
0.139111739036869	0.411032520791006	0.735028165458324	0.951322064850316	WBGene00003747	eft3p_F79A_0xAID	nlp-9	FALSE
0.713850027019183	0.375636983179029	0.0573843110273459	0.474478978369577	WBGene00003748	eft3p_F79A_0xAID	nlp-10	FALSE
-0.333131792135711	0.410491450006412	0.417053449119501	0.85499133409552	WBGene00003749	eft3p_F79A_0xAID	nlp-11	FALSE
0.0252638284940956	0.249335580480837	0.919292787002709	0.984682196344823	WBGene00003750	eft3p_F79A_0xAID	nlp-12	FALSE
-0.287972881892102	0.32549524075533	0.376306452034644	0.839236246804885	WBGene00003751	eft3p_F79A_0xAID	nlp-13	FALSE
-0.888752989993948	0.382616899424073	0.0201884303895483	0.316767175034421	WBGene00003752	eft3p_F79A_0xAID	nlp-14	FALSE
0.0568439796016993	0.293816812539732	0.846592921944314	0.971303744869862	WBGene00003753	eft3p_F79A_0xAID	nlp-15	FALSE
-0.351278563828538	0.36635330640042	0.337633359209116	0.820794395711119	WBGene00003754	eft3p_F79A_0xAID	nlp-16	FALSE
0.136223689254838	0.256372316867542	0.595175563906661	0.917956638960466	WBGene00003755	eft3p_F79A_0xAID	nlp-17	FALSE
-0.00465974502029037	0.387051967808017	0.990394445429406	0.99945840697522	WBGene00003756	eft3p_F79A_0xAID	nlp-18	FALSE
0.439547761316731	0.25454264123934	0.0842010981755494	0.55268206773394	WBGene00003758	eft3p_F79A_0xAID	nlp-20	FALSE
-0.364651274748066	0.279011077339297	0.191232435617986	0.708373342694616	WBGene00003759	eft3p_F79A_0xAID	nlp-21	FALSE
-0.208488463846323	0.143602414936029	0.146544677842364	0.661211087177032	WBGene00003762	eft3p_F79A_0xAID	nlp-24	FALSE
0.0187434801776341	0.101140835180796	0.852977582051417	0.972282426795842	WBGene00003765	eft3p_F79A_0xAID	nlp-27	FALSE
0.030991439921467	0.174821567331719	0.859292626921029	0.973382821047735	WBGene00003766	eft3p_F79A_0xAID	nlp-28	FALSE
0.393149630846717	0.243808538640999	0.106845722529979	0.592118253758039	WBGene00003767	eft3p_F79A_0xAID	nlp-29	FALSE
1.07053302431104	0.40363227835483	0.00799577177532979	0.209569852362533	WBGene00003768	eft3p_F79A_0xAID	nlp-30	FALSE
0.730868238173133	0.224349463449337	0.00112310274565204	0.0684257611635061	WBGene00003769	eft3p_F79A_0xAID	nlp-31	FALSE
0.166581331185603	0.108672821926101	0.125307837582235	0.62287339582719	WBGene00003771	eft3p_F79A_0xAID	nlp-33	FALSE
0.609686438466158	0.444386216421459	0.170071459316216	0.688664686896462	WBGene00003772	eft3p_F79A_0xAID	nlr-1	FALSE
0.0936324069335658	0.162505313215944	0.564493124705892	0.908435517152665	WBGene00003773	eft3p_F79A_0xAID	nlt-1	FALSE
-0.535688710648141	1.14097937715985	0.638712978144538	0.9318458855938	WBGene00003774	eft3p_F79A_0xAID	nmr-1	FALSE
-0.0925057061191786	0.0952408443737868	0.331407930843128	0.817455118730522	WBGene00003776	eft3p_F79A_0xAID	nmy-1	FALSE
0.000894527236826568	0.0559065715193003	0.987234076436919	0.999020232372808	WBGene00003777	eft3p_F79A_0xAID	nmy-2	FALSE
0.00160912452564155	0.640161287252904	0.997994420642144	0.999899732742408	WBGene00003778	eft3p_F79A_0xAID	nnt-1	FALSE
-0.10735415178872	0.138142227450918	0.437083431541679	0.86318365873244	WBGene00003783	eft3p_F79A_0xAID	nos-1	FALSE
0.091521448712054	0.107215074736619	0.3933129025987	0.844096322273533	WBGene00003784	eft3p_F79A_0xAID	nos-2	FALSE
0.0610451588256653	0.0748510286221371	0.414754480300903	0.854142075683842	WBGene00003785	eft3p_F79A_0xAID	nos-3	FALSE
-0.116276100124472	0.0900342778739187	0.196542555435434	0.712516395411893	WBGene00003786	eft3p_F79A_0xAID	npa-1	FALSE
-0.0881396119671387	0.0989594175898051	0.373109338157043	0.838328097649599	WBGene00003787	eft3p_F79A_0xAID	npp-1	FALSE
0.112937698141209	0.087716072700584	0.197907145971574	0.713710315071251	WBGene00003788	eft3p_F79A_0xAID	npp-2	FALSE
-0.0647790586616879	0.0808615876124962	0.42306773693077	0.858231654023649	WBGene00003789	eft3p_F79A_0xAID	npp-3	FALSE
-0.0258876338141072	0.11725836143984	0.825268167837881	0.969864651694746	WBGene00003790	eft3p_F79A_0xAID	npp-4	FALSE
-0.0682548293299667	0.108684615420058	0.52999857048344	0.895839028005525	WBGene00003791	eft3p_F79A_0xAID	npp-5	FALSE
-0.02599692526691	0.0988949365532063	0.792647558641406	0.963099159642363	WBGene00003792	eft3p_F79A_0xAID	npp-6	FALSE
-0.147312176333976	0.101653069878353	0.147291219975687	0.662164745502389	WBGene00003793	eft3p_F79A_0xAID	npp-7	FALSE
0.0363770246760101	0.100827134006633	0.718259382545534	0.946243527179288	WBGene00003794	eft3p_F79A_0xAID	npp-8	FALSE
-0.0934582748581497	0.0854136390105954	0.27387409392131	0.774980911761037	WBGene00003795	eft3p_F79A_0xAID	npp-9	FALSE
0.0638606844973015	0.0823186292838236	0.437882207181086	0.863658436985006	WBGene00003796	eft3p_F79A_0xAID	npp-10	FALSE
0.021607391084759	0.10602966379165	0.838520512398733	0.970784871444006	WBGene00003797	eft3p_F79A_0xAID	npp-11	FALSE
-0.0985799882099901	0.0971935732463368	0.31045657217959	0.802565645295954	WBGene00003798	eft3p_F79A_0xAID	npp-12	FALSE
-0.103693287406697	0.0978170687207429	0.289111139303698	0.7877307263118	WBGene00003799	eft3p_F79A_0xAID	npp-13	FALSE
0.0869824105098075	0.0890674568652046	0.328772044936999	0.815910159732222	WBGene00003800	eft3p_F79A_0xAID	npp-14	FALSE
0.0970459498584266	0.110864985061655	0.381382097151145	0.842858163291997	WBGene00003801	eft3p_F79A_0xAID	npp-15	FALSE
-0.0501306740351395	0.108617656059287	0.644415977916306	0.933520383053713	WBGene00003802	eft3p_F79A_0xAID	npp-16	FALSE
-0.0812457700833429	0.113344881690459	0.473496646645106	0.877514918004129	WBGene00003803	eft3p_F79A_0xAID	rae-1	FALSE
-0.108043160811946	0.0928391230611386	0.24451821715462	0.756456998626706	WBGene00003804	eft3p_F79A_0xAID	npp-18	FALSE
0.0107691591977966	0.113869530477363	0.924652768195782	0.985814076162391	WBGene00003805	eft3p_F79A_0xAID	npp-19	FALSE
-0.0274088177405766	0.139821333775026	0.844588690736936	0.971303744869862	WBGene00003806	eft3p_F79A_0xAID	npp-20	FALSE
0.287971474834468	0.152408211158329	0.0588282358721819	0.478726863711694	WBGene00003812	eft3p_F79A_0xAID	nrf-5	FALSE
-0.291366763112981	0.151765031993344	0.0548762942727675	0.467447041483297	WBGene00003813	eft3p_F79A_0xAID	nrf-6	FALSE
0.0103172666625897	0.0759512655460694	0.891947282081597	0.980736576812306	WBGene00003815	eft3p_F79A_0xAID	nars-1	FALSE
0.346544771347343	0.620112146329415	0.576269490493787	0.91250183537645	WBGene00003816	eft3p_F79A_0xAID	asns-1	FALSE
0.0255280778084012	0.121837062270717	0.83403734923986	0.970784871444006	WBGene00003818	eft3p_F79A_0xAID	nsf-1	FALSE
0.0117836533287948	0.0699116677368601	0.866150142393902	0.974620557423862	WBGene00003821	eft3p_F79A_0xAID	nst-1	FALSE
-0.0302754263114815	0.138330270146671	0.826756496877191	0.970064348189178	WBGene00003822	eft3p_F79A_0xAID	nsy-1	FALSE
-0.0843672785788549	0.121054138836616	0.485841341169092	0.882282631197101	WBGene00003825	eft3p_F79A_0xAID	ntl-2	FALSE
-0.020363422621989	0.10508904472014	0.846353605625286	0.971303744869862	WBGene00003826	eft3p_F79A_0xAID	ntl-3	FALSE
-0.0994206343300043	0.100001187824171	0.320128168681829	0.808164124782475	WBGene00003827	eft3p_F79A_0xAID	ntl-4	FALSE
-0.573935755764593	0.156491181881511	0.00024490695633702	0.0221589344443756	WBGene00003828	eft3p_F79A_0xAID	nuc-1	FALSE
0.00126713993895078	0.0843440197013952	0.988013455297573	0.999309740633659	WBGene00003829	eft3p_F79A_0xAID	nud-1	FALSE
0.0298153480896178	0.10953683144815	0.7854722949701	0.961808279306615	WBGene00003830	eft3p_F79A_0xAID	num-1	FALSE
0.0433715979161916	0.0704207986938706	0.537965882802179	0.899052035010673	WBGene00003831	eft3p_F79A_0xAID	nuo-1	FALSE
0.246335063870878	0.297506106916322	0.407670485914575	0.851290217803813	WBGene00003834	eft3p_F79A_0xAID	nxf-1	FALSE
-0.0275791009180744	0.134132619941147	0.837095024315419	0.970784871444006	WBGene00003835	eft3p_F79A_0xAID	nxf-2	FALSE
0.158934455634033	0.111868351431186	0.155395962448247	0.675153686810082	WBGene00003836	eft3p_F79A_0xAID	nxt-1	FALSE
-0.530958005710587	0.392395392195503	0.176017335808296	0.694274614960017	WBGene00003837	eft3p_F79A_0xAID	oat-1	FALSE
-0.494620322219901	1.17108826394885	0.672762591780803	0.939434491398825	WBGene00003839	eft3p_F79A_0xAID	ocr-2	FALSE
-0.172216762402424	0.855185010083793	0.840401813626076	0.971212317345037	WBGene00003840	eft3p_F79A_0xAID	ocr-3	FALSE
0.436145908471504	0.417063947507717	0.29567504810927	0.79395686049168	WBGene00003842	eft3p_F79A_0xAID	oct-1	FALSE
-0.556526082671186	0.40144748234065	0.165655744237896	0.684089124639323	WBGene00003843	eft3p_F79A_0xAID	oct-2	FALSE
-0.0733976202857893	0.241417411863284	0.761106662217117	0.954702566450793	WBGene00003844	eft3p_F79A_0xAID	odc-1	FALSE
0.188737740330407	0.57984431910916	0.744804751806362	0.95359486790725	WBGene00003847	eft3p_F79A_0xAID	blmp-1	FALSE
1.86532189095908	0.998021950274067	0.061620184478632	0.48797757098213	WBGene00003848	eft3p_F79A_0xAID	odr-1	FALSE
0.237871568953241	0.124503312740092	0.0560606119475968	0.472673930179934	WBGene00003851	eft3p_F79A_0xAID	odr-4	FALSE
-0.0337157097288248	0.113296545184766	0.766017516961531	0.956256302043455	WBGene00003858	eft3p_F79A_0xAID	ogt-1	FALSE
-0.430105470863801	0.268917368770668	0.109732552235808	0.597607093954446	WBGene00003860	eft3p_F79A_0xAID	oig-2	FALSE
-0.59382773040263	0.441829141933903	0.17894153385906	0.697272712679196	WBGene00003861	eft3p_F79A_0xAID	oig-3	FALSE
-0.00868255348938673	0.0687526972003099	0.899504957997813	0.981749738358047	WBGene00003864	eft3p_F79A_0xAID	oma-1	FALSE
-0.0957074059667637	0.0714708462522959	0.180534496409138	0.699140743346974	WBGene00003865	eft3p_F79A_0xAID	oma-2	FALSE
-0.141406863635534	0.112947332987736	0.210580179011256	0.728928977872821	WBGene00003868	eft3p_F79A_0xAID	ooc-3	FALSE
-0.0515184464182543	0.131156426623211	0.694466066818027	0.943017174971172	WBGene00003870	eft3p_F79A_0xAID	ooc-5	FALSE
-0.382155035353219	0.325540642831423	0.240431545003046	0.754670724138114	WBGene00003876	eft3p_F79A_0xAID	pept-2	FALSE
-0.289127138676527	0.143319247546106	0.0436575061936829	0.433870374924476	WBGene00003877	eft3p_F79A_0xAID	pept-1	FALSE
0.482630203254731	0.401770886048201	0.229651414807382	0.742413831093283	WBGene00003878	eft3p_F79A_0xAID	pept-3	FALSE
-0.69372773833995	0.843126971796785	0.410619803357345	0.853339874790011	WBGene00003879	eft3p_F79A_0xAID	ora-1	FALSE
-0.125962824068181	0.148197089716113	0.395342727017197	0.845194072588213	WBGene00003882	eft3p_F79A_0xAID	orc-2	FALSE
-0.100924015380786	0.304282567991029	0.740131963435423	0.951887495368794	WBGene00003883	eft3p_F79A_0xAID	osm-1	FALSE
0.765573486061702	0.495515267544739	0.122345092948322	0.616997478114559	WBGene00003884	eft3p_F79A_0xAID	osm-3	FALSE
0.0467689498380019	0.395827942988015	0.90594504661925	0.982329875158242	WBGene00003887	eft3p_F79A_0xAID	osm-7	FALSE
-0.0291966791164896	0.0978881911870128	0.765500464744194	0.956256302043455	WBGene00003891	eft3p_F79A_0xAID	osm-11	FALSE
-0.997760238018022	0.78205247182441	0.202018227540989	0.718319552736399	WBGene00003892	eft3p_F79A_0xAID	osm-12	FALSE
-0.104295691954953	0.0851704341932475	0.220743768570487	0.734199423810733	WBGene00003893	eft3p_F79A_0xAID	ost-1	FALSE
0.135015163826129	0.111543565131003	0.22611570239178	0.737671629964343	WBGene00003898	eft3p_F79A_0xAID	oxi-1	FALSE
0.0276902757710955	0.0879568620328492	0.752900945847755	0.95359486790725	WBGene00003901	eft3p_F79A_0xAID	paa-1	FALSE
-0.00682275481058039	0.129551402509732	0.957999255566621	0.991382540807717	WBGene00003902	eft3p_F79A_0xAID	pab-1	FALSE
-0.0771351432645011	0.0897330687454262	0.390005904081817	0.844096322273533	WBGene00003903	eft3p_F79A_0xAID	pab-2	FALSE
0.00434615750568458	0.103601279156829	0.966537912052955	0.992229529417689	WBGene00003904	eft3p_F79A_0xAID	pabp-2	FALSE
-0.0439351563744835	0.0983373100681123	0.655033817820461	0.936354575088294	WBGene00003905	eft3p_F79A_0xAID	pad-1	FALSE
-0.419361328865716	0.301469741317136	0.164208409394074	0.682739438815864	WBGene00003907	eft3p_F79A_0xAID	paf-2	FALSE
0.0806408951149741	0.150705545428755	0.592588244777037	0.916908170253879	WBGene00003911	eft3p_F79A_0xAID	pak-1	FALSE
0.146080136562114	0.111549968712654	0.190348491751531	0.70762470737765	WBGene00003912	eft3p_F79A_0xAID	pal-1	FALSE
-0.00683836958861025	0.0770297519021258	0.929260175764894	0.986420017059857	WBGene00003914	eft3p_F79A_0xAID	pam-1	FALSE
-0.177851381143696	0.237626124579872	0.454188498680101	0.869222816439504	WBGene00003915	eft3p_F79A_0xAID	pan-1	FALSE
-0.0424079509009107	0.093808120892843	0.651217681919321	0.935754104446248	WBGene00003916	eft3p_F79A_0xAID	par-1	FALSE
-0.0823872628658	0.129400538814306	0.524330646147526	0.893513491499968	WBGene00003917	eft3p_F79A_0xAID	par-2	FALSE
-0.00993649510079837	0.0879738528666739	0.910071561688814	0.982329875158242	WBGene00003918	eft3p_F79A_0xAID	par-3	FALSE
0.0170966439990385	0.199638429774758	0.931754157321617	0.987299424098811	WBGene00003919	eft3p_F79A_0xAID	par-4	FALSE
0.132496873314125	0.0467672741707142	0.00460973930554606	0.160106655170369	WBGene00003920	eft3p_F79A_0xAID	par-5	FALSE
-0.0649379494562865	0.140879897643508	0.644837734141122	0.933520383053713	WBGene00003921	eft3p_F79A_0xAID	par-6	FALSE
0.104537096791999	0.0806047444278729	0.194662165184487	0.710744893434071	WBGene00003922	eft3p_F79A_0xAID	pas-1	FALSE
0.0628935552904194	0.0696460118755219	0.366501459997008	0.833042267212959	WBGene00003923	eft3p_F79A_0xAID	pas-2	FALSE
0.0649976588484583	0.0635986787992887	0.306782320958797	0.799700163943893	WBGene00003924	eft3p_F79A_0xAID	pas-3	FALSE
0.216023611861812	0.077148450544062	0.0051086294825213	0.166218231156307	WBGene00003925	eft3p_F79A_0xAID	pas-4	FALSE
0.015763900537117	0.0654773942322723	0.809746304942722	0.966806502231576	WBGene00003926	eft3p_F79A_0xAID	pas-5	FALSE
0.13978661979117	0.0705305424358181	0.0474870410976584	0.4461356203257	WBGene00003927	eft3p_F79A_0xAID	pas-6	FALSE
-0.00153512363094886	0.0771973373746638	0.984134547066671	0.997895951061892	WBGene00003928	eft3p_F79A_0xAID	pas-7	FALSE
-0.211392622319602	0.143518932708788	0.140771263214905	0.654158045332275	WBGene00003929	eft3p_F79A_0xAID	pat-2	FALSE
-0.164383009032778	0.103813695782085	0.113320662251429	0.601321511424446	WBGene00003930	eft3p_F79A_0xAID	pat-3	FALSE
-0.358869074140171	0.191060200528601	0.0603396360143296	0.4845858614498	WBGene00003931	eft3p_F79A_0xAID	pat-4	FALSE
0.0172426949777338	0.186493429411268	0.926334647241751	0.986255111593662	WBGene00003932	eft3p_F79A_0xAID	pat-6	FALSE
0.207854544579111	0.497012677268194	0.675795243042664	0.939434491398825	WBGene00003933	eft3p_F79A_0xAID	pat-9	FALSE
-0.0443724659705451	0.0802122626289511	0.580134641897226	0.912885702216302	WBGene00003934	eft3p_F79A_0xAID	pat-10	FALSE
0.00547007706918801	0.139460489030262	0.968712491732209	0.993109286785538	WBGene00003936	eft3p_F79A_0xAID	pat-12	FALSE
0.215207150917451	0.240389291517673	0.370656490698187	0.83614858504999	WBGene00003941	eft3p_F79A_0xAID	pbo-1	FALSE
-1.11472898335696	0.334147130358715	0.000849802123400973	0.0564803670534461	WBGene00003943	eft3p_F79A_0xAID	pbo-4	FALSE
0.00503601294236062	0.0802672918870164	0.949973117641341	0.990699580275813	WBGene00003947	eft3p_F79A_0xAID	pbs-1	FALSE
0.131041518224711	0.0836349850101345	0.117155230783426	0.607701468420471	WBGene00003948	eft3p_F79A_0xAID	pbs-2	FALSE
0.105690999012371	0.085596402559061	0.216919903527443	0.731541638726172	WBGene00003949	eft3p_F79A_0xAID	pbs-3	FALSE
0.183139496488088	0.077006240308866	0.0173953921564299	0.301604166422353	WBGene00003950	eft3p_F79A_0xAID	pbs-4	FALSE
-0.0732841472362	0.0952869694239108	0.441840557518112	0.865907768983894	WBGene00003951	eft3p_F79A_0xAID	pbs-5	FALSE
0.174742805660856	0.0711603611075368	0.014064178952562	0.271572172499112	WBGene00003952	eft3p_F79A_0xAID	pbs-6	FALSE
0.0295765786999485	0.0650824096636215	0.649506324783419	0.935549779122819	WBGene00003953	eft3p_F79A_0xAID	pbs-7	FALSE
0.286824930358261	0.219053341512488	0.190404324200555	0.70762470737765	WBGene00003954	eft3p_F79A_0xAID	pcm-1	FALSE
0.147867094945339	0.0612837736270914	0.0158293655175899	0.28540108281764	WBGene00003955	eft3p_F79A_0xAID	pcn-1	FALSE
0.0873339752895354	0.134764812234513	0.516954345469765	0.890297313936144	WBGene00003956	eft3p_F79A_0xAID	pcp-1	FALSE
-1.02742126578239	0.371038047145304	0.00562207688484103	0.173446710083333	WBGene00003957	eft3p_F79A_0xAID	pcp-2	FALSE
-0.799847385081954	0.179157183392038	8.02556561673095e-06	0.00163040122632721	WBGene00003958	eft3p_F79A_0xAID	pcp-3	FALSE
-0.442893922829981	0.364994353794641	0.224966693354768	0.737241238867975	WBGene00003959	eft3p_F79A_0xAID	pcp-4	FALSE
0.261686825266281	0.208423543047314	0.209278045146694	0.727104456952067	WBGene00003960	eft3p_F79A_0xAID	pcs-1	FALSE
-0.0172314998737471	0.107796337896066	0.872997370743019	0.977157756845779	WBGene00003961	eft3p_F79A_0xAID	pct-1	FALSE
0.0846368808144219	0.0643180884921783	0.188203912792681	0.70762470737765	WBGene00003962	eft3p_F79A_0xAID	pdi-1	FALSE
0.17994008658944	0.0809481326283768	0.0262221417134243	0.350818133628172	WBGene00003963	eft3p_F79A_0xAID	pdi-2	FALSE
0.0608623223426518	0.0662049784556919	0.357938001354897	0.828948056175649	WBGene00003964	eft3p_F79A_0xAID	pdi-3	FALSE
0.0254146059967971	0.20058886339066	0.899177857655761	0.981728009070118	WBGene00003965	eft3p_F79A_0xAID	pdk-1	FALSE
0.0492300923168583	0.109401935747393	0.652715573352308	0.936040034401212	WBGene00003967	eft3p_F79A_0xAID	pdr-1	FALSE
-0.352184054009835	0.681979528923546	0.605565005614978	0.921074746587563	WBGene00003968	eft3p_F79A_0xAID	peb-1	FALSE
0.545815102040955	0.699447573281731	0.435183890108418	0.862364926731049	WBGene00003969	eft3p_F79A_0xAID	pef-1	FALSE
-0.0256396979410408	0.226306638398351	0.909795674540709	0.982329875158242	WBGene00003970	eft3p_F79A_0xAID	pek-1	FALSE
-0.0413541019256397	0.112630708246214	0.713495627376137	0.945395000568249	WBGene00003975	eft3p_F79A_0xAID	pen-2	FALSE
-0.132897343004104	0.411695645450836	0.746843054568718	0.95359486790725	WBGene00003978	eft3p_F79A_0xAID	pes-4	FALSE
0.487110735731939	0.320734131278475	0.128828753754677	0.631563350157401	WBGene00003979	eft3p_F79A_0xAID	pes-5	FALSE
-0.497362520348531	0.32700006156224	0.128263347003779	0.631175254657079	WBGene00003980	eft3p_F79A_0xAID	pes-7	FALSE
0.0926175073162189	0.0742845380873119	0.212473085829056	0.730262878006533	WBGene00003982	eft3p_F79A_0xAID	pes-9	FALSE
-0.447670691571452	0.162949221863071	0.00600878130549132	0.179921859198856	WBGene00003986	eft3p_F79A_0xAID	mct-4	FALSE
-0.806242744872198	0.50292956520525	0.108914176167887	0.596916394538088	WBGene00003987	eft3p_F79A_0xAID	pes-23	FALSE
0.140824197873389	0.0670826638121613	0.0357936656229901	0.403425869308574	WBGene00003989	eft3p_F79A_0xAID	pfn-1	FALSE
-0.112808069175819	0.161988328823762	0.486180693693792	0.882303645542063	WBGene00003990	eft3p_F79A_0xAID	pfn-2	FALSE
0.0749683797077965	0.25144352580271	0.765587186559957	0.956256302043455	WBGene00003991	eft3p_F79A_0xAID	pfn-3	FALSE
-0.0485756755119311	0.0880934511118409	0.581352136496144	0.913250430938719	WBGene00003992	eft3p_F79A_0xAID	pgl-1	FALSE
-0.0347560501525646	0.141865984971525	0.806462523311584	0.966360140677697	WBGene00003993	eft3p_F79A_0xAID	pgl-2	FALSE
-0.0500753987471378	0.100466985847962	0.618183528286148	0.926060797869277	WBGene00003994	eft3p_F79A_0xAID	pgl-3	FALSE
-0.228419141879538	0.28981865030193	0.430611852034573	0.861644961583514	WBGene00003995	eft3p_F79A_0xAID	pgp-1	FALSE
0.0242761054683706	0.20882510133793	0.907453699723596	0.982329875158242	WBGene00003996	eft3p_F79A_0xAID	pgp-2	FALSE
-0.102388592497929	0.315250033317797	0.745343532778326	0.95359486790725	WBGene00003997	eft3p_F79A_0xAID	pgp-3	FALSE
-0.573507113405538	0.354098373396311	0.105312530945372	0.588427618416619	WBGene00003998	eft3p_F79A_0xAID	pgp-4	FALSE
-0.882192432194754	0.411708499102102	0.0321323886652265	0.383558125009417	WBGene00003999	eft3p_F79A_0xAID	pgp-5	FALSE
-0.392609787551493	0.828196110604812	0.635461306704289	0.930415701631697	WBGene00004000	eft3p_F79A_0xAID	pgp-6	FALSE
-4.49186229837216	1.19115379186174	0.000162582993954303	0.0166717247229141	WBGene00004002	eft3p_F79A_0xAID	pgp-8	FALSE
-0.0662013480497079	0.249403196236992	0.790671255373812	0.96295500235629	WBGene00004003	eft3p_F79A_0xAID	pgp-9	FALSE
0.745046666165349	0.621493758362041	0.230605754718593	0.742413831093283	WBGene00004004	eft3p_F79A_0xAID	pgp-10	FALSE
-1.22390553753413	0.32331662831572	0.000153418074191337	0.0158831962001743	WBGene00004005	eft3p_F79A_0xAID	pgp-11	FALSE
-0.896298881389199	0.568702671519097	0.115016292160547	0.603793475227989	WBGene00004006	eft3p_F79A_0xAID	pgp-12	FALSE
0.741685083089532	0.41170805567002	0.0716267768179948	0.515952158376966	WBGene00004007	eft3p_F79A_0xAID	pgp-13	FALSE
-0.0806799435640886	0.231134908816496	0.727044290490273	0.947714977377961	WBGene00004008	eft3p_F79A_0xAID	pgp-14	FALSE
0.284001818045034	1.05619616414442	0.788013435253606	0.96232090171329	WBGene00004009	eft3p_F79A_0xAID	pgp-15	FALSE
-0.220097431870388	0.37362013504015	0.555798124682599	0.906383556789053	WBGene00004013	eft3p_F79A_0xAID	pha-4	FALSE
-0.107054960390258	0.0881263683577082	0.224446501562968	0.737241238867975	WBGene00004014	eft3p_F79A_0xAID	phb-1	FALSE
-0.0134620546632105	0.0666280071530902	0.839879210217873	0.971212317345037	WBGene00004015	eft3p_F79A_0xAID	phb-2	FALSE
0.30712542549273	0.313973866492954	0.327981418144041	0.815639406074335	WBGene00004016	eft3p_F79A_0xAID	phf-5	FALSE
0.458734471365107	0.986643623692086	0.64197124178376	0.933520383053713	WBGene00004017	eft3p_F79A_0xAID	phg-1	FALSE
0.077123607305635	0.199278889246214	0.698746262347068	0.943337104084519	WBGene00004020	eft3p_F79A_0xAID	pho-1	FALSE
-0.388597750356925	0.305108735575652	0.20279212131649	0.718670146721197	WBGene00004023	eft3p_F79A_0xAID	pho-4	FALSE
-0.0153725195132893	0.234377387492949	0.947705247251629	0.990289440718001	WBGene00004025	eft3p_F79A_0xAID	phy-2	FALSE
0.148406501915295	0.0932816070664781	0.111620517107663	0.600469246225573	WBGene00004027	eft3p_F79A_0xAID	pie-1	FALSE
0.173004271675355	0.156567273862462	0.269166690590384	0.771793459029997	WBGene00004028	eft3p_F79A_0xAID	pif-1	FALSE
-0.144733206249291	0.359381576226789	0.687147958979063	0.94206216097794	WBGene00004029	eft3p_F79A_0xAID	pik-1	FALSE
-0.231414679530698	0.391895858290249	0.554855186112168	0.905856829244838	WBGene00004030	eft3p_F79A_0xAID	pin-2	FALSE
-0.165610467715646	0.142716948264435	0.245881079562221	0.756868160225399	WBGene00004031	eft3p_F79A_0xAID	pis-1	FALSE
-0.040137612186578	0.135956936225259	0.767823546600836	0.956625332822402	WBGene00004032	eft3p_F79A_0xAID	pkc-1	FALSE
0.302504877218012	0.275406842580299	0.272033029949043	0.774259871846498	WBGene00004033	eft3p_F79A_0xAID	pkc-2	FALSE
0.121445521154107	0.115707981411883	0.293908322517024	0.792506605037689	WBGene00004034	eft3p_F79A_0xAID	pkc-3	FALSE
0.655030050308037	1.05065827023628	0.532990630578394	0.897120610534078	WBGene00004035	eft3p_F79A_0xAID	pkd-2	FALSE
0.0568612826753368	0.261404565353651	0.827801448208655	0.970666669599318	WBGene00004036	eft3p_F79A_0xAID	plc-1	FALSE
-0.0939061092783881	0.288370176553123	0.744693477878736	0.95359486790725	WBGene00004037	eft3p_F79A_0xAID	plc-2	FALSE
-0.190325871833302	0.225019111565202	0.397652653515619	0.846799158650221	WBGene00004038	eft3p_F79A_0xAID	plc-3	FALSE
-0.00399107662104563	0.131707467803126	0.975825735698663	0.995897175954499	WBGene00004039	eft3p_F79A_0xAID	plc-4	FALSE
0.0839267472383816	0.105577740557629	0.426655137148689	0.859219621967764	WBGene00004040	eft3p_F79A_0xAID	pld-1	FALSE
0.396094351578095	0.715718532095724	0.579974506359472	0.912885702216302	WBGene00004041	eft3p_F79A_0xAID	plg-1	FALSE
-0.0154278343402393	0.0804223567151097	0.847871341659569	0.971303744869862	WBGene00004042	eft3p_F79A_0xAID	plk-1	FALSE
0.0490084510511723	0.0896261300334118	0.584509372707839	0.915197525813077	WBGene00004043	eft3p_F79A_0xAID	plk-2	FALSE
-0.0115417309758471	0.0670398804361687	0.863310041444302	0.973937470267267	WBGene00004044	eft3p_F79A_0xAID	plk-3	FALSE
-0.441576697587653	0.458434330609355	0.335433210450066	0.818773379486706	WBGene00004045	eft3p_F79A_0xAID	pll-1	FALSE
0.033790029888652	0.0717182502893538	0.637533857820209	0.931151714619696	WBGene00004046	eft3p_F79A_0xAID	plp-1	FALSE
-0.0583323227014562	0.169545239322504	0.730807428405336	0.948808483127857	WBGene00004047	eft3p_F79A_0xAID	plx-1	FALSE
0.692505001704761	0.57133299828098	0.225479279241408	0.737241238867975	WBGene00004048	eft3p_F79A_0xAID	plx-2	FALSE
0.0202878393618637	0.120375100216454	0.866159654726942	0.974620557423862	WBGene00004049	eft3p_F79A_0xAID	parp-1	FALSE
-0.0185505051809256	0.103997761836053	0.858429203328535	0.973370095810952	WBGene00004050	eft3p_F79A_0xAID	parp-2	FALSE
0.0510120047719849	0.131965357974304	0.699084915615629	0.943337104084519	WBGene00004051	eft3p_F79A_0xAID	parg-1	FALSE
0.246181852360142	0.110825017025668	0.0263268368135565	0.350818133628172	WBGene00004053	eft3p_F79A_0xAID	tank-1	FALSE
-0.0806159670079814	0.220438809902142	0.714583887560611	0.945896817969646	WBGene00004055	eft3p_F79A_0xAID	pmk-1	FALSE
0.260389437940448	0.546726631770359	0.63388210689334	0.930344689874671	WBGene00004056	eft3p_F79A_0xAID	pmk-2	FALSE
-0.532230958882666	0.381138451114662	0.162586790118699	0.681186049015883	WBGene00004057	eft3p_F79A_0xAID	pmk-3	FALSE
-0.132346842880996	0.224077484054456	0.554768483588367	0.905852633120404	WBGene00004058	eft3p_F79A_0xAID	pmp-1	FALSE
0.0222902975022784	0.17519856724767	0.898759338467974	0.981707083370704	WBGene00004059	eft3p_F79A_0xAID	pmp-2	FALSE
-0.239350112545101	0.116067542313064	0.0391922845646617	0.414856160789433	WBGene00004060	eft3p_F79A_0xAID	pmp-3	FALSE
0.418857130916203	0.361442335962707	0.246517693700651	0.757529008871555	WBGene00004061	eft3p_F79A_0xAID	pmp-4	FALSE
-0.0321201388567353	0.0913147662409067	0.725024364311197	0.947486021427194	WBGene00004062	eft3p_F79A_0xAID	pmp-5	FALSE
-0.195755087515032	0.197359242484669	0.321260016515027	0.810018205263743	WBGene00004063	eft3p_F79A_0xAID	pmr-1	FALSE
-0.0439498298393831	0.1182882155118	0.7102289082454	0.944787472089695	WBGene00004064	eft3p_F79A_0xAID	pms-2	FALSE
-0.134538792025619	0.134538779862797	0.317310464112754	0.806330522631276	WBGene00004068	eft3p_F79A_0xAID	pnk-1	FALSE
-0.0146196442369995	0.0972851655571337	0.880546715551303	0.979212329329001	WBGene00004075	eft3p_F79A_0xAID	pod-1	FALSE
-0.0178748055032694	0.0761590940656098	0.814438875394918	0.968315301609661	WBGene00004076	eft3p_F79A_0xAID	pod-2	FALSE
-0.146997603517393	0.219718992247968	0.503479226516569	0.887954272220131	WBGene00004077	eft3p_F79A_0xAID	pop-1	FALSE
-0.0226264886992866	0.0665126442088378	0.733718517475037	0.950198132986976	WBGene00004078	eft3p_F79A_0xAID	pos-1	FALSE
0.00240920973352458	0.36360936038862	0.994713400163673	0.999899732742408	WBGene00004083	eft3p_F79A_0xAID	pph-1	FALSE
-0.000554409713527072	0.137985227463781	0.996794194793701	0.999899732742408	WBGene00004085	eft3p_F79A_0xAID	pph-4.1	FALSE
-0.054714390118659	0.129374633075227	0.672357745481786	0.939434491398825	WBGene00004086	eft3p_F79A_0xAID	pph-4.2	FALSE
0.10482694858546	0.150499575503207	0.486099142480608	0.882303645542063	WBGene00004087	eft3p_F79A_0xAID	ppk-1	FALSE
0.149201701109501	0.13855117849794	0.281538045680868	0.781469486425858	WBGene00004088	eft3p_F79A_0xAID	ppk-2	FALSE
0.0707285547164619	0.171357942987922	0.679787377156941	0.94007742912563	WBGene00004089	eft3p_F79A_0xAID	ppk-3	FALSE
0.0098090879438579	0.133540006972006	0.941444607853032	0.988822049643216	WBGene00004090	eft3p_F79A_0xAID	eif-2Bgamma	FALSE
0.14661917186292	0.113790478482609	0.197571539813914	0.713366636049563	WBGene00004091	eft3p_F79A_0xAID	pps-1	FALSE
-0.011150488988856	0.431560576522773	0.979386872428868	0.996132482093484	WBGene00004092	eft3p_F79A_0xAID	ppt-1	FALSE
-0.27900223385487	0.174913500317439	0.110692803384517	0.598007734089861	WBGene00004093	eft3p_F79A_0xAID	ppw-1	FALSE
-0.104940602626499	0.08432029690515	0.213298181495451	0.730929828186354	WBGene00004094	eft3p_F79A_0xAID	ppw-2	FALSE
-0.0619293666192259	0.0818857189258346	0.449475223412359	0.866672587836832	WBGene00004095	eft3p_F79A_0xAID	pqe-1	FALSE
-0.933924464549532	0.365041022789071	0.0105152149634848	0.239745881434255	WBGene00004096	eft3p_F79A_0xAID	pqm-1	FALSE
0.126565659559382	0.0894603501158397	0.157136467242196	0.677297174858578	WBGene00004101	eft3p_F79A_0xAID	hgrs-1	FALSE
-0.0454707866309341	0.119180187987475	0.702810204623559	0.944086592476664	WBGene00004105	eft3p_F79A_0xAID	szy-20	FALSE
0.100789582229403	0.125959182822939	0.423608524065869	0.858231654023649	WBGene00004106	eft3p_F79A_0xAID	pqn-15	FALSE
0.200507790524163	0.386840626567934	0.604234016625671	0.920523904515707	WBGene00004108	eft3p_F79A_0xAID	pqn-18	FALSE
0.0668560069481925	0.0961441568643787	0.486821862330535	0.882574674475984	WBGene00004109	eft3p_F79A_0xAID	stam-1	FALSE
0.0385280143334842	0.103422630077615	0.709498409868148	0.944582809959513	WBGene00004110	eft3p_F79A_0xAID	pqn-20	FALSE
-0.258357444359523	0.14057200809851	0.0660769841498666	0.497637937703514	WBGene00004111	eft3p_F79A_0xAID	pqn-21	FALSE
0.062793966579572	0.127874914574932	0.623385609771632	0.926175664202994	WBGene00004112	eft3p_F79A_0xAID	pqn-22	FALSE
-0.0298128301589277	0.190986282033505	0.875954728559341	0.978073088024915	WBGene00004113	eft3p_F79A_0xAID	pqn-24	FALSE
0.0726216717048655	0.364823929925112	0.84221619587328	0.971303744869862	WBGene00004114	eft3p_F79A_0xAID	pqn-25	FALSE
1.79881938502779	1.33804790802225	0.178831688132186	0.697272712679196	WBGene00004115	eft3p_F79A_0xAID	pqn-26	FALSE
0.138107593539295	0.108972449374939	0.205025709696879	0.721644921970022	WBGene00004116	eft3p_F79A_0xAID	pqn-27	FALSE
-0.0471305177212918	0.0769695089418331	0.540321350120518	0.899171557457128	WBGene00004117	eft3p_F79A_0xAID	sin-3	FALSE
-0.680499013895866	1.27211601693504	0.592695004877387	0.916908170253879	WBGene00004118	eft3p_F79A_0xAID	pqn-29	FALSE
-0.0305582780300274	0.205522314623928	0.88180145812353	0.979506478862689	WBGene00004119	eft3p_F79A_0xAID	pqn-31	FALSE
0.0284936167108803	0.860708676729238	0.973590988959537	0.995220182106459	WBGene00004120	eft3p_F79A_0xAID	pqn-32	FALSE
0.280885310796499	0.171320085715792	0.101101846266947	0.577487309684999	WBGene00004121	eft3p_F79A_0xAID	ptrn-1	FALSE
0.0340173505691246	0.311562070044611	0.913057167882626	0.983383667759551	WBGene00004122	eft3p_F79A_0xAID	pqn-35	FALSE
-0.273926254807471	0.413013078981976	0.507177693789658	0.888483389191401	WBGene00004123	eft3p_F79A_0xAID	pqn-36	FALSE
-0.196956958810305	0.533966542009994	0.71223478759212	0.945351076647908	WBGene00004124	eft3p_F79A_0xAID	pqn-37	FALSE
-0.0849120633520431	0.117188404873721	0.468711361074255	0.873792303969795	WBGene00004125	eft3p_F79A_0xAID	mdt-30	FALSE
0.0758636455090393	0.179765779693725	0.673014921526784	0.939434491398825	WBGene00004126	eft3p_F79A_0xAID	pqn-39	FALSE
0.0366354950646129	0.0931604977098891	0.694133818288404	0.943017174971172	WBGene00004128	eft3p_F79A_0xAID	pqn-41	FALSE
-1.24824997127124	0.486946540244889	0.0103645681677998	0.238934774622648	WBGene00004129	eft3p_F79A_0xAID	pqn-42	FALSE
-0.121758018092043	0.0969296740709181	0.209062308890313	0.727104456952067	WBGene00004130	eft3p_F79A_0xAID	ketn-1	FALSE
-0.109665877916651	0.128363409003153	0.392917134714716	0.844096322273533	WBGene00004131	eft3p_F79A_0xAID	pqn-44	FALSE
0.0212252493660666	0.0536312703010306	0.692280191848302	0.943017174971172	WBGene00004132	eft3p_F79A_0xAID	ifet-1	FALSE
0.190815476804311	0.209480081426653	0.362347888007537	0.830807370427149	WBGene00004134	eft3p_F79A_0xAID	myrf-1	FALSE
0.103806659008114	0.230184474110746	0.652010022760242	0.935813426172979	WBGene00004135	eft3p_F79A_0xAID	pqn-48	FALSE
0.0964726235178842	0.0844013887475205	0.253029558549891	0.761956580878858	WBGene00004136	eft3p_F79A_0xAID	pqn-51	FALSE
-0.0468906830796046	0.0943549363473443	0.619216856050405	0.926060797869277	WBGene00004138	eft3p_F79A_0xAID	pqn-53	FALSE
-1.26202591325687	0.759528339358916	0.0965946875240568	0.570303559430322	WBGene00004139	eft3p_F79A_0xAID	pqn-54	FALSE
-0.071516358119128	0.136669206776708	0.600778930099854	0.919935983998227	WBGene00004140	eft3p_F79A_0xAID	ebax-1	FALSE
0.0607810755964596	0.0664569113059275	0.360404942038854	0.830370944581134	WBGene00004143	eft3p_F79A_0xAID	pqn-59	FALSE
0.493559924163728	0.300966171178522	0.101022160603123	0.577338430580584	WBGene00004144	eft3p_F79A_0xAID	pqn-60	FALSE
0.126206572503448	0.42036618891349	0.764001665934384	0.955965649227828	WBGene00004145	eft3p_F79A_0xAID	pqn-62	FALSE
0.0359533604272525	0.0840190544613876	0.668710001204737	0.938586238634801	WBGene00004147	eft3p_F79A_0xAID	larp-5	FALSE
0.134752942271329	0.101343945103223	0.183630475027502	0.705117448153038	WBGene00004148	eft3p_F79A_0xAID	pqn-65	FALSE
0.4496980756391	0.308943260725271	0.145502990496815	0.660189927804135	WBGene00004151	eft3p_F79A_0xAID	pqn-68	FALSE
0.148326239037456	0.0943053837731128	0.115758427122767	0.604549754182833	WBGene00004152	eft3p_F79A_0xAID	pqn-70	FALSE
-0.0780100403253175	0.572013317382767	0.891522453399641	0.980736576812306	WBGene00004154	eft3p_F79A_0xAID	pqn-72	FALSE
-0.10302726850011	0.313861741237674	0.742717462070503	0.953366584896651	WBGene00004156	eft3p_F79A_0xAID	pqn-74	FALSE
-0.000173565383732507	0.264622537309404	0.999476669177733	0.999917052555255	WBGene00004157	eft3p_F79A_0xAID	pqn-75	FALSE
-0.101648977490876	0.136177624744022	0.45539921901309	0.870147895494932	WBGene00004161	eft3p_F79A_0xAID	pqn-80	FALSE
-0.0537804241968125	0.162196943551086	0.740210327092512	0.951887495368794	WBGene00004163	eft3p_F79A_0xAID	pqn-82	FALSE
-0.0634179618579377	0.139788800520989	0.650066482412109	0.935566179381595	WBGene00004164	eft3p_F79A_0xAID	pqn-83	FALSE
-0.141028226331015	0.0964444013012934	0.143665896497891	0.65683640298864	WBGene00004166	eft3p_F79A_0xAID	pqn-85	FALSE
-0.07002246817615	0.0735246566053554	0.340910809830855	0.823370724416513	WBGene00004167	eft3p_F79A_0xAID	pqn-87	FALSE
-0.237555031241492	0.361964787801579	0.511635487745821	0.889416277425339	WBGene00004169	eft3p_F79A_0xAID	pqn-89	FALSE
0.0903349141278613	0.284573508284596	0.750910027342201	0.95359486790725	WBGene00004172	eft3p_F79A_0xAID	pqn-92	FALSE
-0.686087275500206	0.375867951327129	0.0679495492386705	0.503172487381545	WBGene00004173	eft3p_F79A_0xAID	pqn-94	FALSE
-0.531168737067055	0.924764198095749	0.56570872541975	0.908915220413159	WBGene00004174	eft3p_F79A_0xAID	abu-14	FALSE
0.0384536378038644	0.185049715795997	0.835383837770207	0.970784871444006	WBGene00004175	eft3p_F79A_0xAID	pqn-96	FALSE
-0.0183832076146973	0.0753762531022532	0.807319166165608	0.966361069721141	WBGene00004178	eft3p_F79A_0xAID	prg-1	FALSE
-0.191006599391638	0.124624838914302	0.125361442254808	0.62287339582719	WBGene00004179	eft3p_F79A_0xAID	prg-2	FALSE
0.241016301740885	0.10797375626951	0.0256034098485572	0.348959520250522	WBGene00004180	eft3p_F79A_0xAID	pri-1	FALSE
0.207681582634433	0.100001817304413	0.0378220457833549	0.410928321845996	WBGene00004181	eft3p_F79A_0xAID	pri-2	FALSE
[truncated: 61,944 more rows]
