# Supplementary material for: Engineering the auxin-inducible degron system for tunable in vivo control of organismal physiology
Source: Nat Commun. 2025 Dec 12;16:10848. doi: 10.1038/s41467-025-66347-x (PMC12700905; doi:10.1038/s41467-025-66347-x)
Supplement: Supplementary file 4 — Supplementary Data 1–4 [file 41467_2025_66347_MOESM4_ESM.zip › Supplementary Data/Supplementary Data 3 - activated TIR1 daf-2 effects.csv]

GeneName	group	log2FoldChange	pvalue	padj	Genotype	label	quantification_type	Auxin	GeneSymbol	sig
WBGene00000001	Tir1_variant_F79A	-0.145405173570543		0.612658160388954	eft3p::TIR1[F79A]::mRuby; daf2::AID::3xFLAG(codon optimized)	eft3p::TIR1(F79A) ; daf-2::1xAID	relative_to_WT	TRUE	aap-1	FALSE
WBGene00000002	Tir1_variant_F79A	0.362431979838646		0.0621147685423066	eft3p::TIR1[F79A]::mRuby; daf2::AID::3xFLAG(codon optimized)	eft3p::TIR1(F79A) ; daf-2::1xAID	relative_to_WT	TRUE	aat-1	FALSE
WBGene00000003	Tir1_variant_F79A	0.16235660854203		0.916627070829757	eft3p::TIR1[F79A]::mRuby; daf2::AID::3xFLAG(codon optimized)	eft3p::TIR1(F79A) ; daf-2::1xAID	relative_to_WT	TRUE	aat-2	FALSE
WBGene00000004	Tir1_variant_F79A	0.163462742742338		0.680226849620812	eft3p::TIR1[F79A]::mRuby; daf2::AID::3xFLAG(codon optimized)	eft3p::TIR1(F79A) ; daf-2::1xAID	relative_to_WT	TRUE	aat-3	FALSE
WBGene00000005	Tir1_variant_F79A	0.0134201336127381		0.577952140129675	eft3p::TIR1[F79A]::mRuby; daf2::AID::3xFLAG(codon optimized)	eft3p::TIR1(F79A) ; daf-2::1xAID	relative_to_WT	TRUE	aat-4	FALSE
WBGene00000006	Tir1_variant_F79A	-0.371954148555013		0.804220455118565	eft3p::TIR1[F79A]::mRuby; daf2::AID::3xFLAG(codon optimized)	eft3p::TIR1(F79A) ; daf-2::1xAID	relative_to_WT	TRUE	aat-5	FALSE
WBGene00000007	Tir1_variant_F79A	-1.00618691958065		0.319880087564979	eft3p::TIR1[F79A]::mRuby; daf2::AID::3xFLAG(codon optimized)	eft3p::TIR1(F79A) ; daf-2::1xAID	relative_to_WT	TRUE	aat-6	FALSE
WBGene00000010	Tir1_variant_F79A	0.300751283504697		0.556788024205475	eft3p::TIR1[F79A]::mRuby; daf2::AID::3xFLAG(codon optimized)	eft3p::TIR1(F79A) ; daf-2::1xAID	relative_to_WT	TRUE	aat-9	FALSE
WBGene00000013	Tir1_variant_F79A	2.39634337287685		0.000203786969981871	eft3p::TIR1[F79A]::mRuby; daf2::AID::3xFLAG(codon optimized)	eft3p::TIR1(F79A) ; daf-2::1xAID	relative_to_WT	TRUE	abf-2	FALSE
WBGene00000016	Tir1_variant_F79A	1.25709665792635		0.0899188575951903	eft3p::TIR1[F79A]::mRuby; daf2::AID::3xFLAG(codon optimized)	eft3p::TIR1(F79A) ; daf-2::1xAID	relative_to_WT	TRUE	abf-5	FALSE
WBGene00000017	Tir1_variant_F79A	0.988367472964499		0.0999775700472699	eft3p::TIR1[F79A]::mRuby; daf2::AID::3xFLAG(codon optimized)	eft3p::TIR1(F79A) ; daf-2::1xAID	relative_to_WT	TRUE	abf-6	FALSE
WBGene00000018	Tir1_variant_F79A	-0.130390460950763		0.536947836880751	eft3p::TIR1[F79A]::mRuby; daf2::AID::3xFLAG(codon optimized)	eft3p::TIR1(F79A) ; daf-2::1xAID	relative_to_WT	TRUE	abl-1	FALSE
WBGene00000019	Tir1_variant_F79A	-0.713981314793138		0.492979306236401	eft3p::TIR1[F79A]::mRuby; daf2::AID::3xFLAG(codon optimized)	eft3p::TIR1(F79A) ; daf-2::1xAID	relative_to_WT	TRUE	abt-1	FALSE
WBGene00000020	Tir1_variant_F79A	-0.349843825565824		0.774294656822281	eft3p::TIR1[F79A]::mRuby; daf2::AID::3xFLAG(codon optimized)	eft3p::TIR1(F79A) ; daf-2::1xAID	relative_to_WT	TRUE	abt-2	FALSE
WBGene00000021	Tir1_variant_F79A	-0.63662684588765		0.673070209918949	eft3p::TIR1[F79A]::mRuby; daf2::AID::3xFLAG(codon optimized)	eft3p::TIR1(F79A) ; daf-2::1xAID	relative_to_WT	TRUE	abt-3	FALSE
WBGene00000022	Tir1_variant_F79A	-0.24372365715207		0.355760871905227	eft3p::TIR1[F79A]::mRuby; daf2::AID::3xFLAG(codon optimized)	eft3p::TIR1(F79A) ; daf-2::1xAID	relative_to_WT	TRUE	abt-4	FALSE
WBGene00000023	Tir1_variant_F79A	-0.259588473266393		0.271513247828131	eft3p::TIR1[F79A]::mRuby; daf2::AID::3xFLAG(codon optimized)	eft3p::TIR1(F79A) ; daf-2::1xAID	relative_to_WT	TRUE	abt-5	FALSE
WBGene00000031	Tir1_variant_F79A	-0.801047262788132		0.808569757670522	eft3p::TIR1[F79A]::mRuby; daf2::AID::3xFLAG(codon optimized)	eft3p::TIR1(F79A) ; daf-2::1xAID	relative_to_WT	TRUE	abu-8	FALSE
WBGene00000033	Tir1_variant_F79A	-1.19575655056829		0.668265469692095	eft3p::TIR1[F79A]::mRuby; daf2::AID::3xFLAG(codon optimized)	eft3p::TIR1(F79A) ; daf-2::1xAID	relative_to_WT	TRUE	abu-10	FALSE
WBGene00000035	Tir1_variant_F79A	-0.560211085244152		0.0736287703662694	eft3p::TIR1[F79A]::mRuby; daf2::AID::3xFLAG(codon optimized)	eft3p::TIR1(F79A) ; daf-2::1xAID	relative_to_WT	TRUE	ace-1	FALSE
WBGene00000036	Tir1_variant_F79A	-0.229220760060035		0.421200434622506	eft3p::TIR1[F79A]::mRuby; daf2::AID::3xFLAG(codon optimized)	eft3p::TIR1(F79A) ; daf-2::1xAID	relative_to_WT	TRUE	ace-2	FALSE
WBGene00000038	Tir1_variant_F79A	0.0277873169811508		0.25315731709028	eft3p::TIR1[F79A]::mRuby; daf2::AID::3xFLAG(codon optimized)	eft3p::TIR1(F79A) ; daf-2::1xAID	relative_to_WT	TRUE	ace-4	FALSE
WBGene00000040	Tir1_variant_F79A	0.223640428907368		0.000802038016339963	eft3p::TIR1[F79A]::mRuby; daf2::AID::3xFLAG(codon optimized)	eft3p::TIR1(F79A) ; daf-2::1xAID	relative_to_WT	TRUE	aco-1	FALSE
WBGene00000041	Tir1_variant_F79A	0.64300721663917		0.0123763680548386	eft3p::TIR1[F79A]::mRuby; daf2::AID::3xFLAG(codon optimized)	eft3p::TIR1(F79A) ; daf-2::1xAID	relative_to_WT	TRUE	aco-2	FALSE
WBGene00000043	Tir1_variant_F79A	-0.239876858150708		0.824607260216854	eft3p::TIR1[F79A]::mRuby; daf2::AID::3xFLAG(codon optimized)	eft3p::TIR1(F79A) ; daf-2::1xAID	relative_to_WT	TRUE	acr-3	FALSE
WBGene00000044	Tir1_variant_F79A	-0.345413010275383		0.487797986937847	eft3p::TIR1[F79A]::mRuby; daf2::AID::3xFLAG(codon optimized)	eft3p::TIR1(F79A) ; daf-2::1xAID	relative_to_WT	TRUE	acr-5	FALSE
WBGene00000051	Tir1_variant_F79A	-0.609884481008299		0.65318961787481	eft3p::TIR1[F79A]::mRuby; daf2::AID::3xFLAG(codon optimized)	eft3p::TIR1(F79A) ; daf-2::1xAID	relative_to_WT	TRUE	acr-12	FALSE
WBGene00000056	Tir1_variant_F79A	-0.84497698282558		0.587804921643433	eft3p::TIR1[F79A]::mRuby; daf2::AID::3xFLAG(codon optimized)	eft3p::TIR1(F79A) ; daf-2::1xAID	relative_to_WT	TRUE	acr-17	FALSE
WBGene00000057	Tir1_variant_F79A	-0.354685138127875		0.826628607135706	eft3p::TIR1[F79A]::mRuby; daf2::AID::3xFLAG(codon optimized)	eft3p::TIR1(F79A) ; daf-2::1xAID	relative_to_WT	TRUE	acr-18	FALSE
WBGene00000058	Tir1_variant_F79A	-0.0964902529463747		0.142850049353909	eft3p::TIR1[F79A]::mRuby; daf2::AID::3xFLAG(codon optimized)	eft3p::TIR1(F79A) ; daf-2::1xAID	relative_to_WT	TRUE	acr-19	FALSE
WBGene00000063	Tir1_variant_F79A	0.360900397438177		5.79855312967288e-05	eft3p::TIR1[F79A]::mRuby; daf2::AID::3xFLAG(codon optimized)	eft3p::TIR1(F79A) ; daf-2::1xAID	relative_to_WT	TRUE	act-1	FALSE
WBGene00000064	Tir1_variant_F79A	0.302942930368631		0.000144400245452004	eft3p::TIR1[F79A]::mRuby; daf2::AID::3xFLAG(codon optimized)	eft3p::TIR1(F79A) ; daf-2::1xAID	relative_to_WT	TRUE	act-2	FALSE
WBGene00000065	Tir1_variant_F79A	-0.0282640482814582		0.00465779827182614	eft3p::TIR1[F79A]::mRuby; daf2::AID::3xFLAG(codon optimized)	eft3p::TIR1(F79A) ; daf-2::1xAID	relative_to_WT	TRUE	act-3	FALSE
WBGene00000066	Tir1_variant_F79A	0.398950628443981		0.328460017628413	eft3p::TIR1[F79A]::mRuby; daf2::AID::3xFLAG(codon optimized)	eft3p::TIR1(F79A) ; daf-2::1xAID	relative_to_WT	TRUE	act-4	FALSE
WBGene00000067	Tir1_variant_F79A	-0.0414865624385624		1.51266017330541e-06	eft3p::TIR1[F79A]::mRuby; daf2::AID::3xFLAG(codon optimized)	eft3p::TIR1(F79A) ; daf-2::1xAID	relative_to_WT	TRUE	act-5	FALSE
WBGene00000068	Tir1_variant_F79A	-0.346649260707219		0.813289886418834	eft3p::TIR1[F79A]::mRuby; daf2::AID::3xFLAG(codon optimized)	eft3p::TIR1(F79A) ; daf-2::1xAID	relative_to_WT	TRUE	acy-1	FALSE
WBGene00000070	Tir1_variant_F79A	-0.605320626037421		0.452378118922767	eft3p::TIR1[F79A]::mRuby; daf2::AID::3xFLAG(codon optimized)	eft3p::TIR1(F79A) ; daf-2::1xAID	relative_to_WT	TRUE	acy-3	FALSE
WBGene00000071	Tir1_variant_F79A	0.0569696083952143		0.151003583769828	eft3p::TIR1[F79A]::mRuby; daf2::AID::3xFLAG(codon optimized)	eft3p::TIR1(F79A) ; daf-2::1xAID	relative_to_WT	TRUE	acy-4	FALSE
WBGene00000072	Tir1_variant_F79A	0.804240325834243		0.193331416427336	eft3p::TIR1[F79A]::mRuby; daf2::AID::3xFLAG(codon optimized)	eft3p::TIR1(F79A) ; daf-2::1xAID	relative_to_WT	TRUE	add-1	FALSE
WBGene00000073	Tir1_variant_F79A	0.550435555251298		0.196570160050511	eft3p::TIR1[F79A]::mRuby; daf2::AID::3xFLAG(codon optimized)	eft3p::TIR1(F79A) ; daf-2::1xAID	relative_to_WT	TRUE	add-2	FALSE
WBGene00000074	Tir1_variant_F79A	-0.253510564394103		0.818733743804919	eft3p::TIR1[F79A]::mRuby; daf2::AID::3xFLAG(codon optimized)	eft3p::TIR1(F79A) ; daf-2::1xAID	relative_to_WT	TRUE	adm-2	FALSE
WBGene00000075	Tir1_variant_F79A	0.0474998648925811		0.927152543581511	eft3p::TIR1[F79A]::mRuby; daf2::AID::3xFLAG(codon optimized)	eft3p::TIR1(F79A) ; daf-2::1xAID	relative_to_WT	TRUE	adm-4	FALSE
WBGene00000079	Tir1_variant_F79A	-0.0298385002440973		0.846694294234034	eft3p::TIR1[F79A]::mRuby; daf2::AID::3xFLAG(codon optimized)	eft3p::TIR1(F79A) ; daf-2::1xAID	relative_to_WT	TRUE	adr-1	FALSE
WBGene00000080	Tir1_variant_F79A	0.226515689570526		0.644116459615463	eft3p::TIR1[F79A]::mRuby; daf2::AID::3xFLAG(codon optimized)	eft3p::TIR1(F79A) ; daf-2::1xAID	relative_to_WT	TRUE	adr-2	FALSE
WBGene00000081	Tir1_variant_F79A	-0.234011836452369		0.328822861920418	eft3p::TIR1[F79A]::mRuby; daf2::AID::3xFLAG(codon optimized)	eft3p::TIR1(F79A) ; daf-2::1xAID	relative_to_WT	TRUE	ads-1	FALSE
WBGene00000082	Tir1_variant_F79A	-0.820355882962354		0.65334137635739	eft3p::TIR1[F79A]::mRuby; daf2::AID::3xFLAG(codon optimized)	eft3p::TIR1(F79A) ; daf-2::1xAID	relative_to_WT	TRUE	adt-1	FALSE
WBGene00000083	Tir1_variant_F79A	-0.365669400091984		0.66225286840857	eft3p::TIR1[F79A]::mRuby; daf2::AID::3xFLAG(codon optimized)	eft3p::TIR1(F79A) ; daf-2::1xAID	relative_to_WT	TRUE	adt-2	FALSE
WBGene00000084	Tir1_variant_F79A	0.888250538933106		0.470912524501898	eft3p::TIR1[F79A]::mRuby; daf2::AID::3xFLAG(codon optimized)	eft3p::TIR1(F79A) ; daf-2::1xAID	relative_to_WT	TRUE	aex-1	FALSE
WBGene00000085	Tir1_variant_F79A	1.24907342499706		0.126728865273318	eft3p::TIR1[F79A]::mRuby; daf2::AID::3xFLAG(codon optimized)	eft3p::TIR1(F79A) ; daf-2::1xAID	relative_to_WT	TRUE	aex-2	FALSE
WBGene00000086	Tir1_variant_F79A	0.734905722783824		0.374987912634137	eft3p::TIR1[F79A]::mRuby; daf2::AID::3xFLAG(codon optimized)	eft3p::TIR1(F79A) ; daf-2::1xAID	relative_to_WT	TRUE	aex-3	FALSE
WBGene00000088	Tir1_variant_F79A	-0.349450208168549		0.594715965958294	eft3p::TIR1[F79A]::mRuby; daf2::AID::3xFLAG(codon optimized)	eft3p::TIR1(F79A) ; daf-2::1xAID	relative_to_WT	TRUE	aex-5	FALSE
WBGene00000089	Tir1_variant_F79A	0.176376283273068		0.555239175257945	eft3p::TIR1[F79A]::mRuby; daf2::AID::3xFLAG(codon optimized)	eft3p::TIR1(F79A) ; daf-2::1xAID	relative_to_WT	TRUE	aex-6	FALSE
WBGene00000090	Tir1_variant_F79A	-0.0662345676875706		0.389475364864753	eft3p::TIR1[F79A]::mRuby; daf2::AID::3xFLAG(codon optimized)	eft3p::TIR1(F79A) ; daf-2::1xAID	relative_to_WT	TRUE	age-1	FALSE
WBGene00000092	Tir1_variant_F79A	-0.281278679505362		0.299915664990102	eft3p::TIR1[F79A]::mRuby; daf2::AID::3xFLAG(codon optimized)	eft3p::TIR1(F79A) ; daf-2::1xAID	relative_to_WT	TRUE	ags-3	FALSE
WBGene00000093	Tir1_variant_F79A	-0.23751849919083		0.83262757726467	eft3p::TIR1[F79A]::mRuby; daf2::AID::3xFLAG(codon optimized)	eft3p::TIR1(F79A) ; daf-2::1xAID	relative_to_WT	TRUE	agt-1	FALSE
WBGene00000094	Tir1_variant_F79A	-0.272620427970846		0.359585338831447	eft3p::TIR1[F79A]::mRuby; daf2::AID::3xFLAG(codon optimized)	eft3p::TIR1(F79A) ; daf-2::1xAID	relative_to_WT	TRUE	agt-2	FALSE
WBGene00000095	Tir1_variant_F79A	-0.186484552462016		0.782037900592072	eft3p::TIR1[F79A]::mRuby; daf2::AID::3xFLAG(codon optimized)	eft3p::TIR1(F79A) ; daf-2::1xAID	relative_to_WT	TRUE	aha-1	FALSE
WBGene00000097	Tir1_variant_F79A	-0.0217161722770073		0.850769596057069	eft3p::TIR1[F79A]::mRuby; daf2::AID::3xFLAG(codon optimized)	eft3p::TIR1(F79A) ; daf-2::1xAID	relative_to_WT	TRUE	aip-1	FALSE
WBGene00000098	Tir1_variant_F79A	-0.0274559387242751		0.868472222723493	eft3p::TIR1[F79A]::mRuby; daf2::AID::3xFLAG(codon optimized)	eft3p::TIR1(F79A) ; daf-2::1xAID	relative_to_WT	TRUE	air-1	FALSE
WBGene00000099	Tir1_variant_F79A	-0.239573036337285		0.641559166866383	eft3p::TIR1[F79A]::mRuby; daf2::AID::3xFLAG(codon optimized)	eft3p::TIR1(F79A) ; daf-2::1xAID	relative_to_WT	TRUE	air-2	FALSE
WBGene00000100	Tir1_variant_F79A	0.00813330162121995		0.244323638192366	eft3p::TIR1[F79A]::mRuby; daf2::AID::3xFLAG(codon optimized)	eft3p::TIR1(F79A) ; daf-2::1xAID	relative_to_WT	TRUE	ajm-1	FALSE
WBGene00000101	Tir1_variant_F79A	-0.0147358385627378		0.000361835997390344	eft3p::TIR1[F79A]::mRuby; daf2::AID::3xFLAG(codon optimized)	eft3p::TIR1(F79A) ; daf-2::1xAID	relative_to_WT	TRUE	aka-1	FALSE
WBGene00000102	Tir1_variant_F79A	0.391677250242521		0.0183415625822555	eft3p::TIR1[F79A]::mRuby; daf2::AID::3xFLAG(codon optimized)	eft3p::TIR1(F79A) ; daf-2::1xAID	relative_to_WT	TRUE	akt-1	FALSE
WBGene00000103	Tir1_variant_F79A	1.21396296714627		0.183112500215549	eft3p::TIR1[F79A]::mRuby; daf2::AID::3xFLAG(codon optimized)	eft3p::TIR1(F79A) ; daf-2::1xAID	relative_to_WT	TRUE	akt-2	FALSE
WBGene00000105	Tir1_variant_F79A	0.28797074446112		0.794659501469313	eft3p::TIR1[F79A]::mRuby; daf2::AID::3xFLAG(codon optimized)	eft3p::TIR1(F79A) ; daf-2::1xAID	relative_to_WT	TRUE	alg-1	FALSE
WBGene00000106	Tir1_variant_F79A	0.041792274688275		0.00831459830751745	eft3p::TIR1[F79A]::mRuby; daf2::AID::3xFLAG(codon optimized)	eft3p::TIR1(F79A) ; daf-2::1xAID	relative_to_WT	TRUE	alg-2	FALSE
WBGene00000107	Tir1_variant_F79A	0.111524755649028		0.661933627196639	eft3p::TIR1[F79A]::mRuby; daf2::AID::3xFLAG(codon optimized)	eft3p::TIR1(F79A) ; daf-2::1xAID	relative_to_WT	TRUE	alh-1	FALSE
WBGene00000109	Tir1_variant_F79A	0.264041559122688		0.517406166258198	eft3p::TIR1[F79A]::mRuby; daf2::AID::3xFLAG(codon optimized)	eft3p::TIR1(F79A) ; daf-2::1xAID	relative_to_WT	TRUE	alh-3	FALSE
WBGene00000110	Tir1_variant_F79A	0.29740412450038		0.590597760104058	eft3p::TIR1[F79A]::mRuby; daf2::AID::3xFLAG(codon optimized)	eft3p::TIR1(F79A) ; daf-2::1xAID	relative_to_WT	TRUE	alh-4	FALSE
WBGene00000112	Tir1_variant_F79A	0.0932484678565231		0.537939816712668	eft3p::TIR1[F79A]::mRuby; daf2::AID::3xFLAG(codon optimized)	eft3p::TIR1(F79A) ; daf-2::1xAID	relative_to_WT	TRUE	alh-6	FALSE
WBGene00000113	Tir1_variant_F79A	0.563861060372202		0.659770100411404	eft3p::TIR1[F79A]::mRuby; daf2::AID::3xFLAG(codon optimized)	eft3p::TIR1(F79A) ; daf-2::1xAID	relative_to_WT	TRUE	alh-7	FALSE
WBGene00000114	Tir1_variant_F79A	0.106496994633848		0.066579258959098	eft3p::TIR1[F79A]::mRuby; daf2::AID::3xFLAG(codon optimized)	eft3p::TIR1(F79A) ; daf-2::1xAID	relative_to_WT	TRUE	alh-8	FALSE
WBGene00000115	Tir1_variant_F79A	0.290638970112196		0.0360091247956006	eft3p::TIR1[F79A]::mRuby; daf2::AID::3xFLAG(codon optimized)	eft3p::TIR1(F79A) ; daf-2::1xAID	relative_to_WT	TRUE	alh-9	FALSE
WBGene00000116	Tir1_variant_F79A	-0.7657412651555		0.230362464744328	eft3p::TIR1[F79A]::mRuby; daf2::AID::3xFLAG(codon optimized)	eft3p::TIR1(F79A) ; daf-2::1xAID	relative_to_WT	TRUE	alh-10	FALSE
WBGene00000117	Tir1_variant_F79A	0.311723959281626		0.00482429668762013	eft3p::TIR1[F79A]::mRuby; daf2::AID::3xFLAG(codon optimized)	eft3p::TIR1(F79A) ; daf-2::1xAID	relative_to_WT	TRUE	alh-11	FALSE
WBGene00000118	Tir1_variant_F79A	0.114324564575754		0.496813196971997	eft3p::TIR1[F79A]::mRuby; daf2::AID::3xFLAG(codon optimized)	eft3p::TIR1(F79A) ; daf-2::1xAID	relative_to_WT	TRUE	alh-12	FALSE
WBGene00000120	Tir1_variant_F79A	-0.483877027733689		1.37144976311955e-05	eft3p::TIR1[F79A]::mRuby; daf2::AID::3xFLAG(codon optimized)	eft3p::TIR1(F79A) ; daf-2::1xAID	relative_to_WT	TRUE	aly-1	FALSE
WBGene00000121	Tir1_variant_F79A	0.0262844678929446		0.673070209918949	eft3p::TIR1[F79A]::mRuby; daf2::AID::3xFLAG(codon optimized)	eft3p::TIR1(F79A) ; daf-2::1xAID	relative_to_WT	TRUE	aly-2	FALSE
WBGene00000122	Tir1_variant_F79A	0.0899833554250769		0.00590014038874396	eft3p::TIR1[F79A]::mRuby; daf2::AID::3xFLAG(codon optimized)	eft3p::TIR1(F79A) ; daf-2::1xAID	relative_to_WT	TRUE	aly-3	FALSE
WBGene00000123	Tir1_variant_F79A	0.299199467580002		0.542936582520544	eft3p::TIR1[F79A]::mRuby; daf2::AID::3xFLAG(codon optimized)	eft3p::TIR1(F79A) ; daf-2::1xAID	relative_to_WT	TRUE	ama-1	FALSE
WBGene00000133	Tir1_variant_F79A	0.438494909285563		0.000405350739403074	eft3p::TIR1[F79A]::mRuby; daf2::AID::3xFLAG(codon optimized)	eft3p::TIR1(F79A) ; daf-2::1xAID	relative_to_WT	TRUE	amt-1	FALSE
WBGene00000136	Tir1_variant_F79A	-1.22801547754076		0.000281196835724117	eft3p::TIR1[F79A]::mRuby; daf2::AID::3xFLAG(codon optimized)	eft3p::TIR1(F79A) ; daf-2::1xAID	relative_to_WT	TRUE	amt-4	FALSE
WBGene00000137	Tir1_variant_F79A	0.386700024049936		0.148225572147113	eft3p::TIR1[F79A]::mRuby; daf2::AID::3xFLAG(codon optimized)	eft3p::TIR1(F79A) ; daf-2::1xAID	relative_to_WT	TRUE	amx-1	FALSE
WBGene00000138	Tir1_variant_F79A	-0.237620967996204		0.777032006272446	eft3p::TIR1[F79A]::mRuby; daf2::AID::3xFLAG(codon optimized)	eft3p::TIR1(F79A) ; daf-2::1xAID	relative_to_WT	TRUE	amx-2	FALSE
WBGene00000139	Tir1_variant_F79A	-1.02785027451412		0.563932868511136	eft3p::TIR1[F79A]::mRuby; daf2::AID::3xFLAG(codon optimized)	eft3p::TIR1(F79A) ; daf-2::1xAID	relative_to_WT	TRUE	amx-3	FALSE
WBGene00000140	Tir1_variant_F79A	-0.0230078212071963		0.176010272949641	eft3p::TIR1[F79A]::mRuby; daf2::AID::3xFLAG(codon optimized)	eft3p::TIR1(F79A) ; daf-2::1xAID	relative_to_WT	TRUE	anc-1	FALSE
WBGene00000142	Tir1_variant_F79A	0.119012634668258		0.637172778110181	eft3p::TIR1[F79A]::mRuby; daf2::AID::3xFLAG(codon optimized)	eft3p::TIR1(F79A) ; daf-2::1xAID	relative_to_WT	TRUE	aos-1	FALSE
WBGene00000143	Tir1_variant_F79A	0.467377123811495		0.286678277765247	eft3p::TIR1[F79A]::mRuby; daf2::AID::3xFLAG(codon optimized)	eft3p::TIR1(F79A) ; daf-2::1xAID	relative_to_WT	TRUE	apc-2	FALSE
WBGene00000144	Tir1_variant_F79A	0.0320011062558978		0.731493838845593	eft3p::TIR1[F79A]::mRuby; daf2::AID::3xFLAG(codon optimized)	eft3p::TIR1(F79A) ; daf-2::1xAID	relative_to_WT	TRUE	apc-10	FALSE
WBGene00000145	Tir1_variant_F79A	-0.273456973061498		0.632814038249207	eft3p::TIR1[F79A]::mRuby; daf2::AID::3xFLAG(codon optimized)	eft3p::TIR1(F79A) ; daf-2::1xAID	relative_to_WT	TRUE	apc-11	FALSE
WBGene00000146	Tir1_variant_F79A	-0.151259132636867		0.434914175787269	eft3p::TIR1[F79A]::mRuby; daf2::AID::3xFLAG(codon optimized)	eft3p::TIR1(F79A) ; daf-2::1xAID	relative_to_WT	TRUE	ape-1	FALSE
WBGene00000147	Tir1_variant_F79A	-0.391036647334632		0.693954155368461	eft3p::TIR1[F79A]::mRuby; daf2::AID::3xFLAG(codon optimized)	eft3p::TIR1(F79A) ; daf-2::1xAID	relative_to_WT	TRUE	aph-1	FALSE
WBGene00000148	Tir1_variant_F79A	-0.220158625413991		0.827768670044076	eft3p::TIR1[F79A]::mRuby; daf2::AID::3xFLAG(codon optimized)	eft3p::TIR1(F79A) ; daf-2::1xAID	relative_to_WT	TRUE	aph-2	FALSE
WBGene00000149	Tir1_variant_F79A	-0.0732466575122264		0.175174380388397	eft3p::TIR1[F79A]::mRuby; daf2::AID::3xFLAG(codon optimized)	eft3p::TIR1(F79A) ; daf-2::1xAID	relative_to_WT	TRUE	apl-1	FALSE
WBGene00000150	Tir1_variant_F79A	0.576967304900179		0.284198087445583	eft3p::TIR1[F79A]::mRuby; daf2::AID::3xFLAG(codon optimized)	eft3p::TIR1(F79A) ; daf-2::1xAID	relative_to_WT	TRUE	apm-1	FALSE
WBGene00000151	Tir1_variant_F79A	-0.443803525486917		0.234896710741392	eft3p::TIR1[F79A]::mRuby; daf2::AID::3xFLAG(codon optimized)	eft3p::TIR1(F79A) ; daf-2::1xAID	relative_to_WT	TRUE	apn-1	FALSE
WBGene00000155	Tir1_variant_F79A	-0.0104469826454486		0.474458385483706	eft3p::TIR1[F79A]::mRuby; daf2::AID::3xFLAG(codon optimized)	eft3p::TIR1(F79A) ; daf-2::1xAID	relative_to_WT	TRUE	app-1	FALSE
WBGene00000156	Tir1_variant_F79A	-0.0194826041772854		0.931617047468342	eft3p::TIR1[F79A]::mRuby; daf2::AID::3xFLAG(codon optimized)	eft3p::TIR1(F79A) ; daf-2::1xAID	relative_to_WT	TRUE	apr-1	FALSE
WBGene00000157	Tir1_variant_F79A	-0.0983888964472532		0.70481647008433	eft3p::TIR1[F79A]::mRuby; daf2::AID::3xFLAG(codon optimized)	eft3p::TIR1(F79A) ; daf-2::1xAID	relative_to_WT	TRUE	aps-2	FALSE
WBGene00000158	Tir1_variant_F79A	-0.22474157235194		0.0576454005109873	eft3p::TIR1[F79A]::mRuby; daf2::AID::3xFLAG(codon optimized)	eft3p::TIR1(F79A) ; daf-2::1xAID	relative_to_WT	TRUE	apg-1	FALSE
WBGene00000159	Tir1_variant_F79A	-0.116880597654604		0.280766498473081	eft3p::TIR1[F79A]::mRuby; daf2::AID::3xFLAG(codon optimized)	eft3p::TIR1(F79A) ; daf-2::1xAID	relative_to_WT	TRUE	aps-1	FALSE
WBGene00000160	Tir1_variant_F79A	0.255832389033347		0.462148873472847	eft3p::TIR1[F79A]::mRuby; daf2::AID::3xFLAG(codon optimized)	eft3p::TIR1(F79A) ; daf-2::1xAID	relative_to_WT	TRUE	apb-1	FALSE
WBGene00000161	Tir1_variant_F79A	0.288532305946247		0.553728145774162	eft3p::TIR1[F79A]::mRuby; daf2::AID::3xFLAG(codon optimized)	eft3p::TIR1(F79A) ; daf-2::1xAID	relative_to_WT	TRUE	apa-2	FALSE
WBGene00000162	Tir1_variant_F79A	-0.36304535701976		0.0649260843409713	eft3p::TIR1[F79A]::mRuby; daf2::AID::3xFLAG(codon optimized)	eft3p::TIR1(F79A) ; daf-2::1xAID	relative_to_WT	TRUE	apd-3	FALSE
WBGene00000163	Tir1_variant_F79A	-0.146784087561654		0.00246658271765053	eft3p::TIR1[F79A]::mRuby; daf2::AID::3xFLAG(codon optimized)	eft3p::TIR1(F79A) ; daf-2::1xAID	relative_to_WT	TRUE	apb-3	FALSE
WBGene00000164	Tir1_variant_F79A	-0.0259633572073783		0.765641552527412	eft3p::TIR1[F79A]::mRuby; daf2::AID::3xFLAG(codon optimized)	eft3p::TIR1(F79A) ; daf-2::1xAID	relative_to_WT	TRUE	apm-3	FALSE
WBGene00000165	Tir1_variant_F79A	-0.101107202081052		0.2697798730454	eft3p::TIR1[F79A]::mRuby; daf2::AID::3xFLAG(codon optimized)	eft3p::TIR1(F79A) ; daf-2::1xAID	relative_to_WT	TRUE	aps-3	FALSE
WBGene00000168	Tir1_variant_F79A	-0.205778435451853		0.797928904340449	eft3p::TIR1[F79A]::mRuby; daf2::AID::3xFLAG(codon optimized)	eft3p::TIR1(F79A) ; daf-2::1xAID	relative_to_WT	TRUE	apx-1	FALSE
WBGene00000169	Tir1_variant_F79A	0.309484817684099		0.597827716434627	eft3p::TIR1[F79A]::mRuby; daf2::AID::3xFLAG(codon optimized)	eft3p::TIR1(F79A) ; daf-2::1xAID	relative_to_WT	TRUE	aqp-1	FALSE
WBGene00000170	Tir1_variant_F79A	0.311050132087533		0.00511872638637442	eft3p::TIR1[F79A]::mRuby; daf2::AID::3xFLAG(codon optimized)	eft3p::TIR1(F79A) ; daf-2::1xAID	relative_to_WT	TRUE	aqp-2	FALSE
WBGene00000172	Tir1_variant_F79A	-0.487265385199496		0.488719491256077	eft3p::TIR1[F79A]::mRuby; daf2::AID::3xFLAG(codon optimized)	eft3p::TIR1(F79A) ; daf-2::1xAID	relative_to_WT	TRUE	aqp-4	FALSE
WBGene00000175	Tir1_variant_F79A	-0.733023488514173		2.54998640087252e-06	eft3p::TIR1[F79A]::mRuby; daf2::AID::3xFLAG(codon optimized)	eft3p::TIR1(F79A) ; daf-2::1xAID	relative_to_WT	TRUE	aqp-7	TRUE
WBGene00000176	Tir1_variant_F79A	-0.429012189473935		0.353208916330745	eft3p::TIR1[F79A]::mRuby; daf2::AID::3xFLAG(codon optimized)	eft3p::TIR1(F79A) ; daf-2::1xAID	relative_to_WT	TRUE	aqp-8	FALSE
WBGene00000177	Tir1_variant_F79A	-0.198001809838076		0.14470638301505	eft3p::TIR1[F79A]::mRuby; daf2::AID::3xFLAG(codon optimized)	eft3p::TIR1(F79A) ; daf-2::1xAID	relative_to_WT	TRUE	aqp-9	FALSE
WBGene00000178	Tir1_variant_F79A	0.00723128717399499		0.502137486222064	eft3p::TIR1[F79A]::mRuby; daf2::AID::3xFLAG(codon optimized)	eft3p::TIR1(F79A) ; daf-2::1xAID	relative_to_WT	TRUE	aqp-10	FALSE
WBGene00000179	Tir1_variant_F79A	-0.584910616164162		0.0155842183883807	eft3p::TIR1[F79A]::mRuby; daf2::AID::3xFLAG(codon optimized)	eft3p::TIR1(F79A) ; daf-2::1xAID	relative_to_WT	TRUE	aqp-11	FALSE
WBGene00000180	Tir1_variant_F79A	0.0740262955753721		0.95861058384765	eft3p::TIR1[F79A]::mRuby; daf2::AID::3xFLAG(codon optimized)	eft3p::TIR1(F79A) ; daf-2::1xAID	relative_to_WT	TRUE	arc-1	FALSE
WBGene00000181	Tir1_variant_F79A	-0.0453284295608896		0.863362265726597	eft3p::TIR1[F79A]::mRuby; daf2::AID::3xFLAG(codon optimized)	eft3p::TIR1(F79A) ; daf-2::1xAID	relative_to_WT	TRUE	ard-1	FALSE
WBGene00000182	Tir1_variant_F79A	0.00209582071625575		0.0131818884310964	eft3p::TIR1[F79A]::mRuby; daf2::AID::3xFLAG(codon optimized)	eft3p::TIR1(F79A) ; daf-2::1xAID	relative_to_WT	TRUE	arf-1.2	FALSE
WBGene00000183	Tir1_variant_F79A	0.166758190055907		0.0666094500272534	eft3p::TIR1[F79A]::mRuby; daf2::AID::3xFLAG(codon optimized)	eft3p::TIR1(F79A) ; daf-2::1xAID	relative_to_WT	TRUE	arf-3	FALSE
WBGene00000184	Tir1_variant_F79A	-0.437569929112819		0.516417535756531	eft3p::TIR1[F79A]::mRuby; daf2::AID::3xFLAG(codon optimized)	eft3p::TIR1(F79A) ; daf-2::1xAID	relative_to_WT	TRUE	arf-6	FALSE
WBGene00000186	Tir1_variant_F79A	-0.0936805909758354		0.125488633375193	eft3p::TIR1[F79A]::mRuby; daf2::AID::3xFLAG(codon optimized)	eft3p::TIR1(F79A) ; daf-2::1xAID	relative_to_WT	TRUE	ark-1	FALSE
WBGene00000187	Tir1_variant_F79A	0.153792876023767		0.518051603747872	eft3p::TIR1[F79A]::mRuby; daf2::AID::3xFLAG(codon optimized)	eft3p::TIR1(F79A) ; daf-2::1xAID	relative_to_WT	TRUE	arl-1	FALSE
WBGene00000189	Tir1_variant_F79A	-0.230520304935402		0.0692220930677603	eft3p::TIR1[F79A]::mRuby; daf2::AID::3xFLAG(codon optimized)	eft3p::TIR1(F79A) ; daf-2::1xAID	relative_to_WT	TRUE	arl-5	FALSE
WBGene00000190	Tir1_variant_F79A	1.88660933601827		0.193597809535809	eft3p::TIR1[F79A]::mRuby; daf2::AID::3xFLAG(codon optimized)	eft3p::TIR1(F79A) ; daf-2::1xAID	relative_to_WT	TRUE	arf-1.1	FALSE
WBGene00000191	Tir1_variant_F79A	-0.0455124288343451		0.179570785929662	eft3p::TIR1[F79A]::mRuby; daf2::AID::3xFLAG(codon optimized)	eft3p::TIR1(F79A) ; daf-2::1xAID	relative_to_WT	TRUE	arl-7	FALSE
WBGene00000192	Tir1_variant_F79A	-0.144190227601907		0.624521465005866	eft3p::TIR1[F79A]::mRuby; daf2::AID::3xFLAG(codon optimized)	eft3p::TIR1(F79A) ; daf-2::1xAID	relative_to_WT	TRUE	arl-8	FALSE
WBGene00000195	Tir1_variant_F79A	0.125875370379543		0.00613713476004434	eft3p::TIR1[F79A]::mRuby; daf2::AID::3xFLAG(codon optimized)	eft3p::TIR1(F79A) ; daf-2::1xAID	relative_to_WT	TRUE	arr-1	FALSE
WBGene00000196	Tir1_variant_F79A	0.0808842025136798		0.381472192407049	eft3p::TIR1[F79A]::mRuby; daf2::AID::3xFLAG(codon optimized)	eft3p::TIR1(F79A) ; daf-2::1xAID	relative_to_WT	TRUE	aars-1	FALSE
WBGene00000197	Tir1_variant_F79A	0.197874276559818		0.551037445195368	eft3p::TIR1[F79A]::mRuby; daf2::AID::3xFLAG(codon optimized)	eft3p::TIR1(F79A) ; daf-2::1xAID	relative_to_WT	TRUE	aars-2	FALSE
WBGene00000198	Tir1_variant_F79A	0.214682489138114		0.523403378213518	eft3p::TIR1[F79A]::mRuby; daf2::AID::3xFLAG(codon optimized)	eft3p::TIR1(F79A) ; daf-2::1xAID	relative_to_WT	TRUE	art-1	FALSE
WBGene00000199	Tir1_variant_F79A	0.0226707828624824		0.941942794906538	eft3p::TIR1[F79A]::mRuby; daf2::AID::3xFLAG(codon optimized)	eft3p::TIR1(F79A) ; daf-2::1xAID	relative_to_WT	TRUE	arx-1	FALSE
WBGene00000200	Tir1_variant_F79A	0.140393756138474		0.746705647228095	eft3p::TIR1[F79A]::mRuby; daf2::AID::3xFLAG(codon optimized)	eft3p::TIR1(F79A) ; daf-2::1xAID	relative_to_WT	TRUE	arx-2	FALSE
WBGene00000201	Tir1_variant_F79A	-0.0155334275065754		0.601525202367779	eft3p::TIR1[F79A]::mRuby; daf2::AID::3xFLAG(codon optimized)	eft3p::TIR1(F79A) ; daf-2::1xAID	relative_to_WT	TRUE	arx-3	FALSE
WBGene00000202	Tir1_variant_F79A	-0.276582207176663		0.751080094689795	eft3p::TIR1[F79A]::mRuby; daf2::AID::3xFLAG(codon optimized)	eft3p::TIR1(F79A) ; daf-2::1xAID	relative_to_WT	TRUE	exos-4.2	FALSE
WBGene00000203	Tir1_variant_F79A	0.275664687808625		0.750629481750755	eft3p::TIR1[F79A]::mRuby; daf2::AID::3xFLAG(codon optimized)	eft3p::TIR1(F79A) ; daf-2::1xAID	relative_to_WT	TRUE	arx-5	FALSE
WBGene00000204	Tir1_variant_F79A	-0.24162305927943		0.398467819316031	eft3p::TIR1[F79A]::mRuby; daf2::AID::3xFLAG(codon optimized)	eft3p::TIR1(F79A) ; daf-2::1xAID	relative_to_WT	TRUE	arx-6	FALSE
WBGene00000205	Tir1_variant_F79A	-0.181068356812702		0.254198216187804	eft3p::TIR1[F79A]::mRuby; daf2::AID::3xFLAG(codon optimized)	eft3p::TIR1(F79A) ; daf-2::1xAID	relative_to_WT	TRUE	arx-7	FALSE
WBGene00000206	Tir1_variant_F79A	0.426527944124911		0.404943482120037	eft3p::TIR1[F79A]::mRuby; daf2::AID::3xFLAG(codon optimized)	eft3p::TIR1(F79A) ; daf-2::1xAID	relative_to_WT	TRUE	asb-1	FALSE
WBGene00000207	Tir1_variant_F79A	0.106165297098361		0.360025109869775	eft3p::TIR1[F79A]::mRuby; daf2::AID::3xFLAG(codon optimized)	eft3p::TIR1(F79A) ; daf-2::1xAID	relative_to_WT	TRUE	asb-2	FALSE
WBGene00000208	Tir1_variant_F79A	0.058292658319221		0.819082005387651	eft3p::TIR1[F79A]::mRuby; daf2::AID::3xFLAG(codon optimized)	eft3p::TIR1(F79A) ; daf-2::1xAID	relative_to_WT	TRUE	trip-4	FALSE
WBGene00000209	Tir1_variant_F79A	0.0984946766877146		0.799587636349032	eft3p::TIR1[F79A]::mRuby; daf2::AID::3xFLAG(codon optimized)	eft3p::TIR1(F79A) ; daf-2::1xAID	relative_to_WT	TRUE	asg-1	FALSE
WBGene00000210	Tir1_variant_F79A	-0.219592005504853		0.143502726912713	eft3p::TIR1[F79A]::mRuby; daf2::AID::3xFLAG(codon optimized)	eft3p::TIR1(F79A) ; daf-2::1xAID	relative_to_WT	TRUE	asg-2	FALSE
WBGene00000211	Tir1_variant_F79A	-0.296166435763634		0.658117644196342	eft3p::TIR1[F79A]::mRuby; daf2::AID::3xFLAG(codon optimized)	eft3p::TIR1(F79A) ; daf-2::1xAID	relative_to_WT	TRUE	asm-1	FALSE
WBGene00000212	Tir1_variant_F79A	-0.21886974264437		0.688183492002199	eft3p::TIR1[F79A]::mRuby; daf2::AID::3xFLAG(codon optimized)	eft3p::TIR1(F79A) ; daf-2::1xAID	relative_to_WT	TRUE	asm-2	FALSE
WBGene00000213	Tir1_variant_F79A	-1.68283970259238		0.0392284420163543	eft3p::TIR1[F79A]::mRuby; daf2::AID::3xFLAG(codon optimized)	eft3p::TIR1(F79A) ; daf-2::1xAID	relative_to_WT	TRUE	asm-3	FALSE
WBGene00000214	Tir1_variant_F79A	0.0594601949497409		0.791667834900123	eft3p::TIR1[F79A]::mRuby; daf2::AID::3xFLAG(codon optimized)	eft3p::TIR1(F79A) ; daf-2::1xAID	relative_to_WT	TRUE	asp-1	FALSE
WBGene00000215	Tir1_variant_F79A	-0.0939281936069306		0.0196355582868145	eft3p::TIR1[F79A]::mRuby; daf2::AID::3xFLAG(codon optimized)	eft3p::TIR1(F79A) ; daf-2::1xAID	relative_to_WT	TRUE	asp-2	FALSE
WBGene00000216	Tir1_variant_F79A	0.584972992748436		8.47706570539394e-05	eft3p::TIR1[F79A]::mRuby; daf2::AID::3xFLAG(codon optimized)	eft3p::TIR1(F79A) ; daf-2::1xAID	relative_to_WT	TRUE	asp-3	TRUE
WBGene00000217	Tir1_variant_F79A	0.467866021788023		3.99063069457523e-05	eft3p::TIR1[F79A]::mRuby; daf2::AID::3xFLAG(codon optimized)	eft3p::TIR1(F79A) ; daf-2::1xAID	relative_to_WT	TRUE	asp-4	FALSE
WBGene00000218	Tir1_variant_F79A	-0.0753201376220383		0.313798847127681	eft3p::TIR1[F79A]::mRuby; daf2::AID::3xFLAG(codon optimized)	eft3p::TIR1(F79A) ; daf-2::1xAID	relative_to_WT	TRUE	asp-5	FALSE
WBGene00000219	Tir1_variant_F79A	0.624508790000289		0.000688188815073975	eft3p::TIR1[F79A]::mRuby; daf2::AID::3xFLAG(codon optimized)	eft3p::TIR1(F79A) ; daf-2::1xAID	relative_to_WT	TRUE	asp-6	FALSE
WBGene00000221	Tir1_variant_F79A	0.0119100616014986		0.554598992613574	eft3p::TIR1[F79A]::mRuby; daf2::AID::3xFLAG(codon optimized)	eft3p::TIR1(F79A) ; daf-2::1xAID	relative_to_WT	TRUE	atf-5	FALSE
WBGene00000222	Tir1_variant_F79A	-0.425429069744173		0.299658206152181	eft3p::TIR1[F79A]::mRuby; daf2::AID::3xFLAG(codon optimized)	eft3p::TIR1(F79A) ; daf-2::1xAID	relative_to_WT	TRUE	atf-6	FALSE
WBGene00000223	Tir1_variant_F79A	0.141129344334767		0.355826210186437	eft3p::TIR1[F79A]::mRuby; daf2::AID::3xFLAG(codon optimized)	eft3p::TIR1(F79A) ; daf-2::1xAID	relative_to_WT	TRUE	atf-7	FALSE
WBGene00000224	Tir1_variant_F79A	0.286030601504654		0.819436387872706	eft3p::TIR1[F79A]::mRuby; daf2::AID::3xFLAG(codon optimized)	eft3p::TIR1(F79A) ; daf-2::1xAID	relative_to_WT	TRUE	atgp-1	FALSE
WBGene00000225	Tir1_variant_F79A	-0.285726683429921		0.42431479678479	eft3p::TIR1[F79A]::mRuby; daf2::AID::3xFLAG(codon optimized)	eft3p::TIR1(F79A) ; daf-2::1xAID	relative_to_WT	TRUE	atgp-2	FALSE
WBGene00000226	Tir1_variant_F79A	-0.263494375992946		0.0452717056468058	eft3p::TIR1[F79A]::mRuby; daf2::AID::3xFLAG(codon optimized)	eft3p::TIR1(F79A) ; daf-2::1xAID	relative_to_WT	TRUE	atl-1	FALSE
WBGene00000227	Tir1_variant_F79A	0.168191220717482		0.0556425705692765	eft3p::TIR1[F79A]::mRuby; daf2::AID::3xFLAG(codon optimized)	eft3p::TIR1(F79A) ; daf-2::1xAID	relative_to_WT	TRUE	atm-1	FALSE
WBGene00000228	Tir1_variant_F79A	0.391532351309449		0.0841633542396447	eft3p::TIR1[F79A]::mRuby; daf2::AID::3xFLAG(codon optimized)	eft3p::TIR1(F79A) ; daf-2::1xAID	relative_to_WT	TRUE	atn-1	FALSE
WBGene00000229	Tir1_variant_F79A	0.295332259917888		0.03806084077083	eft3p::TIR1[F79A]::mRuby; daf2::AID::3xFLAG(codon optimized)	eft3p::TIR1(F79A) ; daf-2::1xAID	relative_to_WT	TRUE	atp-2	FALSE
WBGene00000230	Tir1_variant_F79A	0.284757495331926		0.0145603038843067	eft3p::TIR1[F79A]::mRuby; daf2::AID::3xFLAG(codon optimized)	eft3p::TIR1(F79A) ; daf-2::1xAID	relative_to_WT	TRUE	atp-3	FALSE
WBGene00000231	Tir1_variant_F79A	0.188331252285206		0.17595578153776	eft3p::TIR1[F79A]::mRuby; daf2::AID::3xFLAG(codon optimized)	eft3p::TIR1(F79A) ; daf-2::1xAID	relative_to_WT	TRUE	atx-2	FALSE
WBGene00000232	Tir1_variant_F79A	0.0351271404903526		0.840625762035971	eft3p::TIR1[F79A]::mRuby; daf2::AID::3xFLAG(codon optimized)	eft3p::TIR1(F79A) ; daf-2::1xAID	relative_to_WT	TRUE	avr-14	FALSE
WBGene00000233	Tir1_variant_F79A	-0.480639293649952		0.537911581725416	eft3p::TIR1[F79A]::mRuby; daf2::AID::3xFLAG(codon optimized)	eft3p::TIR1(F79A) ; daf-2::1xAID	relative_to_WT	TRUE	avr-15	FALSE
WBGene00000235	Tir1_variant_F79A	0.00707798939154958		2.00261428663876e-05	eft3p::TIR1[F79A]::mRuby; daf2::AID::3xFLAG(codon optimized)	eft3p::TIR1(F79A) ; daf-2::1xAID	relative_to_WT	TRUE	baf-1	FALSE
WBGene00000236	Tir1_variant_F79A	0.0618696267045355		0.623301936531593	eft3p::TIR1[F79A]::mRuby; daf2::AID::3xFLAG(codon optimized)	eft3p::TIR1(F79A) ; daf-2::1xAID	relative_to_WT	TRUE	bag-1	FALSE
WBGene00000237	Tir1_variant_F79A	-0.247603439039127		0.667722863340802	eft3p::TIR1[F79A]::mRuby; daf2::AID::3xFLAG(codon optimized)	eft3p::TIR1(F79A) ; daf-2::1xAID	relative_to_WT	TRUE	bam-2	FALSE
WBGene00000238	Tir1_variant_F79A	0.218358263393628		0.371100119353005	eft3p::TIR1[F79A]::mRuby; daf2::AID::3xFLAG(codon optimized)	eft3p::TIR1(F79A) ; daf-2::1xAID	relative_to_WT	TRUE	bar-1	FALSE
WBGene00000239	Tir1_variant_F79A	-0.0285240000802599		0.275665120903612	eft3p::TIR1[F79A]::mRuby; daf2::AID::3xFLAG(codon optimized)	eft3p::TIR1(F79A) ; daf-2::1xAID	relative_to_WT	TRUE	bas-1	FALSE
WBGene00000240	Tir1_variant_F79A	-0.189979931419573		0.685063891457877	eft3p::TIR1[F79A]::mRuby; daf2::AID::3xFLAG(codon optimized)	eft3p::TIR1(F79A) ; daf-2::1xAID	relative_to_WT	TRUE	pah-1	FALSE
WBGene00000245	Tir1_variant_F79A	-0.673779122135645		0.12526428055601	eft3p::TIR1[F79A]::mRuby; daf2::AID::3xFLAG(codon optimized)	eft3p::TIR1(F79A) ; daf-2::1xAID	relative_to_WT	TRUE	bca-1	FALSE
WBGene00000246	Tir1_variant_F79A	-1.65098424341654		0.0550834879508658	eft3p::TIR1[F79A]::mRuby; daf2::AID::3xFLAG(codon optimized)	eft3p::TIR1(F79A) ; daf-2::1xAID	relative_to_WT	TRUE	bcc-1	FALSE
WBGene00000247	Tir1_variant_F79A	0.0253909368033355		0.890033246708936	eft3p::TIR1[F79A]::mRuby; daf2::AID::3xFLAG(codon optimized)	eft3p::TIR1(F79A) ; daf-2::1xAID	relative_to_WT	TRUE	bec-1	FALSE
WBGene00000248	Tir1_variant_F79A	-0.488279661425506		0.505362400745218	eft3p::TIR1[F79A]::mRuby; daf2::AID::3xFLAG(codon optimized)	eft3p::TIR1(F79A) ; daf-2::1xAID	relative_to_WT	TRUE	ben-1	FALSE
WBGene00000249	Tir1_variant_F79A	-0.204904931246544		0.567518704125144	eft3p::TIR1[F79A]::mRuby; daf2::AID::3xFLAG(codon optimized)	eft3p::TIR1(F79A) ; daf-2::1xAID	relative_to_WT	TRUE	bir-1	FALSE
WBGene00000250	Tir1_variant_F79A	0.397849595890377		0.0798656745648128	eft3p::TIR1[F79A]::mRuby; daf2::AID::3xFLAG(codon optimized)	eft3p::TIR1(F79A) ; daf-2::1xAID	relative_to_WT	TRUE	bir-2	FALSE
WBGene00000251	Tir1_variant_F79A	0.0302633956116571		0.199111382561665	eft3p::TIR1[F79A]::mRuby; daf2::AID::3xFLAG(codon optimized)	eft3p::TIR1(F79A) ; daf-2::1xAID	relative_to_WT	TRUE	bli-1	FALSE
WBGene00000253	Tir1_variant_F79A	-0.414208977854359		0.80729666178473	eft3p::TIR1[F79A]::mRuby; daf2::AID::3xFLAG(codon optimized)	eft3p::TIR1(F79A) ; daf-2::1xAID	relative_to_WT	TRUE	bli-3	FALSE
WBGene00000254	Tir1_variant_F79A	-0.094127814534782		0.580556923646955	eft3p::TIR1[F79A]::mRuby; daf2::AID::3xFLAG(codon optimized)	eft3p::TIR1(F79A) ; daf-2::1xAID	relative_to_WT	TRUE	bli-4	FALSE
WBGene00000256	Tir1_variant_F79A	0.069450173170748		0.422709059272292	eft3p::TIR1[F79A]::mRuby; daf2::AID::3xFLAG(codon optimized)	eft3p::TIR1(F79A) ; daf-2::1xAID	relative_to_WT	TRUE	bli-6	FALSE
WBGene00000257	Tir1_variant_F79A	-0.141496530937659		0.672064372655728	eft3p::TIR1[F79A]::mRuby; daf2::AID::3xFLAG(codon optimized)	eft3p::TIR1(F79A) ; daf-2::1xAID	relative_to_WT	TRUE	bmk-1	FALSE
WBGene00000259	Tir1_variant_F79A	0.865534101060755		0.295025520187004	eft3p::TIR1[F79A]::mRuby; daf2::AID::3xFLAG(codon optimized)	eft3p::TIR1(F79A) ; daf-2::1xAID	relative_to_WT	TRUE	bpl-1	FALSE
WBGene00000262	Tir1_variant_F79A	0.131105875199428		0.872876475348082	eft3p::TIR1[F79A]::mRuby; daf2::AID::3xFLAG(codon optimized)	eft3p::TIR1(F79A) ; daf-2::1xAID	relative_to_WT	TRUE	bra-1	FALSE
WBGene00000263	Tir1_variant_F79A	-0.138683665898195		0.564394088291855	eft3p::TIR1[F79A]::mRuby; daf2::AID::3xFLAG(codon optimized)	eft3p::TIR1(F79A) ; daf-2::1xAID	relative_to_WT	TRUE	F23H11.5	FALSE
WBGene00000264	Tir1_variant_F79A	0.0540869527918612		0.123135988795	eft3p::TIR1[F79A]::mRuby; daf2::AID::3xFLAG(codon optimized)	eft3p::TIR1(F79A) ; daf-2::1xAID	relative_to_WT	TRUE	brc-1	FALSE
WBGene00000265	Tir1_variant_F79A	0.0739888110299396		0.19353387375979	eft3p::TIR1[F79A]::mRuby; daf2::AID::3xFLAG(codon optimized)	eft3p::TIR1(F79A) ; daf-2::1xAID	relative_to_WT	TRUE	brd-1	FALSE
WBGene00000266	Tir1_variant_F79A	0.182348186801126		0.65334137635739	eft3p::TIR1[F79A]::mRuby; daf2::AID::3xFLAG(codon optimized)	eft3p::TIR1(F79A) ; daf-2::1xAID	relative_to_WT	TRUE	bre-1	FALSE
WBGene00000268	Tir1_variant_F79A	0.190202204547897		0.457618516252115	eft3p::TIR1[F79A]::mRuby; daf2::AID::3xFLAG(codon optimized)	eft3p::TIR1(F79A) ; daf-2::1xAID	relative_to_WT	TRUE	bre-3	FALSE
WBGene00000269	Tir1_variant_F79A	-0.305051171366638		0.714165224226531	eft3p::TIR1[F79A]::mRuby; daf2::AID::3xFLAG(codon optimized)	eft3p::TIR1(F79A) ; daf-2::1xAID	relative_to_WT	TRUE	bre-4	FALSE
WBGene00000270	Tir1_variant_F79A	-0.323753803081324		0.245337881682162	eft3p::TIR1[F79A]::mRuby; daf2::AID::3xFLAG(codon optimized)	eft3p::TIR1(F79A) ; daf-2::1xAID	relative_to_WT	TRUE	bre-5	FALSE
WBGene00000271	Tir1_variant_F79A	-0.0474611217000729		0.638713893347426	eft3p::TIR1[F79A]::mRuby; daf2::AID::3xFLAG(codon optimized)	eft3p::TIR1(F79A) ; daf-2::1xAID	relative_to_WT	TRUE	brf-1	FALSE
WBGene00000273	Tir1_variant_F79A	0.468274978940606		0.153131636812389	eft3p::TIR1[F79A]::mRuby; daf2::AID::3xFLAG(codon optimized)	eft3p::TIR1(F79A) ; daf-2::1xAID	relative_to_WT	TRUE	brp-1	FALSE
WBGene00000274	Tir1_variant_F79A	0.139558463797909		0.503178452023185	eft3p::TIR1[F79A]::mRuby; daf2::AID::3xFLAG(codon optimized)	eft3p::TIR1(F79A) ; daf-2::1xAID	relative_to_WT	TRUE	btf-1	FALSE
WBGene00000275	Tir1_variant_F79A	0.130474902761182		0.0379277605129029	eft3p::TIR1[F79A]::mRuby; daf2::AID::3xFLAG(codon optimized)	eft3p::TIR1(F79A) ; daf-2::1xAID	relative_to_WT	TRUE	bub-1	FALSE
WBGene00000276	Tir1_variant_F79A	0.255802139544556		0.123460069367951	eft3p::TIR1[F79A]::mRuby; daf2::AID::3xFLAG(codon optimized)	eft3p::TIR1(F79A) ; daf-2::1xAID	relative_to_WT	TRUE	byn-1	FALSE
WBGene00000277	Tir1_variant_F79A	0.475472383748319		0.566268190287761	eft3p::TIR1[F79A]::mRuby; daf2::AID::3xFLAG(codon optimized)	eft3p::TIR1(F79A) ; daf-2::1xAID	relative_to_WT	TRUE	cab-1	FALSE
WBGene00000279	Tir1_variant_F79A	-0.645327939425005		0.209874966202454	eft3p::TIR1[F79A]::mRuby; daf2::AID::3xFLAG(codon optimized)	eft3p::TIR1(F79A) ; daf-2::1xAID	relative_to_WT	TRUE	cah-1	FALSE
WBGene00000281	Tir1_variant_F79A	0.0554716120471151		0.00801385441146017	eft3p::TIR1[F79A]::mRuby; daf2::AID::3xFLAG(codon optimized)	eft3p::TIR1(F79A) ; daf-2::1xAID	relative_to_WT	TRUE	cah-3	FALSE
WBGene00000282	Tir1_variant_F79A	0.0220877937094428		0.120591819755276	eft3p::TIR1[F79A]::mRuby; daf2::AID::3xFLAG(codon optimized)	eft3p::TIR1(F79A) ; daf-2::1xAID	relative_to_WT	TRUE	cah-4	FALSE
WBGene00000283	Tir1_variant_F79A	-0.738301230796102		0.0255622459562093	eft3p::TIR1[F79A]::mRuby; daf2::AID::3xFLAG(codon optimized)	eft3p::TIR1(F79A) ; daf-2::1xAID	relative_to_WT	TRUE	cah-5	FALSE
WBGene00000284	Tir1_variant_F79A	0.726333171829959		0.358467169094592	eft3p::TIR1[F79A]::mRuby; daf2::AID::3xFLAG(codon optimized)	eft3p::TIR1(F79A) ; daf-2::1xAID	relative_to_WT	TRUE	cah-6	FALSE
WBGene00000285	Tir1_variant_F79A	-0.686872928982936		0.774675707463215	eft3p::TIR1[F79A]::mRuby; daf2::AID::3xFLAG(codon optimized)	eft3p::TIR1(F79A) ; daf-2::1xAID	relative_to_WT	TRUE	cal-1	FALSE
WBGene00000286	Tir1_variant_F79A	0.327086810194677		0.634667811748275	eft3p::TIR1[F79A]::mRuby; daf2::AID::3xFLAG(codon optimized)	eft3p::TIR1(F79A) ; daf-2::1xAID	relative_to_WT	TRUE	cal-2	FALSE
WBGene00000288	Tir1_variant_F79A	-0.0473860398175334		0.583760157086104	eft3p::TIR1[F79A]::mRuby; daf2::AID::3xFLAG(codon optimized)	eft3p::TIR1(F79A) ; daf-2::1xAID	relative_to_WT	TRUE	cal-4	FALSE
WBGene00000289	Tir1_variant_F79A	0.331180687223114		0.11252770660418	eft3p::TIR1[F79A]::mRuby; daf2::AID::3xFLAG(codon optimized)	eft3p::TIR1(F79A) ; daf-2::1xAID	relative_to_WT	TRUE	cam-1	FALSE
WBGene00000292	Tir1_variant_F79A	-0.00335195467513624		0.683209923656525	eft3p::TIR1[F79A]::mRuby; daf2::AID::3xFLAG(codon optimized)	eft3p::TIR1(F79A) ; daf-2::1xAID	relative_to_WT	TRUE	cap-1	FALSE
WBGene00000293	Tir1_variant_F79A	0.234070402023019		0.354252684296446	eft3p::TIR1[F79A]::mRuby; daf2::AID::3xFLAG(codon optimized)	eft3p::TIR1(F79A) ; daf-2::1xAID	relative_to_WT	TRUE	cap-2	FALSE
WBGene00000294	Tir1_variant_F79A	0.218506703637949		0.394910788935919	eft3p::TIR1[F79A]::mRuby; daf2::AID::3xFLAG(codon optimized)	eft3p::TIR1(F79A) ; daf-2::1xAID	relative_to_WT	TRUE	cas-1	FALSE
WBGene00000298	Tir1_variant_F79A	-0.124108024755442		0.0798780045035899	eft3p::TIR1[F79A]::mRuby; daf2::AID::3xFLAG(codon optimized)	eft3p::TIR1(F79A) ; daf-2::1xAID	relative_to_WT	TRUE	cat-4	FALSE
WBGene00000301	Tir1_variant_F79A	-0.00310881929461582		0.00100777956949593	eft3p::TIR1[F79A]::mRuby; daf2::AID::3xFLAG(codon optimized)	eft3p::TIR1(F79A) ; daf-2::1xAID	relative_to_WT	TRUE	cav-1	FALSE
WBGene00000366	Tir1_variant_F79A	-0.0458424787625772		0.84685509857407	eft3p::TIR1[F79A]::mRuby; daf2::AID::3xFLAG(codon optimized)	eft3p::TIR1(F79A) ; daf-2::1xAID	relative_to_WT	TRUE	cbp-1	FALSE
WBGene00000367	Tir1_variant_F79A	-0.70806615827499		0.573694421817888	eft3p::TIR1[F79A]::mRuby; daf2::AID::3xFLAG(codon optimized)	eft3p::TIR1(F79A) ; daf-2::1xAID	relative_to_WT	TRUE	cca-1	FALSE
WBGene00000368	Tir1_variant_F79A	0.606285344775524		0.501963163801492	eft3p::TIR1[F79A]::mRuby; daf2::AID::3xFLAG(codon optimized)	eft3p::TIR1(F79A) ; daf-2::1xAID	relative_to_WT	TRUE	ccb-1	FALSE
WBGene00000369	Tir1_variant_F79A	0.380230627760828		0.451479280511816	eft3p::TIR1[F79A]::mRuby; daf2::AID::3xFLAG(codon optimized)	eft3p::TIR1(F79A) ; daf-2::1xAID	relative_to_WT	TRUE	ccf-1	FALSE
WBGene00000370	Tir1_variant_F79A	-0.235583734867537		0.520385732240737	eft3p::TIR1[F79A]::mRuby; daf2::AID::3xFLAG(codon optimized)	eft3p::TIR1(F79A) ; daf-2::1xAID	relative_to_WT	TRUE	ccg-1	FALSE
WBGene00000371	Tir1_variant_F79A	-0.085133127142595		0.16920931344726	eft3p::TIR1[F79A]::mRuby; daf2::AID::3xFLAG(codon optimized)	eft3p::TIR1(F79A) ; daf-2::1xAID	relative_to_WT	TRUE	cox-5B	FALSE
WBGene00000373	Tir1_variant_F79A	-0.791329138109064		2.29074498352221e-05	eft3p::TIR1[F79A]::mRuby; daf2::AID::3xFLAG(codon optimized)	eft3p::TIR1(F79A) ; daf-2::1xAID	relative_to_WT	TRUE	cyp-14A5	TRUE
WBGene00000374	Tir1_variant_F79A	0.357919044482366		0.191628164722002	eft3p::TIR1[F79A]::mRuby; daf2::AID::3xFLAG(codon optimized)	eft3p::TIR1(F79A) ; daf-2::1xAID	relative_to_WT	TRUE	cyp-31A1	FALSE
WBGene00000375	Tir1_variant_F79A	-0.124246194462663		0.430130178086046	eft3p::TIR1[F79A]::mRuby; daf2::AID::3xFLAG(codon optimized)	eft3p::TIR1(F79A) ; daf-2::1xAID	relative_to_WT	TRUE	cyp-44A1	FALSE
WBGene00000376	Tir1_variant_F79A	0.169798908744799		0.173429829156312	eft3p::TIR1[F79A]::mRuby; daf2::AID::3xFLAG(codon optimized)	eft3p::TIR1(F79A) ; daf-2::1xAID	relative_to_WT	TRUE	ccr-4	FALSE
WBGene00000377	Tir1_variant_F79A	0.0642743326002581		0.596989261122347	eft3p::TIR1[F79A]::mRuby; daf2::AID::3xFLAG(codon optimized)	eft3p::TIR1(F79A) ; daf-2::1xAID	relative_to_WT	TRUE	cct-1	FALSE
WBGene00000378	Tir1_variant_F79A	0.272722290253839		0.250952808437651	eft3p::TIR1[F79A]::mRuby; daf2::AID::3xFLAG(codon optimized)	eft3p::TIR1(F79A) ; daf-2::1xAID	relative_to_WT	TRUE	cct-2	FALSE
WBGene00000379	Tir1_variant_F79A	0.413064177197398		0.182975001449448	eft3p::TIR1[F79A]::mRuby; daf2::AID::3xFLAG(codon optimized)	eft3p::TIR1(F79A) ; daf-2::1xAID	relative_to_WT	TRUE	cct-4	FALSE
WBGene00000380	Tir1_variant_F79A	0.305094413299361		0.0213208832938544	eft3p::TIR1[F79A]::mRuby; daf2::AID::3xFLAG(codon optimized)	eft3p::TIR1(F79A) ; daf-2::1xAID	relative_to_WT	TRUE	cct-5	FALSE
WBGene00000381	Tir1_variant_F79A	0.208181835488954		0.0348996053389405	eft3p::TIR1[F79A]::mRuby; daf2::AID::3xFLAG(codon optimized)	eft3p::TIR1(F79A) ; daf-2::1xAID	relative_to_WT	TRUE	cct-6	FALSE
WBGene00000382	Tir1_variant_F79A	-0.0238916867165149		0.159655995693781	eft3p::TIR1[F79A]::mRuby; daf2::AID::3xFLAG(codon optimized)	eft3p::TIR1(F79A) ; daf-2::1xAID	relative_to_WT	TRUE	cdc-6	FALSE
WBGene00000383	Tir1_variant_F79A	0.0105048199952296		0.411748256751957	eft3p::TIR1[F79A]::mRuby; daf2::AID::3xFLAG(codon optimized)	eft3p::TIR1(F79A) ; daf-2::1xAID	relative_to_WT	TRUE	cdc-14	FALSE
WBGene00000386	Tir1_variant_F79A	-0.215209822673109		0.63540827675673	eft3p::TIR1[F79A]::mRuby; daf2::AID::3xFLAG(codon optimized)	eft3p::TIR1(F79A) ; daf-2::1xAID	relative_to_WT	TRUE	cdc-25.1	FALSE
WBGene00000387	Tir1_variant_F79A	0.154272060398752		0.11252770660418	eft3p::TIR1[F79A]::mRuby; daf2::AID::3xFLAG(codon optimized)	eft3p::TIR1(F79A) ; daf-2::1xAID	relative_to_WT	TRUE	cdc-25.2	FALSE
WBGene00000388	Tir1_variant_F79A	-0.15435939428761		0.870927692640213	eft3p::TIR1[F79A]::mRuby; daf2::AID::3xFLAG(codon optimized)	eft3p::TIR1(F79A) ; daf-2::1xAID	relative_to_WT	TRUE	cdc-25.3	FALSE
WBGene00000390	Tir1_variant_F79A	0.191465302306002		0.707233771157341	eft3p::TIR1[F79A]::mRuby; daf2::AID::3xFLAG(codon optimized)	eft3p::TIR1(F79A) ; daf-2::1xAID	relative_to_WT	TRUE	cdc-42	FALSE
WBGene00000392	Tir1_variant_F79A	0.466727152997		0.271545361411734	eft3p::TIR1[F79A]::mRuby; daf2::AID::3xFLAG(codon optimized)	eft3p::TIR1(F79A) ; daf-2::1xAID	relative_to_WT	TRUE	cdd-2	FALSE
WBGene00000393	Tir1_variant_F79A	-0.310145745846719		0.790289200370058	eft3p::TIR1[F79A]::mRuby; daf2::AID::3xFLAG(codon optimized)	eft3p::TIR1(F79A) ; daf-2::1xAID	relative_to_WT	TRUE	cdf-1	FALSE
WBGene00000395	Tir1_variant_F79A	-0.679154696409594		0.525886831114353	eft3p::TIR1[F79A]::mRuby; daf2::AID::3xFLAG(codon optimized)	eft3p::TIR1(F79A) ; daf-2::1xAID	relative_to_WT	TRUE	cdh-3	FALSE
WBGene00000396	Tir1_variant_F79A	-0.0301128269820286		0.257523589282151	eft3p::TIR1[F79A]::mRuby; daf2::AID::3xFLAG(codon optimized)	eft3p::TIR1(F79A) ; daf-2::1xAID	relative_to_WT	TRUE	cdh-4	FALSE
WBGene00000397	Tir1_variant_F79A	-0.0807816645223566		0.10075206420976	eft3p::TIR1[F79A]::mRuby; daf2::AID::3xFLAG(codon optimized)	eft3p::TIR1(F79A) ; daf-2::1xAID	relative_to_WT	TRUE	cdh-5	FALSE
WBGene00000399	Tir1_variant_F79A	-0.118796109218978		0.439951450055302	eft3p::TIR1[F79A]::mRuby; daf2::AID::3xFLAG(codon optimized)	eft3p::TIR1(F79A) ; daf-2::1xAID	relative_to_WT	TRUE	cdh-7	FALSE
WBGene00000402	Tir1_variant_F79A	-0.455146116520635		0.439951450055302	eft3p::TIR1[F79A]::mRuby; daf2::AID::3xFLAG(codon optimized)	eft3p::TIR1(F79A) ; daf-2::1xAID	relative_to_WT	TRUE	cdh-10	FALSE
WBGene00000403	Tir1_variant_F79A	0.021747784069762		0.753068229543532	eft3p::TIR1[F79A]::mRuby; daf2::AID::3xFLAG(codon optimized)	eft3p::TIR1(F79A) ; daf-2::1xAID	relative_to_WT	TRUE	casy-1	FALSE
WBGene00000405	Tir1_variant_F79A	0.033323086190948		0.232773325636183	eft3p::TIR1[F79A]::mRuby; daf2::AID::3xFLAG(codon optimized)	eft3p::TIR1(F79A) ; daf-2::1xAID	relative_to_WT	TRUE	cdk-1	FALSE
WBGene00000406	Tir1_variant_F79A	-0.202712285342661		0.145119525157893	eft3p::TIR1[F79A]::mRuby; daf2::AID::3xFLAG(codon optimized)	eft3p::TIR1(F79A) ; daf-2::1xAID	relative_to_WT	TRUE	cdk-4	FALSE
WBGene00000407	Tir1_variant_F79A	-0.024252537483604		0.609636549547326	eft3p::TIR1[F79A]::mRuby; daf2::AID::3xFLAG(codon optimized)	eft3p::TIR1(F79A) ; daf-2::1xAID	relative_to_WT	TRUE	cdk-5	FALSE
WBGene00000408	Tir1_variant_F79A	-0.134698413142067		0.611100308933438	eft3p::TIR1[F79A]::mRuby; daf2::AID::3xFLAG(codon optimized)	eft3p::TIR1(F79A) ; daf-2::1xAID	relative_to_WT	TRUE	cdk-7	FALSE
WBGene00000409	Tir1_variant_F79A	-0.251474199478001		0.106429340921672	eft3p::TIR1[F79A]::mRuby; daf2::AID::3xFLAG(codon optimized)	eft3p::TIR1(F79A) ; daf-2::1xAID	relative_to_WT	TRUE	cdk-8	FALSE
WBGene00000410	Tir1_variant_F79A	0.129112913462032		0.0435206230190094	eft3p::TIR1[F79A]::mRuby; daf2::AID::3xFLAG(codon optimized)	eft3p::TIR1(F79A) ; daf-2::1xAID	relative_to_WT	TRUE	cdk-9	FALSE
WBGene00000411	Tir1_variant_F79A	-0.0206604959461061		0.0133309196466783	eft3p::TIR1[F79A]::mRuby; daf2::AID::3xFLAG(codon optimized)	eft3p::TIR1(F79A) ; daf-2::1xAID	relative_to_WT	TRUE	cdl-1	FALSE
WBGene00000413	Tir1_variant_F79A	0.145245706381805		0.32248975761176	eft3p::TIR1[F79A]::mRuby; daf2::AID::3xFLAG(codon optimized)	eft3p::TIR1(F79A) ; daf-2::1xAID	relative_to_WT	TRUE	cdt-1	FALSE
WBGene00000414	Tir1_variant_F79A	0.0459295191813763		0.764079323684549	eft3p::TIR1[F79A]::mRuby; daf2::AID::3xFLAG(codon optimized)	eft3p::TIR1(F79A) ; daf-2::1xAID	relative_to_WT	TRUE	cec-1	FALSE
WBGene00000415	Tir1_variant_F79A	-0.361381955130272		0.230600447147578	eft3p::TIR1[F79A]::mRuby; daf2::AID::3xFLAG(codon optimized)	eft3p::TIR1(F79A) ; daf-2::1xAID	relative_to_WT	TRUE	ced-1	FALSE
WBGene00000416	Tir1_variant_F79A	-0.209216500147136		0.720956715177676	eft3p::TIR1[F79A]::mRuby; daf2::AID::3xFLAG(codon optimized)	eft3p::TIR1(F79A) ; daf-2::1xAID	relative_to_WT	TRUE	ced-2	FALSE
WBGene00000417	Tir1_variant_F79A	0.170286864595437		0.401795965438247	eft3p::TIR1[F79A]::mRuby; daf2::AID::3xFLAG(codon optimized)	eft3p::TIR1(F79A) ; daf-2::1xAID	relative_to_WT	TRUE	ced-3	FALSE
WBGene00000418	Tir1_variant_F79A	-0.152811616076654		0.116631035127329	eft3p::TIR1[F79A]::mRuby; daf2::AID::3xFLAG(codon optimized)	eft3p::TIR1(F79A) ; daf-2::1xAID	relative_to_WT	TRUE	ced-4	FALSE
WBGene00000419	Tir1_variant_F79A	-0.123868949202149		0.00631634850783307	eft3p::TIR1[F79A]::mRuby; daf2::AID::3xFLAG(codon optimized)	eft3p::TIR1(F79A) ; daf-2::1xAID	relative_to_WT	TRUE	ced-5	FALSE
WBGene00000420	Tir1_variant_F79A	0.0759733940461742		0.820202356655608	eft3p::TIR1[F79A]::mRuby; daf2::AID::3xFLAG(codon optimized)	eft3p::TIR1(F79A) ; daf-2::1xAID	relative_to_WT	TRUE	ced-6	FALSE
WBGene00000421	Tir1_variant_F79A	0.16308196987506		0.204986149620114	eft3p::TIR1[F79A]::mRuby; daf2::AID::3xFLAG(codon optimized)	eft3p::TIR1(F79A) ; daf-2::1xAID	relative_to_WT	TRUE	ced-7	FALSE
WBGene00000422	Tir1_variant_F79A	-0.355838983654371		0.832145423223781	eft3p::TIR1[F79A]::mRuby; daf2::AID::3xFLAG(codon optimized)	eft3p::TIR1(F79A) ; daf-2::1xAID	relative_to_WT	TRUE	ced-8	FALSE
WBGene00000423	Tir1_variant_F79A	0.0131270409513142		0.322427103161708	eft3p::TIR1[F79A]::mRuby; daf2::AID::3xFLAG(codon optimized)	eft3p::TIR1(F79A) ; daf-2::1xAID	relative_to_WT	TRUE	ced-9	FALSE
WBGene00000424	Tir1_variant_F79A	0.079090176588035		0.971348580416102	eft3p::TIR1[F79A]::mRuby; daf2::AID::3xFLAG(codon optimized)	eft3p::TIR1(F79A) ; daf-2::1xAID	relative_to_WT	TRUE	ced-10	FALSE
WBGene00000425	Tir1_variant_F79A	-0.130676063512805		0.929802461293967	eft3p::TIR1[F79A]::mRuby; daf2::AID::3xFLAG(codon optimized)	eft3p::TIR1(F79A) ; daf-2::1xAID	relative_to_WT	TRUE	ced-11	FALSE
WBGene00000426	Tir1_variant_F79A	0.0686224873834004		0.22732685086647	eft3p::TIR1[F79A]::mRuby; daf2::AID::3xFLAG(codon optimized)	eft3p::TIR1(F79A) ; daf-2::1xAID	relative_to_WT	TRUE	ced-12	FALSE
WBGene00000435	Tir1_variant_F79A	-0.334309540594876		0.107008596377613	eft3p::TIR1[F79A]::mRuby; daf2::AID::3xFLAG(codon optimized)	eft3p::TIR1(F79A) ; daf-2::1xAID	relative_to_WT	TRUE	ceh-10	FALSE
WBGene00000437	Tir1_variant_F79A	-0.520735848599488		0.210425414765186	eft3p::TIR1[F79A]::mRuby; daf2::AID::3xFLAG(codon optimized)	eft3p::TIR1(F79A) ; daf-2::1xAID	relative_to_WT	TRUE	ceh-13	FALSE
WBGene00000438	Tir1_variant_F79A	-0.832236573000515		0.687208606049641	eft3p::TIR1[F79A]::mRuby; daf2::AID::3xFLAG(codon optimized)	eft3p::TIR1(F79A) ; daf-2::1xAID	relative_to_WT	TRUE	ceh-14	FALSE
WBGene00000441	Tir1_variant_F79A	-0.471317617952286		0.556214281439949	eft3p::TIR1[F79A]::mRuby; daf2::AID::3xFLAG(codon optimized)	eft3p::TIR1(F79A) ; daf-2::1xAID	relative_to_WT	TRUE	ceh-18	FALSE
WBGene00000443	Tir1_variant_F79A	0.25548147817422		0.181856901302108	eft3p::TIR1[F79A]::mRuby; daf2::AID::3xFLAG(codon optimized)	eft3p::TIR1(F79A) ; daf-2::1xAID	relative_to_WT	TRUE	ceh-20	FALSE
WBGene00000444	Tir1_variant_F79A	-0.221271104993193		0.618455011674338	eft3p::TIR1[F79A]::mRuby; daf2::AID::3xFLAG(codon optimized)	eft3p::TIR1(F79A) ; daf-2::1xAID	relative_to_WT	TRUE	ceh-21	FALSE
WBGene00000447	Tir1_variant_F79A	0.189679319211344		0.423431317579927	eft3p::TIR1[F79A]::mRuby; daf2::AID::3xFLAG(codon optimized)	eft3p::TIR1(F79A) ; daf-2::1xAID	relative_to_WT	TRUE	ceh-24	FALSE
WBGene00000448	Tir1_variant_F79A	0.332253348913509		0.56039809459152	eft3p::TIR1[F79A]::mRuby; daf2::AID::3xFLAG(codon optimized)	eft3p::TIR1(F79A) ; daf-2::1xAID	relative_to_WT	TRUE	pros-1	FALSE
WBGene00000453	Tir1_variant_F79A	-0.334688029586071		0.748357289048881	eft3p::TIR1[F79A]::mRuby; daf2::AID::3xFLAG(codon optimized)	eft3p::TIR1(F79A) ; daf-2::1xAID	relative_to_WT	TRUE	ceh-32	FALSE
WBGene00000458	Tir1_variant_F79A	0.0792451417867992		0.904761080227765	eft3p::TIR1[F79A]::mRuby; daf2::AID::3xFLAG(codon optimized)	eft3p::TIR1(F79A) ; daf-2::1xAID	relative_to_WT	TRUE	ceh-37	FALSE
WBGene00000459	Tir1_variant_F79A	0.000934782133091005		0.654977597389895	eft3p::TIR1[F79A]::mRuby; daf2::AID::3xFLAG(codon optimized)	eft3p::TIR1(F79A) ; daf-2::1xAID	relative_to_WT	TRUE	ceh-38	FALSE
WBGene00000460	Tir1_variant_F79A	0.132455916967734		0.011864319066567	eft3p::TIR1[F79A]::mRuby; daf2::AID::3xFLAG(codon optimized)	eft3p::TIR1(F79A) ; daf-2::1xAID	relative_to_WT	TRUE	ceh-39	FALSE
WBGene00000461	Tir1_variant_F79A	-0.175461294494097		0.0258407803772654	eft3p::TIR1[F79A]::mRuby; daf2::AID::3xFLAG(codon optimized)	eft3p::TIR1(F79A) ; daf-2::1xAID	relative_to_WT	TRUE	ceh-40	FALSE
WBGene00000462	Tir1_variant_F79A	-0.452860597009255		0.802904206810669	eft3p::TIR1[F79A]::mRuby; daf2::AID::3xFLAG(codon optimized)	eft3p::TIR1(F79A) ; daf-2::1xAID	relative_to_WT	TRUE	ceh-41	FALSE
WBGene00000463	Tir1_variant_F79A	-0.187842324845759		0.486425322312322	eft3p::TIR1[F79A]::mRuby; daf2::AID::3xFLAG(codon optimized)	eft3p::TIR1(F79A) ; daf-2::1xAID	relative_to_WT	TRUE	ceh-43	FALSE
WBGene00000464	Tir1_variant_F79A	-0.119326057483452		0.43344848088003	eft3p::TIR1[F79A]::mRuby; daf2::AID::3xFLAG(codon optimized)	eft3p::TIR1(F79A) ; daf-2::1xAID	relative_to_WT	TRUE	ceh-44	FALSE
WBGene00000465	Tir1_variant_F79A	0.127912457897976		0.688373044865956	eft3p::TIR1[F79A]::mRuby; daf2::AID::3xFLAG(codon optimized)	eft3p::TIR1(F79A) ; daf-2::1xAID	relative_to_WT	TRUE	cpg-1	FALSE
WBGene00000466	Tir1_variant_F79A	-0.166731796262018		0.518158961246641	eft3p::TIR1[F79A]::mRuby; daf2::AID::3xFLAG(codon optimized)	eft3p::TIR1(F79A) ; daf-2::1xAID	relative_to_WT	TRUE	cel-1	FALSE
WBGene00000467	Tir1_variant_F79A	0.0537743128412013		0.175715587368469	eft3p::TIR1[F79A]::mRuby; daf2::AID::3xFLAG(codon optimized)	eft3p::TIR1(F79A) ; daf-2::1xAID	relative_to_WT	TRUE	cep-1	FALSE
WBGene00000472	Tir1_variant_F79A	0.0464943048152915		0.0212943038126891	eft3p::TIR1[F79A]::mRuby; daf2::AID::3xFLAG(codon optimized)	eft3p::TIR1(F79A) ; daf-2::1xAID	relative_to_WT	TRUE	cey-1	FALSE
WBGene00000473	Tir1_variant_F79A	0.208716461014486		0.222213778811499	eft3p::TIR1[F79A]::mRuby; daf2::AID::3xFLAG(codon optimized)	eft3p::TIR1(F79A) ; daf-2::1xAID	relative_to_WT	TRUE	cey-2	FALSE
WBGene00000474	Tir1_variant_F79A	0.282321846376332		0.244323638192366	eft3p::TIR1[F79A]::mRuby; daf2::AID::3xFLAG(codon optimized)	eft3p::TIR1(F79A) ; daf-2::1xAID	relative_to_WT	TRUE	cey-3	FALSE
WBGene00000475	Tir1_variant_F79A	0.0250075429924533		0.0436253045386285	eft3p::TIR1[F79A]::mRuby; daf2::AID::3xFLAG(codon optimized)	eft3p::TIR1(F79A) ; daf-2::1xAID	relative_to_WT	TRUE	cey-4	FALSE
WBGene00000477	Tir1_variant_F79A	-0.40152223878826		0.0364557773007014	eft3p::TIR1[F79A]::mRuby; daf2::AID::3xFLAG(codon optimized)	eft3p::TIR1(F79A) ; daf-2::1xAID	relative_to_WT	TRUE	cft-1	FALSE
WBGene00000478	Tir1_variant_F79A	-0.170493041952833		0.132907032985686	eft3p::TIR1[F79A]::mRuby; daf2::AID::3xFLAG(codon optimized)	eft3p::TIR1(F79A) ; daf-2::1xAID	relative_to_WT	TRUE	cfz-2	FALSE
WBGene00000479	Tir1_variant_F79A	0.173417254231266		0.253681490114848	eft3p::TIR1[F79A]::mRuby; daf2::AID::3xFLAG(codon optimized)	eft3p::TIR1(F79A) ; daf-2::1xAID	relative_to_WT	TRUE	cgh-1	FALSE
WBGene00000480	Tir1_variant_F79A	-0.184561666350049		0.524315614529938	eft3p::TIR1[F79A]::mRuby; daf2::AID::3xFLAG(codon optimized)	eft3p::TIR1(F79A) ; daf-2::1xAID	relative_to_WT	TRUE	cgp-1	FALSE
WBGene00000482	Tir1_variant_F79A	-0.153161831515594		0.0983977663386723	eft3p::TIR1[F79A]::mRuby; daf2::AID::3xFLAG(codon optimized)	eft3p::TIR1(F79A) ; daf-2::1xAID	relative_to_WT	TRUE	chd-3	FALSE
WBGene00000485	Tir1_variant_F79A	-0.271003473446257		0.00987327304700253	eft3p::TIR1[F79A]::mRuby; daf2::AID::3xFLAG(codon optimized)	eft3p::TIR1(F79A) ; daf-2::1xAID	relative_to_WT	TRUE	che-3	FALSE
WBGene00000491	Tir1_variant_F79A	0.0525558416660794		0.635080352882289	eft3p::TIR1[F79A]::mRuby; daf2::AID::3xFLAG(codon optimized)	eft3p::TIR1(F79A) ; daf-2::1xAID	relative_to_WT	TRUE	che-12	FALSE
WBGene00000496	Tir1_variant_F79A	0.301827630076089		0.00462205929792158	eft3p::TIR1[F79A]::mRuby; daf2::AID::3xFLAG(codon optimized)	eft3p::TIR1(F79A) ; daf-2::1xAID	relative_to_WT	TRUE	chs-1	FALSE
WBGene00000497	Tir1_variant_F79A	-0.253523987299334		0.226947499142179	eft3p::TIR1[F79A]::mRuby; daf2::AID::3xFLAG(codon optimized)	eft3p::TIR1(F79A) ; daf-2::1xAID	relative_to_WT	TRUE	chs-2	FALSE
WBGene00000498	Tir1_variant_F79A	0.0295698171437473		0.554681271951218	eft3p::TIR1[F79A]::mRuby; daf2::AID::3xFLAG(codon optimized)	eft3p::TIR1(F79A) ; daf-2::1xAID	relative_to_WT	TRUE	chk-1	FALSE
WBGene00000499	Tir1_variant_F79A	0.358331694821898		0.359585338831447	eft3p::TIR1[F79A]::mRuby; daf2::AID::3xFLAG(codon optimized)	eft3p::TIR1(F79A) ; daf-2::1xAID	relative_to_WT	TRUE	chk-2	FALSE
WBGene00000500	Tir1_variant_F79A	-0.00722959586181061		0.923720629080042	eft3p::TIR1[F79A]::mRuby; daf2::AID::3xFLAG(codon optimized)	eft3p::TIR1(F79A) ; daf-2::1xAID	relative_to_WT	TRUE	chn-1	FALSE
WBGene00000501	Tir1_variant_F79A	0.0166742833148326		0.978798064374925	eft3p::TIR1[F79A]::mRuby; daf2::AID::3xFLAG(codon optimized)	eft3p::TIR1(F79A) ; daf-2::1xAID	relative_to_WT	TRUE	cho-1	FALSE
WBGene00000502	Tir1_variant_F79A	0.307486585630952		0.0464899421100888	eft3p::TIR1[F79A]::mRuby; daf2::AID::3xFLAG(codon optimized)	eft3p::TIR1(F79A) ; daf-2::1xAID	relative_to_WT	TRUE	chp-1	FALSE
WBGene00000503	Tir1_variant_F79A	0.147441697684651		0.000141891861910276	eft3p::TIR1[F79A]::mRuby; daf2::AID::3xFLAG(codon optimized)	eft3p::TIR1(F79A) ; daf-2::1xAID	relative_to_WT	TRUE	cht-1	FALSE
WBGene00000506	Tir1_variant_F79A	-0.329839610224338		0.493665686350585	eft3p::TIR1[F79A]::mRuby; daf2::AID::3xFLAG(codon optimized)	eft3p::TIR1(F79A) ; daf-2::1xAID	relative_to_WT	TRUE	cic-1	FALSE
WBGene00000507	Tir1_variant_F79A	-0.0949028464017158		0.939135784935618	eft3p::TIR1[F79A]::mRuby; daf2::AID::3xFLAG(codon optimized)	eft3p::TIR1(F79A) ; daf-2::1xAID	relative_to_WT	TRUE	cit-1.1	FALSE
WBGene00000508	Tir1_variant_F79A	-0.0887632352292605		0.228489689657847	eft3p::TIR1[F79A]::mRuby; daf2::AID::3xFLAG(codon optimized)	eft3p::TIR1(F79A) ; daf-2::1xAID	relative_to_WT	TRUE	cit-1.2	FALSE
WBGene00000509	Tir1_variant_F79A	-0.0874956488579919		0.747483257160722	eft3p::TIR1[F79A]::mRuby; daf2::AID::3xFLAG(codon optimized)	eft3p::TIR1(F79A) ; daf-2::1xAID	relative_to_WT	TRUE	cka-1	FALSE
WBGene00000510	Tir1_variant_F79A	0.546009244896227		0.517660391930778	eft3p::TIR1[F79A]::mRuby; daf2::AID::3xFLAG(codon optimized)	eft3p::TIR1(F79A) ; daf-2::1xAID	relative_to_WT	TRUE	cka-2	FALSE
WBGene00000511	Tir1_variant_F79A	-0.0406067036560338		0.991392467646369	eft3p::TIR1[F79A]::mRuby; daf2::AID::3xFLAG(codon optimized)	eft3p::TIR1(F79A) ; daf-2::1xAID	relative_to_WT	TRUE	ckb-1	FALSE
WBGene00000512	Tir1_variant_F79A	1.23645124816884		0.30694936042918	eft3p::TIR1[F79A]::mRuby; daf2::AID::3xFLAG(codon optimized)	eft3p::TIR1(F79A) ; daf-2::1xAID	relative_to_WT	TRUE	ckb-2	FALSE
WBGene00000514	Tir1_variant_F79A	0.229729992064645		0.490661381339841	eft3p::TIR1[F79A]::mRuby; daf2::AID::3xFLAG(codon optimized)	eft3p::TIR1(F79A) ; daf-2::1xAID	relative_to_WT	TRUE	ckb-4	FALSE
WBGene00000515	Tir1_variant_F79A	0.206928438083231		0.127588153531859	eft3p::TIR1[F79A]::mRuby; daf2::AID::3xFLAG(codon optimized)	eft3p::TIR1(F79A) ; daf-2::1xAID	relative_to_WT	TRUE	ckc-1	FALSE
WBGene00000516	Tir1_variant_F79A	-0.868922359380143		0.0795735167896119	eft3p::TIR1[F79A]::mRuby; daf2::AID::3xFLAG(codon optimized)	eft3p::TIR1(F79A) ; daf-2::1xAID	relative_to_WT	TRUE	cki-1	FALSE
WBGene00000517	Tir1_variant_F79A	0.0656384842511377		0.930281884526374	eft3p::TIR1[F79A]::mRuby; daf2::AID::3xFLAG(codon optimized)	eft3p::TIR1(F79A) ; daf-2::1xAID	relative_to_WT	TRUE	cki-2	FALSE
WBGene00000519	Tir1_variant_F79A	-0.319519703559128		0.6207431255993	eft3p::TIR1[F79A]::mRuby; daf2::AID::3xFLAG(codon optimized)	eft3p::TIR1(F79A) ; daf-2::1xAID	relative_to_WT	TRUE	cku-70	FALSE
WBGene00000520	Tir1_variant_F79A	-0.151109611552766		0.385054734280235	eft3p::TIR1[F79A]::mRuby; daf2::AID::3xFLAG(codon optimized)	eft3p::TIR1(F79A) ; daf-2::1xAID	relative_to_WT	TRUE	cku-80	FALSE
WBGene00000521	Tir1_variant_F79A	0.387836903210585		0.772944801498308	eft3p::TIR1[F79A]::mRuby; daf2::AID::3xFLAG(codon optimized)	eft3p::TIR1(F79A) ; daf-2::1xAID	relative_to_WT	TRUE	cky-1	FALSE
WBGene00000522	Tir1_variant_F79A	0.874494520741477		0.0745317880146523	eft3p::TIR1[F79A]::mRuby; daf2::AID::3xFLAG(codon optimized)	eft3p::TIR1(F79A) ; daf-2::1xAID	relative_to_WT	TRUE	clc-1	FALSE
WBGene00000524	Tir1_variant_F79A	-0.634369011216404		0.105308782275231	eft3p::TIR1[F79A]::mRuby; daf2::AID::3xFLAG(codon optimized)	eft3p::TIR1(F79A) ; daf-2::1xAID	relative_to_WT	TRUE	clc-3	FALSE
WBGene00000527	Tir1_variant_F79A	-0.651099307523306		0.0990962015398864	eft3p::TIR1[F79A]::mRuby; daf2::AID::3xFLAG(codon optimized)	eft3p::TIR1(F79A) ; daf-2::1xAID	relative_to_WT	TRUE	cle-1	FALSE
WBGene00000528	Tir1_variant_F79A	0.038238927483061		0.952489748175521	eft3p::TIR1[F79A]::mRuby; daf2::AID::3xFLAG(codon optimized)	eft3p::TIR1(F79A) ; daf-2::1xAID	relative_to_WT	TRUE	clh-1	FALSE
WBGene00000529	Tir1_variant_F79A	0.0605941773272575		0.104755281146925	eft3p::TIR1[F79A]::mRuby; daf2::AID::3xFLAG(codon optimized)	eft3p::TIR1(F79A) ; daf-2::1xAID	relative_to_WT	TRUE	clh-2	FALSE
WBGene00000530	Tir1_variant_F79A	0.200272785793625		0.563429041604231	eft3p::TIR1[F79A]::mRuby; daf2::AID::3xFLAG(codon optimized)	eft3p::TIR1(F79A) ; daf-2::1xAID	relative_to_WT	TRUE	clh-3	FALSE
WBGene00000532	Tir1_variant_F79A	0.0129377669949978		0.253681490114848	eft3p::TIR1[F79A]::mRuby; daf2::AID::3xFLAG(codon optimized)	eft3p::TIR1(F79A) ; daf-2::1xAID	relative_to_WT	TRUE	clh-5	FALSE
WBGene00000533	Tir1_variant_F79A	0.205758417518638		0.352655552315968	eft3p::TIR1[F79A]::mRuby; daf2::AID::3xFLAG(codon optimized)	eft3p::TIR1(F79A) ; daf-2::1xAID	relative_to_WT	TRUE	clh-6	FALSE
WBGene00000534	Tir1_variant_F79A	0.591264807762439		4.1469637737588e-07	eft3p::TIR1[F79A]::mRuby; daf2::AID::3xFLAG(codon optimized)	eft3p::TIR1(F79A) ; daf-2::1xAID	relative_to_WT	TRUE	cpi-2	TRUE
WBGene00000535	Tir1_variant_F79A	0.884986448873138		1.36715137679542e-06	eft3p::TIR1[F79A]::mRuby; daf2::AID::3xFLAG(codon optimized)	eft3p::TIR1(F79A) ; daf-2::1xAID	relative_to_WT	TRUE	cpi-1	TRUE
WBGene00000536	Tir1_variant_F79A	0.0778102966217282		0.858613454601601	eft3p::TIR1[F79A]::mRuby; daf2::AID::3xFLAG(codon optimized)	eft3p::TIR1(F79A) ; daf-2::1xAID	relative_to_WT	TRUE	clk-1	FALSE
WBGene00000537	Tir1_variant_F79A	-0.0502251775987647		0.393499299745834	eft3p::TIR1[F79A]::mRuby; daf2::AID::3xFLAG(codon optimized)	eft3p::TIR1(F79A) ; daf-2::1xAID	relative_to_WT	TRUE	clk-2	FALSE
WBGene00000539	Tir1_variant_F79A	-1.04246936494455		0.550191515396612	eft3p::TIR1[F79A]::mRuby; daf2::AID::3xFLAG(codon optimized)	eft3p::TIR1(F79A) ; daf-2::1xAID	relative_to_WT	TRUE	cln-3.1	FALSE
WBGene00000540	Tir1_variant_F79A	-0.0193118162151729		0.874742950014446	eft3p::TIR1[F79A]::mRuby; daf2::AID::3xFLAG(codon optimized)	eft3p::TIR1(F79A) ; daf-2::1xAID	relative_to_WT	TRUE	cln-3.2	FALSE
WBGene00000542	Tir1_variant_F79A	0.311693870800181		0.214534943932881	eft3p::TIR1[F79A]::mRuby; daf2::AID::3xFLAG(codon optimized)	eft3p::TIR1(F79A) ; daf-2::1xAID	relative_to_WT	TRUE	clp-1	FALSE
WBGene00000543	Tir1_variant_F79A	0.0212092287947848		0.420916856933455	eft3p::TIR1[F79A]::mRuby; daf2::AID::3xFLAG(codon optimized)	eft3p::TIR1(F79A) ; daf-2::1xAID	relative_to_WT	TRUE	clp-2	FALSE
WBGene00000545	Tir1_variant_F79A	-0.0196063435497481		0.650876773161575	eft3p::TIR1[F79A]::mRuby; daf2::AID::3xFLAG(codon optimized)	eft3p::TIR1(F79A) ; daf-2::1xAID	relative_to_WT	TRUE	clp-4	FALSE
WBGene00000546	Tir1_variant_F79A	-0.656097618698543		0.601525202367779	eft3p::TIR1[F79A]::mRuby; daf2::AID::3xFLAG(codon optimized)	eft3p::TIR1(F79A) ; daf-2::1xAID	relative_to_WT	TRUE	clp-6	FALSE
WBGene00000547	Tir1_variant_F79A	0.504523692124555		0.387043264554723	eft3p::TIR1[F79A]::mRuby; daf2::AID::3xFLAG(codon optimized)	eft3p::TIR1(F79A) ; daf-2::1xAID	relative_to_WT	TRUE	clp-7	FALSE
WBGene00000548	Tir1_variant_F79A	0.0591482000561266		0.520756721958747	eft3p::TIR1[F79A]::mRuby; daf2::AID::3xFLAG(codon optimized)	eft3p::TIR1(F79A) ; daf-2::1xAID	relative_to_WT	TRUE	clr-1	FALSE
WBGene00000549	Tir1_variant_F79A	0.143248626891291		0.557709864054841	eft3p::TIR1[F79A]::mRuby; daf2::AID::3xFLAG(codon optimized)	eft3p::TIR1(F79A) ; daf-2::1xAID	relative_to_WT	TRUE	cls-2	FALSE
WBGene00000550	Tir1_variant_F79A	-0.0512152989093687		0.291154375325189	eft3p::TIR1[F79A]::mRuby; daf2::AID::3xFLAG(codon optimized)	eft3p::TIR1(F79A) ; daf-2::1xAID	relative_to_WT	TRUE	clu-1	FALSE
WBGene00000552	Tir1_variant_F79A	0.308693754084896		0.00302364628071456	eft3p::TIR1[F79A]::mRuby; daf2::AID::3xFLAG(codon optimized)	eft3p::TIR1(F79A) ; daf-2::1xAID	relative_to_WT	TRUE	cmd-1	FALSE
WBGene00000553	Tir1_variant_F79A	0.724025034403		0.785485022102405	eft3p::TIR1[F79A]::mRuby; daf2::AID::3xFLAG(codon optimized)	eft3p::TIR1(F79A) ; daf-2::1xAID	relative_to_WT	TRUE	cmk-1	FALSE
WBGene00000554	Tir1_variant_F79A	0.723104616526705		0.18904404098178	eft3p::TIR1[F79A]::mRuby; daf2::AID::3xFLAG(codon optimized)	eft3p::TIR1(F79A) ; daf-2::1xAID	relative_to_WT	TRUE	cnb-1	FALSE
WBGene00000556	Tir1_variant_F79A	-1.1728877018947		0.0685204740685903	eft3p::TIR1[F79A]::mRuby; daf2::AID::3xFLAG(codon optimized)	eft3p::TIR1(F79A) ; daf-2::1xAID	relative_to_WT	TRUE	cnc-2	FALSE
WBGene00000557	Tir1_variant_F79A	-1.72961182026786		0.111112033075889	eft3p::TIR1[F79A]::mRuby; daf2::AID::3xFLAG(codon optimized)	eft3p::TIR1(F79A) ; daf-2::1xAID	relative_to_WT	TRUE	cnc-3	FALSE
WBGene00000558	Tir1_variant_F79A	1.27780112865279		0.198635942375764	eft3p::TIR1[F79A]::mRuby; daf2::AID::3xFLAG(codon optimized)	eft3p::TIR1(F79A) ; daf-2::1xAID	relative_to_WT	TRUE	cnc-4	FALSE
WBGene00000560	Tir1_variant_F79A	0.31422667711625		0.0802316680013715	eft3p::TIR1[F79A]::mRuby; daf2::AID::3xFLAG(codon optimized)	eft3p::TIR1(F79A) ; daf-2::1xAID	relative_to_WT	TRUE	cnc-6	FALSE
WBGene00000562	Tir1_variant_F79A	-0.45260708416447		0.080953036938633	eft3p::TIR1[F79A]::mRuby; daf2::AID::3xFLAG(codon optimized)	eft3p::TIR1(F79A) ; daf-2::1xAID	relative_to_WT	TRUE	cng-1	FALSE
WBGene00000564	Tir1_variant_F79A	-0.228745396226321		0.761305287882592	eft3p::TIR1[F79A]::mRuby; daf2::AID::3xFLAG(codon optimized)	eft3p::TIR1(F79A) ; daf-2::1xAID	relative_to_WT	TRUE	cnk-1	FALSE
WBGene00000565	Tir1_variant_F79A	0.210541074255213		0.642136755337715	eft3p::TIR1[F79A]::mRuby; daf2::AID::3xFLAG(codon optimized)	eft3p::TIR1(F79A) ; daf-2::1xAID	relative_to_WT	TRUE	cnt-1	FALSE
WBGene00000566	Tir1_variant_F79A	-0.384385005554639		0.156217896132246	eft3p::TIR1[F79A]::mRuby; daf2::AID::3xFLAG(codon optimized)	eft3p::TIR1(F79A) ; daf-2::1xAID	relative_to_WT	TRUE	cnt-2	FALSE
WBGene00000567	Tir1_variant_F79A	0.113157039811062		0.243103006956775	eft3p::TIR1[F79A]::mRuby; daf2::AID::3xFLAG(codon optimized)	eft3p::TIR1(F79A) ; daf-2::1xAID	relative_to_WT	TRUE	cnx-1	FALSE
WBGene00000585	Tir1_variant_F79A	-0.163232455912527		0.784025290463508	eft3p::TIR1[F79A]::mRuby; daf2::AID::3xFLAG(codon optimized)	eft3p::TIR1(F79A) ; daf-2::1xAID	relative_to_WT	TRUE	cogc-2	FALSE
WBGene00000591	Tir1_variant_F79A	0.153602839060865		0.780341286532207	eft3p::TIR1[F79A]::mRuby; daf2::AID::3xFLAG(codon optimized)	eft3p::TIR1(F79A) ; daf-2::1xAID	relative_to_WT	TRUE	coh-1	FALSE
WBGene00000592	Tir1_variant_F79A	-0.217383425011008		0.609532311286398	eft3p::TIR1[F79A]::mRuby; daf2::AID::3xFLAG(codon optimized)	eft3p::TIR1(F79A) ; daf-2::1xAID	relative_to_WT	TRUE	coh-3	FALSE
WBGene00000597	Tir1_variant_F79A	-0.223604539155212		0.00186937815901093	eft3p::TIR1[F79A]::mRuby; daf2::AID::3xFLAG(codon optimized)	eft3p::TIR1(F79A) ; daf-2::1xAID	relative_to_WT	TRUE	col-8	FALSE
WBGene00000608	Tir1_variant_F79A	-0.879532036165507		8.37655900945906e-05	eft3p::TIR1[F79A]::mRuby; daf2::AID::3xFLAG(codon optimized)	eft3p::TIR1(F79A) ; daf-2::1xAID	relative_to_WT	TRUE	col-19	TRUE
WBGene00000609	Tir1_variant_F79A	0.272094498212303		0.00295739540834613	eft3p::TIR1[F79A]::mRuby; daf2::AID::3xFLAG(codon optimized)	eft3p::TIR1(F79A) ; daf-2::1xAID	relative_to_WT	TRUE	col-20	FALSE
WBGene00000611	Tir1_variant_F79A	-0.713046186458955		0.298372270284924	eft3p::TIR1[F79A]::mRuby; daf2::AID::3xFLAG(codon optimized)	eft3p::TIR1(F79A) ; daf-2::1xAID	relative_to_WT	TRUE	col-34	FALSE
WBGene00000614	Tir1_variant_F79A	-0.637877176065044		0.605009262038562	eft3p::TIR1[F79A]::mRuby; daf2::AID::3xFLAG(codon optimized)	eft3p::TIR1(F79A) ; daf-2::1xAID	relative_to_WT	TRUE	col-37	FALSE
WBGene00000618	Tir1_variant_F79A	-0.900928017753927		0.394605774986582	eft3p::TIR1[F79A]::mRuby; daf2::AID::3xFLAG(codon optimized)	eft3p::TIR1(F79A) ; daf-2::1xAID	relative_to_WT	TRUE	col-41	FALSE
WBGene00000620	Tir1_variant_F79A	-3.7437596418972		0.00104042765653919	eft3p::TIR1[F79A]::mRuby; daf2::AID::3xFLAG(codon optimized)	eft3p::TIR1(F79A) ; daf-2::1xAID	relative_to_WT	TRUE	col-43	FALSE
WBGene00000621	Tir1_variant_F79A	-0.143263694374375		0.198210401882568	eft3p::TIR1[F79A]::mRuby; daf2::AID::3xFLAG(codon optimized)	eft3p::TIR1(F79A) ; daf-2::1xAID	relative_to_WT	TRUE	col-44	FALSE
WBGene00000625	Tir1_variant_F79A	-0.147280617960165		0.595024993092994	eft3p::TIR1[F79A]::mRuby; daf2::AID::3xFLAG(codon optimized)	eft3p::TIR1(F79A) ; daf-2::1xAID	relative_to_WT	TRUE	col-48	FALSE
WBGene00000634	Tir1_variant_F79A	0.706356429096105		0.501963163801492	eft3p::TIR1[F79A]::mRuby; daf2::AID::3xFLAG(codon optimized)	eft3p::TIR1(F79A) ; daf-2::1xAID	relative_to_WT	TRUE	col-58	FALSE
WBGene00000646	Tir1_variant_F79A	0.020886937920853		0.908399418794365	eft3p::TIR1[F79A]::mRuby; daf2::AID::3xFLAG(codon optimized)	eft3p::TIR1(F79A) ; daf-2::1xAID	relative_to_WT	TRUE	H17B01.2	FALSE
WBGene00000652	Tir1_variant_F79A	0.326157544356941		0.392130290023913	eft3p::TIR1[F79A]::mRuby; daf2::AID::3xFLAG(codon optimized)	eft3p::TIR1(F79A) ; daf-2::1xAID	relative_to_WT	TRUE	col-76	FALSE
WBGene00000656	Tir1_variant_F79A	1.38538022530399		0.00765137490242065	eft3p::TIR1[F79A]::mRuby; daf2::AID::3xFLAG(codon optimized)	eft3p::TIR1(F79A) ; daf-2::1xAID	relative_to_WT	TRUE	col-80	FALSE
WBGene00000657	Tir1_variant_F79A	1.40422894944149		0.486464845784069	eft3p::TIR1[F79A]::mRuby; daf2::AID::3xFLAG(codon optimized)	eft3p::TIR1(F79A) ; daf-2::1xAID	relative_to_WT	TRUE	col-81	FALSE
WBGene00000658	Tir1_variant_F79A	-1.84719843771068		0.416284450757313	eft3p::TIR1[F79A]::mRuby; daf2::AID::3xFLAG(codon optimized)	eft3p::TIR1(F79A) ; daf-2::1xAID	relative_to_WT	TRUE	col-83	FALSE
WBGene00000659	Tir1_variant_F79A	-0.4256462950308		0.680226849620812	eft3p::TIR1[F79A]::mRuby; daf2::AID::3xFLAG(codon optimized)	eft3p::TIR1(F79A) ; daf-2::1xAID	relative_to_WT	TRUE	col-84	FALSE
WBGene00000667	Tir1_variant_F79A	1.28350524222942		0.00085555863176175	eft3p::TIR1[F79A]::mRuby; daf2::AID::3xFLAG(codon optimized)	eft3p::TIR1(F79A) ; daf-2::1xAID	relative_to_WT	TRUE	col-92	FALSE
WBGene00000668	Tir1_variant_F79A	0.445932226718021		0.00265447563623227	eft3p::TIR1[F79A]::mRuby; daf2::AID::3xFLAG(codon optimized)	eft3p::TIR1(F79A) ; daf-2::1xAID	relative_to_WT	TRUE	col-93	FALSE
WBGene00000670	Tir1_variant_F79A	0.441543097740245		0.15486326740888	eft3p::TIR1[F79A]::mRuby; daf2::AID::3xFLAG(codon optimized)	eft3p::TIR1(F79A) ; daf-2::1xAID	relative_to_WT	TRUE	col-95	FALSE
WBGene00000671	Tir1_variant_F79A	0.512590783843954		0.00590014038874396	eft3p::TIR1[F79A]::mRuby; daf2::AID::3xFLAG(codon optimized)	eft3p::TIR1(F79A) ; daf-2::1xAID	relative_to_WT	TRUE	col-96	FALSE
WBGene00000673	Tir1_variant_F79A	1.06577477013814		0.00644337299019825	eft3p::TIR1[F79A]::mRuby; daf2::AID::3xFLAG(codon optimized)	eft3p::TIR1(F79A) ; daf-2::1xAID	relative_to_WT	TRUE	col-98	FALSE
WBGene00000674	Tir1_variant_F79A	-1.12375679147166		0.687014214946299	eft3p::TIR1[F79A]::mRuby; daf2::AID::3xFLAG(codon optimized)	eft3p::TIR1(F79A) ; daf-2::1xAID	relative_to_WT	TRUE	col-99	FALSE
WBGene00000675	Tir1_variant_F79A	0.609181080869605		0.508148080555652	eft3p::TIR1[F79A]::mRuby; daf2::AID::3xFLAG(codon optimized)	eft3p::TIR1(F79A) ; daf-2::1xAID	relative_to_WT	TRUE	col-101	FALSE
WBGene00000677	Tir1_variant_F79A	0.946171714105319		0.0215307416809615	eft3p::TIR1[F79A]::mRuby; daf2::AID::3xFLAG(codon optimized)	eft3p::TIR1(F79A) ; daf-2::1xAID	relative_to_WT	TRUE	col-103	FALSE
WBGene00000680	Tir1_variant_F79A	-0.43925549997544		0.0316199355305631	eft3p::TIR1[F79A]::mRuby; daf2::AID::3xFLAG(codon optimized)	eft3p::TIR1(F79A) ; daf-2::1xAID	relative_to_WT	TRUE	col-106	FALSE
WBGene00000689	Tir1_variant_F79A	-1.48498036032098		0.41484161299232	eft3p::TIR1[F79A]::mRuby; daf2::AID::3xFLAG(codon optimized)	eft3p::TIR1(F79A) ; daf-2::1xAID	relative_to_WT	TRUE	col-115	FALSE
WBGene00000692	Tir1_variant_F79A	-0.188370793161117		0.920929900366537	eft3p::TIR1[F79A]::mRuby; daf2::AID::3xFLAG(codon optimized)	eft3p::TIR1(F79A) ; daf-2::1xAID	relative_to_WT	TRUE	col-118	FALSE
WBGene00000693	Tir1_variant_F79A	-0.380416986345705		0.0627732899817132	eft3p::TIR1[F79A]::mRuby; daf2::AID::3xFLAG(codon optimized)	eft3p::TIR1(F79A) ; daf-2::1xAID	relative_to_WT	TRUE	col-119	FALSE
WBGene00000695	Tir1_variant_F79A	-0.124186121312444		0.67515723108744	eft3p::TIR1[F79A]::mRuby; daf2::AID::3xFLAG(codon optimized)	eft3p::TIR1(F79A) ; daf-2::1xAID	relative_to_WT	TRUE	col-121	FALSE
WBGene00000696	Tir1_variant_F79A	-0.349746375949898		0.21988485572448	eft3p::TIR1[F79A]::mRuby; daf2::AID::3xFLAG(codon optimized)	eft3p::TIR1(F79A) ; daf-2::1xAID	relative_to_WT	TRUE	col-122	FALSE
WBGene00000698	Tir1_variant_F79A	0.166546959600094		0.0013190384583495	eft3p::TIR1[F79A]::mRuby; daf2::AID::3xFLAG(codon optimized)	eft3p::TIR1(F79A) ; daf-2::1xAID	relative_to_WT	TRUE	col-124	FALSE
WBGene00000703	Tir1_variant_F79A	1.00233942846076		0.0184523966993643	eft3p::TIR1[F79A]::mRuby; daf2::AID::3xFLAG(codon optimized)	eft3p::TIR1(F79A) ; daf-2::1xAID	relative_to_WT	TRUE	col-129	FALSE
WBGene00000708	Tir1_variant_F79A	0.0223085052541697		0.621666340772524	eft3p::TIR1[F79A]::mRuby; daf2::AID::3xFLAG(codon optimized)	eft3p::TIR1(F79A) ; daf-2::1xAID	relative_to_WT	TRUE	col-135	FALSE
WBGene00000712	Tir1_variant_F79A	2.6172290714795		0.00297895386357887	eft3p::TIR1[F79A]::mRuby; daf2::AID::3xFLAG(codon optimized)	eft3p::TIR1(F79A) ; daf-2::1xAID	relative_to_WT	TRUE	col-139	FALSE
WBGene00000713	Tir1_variant_F79A	-0.0932075691029444		0.00171821471808298	eft3p::TIR1[F79A]::mRuby; daf2::AID::3xFLAG(codon optimized)	eft3p::TIR1(F79A) ; daf-2::1xAID	relative_to_WT	TRUE	col-140	FALSE
WBGene00000715	Tir1_variant_F79A	2.39159327984411		7.02596266067021e-05	eft3p::TIR1[F79A]::mRuby; daf2::AID::3xFLAG(codon optimized)	eft3p::TIR1(F79A) ; daf-2::1xAID	relative_to_WT	TRUE	col-142	TRUE
WBGene00000716	Tir1_variant_F79A	0.0274944594107586		0.573058182894902	eft3p::TIR1[F79A]::mRuby; daf2::AID::3xFLAG(codon optimized)	eft3p::TIR1(F79A) ; daf-2::1xAID	relative_to_WT	TRUE	col-143	FALSE
WBGene00000723	Tir1_variant_F79A	0.310299642083193		0.0311211531863469	eft3p::TIR1[F79A]::mRuby; daf2::AID::3xFLAG(codon optimized)	eft3p::TIR1(F79A) ; daf-2::1xAID	relative_to_WT	TRUE	col-150	FALSE
WBGene00000726	Tir1_variant_F79A	-0.770101708776882		0.766052619124598	eft3p::TIR1[F79A]::mRuby; daf2::AID::3xFLAG(codon optimized)	eft3p::TIR1(F79A) ; daf-2::1xAID	relative_to_WT	TRUE	col-153	FALSE
WBGene00000728	Tir1_variant_F79A	-0.0176854176438064		0.629483618625315	eft3p::TIR1[F79A]::mRuby; daf2::AID::3xFLAG(codon optimized)	eft3p::TIR1(F79A) ; daf-2::1xAID	relative_to_WT	TRUE	col-155	FALSE
WBGene00000729	Tir1_variant_F79A	-0.116806400435824		0.731493838845593	eft3p::TIR1[F79A]::mRuby; daf2::AID::3xFLAG(codon optimized)	eft3p::TIR1(F79A) ; daf-2::1xAID	relative_to_WT	TRUE	col-156	FALSE
WBGene00000731	Tir1_variant_F79A	-0.952121027178586		0.146137888574894	eft3p::TIR1[F79A]::mRuby; daf2::AID::3xFLAG(codon optimized)	eft3p::TIR1(F79A) ; daf-2::1xAID	relative_to_WT	TRUE	col-158	FALSE
WBGene00000732	Tir1_variant_F79A	1.9603015048617		0.0027509251974267	eft3p::TIR1[F79A]::mRuby; daf2::AID::3xFLAG(codon optimized)	eft3p::TIR1(F79A) ; daf-2::1xAID	relative_to_WT	TRUE	col-159	FALSE
WBGene00000733	Tir1_variant_F79A	1.25135356453257		0.0014293128758043	eft3p::TIR1[F79A]::mRuby; daf2::AID::3xFLAG(codon optimized)	eft3p::TIR1(F79A) ; daf-2::1xAID	relative_to_WT	TRUE	col-160	FALSE
WBGene00000736	Tir1_variant_F79A	0.54379223714792		0.210425414765186	eft3p::TIR1[F79A]::mRuby; daf2::AID::3xFLAG(codon optimized)	eft3p::TIR1(F79A) ; daf-2::1xAID	relative_to_WT	TRUE	col-163	FALSE
WBGene00000738	Tir1_variant_F79A	0.044287538694295		0.803653234596985	eft3p::TIR1[F79A]::mRuby; daf2::AID::3xFLAG(codon optimized)	eft3p::TIR1(F79A) ; daf-2::1xAID	relative_to_WT	TRUE	col-165	FALSE
WBGene00000739	Tir1_variant_F79A	0.537604269828249		0.63540827675673	eft3p::TIR1[F79A]::mRuby; daf2::AID::3xFLAG(codon optimized)	eft3p::TIR1(F79A) ; daf-2::1xAID	relative_to_WT	TRUE	col-166	FALSE
WBGene00000747	Tir1_variant_F79A	-1.00961345789803		0.189284235483634	eft3p::TIR1[F79A]::mRuby; daf2::AID::3xFLAG(codon optimized)	eft3p::TIR1(F79A) ; daf-2::1xAID	relative_to_WT	TRUE	col-174	FALSE
WBGene00000751	Tir1_variant_F79A	-0.57480340981875		0.00344088298063212	eft3p::TIR1[F79A]::mRuby; daf2::AID::3xFLAG(codon optimized)	eft3p::TIR1(F79A) ; daf-2::1xAID	relative_to_WT	TRUE	col-178	FALSE
WBGene00000752	Tir1_variant_F79A	0.00324161766138986		0.0137576440711846	eft3p::TIR1[F79A]::mRuby; daf2::AID::3xFLAG(codon optimized)	eft3p::TIR1(F79A) ; daf-2::1xAID	relative_to_WT	TRUE	col-179	FALSE
WBGene00000754	Tir1_variant_F79A	-0.428086858816061		0.240734756177882	eft3p::TIR1[F79A]::mRuby; daf2::AID::3xFLAG(codon optimized)	eft3p::TIR1(F79A) ; daf-2::1xAID	relative_to_WT	TRUE	col-181	FALSE
WBGene00000756	Tir1_variant_F79A	5.90821278037218		8.29722151874554e-24	eft3p::TIR1[F79A]::mRuby; daf2::AID::3xFLAG(codon optimized)	eft3p::TIR1(F79A) ; daf-2::1xAID	relative_to_WT	TRUE	col-183	TRUE
WBGene00000757	Tir1_variant_F79A	-0.32483950051689		0.416498416564169	eft3p::TIR1[F79A]::mRuby; daf2::AID::3xFLAG(codon optimized)	eft3p::TIR1(F79A) ; daf-2::1xAID	relative_to_WT	TRUE	col-184	FALSE
WBGene00000761	Tir1_variant_F79A	0.12696482094931		0.511351383873389	eft3p::TIR1[F79A]::mRuby; daf2::AID::3xFLAG(codon optimized)	eft3p::TIR1(F79A) ; daf-2::1xAID	relative_to_WT	TRUE	coq-1	FALSE
WBGene00000762	Tir1_variant_F79A	-0.196044401966828		0.645562376235139	eft3p::TIR1[F79A]::mRuby; daf2::AID::3xFLAG(codon optimized)	eft3p::TIR1(F79A) ; daf-2::1xAID	relative_to_WT	TRUE	coq-2	FALSE
WBGene00000763	Tir1_variant_F79A	0.0555536318130824		0.728943286674931	eft3p::TIR1[F79A]::mRuby; daf2::AID::3xFLAG(codon optimized)	eft3p::TIR1(F79A) ; daf-2::1xAID	relative_to_WT	TRUE	coq-3	FALSE
WBGene00000764	Tir1_variant_F79A	-0.195293190877213		0.734411094834175	eft3p::TIR1[F79A]::mRuby; daf2::AID::3xFLAG(codon optimized)	eft3p::TIR1(F79A) ; daf-2::1xAID	relative_to_WT	TRUE	coq-4	FALSE
WBGene00000765	Tir1_variant_F79A	0.0062460761324022		0.875265552436036	eft3p::TIR1[F79A]::mRuby; daf2::AID::3xFLAG(codon optimized)	eft3p::TIR1(F79A) ; daf-2::1xAID	relative_to_WT	TRUE	coq-5	FALSE
WBGene00000766	Tir1_variant_F79A	0.195162493022517		0.414001090596574	eft3p::TIR1[F79A]::mRuby; daf2::AID::3xFLAG(codon optimized)	eft3p::TIR1(F79A) ; daf-2::1xAID	relative_to_WT	TRUE	coq-6	FALSE
WBGene00000767	Tir1_variant_F79A	-0.322912985559081		0.160289885354988	eft3p::TIR1[F79A]::mRuby; daf2::AID::3xFLAG(codon optimized)	eft3p::TIR1(F79A) ; daf-2::1xAID	relative_to_WT	TRUE	coq-8	FALSE
WBGene00000768	Tir1_variant_F79A	-0.279303814477915		0.825869436874699	eft3p::TIR1[F79A]::mRuby; daf2::AID::3xFLAG(codon optimized)	eft3p::TIR1(F79A) ; daf-2::1xAID	relative_to_WT	TRUE	cor-1	FALSE
WBGene00000770	Tir1_variant_F79A	0.0903630605620364		0.817756532353598	eft3p::TIR1[F79A]::mRuby; daf2::AID::3xFLAG(codon optimized)	eft3p::TIR1(F79A) ; daf-2::1xAID	relative_to_WT	TRUE	cpb-1	FALSE
WBGene00000771	Tir1_variant_F79A	-0.34212638117112		0.784025290463508	eft3p::TIR1[F79A]::mRuby; daf2::AID::3xFLAG(codon optimized)	eft3p::TIR1(F79A) ; daf-2::1xAID	relative_to_WT	TRUE	cpb-2	FALSE
WBGene00000772	Tir1_variant_F79A	0.0403096149311355		0.789822953390974	eft3p::TIR1[F79A]::mRuby; daf2::AID::3xFLAG(codon optimized)	eft3p::TIR1(F79A) ; daf-2::1xAID	relative_to_WT	TRUE	cpb-3	FALSE
WBGene00000773	Tir1_variant_F79A	0.0587404746156045		0.74108694854595	eft3p::TIR1[F79A]::mRuby; daf2::AID::3xFLAG(codon optimized)	eft3p::TIR1(F79A) ; daf-2::1xAID	relative_to_WT	TRUE	cpf-1	FALSE
WBGene00000774	Tir1_variant_F79A	0.0693687704572205		0.0138067923140858	eft3p::TIR1[F79A]::mRuby; daf2::AID::3xFLAG(codon optimized)	eft3p::TIR1(F79A) ; daf-2::1xAID	relative_to_WT	TRUE	cpf-2	FALSE
WBGene00000775	Tir1_variant_F79A	-0.408487704360831		0.563932868511136	eft3p::TIR1[F79A]::mRuby; daf2::AID::3xFLAG(codon optimized)	eft3p::TIR1(F79A) ; daf-2::1xAID	relative_to_WT	TRUE	cpin-1	FALSE
WBGene00000776	Tir1_variant_F79A	-0.44201526530884		0.00498173146040393	eft3p::TIR1[F79A]::mRuby; daf2::AID::3xFLAG(codon optimized)	eft3p::TIR1(F79A) ; daf-2::1xAID	relative_to_WT	TRUE	cpl-1	FALSE
WBGene00000777	Tir1_variant_F79A	0.113440046681151		0.203227088069165	eft3p::TIR1[F79A]::mRuby; daf2::AID::3xFLAG(codon optimized)	eft3p::TIR1(F79A) ; daf-2::1xAID	relative_to_WT	TRUE	cpn-1	FALSE
WBGene00000779	Tir1_variant_F79A	0.188560652307707		0.598445603780501	eft3p::TIR1[F79A]::mRuby; daf2::AID::3xFLAG(codon optimized)	eft3p::TIR1(F79A) ; daf-2::1xAID	relative_to_WT	TRUE	cpn-3	FALSE
WBGene00000780	Tir1_variant_F79A	-0.0784195184228228		0.357493656068232	eft3p::TIR1[F79A]::mRuby; daf2::AID::3xFLAG(codon optimized)	eft3p::TIR1(F79A) ; daf-2::1xAID	relative_to_WT	TRUE	cpn-4	FALSE
WBGene00000781	Tir1_variant_F79A	2.86797604373067		3.70605745455965e-19	eft3p::TIR1[F79A]::mRuby; daf2::AID::3xFLAG(codon optimized)	eft3p::TIR1(F79A) ; daf-2::1xAID	relative_to_WT	TRUE	cpr-1	TRUE
WBGene00000783	Tir1_variant_F79A	2.15002250204654		3.27869906735631e-05	eft3p::TIR1[F79A]::mRuby; daf2::AID::3xFLAG(codon optimized)	eft3p::TIR1(F79A) ; daf-2::1xAID	relative_to_WT	TRUE	cpr-3	TRUE
WBGene00000784	Tir1_variant_F79A	1.63337548508151		2.7219826660282e-26	eft3p::TIR1[F79A]::mRuby; daf2::AID::3xFLAG(codon optimized)	eft3p::TIR1(F79A) ; daf-2::1xAID	relative_to_WT	TRUE	cpr-4	TRUE
WBGene00000785	Tir1_variant_F79A	1.7262123295384		0.000131691566484381	eft3p::TIR1[F79A]::mRuby; daf2::AID::3xFLAG(codon optimized)	eft3p::TIR1(F79A) ; daf-2::1xAID	relative_to_WT	TRUE	cpr-5	FALSE
WBGene00000786	Tir1_variant_F79A	0.668524043632844		7.38937101407224e-13	eft3p::TIR1[F79A]::mRuby; daf2::AID::3xFLAG(codon optimized)	eft3p::TIR1(F79A) ; daf-2::1xAID	relative_to_WT	TRUE	cpr-6	TRUE
WBGene00000787	Tir1_variant_F79A	0.245174489695064		0.667722863340802	eft3p::TIR1[F79A]::mRuby; daf2::AID::3xFLAG(codon optimized)	eft3p::TIR1(F79A) ; daf-2::1xAID	relative_to_WT	TRUE	cps-6	FALSE
WBGene00000788	Tir1_variant_F79A	-0.242956226954979		0.068517417167339	eft3p::TIR1[F79A]::mRuby; daf2::AID::3xFLAG(codon optimized)	eft3p::TIR1(F79A) ; daf-2::1xAID	relative_to_WT	TRUE	cpz-1	FALSE
WBGene00000789	Tir1_variant_F79A	0.133560978405305		0.16550365594208	eft3p::TIR1[F79A]::mRuby; daf2::AID::3xFLAG(codon optimized)	eft3p::TIR1(F79A) ; daf-2::1xAID	relative_to_WT	TRUE	cpz-2	FALSE
WBGene00000792	Tir1_variant_F79A	-0.225053516909694		0.900619949939562	eft3p::TIR1[F79A]::mRuby; daf2::AID::3xFLAG(codon optimized)	eft3p::TIR1(F79A) ; daf-2::1xAID	relative_to_WT	TRUE	crb-1	FALSE
WBGene00000793	Tir1_variant_F79A	0.0489370671696713		0.114771894008265	eft3p::TIR1[F79A]::mRuby; daf2::AID::3xFLAG(codon optimized)	eft3p::TIR1(F79A) ; daf-2::1xAID	relative_to_WT	TRUE	crh-1	FALSE
WBGene00000794	Tir1_variant_F79A	-0.131975667074713		0.596576787963375	eft3p::TIR1[F79A]::mRuby; daf2::AID::3xFLAG(codon optimized)	eft3p::TIR1(F79A) ; daf-2::1xAID	relative_to_WT	TRUE	crn-1	FALSE
WBGene00000795	Tir1_variant_F79A	0.00114797701446437		0.731952058929827	eft3p::TIR1[F79A]::mRuby; daf2::AID::3xFLAG(codon optimized)	eft3p::TIR1(F79A) ; daf-2::1xAID	relative_to_WT	TRUE	crn-2	FALSE
WBGene00000796	Tir1_variant_F79A	-0.0956601590915581		0.796359675000822	eft3p::TIR1[F79A]::mRuby; daf2::AID::3xFLAG(codon optimized)	eft3p::TIR1(F79A) ; daf-2::1xAID	relative_to_WT	TRUE	crn-3	FALSE
WBGene00000797	Tir1_variant_F79A	0.34731346882231		0.829761606074005	eft3p::TIR1[F79A]::mRuby; daf2::AID::3xFLAG(codon optimized)	eft3p::TIR1(F79A) ; daf-2::1xAID	relative_to_WT	TRUE	crn-4	FALSE
WBGene00000798	Tir1_variant_F79A	0.268895112047203		0.422772878826212	eft3p::TIR1[F79A]::mRuby; daf2::AID::3xFLAG(codon optimized)	eft3p::TIR1(F79A) ; daf-2::1xAID	relative_to_WT	TRUE	crn-5	FALSE
WBGene00000799	Tir1_variant_F79A	-0.13598894941882		0.0513168682174132	eft3p::TIR1[F79A]::mRuby; daf2::AID::3xFLAG(codon optimized)	eft3p::TIR1(F79A) ; daf-2::1xAID	relative_to_WT	TRUE	crn-6	FALSE
WBGene00000800	Tir1_variant_F79A	0.185878286083976		0.756680728961271	eft3p::TIR1[F79A]::mRuby; daf2::AID::3xFLAG(codon optimized)	eft3p::TIR1(F79A) ; daf-2::1xAID	relative_to_WT	TRUE	cars-1	FALSE
WBGene00000801	Tir1_variant_F79A	0.178124740668741		0.924197092326601	eft3p::TIR1[F79A]::mRuby; daf2::AID::3xFLAG(codon optimized)	eft3p::TIR1(F79A) ; daf-2::1xAID	relative_to_WT	TRUE	cars-2	FALSE
WBGene00000802	Tir1_variant_F79A	0.919597604849704		5.4797627138603e-05	eft3p::TIR1[F79A]::mRuby; daf2::AID::3xFLAG(codon optimized)	eft3p::TIR1(F79A) ; daf-2::1xAID	relative_to_WT	TRUE	crt-1	TRUE
WBGene00000803	Tir1_variant_F79A	-0.6633531494468		0.191631090959505	eft3p::TIR1[F79A]::mRuby; daf2::AID::3xFLAG(codon optimized)	eft3p::TIR1(F79A) ; daf-2::1xAID	relative_to_WT	TRUE	csb-1	FALSE
WBGene00000804	Tir1_variant_F79A	0.268495751209961		0.119997797551489	eft3p::TIR1[F79A]::mRuby; daf2::AID::3xFLAG(codon optimized)	eft3p::TIR1(F79A) ; daf-2::1xAID	relative_to_WT	TRUE	csc-1	FALSE
WBGene00000812	Tir1_variant_F79A	-0.0652297050657006		0.667773779616046	eft3p::TIR1[F79A]::mRuby; daf2::AID::3xFLAG(codon optimized)	eft3p::TIR1(F79A) ; daf-2::1xAID	relative_to_WT	TRUE	csk-1	FALSE
WBGene00000813	Tir1_variant_F79A	0.225606603569378		0.795130403240201	eft3p::TIR1[F79A]::mRuby; daf2::AID::3xFLAG(codon optimized)	eft3p::TIR1(F79A) ; daf-2::1xAID	relative_to_WT	TRUE	csn-1	FALSE
WBGene00000814	Tir1_variant_F79A	0.169637982708413		0.320326369014402	eft3p::TIR1[F79A]::mRuby; daf2::AID::3xFLAG(codon optimized)	eft3p::TIR1(F79A) ; daf-2::1xAID	relative_to_WT	TRUE	csn-2	FALSE
WBGene00000815	Tir1_variant_F79A	0.0103940089704415		0.416341283557186	eft3p::TIR1[F79A]::mRuby; daf2::AID::3xFLAG(codon optimized)	eft3p::TIR1(F79A) ; daf-2::1xAID	relative_to_WT	TRUE	csn-3	FALSE
WBGene00000816	Tir1_variant_F79A	0.386370557288575		0.0157475320803197	eft3p::TIR1[F79A]::mRuby; daf2::AID::3xFLAG(codon optimized)	eft3p::TIR1(F79A) ; daf-2::1xAID	relative_to_WT	TRUE	csn-4	FALSE
WBGene00000817	Tir1_variant_F79A	0.387928731044304		0.527671006373134	eft3p::TIR1[F79A]::mRuby; daf2::AID::3xFLAG(codon optimized)	eft3p::TIR1(F79A) ; daf-2::1xAID	relative_to_WT	TRUE	csn-5	FALSE
WBGene00000818	Tir1_variant_F79A	-0.136749296257367		0.845009969750033	eft3p::TIR1[F79A]::mRuby; daf2::AID::3xFLAG(codon optimized)	eft3p::TIR1(F79A) ; daf-2::1xAID	relative_to_WT	TRUE	csn-6	FALSE
WBGene00000820	Tir1_variant_F79A	0.205368688417577		0.831507754300182	eft3p::TIR1[F79A]::mRuby; daf2::AID::3xFLAG(codon optimized)	eft3p::TIR1(F79A) ; daf-2::1xAID	relative_to_WT	TRUE	csp-2	FALSE
WBGene00000822	Tir1_variant_F79A	-0.082941153936921		0.440253203970103	eft3p::TIR1[F79A]::mRuby; daf2::AID::3xFLAG(codon optimized)	eft3p::TIR1(F79A) ; daf-2::1xAID	relative_to_WT	TRUE	csq-1	FALSE
WBGene00000829	Tir1_variant_F79A	0.38085982662146		0.31606815370873	eft3p::TIR1[F79A]::mRuby; daf2::AID::3xFLAG(codon optimized)	eft3p::TIR1(F79A) ; daf-2::1xAID	relative_to_WT	TRUE	ctb-1	FALSE
WBGene00000831	Tir1_variant_F79A	0.530802570461635		0.233361636666991	eft3p::TIR1[F79A]::mRuby; daf2::AID::3xFLAG(codon optimized)	eft3p::TIR1(F79A) ; daf-2::1xAID	relative_to_WT	TRUE	ctl-2	FALSE
WBGene00000832	Tir1_variant_F79A	-0.188168934589193		0.570369366000206	eft3p::TIR1[F79A]::mRuby; daf2::AID::3xFLAG(codon optimized)	eft3p::TIR1(F79A) ; daf-2::1xAID	relative_to_WT	TRUE	ctn-1	FALSE
WBGene00000833	Tir1_variant_F79A	0.244281553361839		0.290216276913827	eft3p::TIR1[F79A]::mRuby; daf2::AID::3xFLAG(codon optimized)	eft3p::TIR1(F79A) ; daf-2::1xAID	relative_to_WT	TRUE	cts-1	FALSE
WBGene00000834	Tir1_variant_F79A	0.198647815844429		0.762855256939603	eft3p::TIR1[F79A]::mRuby; daf2::AID::3xFLAG(codon optimized)	eft3p::TIR1(F79A) ; daf-2::1xAID	relative_to_WT	TRUE	cua-1	FALSE
WBGene00000835	Tir1_variant_F79A	-0.289474273409573		0.31224968401578	eft3p::TIR1[F79A]::mRuby; daf2::AID::3xFLAG(codon optimized)	eft3p::TIR1(F79A) ; daf-2::1xAID	relative_to_WT	TRUE	cuc-1	FALSE
WBGene00000836	Tir1_variant_F79A	-0.0375633468548036		0.00082355435079207	eft3p::TIR1[F79A]::mRuby; daf2::AID::3xFLAG(codon optimized)	eft3p::TIR1(F79A) ; daf-2::1xAID	relative_to_WT	TRUE	cul-1	FALSE
WBGene00000837	Tir1_variant_F79A	-0.0652518764360274		0.904711010172664	eft3p::TIR1[F79A]::mRuby; daf2::AID::3xFLAG(codon optimized)	eft3p::TIR1(F79A) ; daf-2::1xAID	relative_to_WT	TRUE	cul-2	FALSE
WBGene00000838	Tir1_variant_F79A	0.0262798116212806		0.239370761590541	eft3p::TIR1[F79A]::mRuby; daf2::AID::3xFLAG(codon optimized)	eft3p::TIR1(F79A) ; daf-2::1xAID	relative_to_WT	TRUE	cul-3	FALSE
WBGene00000839	Tir1_variant_F79A	0.0760014413781446		0.249626514758118	eft3p::TIR1[F79A]::mRuby; daf2::AID::3xFLAG(codon optimized)	eft3p::TIR1(F79A) ; daf-2::1xAID	relative_to_WT	TRUE	cul-4	FALSE
WBGene00000840	Tir1_variant_F79A	0.110622617440475		0.763474452344683	eft3p::TIR1[F79A]::mRuby; daf2::AID::3xFLAG(codon optimized)	eft3p::TIR1(F79A) ; daf-2::1xAID	relative_to_WT	TRUE	cul-5	FALSE
WBGene00000841	Tir1_variant_F79A	-0.0645745693065092		0.914189682008521	eft3p::TIR1[F79A]::mRuby; daf2::AID::3xFLAG(codon optimized)	eft3p::TIR1(F79A) ; daf-2::1xAID	relative_to_WT	TRUE	cul-6	FALSE
WBGene00000843	Tir1_variant_F79A	0.0478705126947406		0.953486679980094	eft3p::TIR1[F79A]::mRuby; daf2::AID::3xFLAG(codon optimized)	eft3p::TIR1(F79A) ; daf-2::1xAID	relative_to_WT	TRUE	cup-2	FALSE
WBGene00000846	Tir1_variant_F79A	0.1525668260687		0.820005014290642	eft3p::TIR1[F79A]::mRuby; daf2::AID::3xFLAG(codon optimized)	eft3p::TIR1(F79A) ; daf-2::1xAID	relative_to_WT	TRUE	cup-5	FALSE
WBGene00000854	Tir1_variant_F79A	-0.0506481811364613		0.422529004963551	eft3p::TIR1[F79A]::mRuby; daf2::AID::3xFLAG(codon optimized)	eft3p::TIR1(F79A) ; daf-2::1xAID	relative_to_WT	TRUE	cux-7	FALSE
WBGene00000857	Tir1_variant_F79A	-0.246127823835477		0.729804519500762	eft3p::TIR1[F79A]::mRuby; daf2::AID::3xFLAG(codon optimized)	eft3p::TIR1(F79A) ; daf-2::1xAID	relative_to_WT	TRUE	cwn-1	FALSE
WBGene00000863	Tir1_variant_F79A	0.0202133871126567		0.0287395899271938	eft3p::TIR1[F79A]::mRuby; daf2::AID::3xFLAG(codon optimized)	eft3p::TIR1(F79A) ; daf-2::1xAID	relative_to_WT	TRUE	cya-1	FALSE
WBGene00000864	Tir1_variant_F79A	0.0460327323052969		0.402246344750329	eft3p::TIR1[F79A]::mRuby; daf2::AID::3xFLAG(codon optimized)	eft3p::TIR1(F79A) ; daf-2::1xAID	relative_to_WT	TRUE	cya-2	FALSE
WBGene00000865	Tir1_variant_F79A	0.342670298293317		0.0237786073779622	eft3p::TIR1[F79A]::mRuby; daf2::AID::3xFLAG(codon optimized)	eft3p::TIR1(F79A) ; daf-2::1xAID	relative_to_WT	TRUE	cyb-1	FALSE
WBGene00000866	Tir1_variant_F79A	0.00416979456152972		0.170845505079974	eft3p::TIR1[F79A]::mRuby; daf2::AID::3xFLAG(codon optimized)	eft3p::TIR1(F79A) ; daf-2::1xAID	relative_to_WT	TRUE	cyb-2.1	FALSE
WBGene00000867	Tir1_variant_F79A	-0.224870344561856		0.695233352160284	eft3p::TIR1[F79A]::mRuby; daf2::AID::3xFLAG(codon optimized)	eft3p::TIR1(F79A) ; daf-2::1xAID	relative_to_WT	TRUE	cyb-2.2	FALSE
WBGene00000868	Tir1_variant_F79A	0.210746560585149		0.222834664298369	eft3p::TIR1[F79A]::mRuby; daf2::AID::3xFLAG(codon optimized)	eft3p::TIR1(F79A) ; daf-2::1xAID	relative_to_WT	TRUE	cyb-3	FALSE
WBGene00000869	Tir1_variant_F79A	0.527414779388277		0.0236338561909321	eft3p::TIR1[F79A]::mRuby; daf2::AID::3xFLAG(codon optimized)	eft3p::TIR1(F79A) ; daf-2::1xAID	relative_to_WT	TRUE	cyc-1	FALSE
WBGene00000870	Tir1_variant_F79A	-0.342311267566104		0.103192750103967	eft3p::TIR1[F79A]::mRuby; daf2::AID::3xFLAG(codon optimized)	eft3p::TIR1(F79A) ; daf-2::1xAID	relative_to_WT	TRUE	cyd-1	FALSE
WBGene00000871	Tir1_variant_F79A	0.0952311558122049		0.682330337041733	eft3p::TIR1[F79A]::mRuby; daf2::AID::3xFLAG(codon optimized)	eft3p::TIR1(F79A) ; daf-2::1xAID	relative_to_WT	TRUE	cye-1	FALSE
WBGene00000872	Tir1_variant_F79A	0.124579130775131		0.7967985024435	eft3p::TIR1[F79A]::mRuby; daf2::AID::3xFLAG(codon optimized)	eft3p::TIR1(F79A) ; daf-2::1xAID	relative_to_WT	TRUE	cyk-1	FALSE
WBGene00000874	Tir1_variant_F79A	0.213165194648017		0.17502272516354	eft3p::TIR1[F79A]::mRuby; daf2::AID::3xFLAG(codon optimized)	eft3p::TIR1(F79A) ; daf-2::1xAID	relative_to_WT	TRUE	cyk-3	FALSE
WBGene00000875	Tir1_variant_F79A	0.118566522755531		0.793809543449828	eft3p::TIR1[F79A]::mRuby; daf2::AID::3xFLAG(codon optimized)	eft3p::TIR1(F79A) ; daf-2::1xAID	relative_to_WT	TRUE	cyk-4	FALSE
WBGene00000876	Tir1_variant_F79A	0.313553662846278		0.128642421057789	eft3p::TIR1[F79A]::mRuby; daf2::AID::3xFLAG(codon optimized)	eft3p::TIR1(F79A) ; daf-2::1xAID	relative_to_WT	TRUE	cyl-1	FALSE
WBGene00000877	Tir1_variant_F79A	0.0988093256104794		0.49568301314578	eft3p::TIR1[F79A]::mRuby; daf2::AID::3xFLAG(codon optimized)	eft3p::TIR1(F79A) ; daf-2::1xAID	relative_to_WT	TRUE	cyn-1	FALSE
WBGene00000879	Tir1_variant_F79A	0.292126183179891		0.277711364746476	eft3p::TIR1[F79A]::mRuby; daf2::AID::3xFLAG(codon optimized)	eft3p::TIR1(F79A) ; daf-2::1xAID	relative_to_WT	TRUE	cyn-3	FALSE
WBGene00000880	Tir1_variant_F79A	-0.00886696317270353		0.0199235592394325	eft3p::TIR1[F79A]::mRuby; daf2::AID::3xFLAG(codon optimized)	eft3p::TIR1(F79A) ; daf-2::1xAID	relative_to_WT	TRUE	cyn-4	FALSE
WBGene00000881	Tir1_variant_F79A	0.0831506873282055		0.0884607243970944	eft3p::TIR1[F79A]::mRuby; daf2::AID::3xFLAG(codon optimized)	eft3p::TIR1(F79A) ; daf-2::1xAID	relative_to_WT	TRUE	cyn-5	FALSE
WBGene00000882	Tir1_variant_F79A	0.215405573551716		0.00483708915309105	eft3p::TIR1[F79A]::mRuby; daf2::AID::3xFLAG(codon optimized)	eft3p::TIR1(F79A) ; daf-2::1xAID	relative_to_WT	TRUE	cyn-6	FALSE
WBGene00000883	Tir1_variant_F79A	0.563516301507756		0.00179150905913576	eft3p::TIR1[F79A]::mRuby; daf2::AID::3xFLAG(codon optimized)	eft3p::TIR1(F79A) ; daf-2::1xAID	relative_to_WT	TRUE	cyn-7	FALSE
WBGene00000884	Tir1_variant_F79A	-0.27804062011136		0.368239153895348	eft3p::TIR1[F79A]::mRuby; daf2::AID::3xFLAG(codon optimized)	eft3p::TIR1(F79A) ; daf-2::1xAID	relative_to_WT	TRUE	cyn-8	FALSE
WBGene00000885	Tir1_variant_F79A	-0.125964359471908		0.47011128727737	eft3p::TIR1[F79A]::mRuby; daf2::AID::3xFLAG(codon optimized)	eft3p::TIR1(F79A) ; daf-2::1xAID	relative_to_WT	TRUE	cyn-9	FALSE
WBGene00000886	Tir1_variant_F79A	-0.142256428845869		0.228719140983484	eft3p::TIR1[F79A]::mRuby; daf2::AID::3xFLAG(codon optimized)	eft3p::TIR1(F79A) ; daf-2::1xAID	relative_to_WT	TRUE	cyn-10	FALSE
WBGene00000887	Tir1_variant_F79A	0.270911071618812		0.536896859598552	eft3p::TIR1[F79A]::mRuby; daf2::AID::3xFLAG(codon optimized)	eft3p::TIR1(F79A) ; daf-2::1xAID	relative_to_WT	TRUE	cyn-11	FALSE
WBGene00000888	Tir1_variant_F79A	-0.0556018633288075		0.908044990084546	eft3p::TIR1[F79A]::mRuby; daf2::AID::3xFLAG(codon optimized)	eft3p::TIR1(F79A) ; daf-2::1xAID	relative_to_WT	TRUE	cyn-12	FALSE
WBGene00000889	Tir1_variant_F79A	-0.0290223415552509		0.717148066673253	eft3p::TIR1[F79A]::mRuby; daf2::AID::3xFLAG(codon optimized)	eft3p::TIR1(F79A) ; daf-2::1xAID	relative_to_WT	TRUE	cyn-13	FALSE
WBGene00000890	Tir1_variant_F79A	0.11682388604239		0.886946737376198	eft3p::TIR1[F79A]::mRuby; daf2::AID::3xFLAG(codon optimized)	eft3p::TIR1(F79A) ; daf-2::1xAID	relative_to_WT	TRUE	sig-7	FALSE
WBGene00000891	Tir1_variant_F79A	-0.120548532224117		0.786205763468857	eft3p::TIR1[F79A]::mRuby; daf2::AID::3xFLAG(codon optimized)	eft3p::TIR1(F79A) ; daf-2::1xAID	relative_to_WT	TRUE	cyn-15	FALSE
WBGene00000892	Tir1_variant_F79A	-0.139995576118024		0.328073032782644	eft3p::TIR1[F79A]::mRuby; daf2::AID::3xFLAG(codon optimized)	eft3p::TIR1(F79A) ; daf-2::1xAID	relative_to_WT	TRUE	cyn-16	FALSE
WBGene00000894	Tir1_variant_F79A	0.0437580955184725		0.67758147022815	eft3p::TIR1[F79A]::mRuby; daf2::AID::3xFLAG(codon optimized)	eft3p::TIR1(F79A) ; daf-2::1xAID	relative_to_WT	TRUE	dab-1	FALSE
WBGene00000896	Tir1_variant_F79A	-0.0933798696497006		0.823704748270943	eft3p::TIR1[F79A]::mRuby; daf2::AID::3xFLAG(codon optimized)	eft3p::TIR1(F79A) ; daf-2::1xAID	relative_to_WT	TRUE	dad-1	FALSE
WBGene00000897	Tir1_variant_F79A	-0.449510646350294		0.540065509762153	eft3p::TIR1[F79A]::mRuby; daf2::AID::3xFLAG(codon optimized)	eft3p::TIR1(F79A) ; daf-2::1xAID	relative_to_WT	TRUE	daf-1	FALSE
WBGene00000898	Tir1_variant_F79A	-0.436363948671142		0.131426977611664	eft3p::TIR1[F79A]::mRuby; daf2::AID::3xFLAG(codon optimized)	eft3p::TIR1(F79A) ; daf-2::1xAID	relative_to_WT	TRUE	daf-2	FALSE
WBGene00000899	Tir1_variant_F79A	-0.0309824608008045		0.866008105428079	eft3p::TIR1[F79A]::mRuby; daf2::AID::3xFLAG(codon optimized)	eft3p::TIR1(F79A) ; daf-2::1xAID	relative_to_WT	TRUE	daf-3	FALSE
WBGene00000900	Tir1_variant_F79A	-0.322152010001905		0.727965898018239	eft3p::TIR1[F79A]::mRuby; daf2::AID::3xFLAG(codon optimized)	eft3p::TIR1(F79A) ; daf-2::1xAID	relative_to_WT	TRUE	daf-4	FALSE
WBGene00000901	Tir1_variant_F79A	-0.44170049117405		0.372269307300074	eft3p::TIR1[F79A]::mRuby; daf2::AID::3xFLAG(codon optimized)	eft3p::TIR1(F79A) ; daf-2::1xAID	relative_to_WT	TRUE	daf-5	FALSE
WBGene00000903	Tir1_variant_F79A	-0.0992979053571677		0.844559958627623	eft3p::TIR1[F79A]::mRuby; daf2::AID::3xFLAG(codon optimized)	eft3p::TIR1(F79A) ; daf-2::1xAID	relative_to_WT	TRUE	daf-7	FALSE
WBGene00000906	Tir1_variant_F79A	0.0244837886753334		0.7461796210509	eft3p::TIR1[F79A]::mRuby; daf2::AID::3xFLAG(codon optimized)	eft3p::TIR1(F79A) ; daf-2::1xAID	relative_to_WT	TRUE	daf-10	FALSE
WBGene00000908	Tir1_variant_F79A	-0.0992999839626121		0.8623964863404	eft3p::TIR1[F79A]::mRuby; daf2::AID::3xFLAG(codon optimized)	eft3p::TIR1(F79A) ; daf-2::1xAID	relative_to_WT	TRUE	daf-12	FALSE
WBGene00000910	Tir1_variant_F79A	0.234885209862762		0.846685244844235	eft3p::TIR1[F79A]::mRuby; daf2::AID::3xFLAG(codon optimized)	eft3p::TIR1(F79A) ; daf-2::1xAID	relative_to_WT	TRUE	daf-14	FALSE
WBGene00000911	Tir1_variant_F79A	-0.108525178892753		0.369690168996777	eft3p::TIR1[F79A]::mRuby; daf2::AID::3xFLAG(codon optimized)	eft3p::TIR1(F79A) ; daf-2::1xAID	relative_to_WT	TRUE	daf-15	FALSE
WBGene00000912	Tir1_variant_F79A	0.120033594405009		0.149090160542907	eft3p::TIR1[F79A]::mRuby; daf2::AID::3xFLAG(codon optimized)	eft3p::TIR1(F79A) ; daf-2::1xAID	relative_to_WT	TRUE	daf-16	FALSE
WBGene00000913	Tir1_variant_F79A	-0.215309931853119		0.127141169572174	eft3p::TIR1[F79A]::mRuby; daf2::AID::3xFLAG(codon optimized)	eft3p::TIR1(F79A) ; daf-2::1xAID	relative_to_WT	TRUE	daf-18	FALSE
WBGene00000914	Tir1_variant_F79A	-0.402041319605298		0.790062357813183	eft3p::TIR1[F79A]::mRuby; daf2::AID::3xFLAG(codon optimized)	eft3p::TIR1(F79A) ; daf-2::1xAID	relative_to_WT	TRUE	daf-19	FALSE
WBGene00000915	Tir1_variant_F79A	0.203925886909448		0.0798033551607847	eft3p::TIR1[F79A]::mRuby; daf2::AID::3xFLAG(codon optimized)	eft3p::TIR1(F79A) ; daf-2::1xAID	relative_to_WT	TRUE	hsp-90	FALSE
WBGene00000917	Tir1_variant_F79A	0.0387784405116607		0.49762247185402	eft3p::TIR1[F79A]::mRuby; daf2::AID::3xFLAG(codon optimized)	eft3p::TIR1(F79A) ; daf-2::1xAID	relative_to_WT	TRUE	daf-25	FALSE
WBGene00000923	Tir1_variant_F79A	0.173106248032904		0.463520853523859	eft3p::TIR1[F79A]::mRuby; daf2::AID::3xFLAG(codon optimized)	eft3p::TIR1(F79A) ; daf-2::1xAID	relative_to_WT	TRUE	daf-31	FALSE
WBGene00000928	Tir1_variant_F79A	0.29723794449233		0.00280878018654688	eft3p::TIR1[F79A]::mRuby; daf2::AID::3xFLAG(codon optimized)	eft3p::TIR1(F79A) ; daf-2::1xAID	relative_to_WT	TRUE	dao-2	FALSE
WBGene00000929	Tir1_variant_F79A	0.277009070369888		0.390547844346692	eft3p::TIR1[F79A]::mRuby; daf2::AID::3xFLAG(codon optimized)	eft3p::TIR1(F79A) ; daf-2::1xAID	relative_to_WT	TRUE	dao-3	FALSE
WBGene00000931	Tir1_variant_F79A	0.136924580108411		0.187137969214719	eft3p::TIR1[F79A]::mRuby; daf2::AID::3xFLAG(codon optimized)	eft3p::TIR1(F79A) ; daf-2::1xAID	relative_to_WT	TRUE	dao-5	FALSE
WBGene00000932	Tir1_variant_F79A	3.4851520777357		0.0119409990039357	eft3p::TIR1[F79A]::mRuby; daf2::AID::3xFLAG(codon optimized)	eft3p::TIR1(F79A) ; daf-2::1xAID	relative_to_WT	TRUE	dao-6	FALSE
WBGene00000933	Tir1_variant_F79A	0.13129319900726		0.773395531294222	eft3p::TIR1[F79A]::mRuby; daf2::AID::3xFLAG(codon optimized)	eft3p::TIR1(F79A) ; daf-2::1xAID	relative_to_WT	TRUE	dap-3	FALSE
WBGene00000935	Tir1_variant_F79A	0.331833212340088		0.38546481180955	eft3p::TIR1[F79A]::mRuby; daf2::AID::3xFLAG(codon optimized)	eft3p::TIR1(F79A) ; daf-2::1xAID	relative_to_WT	TRUE	daz-1	FALSE
WBGene00000936	Tir1_variant_F79A	-0.437572979360173		0.805057279808182	eft3p::TIR1[F79A]::mRuby; daf2::AID::3xFLAG(codon optimized)	eft3p::TIR1(F79A) ; daf-2::1xAID	relative_to_WT	TRUE	dbl-1	FALSE
WBGene00000937	Tir1_variant_F79A	-0.17070205789017		0.637358478574304	eft3p::TIR1[F79A]::mRuby; daf2::AID::3xFLAG(codon optimized)	eft3p::TIR1(F79A) ; daf-2::1xAID	relative_to_WT	TRUE	dbr-1	FALSE
WBGene00000938	Tir1_variant_F79A	-0.914519254090576		2.65626633011379e-05	eft3p::TIR1[F79A]::mRuby; daf2::AID::3xFLAG(codon optimized)	eft3p::TIR1(F79A) ; daf-2::1xAID	relative_to_WT	TRUE	dcp-66	TRUE
WBGene00000939	Tir1_variant_F79A	0.15880610287189		0.504379014514223	eft3p::TIR1[F79A]::mRuby; daf2::AID::3xFLAG(codon optimized)	eft3p::TIR1(F79A) ; daf-2::1xAID	relative_to_WT	TRUE	dcr-1	FALSE
WBGene00000940	Tir1_variant_F79A	-0.270641890974576		0.509287584192393	eft3p::TIR1[F79A]::mRuby; daf2::AID::3xFLAG(codon optimized)	eft3p::TIR1(F79A) ; daf-2::1xAID	relative_to_WT	TRUE	dcs-1	FALSE
WBGene00000941	Tir1_variant_F79A	0.19211557046039		0.373503669444577	eft3p::TIR1[F79A]::mRuby; daf2::AID::3xFLAG(codon optimized)	eft3p::TIR1(F79A) ; daf-2::1xAID	relative_to_WT	TRUE	ddp-1	FALSE
WBGene00000942	Tir1_variant_F79A	0.261363149915757		0.0964108198340278	eft3p::TIR1[F79A]::mRuby; daf2::AID::3xFLAG(codon optimized)	eft3p::TIR1(F79A) ; daf-2::1xAID	relative_to_WT	TRUE	deb-1	FALSE
WBGene00000950	Tir1_variant_F79A	-0.320740423039969		0.562308877206313	eft3p::TIR1[F79A]::mRuby; daf2::AID::3xFLAG(codon optimized)	eft3p::TIR1(F79A) ; daf-2::1xAID	relative_to_WT	TRUE	deg-1	FALSE
WBGene00000951	Tir1_variant_F79A	-0.12845909466073		0.186885667887835	eft3p::TIR1[F79A]::mRuby; daf2::AID::3xFLAG(codon optimized)	eft3p::TIR1(F79A) ; daf-2::1xAID	relative_to_WT	TRUE	deg-3	FALSE
WBGene00000952	Tir1_variant_F79A	0.159432905481713		0.590017874395748	eft3p::TIR1[F79A]::mRuby; daf2::AID::3xFLAG(codon optimized)	eft3p::TIR1(F79A) ; daf-2::1xAID	relative_to_WT	TRUE	del-1	FALSE
WBGene00000955	Tir1_variant_F79A	0.548607189737377		0.598531849798018	eft3p::TIR1[F79A]::mRuby; daf2::AID::3xFLAG(codon optimized)	eft3p::TIR1(F79A) ; daf-2::1xAID	relative_to_WT	TRUE	des-2	FALSE
WBGene00000958	Tir1_variant_F79A	-0.158651381589341		0.924737407506333	eft3p::TIR1[F79A]::mRuby; daf2::AID::3xFLAG(codon optimized)	eft3p::TIR1(F79A) ; daf-2::1xAID	relative_to_WT	TRUE	dgk-1	FALSE
WBGene00000959	Tir1_variant_F79A	-0.00499488384451755		0.770528449969763	eft3p::TIR1[F79A]::mRuby; daf2::AID::3xFLAG(codon optimized)	eft3p::TIR1(F79A) ; daf-2::1xAID	relative_to_WT	TRUE	dgk-2	FALSE
WBGene00000960	Tir1_variant_F79A	0.377021708935076		0.212347279016486	eft3p::TIR1[F79A]::mRuby; daf2::AID::3xFLAG(codon optimized)	eft3p::TIR1(F79A) ; daf-2::1xAID	relative_to_WT	TRUE	dgk-3	FALSE
WBGene00000961	Tir1_variant_F79A	-0.286472496950957		0.047560528860711	eft3p::TIR1[F79A]::mRuby; daf2::AID::3xFLAG(codon optimized)	eft3p::TIR1(F79A) ; daf-2::1xAID	relative_to_WT	TRUE	dgn-1	FALSE
WBGene00000962	Tir1_variant_F79A	0.186309091286014		0.720636885363288	eft3p::TIR1[F79A]::mRuby; daf2::AID::3xFLAG(codon optimized)	eft3p::TIR1(F79A) ; daf-2::1xAID	relative_to_WT	TRUE	dhc-1	FALSE
WBGene00000963	Tir1_variant_F79A	-0.243759412734917		0.596670632795645	eft3p::TIR1[F79A]::mRuby; daf2::AID::3xFLAG(codon optimized)	eft3p::TIR1(F79A) ; daf-2::1xAID	relative_to_WT	TRUE	dhp-1	FALSE
WBGene00000964	Tir1_variant_F79A	-0.252974195851975		0.673511558125008	eft3p::TIR1[F79A]::mRuby; daf2::AID::3xFLAG(codon optimized)	eft3p::TIR1(F79A) ; daf-2::1xAID	relative_to_WT	TRUE	dhp-2	FALSE
WBGene00000965	Tir1_variant_F79A	-0.0322774008899857		0.642983751540084	eft3p::TIR1[F79A]::mRuby; daf2::AID::3xFLAG(codon optimized)	eft3p::TIR1(F79A) ; daf-2::1xAID	relative_to_WT	TRUE	dhs-1	FALSE
WBGene00000966	Tir1_variant_F79A	-0.358047788784234		0.0631890417039674	eft3p::TIR1[F79A]::mRuby; daf2::AID::3xFLAG(codon optimized)	eft3p::TIR1(F79A) ; daf-2::1xAID	relative_to_WT	TRUE	dhs-2	FALSE
WBGene00000967	Tir1_variant_F79A	-0.185559604054751		0.0501144537275597	eft3p::TIR1[F79A]::mRuby; daf2::AID::3xFLAG(codon optimized)	eft3p::TIR1(F79A) ; daf-2::1xAID	relative_to_WT	TRUE	dhs-3	FALSE
WBGene00000968	Tir1_variant_F79A	-0.303026651110558		0.771106793128829	eft3p::TIR1[F79A]::mRuby; daf2::AID::3xFLAG(codon optimized)	eft3p::TIR1(F79A) ; daf-2::1xAID	relative_to_WT	TRUE	dhs-4	FALSE
WBGene00000969	Tir1_variant_F79A	0.376968575264135		0.383369203359594	eft3p::TIR1[F79A]::mRuby; daf2::AID::3xFLAG(codon optimized)	eft3p::TIR1(F79A) ; daf-2::1xAID	relative_to_WT	TRUE	dhs-5	FALSE
WBGene00000970	Tir1_variant_F79A	-0.201786627561605		0.718939913946866	eft3p::TIR1[F79A]::mRuby; daf2::AID::3xFLAG(codon optimized)	eft3p::TIR1(F79A) ; daf-2::1xAID	relative_to_WT	TRUE	dhs-6	FALSE
WBGene00000971	Tir1_variant_F79A	0.478972598569162		0.126746502086947	eft3p::TIR1[F79A]::mRuby; daf2::AID::3xFLAG(codon optimized)	eft3p::TIR1(F79A) ; daf-2::1xAID	relative_to_WT	TRUE	dhs-7	FALSE
WBGene00000972	Tir1_variant_F79A	-0.329753155731697		0.734057779824528	eft3p::TIR1[F79A]::mRuby; daf2::AID::3xFLAG(codon optimized)	eft3p::TIR1(F79A) ; daf-2::1xAID	relative_to_WT	TRUE	dhs-8	FALSE
WBGene00000973	Tir1_variant_F79A	0.501550808467151		0.0961996847643518	eft3p::TIR1[F79A]::mRuby; daf2::AID::3xFLAG(codon optimized)	eft3p::TIR1(F79A) ; daf-2::1xAID	relative_to_WT	TRUE	dhs-9	FALSE
WBGene00000974	Tir1_variant_F79A	0.179015831758297		0.219515066447819	eft3p::TIR1[F79A]::mRuby; daf2::AID::3xFLAG(codon optimized)	eft3p::TIR1(F79A) ; daf-2::1xAID	relative_to_WT	TRUE	dhs-11	FALSE
WBGene00000975	Tir1_variant_F79A	0.561086716558637		0.484603114096504	eft3p::TIR1[F79A]::mRuby; daf2::AID::3xFLAG(codon optimized)	eft3p::TIR1(F79A) ; daf-2::1xAID	relative_to_WT	TRUE	dhs-12	FALSE
WBGene00000976	Tir1_variant_F79A	0.379252150270627		0.463858458300315	eft3p::TIR1[F79A]::mRuby; daf2::AID::3xFLAG(codon optimized)	eft3p::TIR1(F79A) ; daf-2::1xAID	relative_to_WT	TRUE	dhs-13	FALSE
WBGene00000977	Tir1_variant_F79A	-0.305022040377781		0.211513483523986	eft3p::TIR1[F79A]::mRuby; daf2::AID::3xFLAG(codon optimized)	eft3p::TIR1(F79A) ; daf-2::1xAID	relative_to_WT	TRUE	dhs-14	FALSE
WBGene00000980	Tir1_variant_F79A	-0.606797757304717		0.140481566739803	eft3p::TIR1[F79A]::mRuby; daf2::AID::3xFLAG(codon optimized)	eft3p::TIR1(F79A) ; daf-2::1xAID	relative_to_WT	TRUE	dhs-17	FALSE
WBGene00000981	Tir1_variant_F79A	0.290774822260716		0.136728241409416	eft3p::TIR1[F79A]::mRuby; daf2::AID::3xFLAG(codon optimized)	eft3p::TIR1(F79A) ; daf-2::1xAID	relative_to_WT	TRUE	dhs-18	FALSE
WBGene00000982	Tir1_variant_F79A	0.422834950414747		0.601659407927329	eft3p::TIR1[F79A]::mRuby; daf2::AID::3xFLAG(codon optimized)	eft3p::TIR1(F79A) ; daf-2::1xAID	relative_to_WT	TRUE	dhs-19	FALSE
WBGene00000983	Tir1_variant_F79A	-0.0517630692602089		0.0648605632748443	eft3p::TIR1[F79A]::mRuby; daf2::AID::3xFLAG(codon optimized)	eft3p::TIR1(F79A) ; daf-2::1xAID	relative_to_WT	TRUE	dhs-20	FALSE
WBGene00000984	Tir1_variant_F79A	-1.07026514967965		0.286282076118471	eft3p::TIR1[F79A]::mRuby; daf2::AID::3xFLAG(codon optimized)	eft3p::TIR1(F79A) ; daf-2::1xAID	relative_to_WT	TRUE	dhs-21	FALSE
WBGene00000985	Tir1_variant_F79A	0.145998191996078		0.406900366202315	eft3p::TIR1[F79A]::mRuby; daf2::AID::3xFLAG(codon optimized)	eft3p::TIR1(F79A) ; daf-2::1xAID	relative_to_WT	TRUE	dhs-22	FALSE
WBGene00000986	Tir1_variant_F79A	-1.67143015977101		0.131076990307324	eft3p::TIR1[F79A]::mRuby; daf2::AID::3xFLAG(codon optimized)	eft3p::TIR1(F79A) ; daf-2::1xAID	relative_to_WT	TRUE	dhs-23	FALSE
WBGene00000987	Tir1_variant_F79A	-0.159013953547659		0.783739285892978	eft3p::TIR1[F79A]::mRuby; daf2::AID::3xFLAG(codon optimized)	eft3p::TIR1(F79A) ; daf-2::1xAID	relative_to_WT	TRUE	dhs-24	FALSE
WBGene00000988	Tir1_variant_F79A	-0.228482228465697		0.0196355582868145	eft3p::TIR1[F79A]::mRuby; daf2::AID::3xFLAG(codon optimized)	eft3p::TIR1(F79A) ; daf-2::1xAID	relative_to_WT	TRUE	dhs-25	FALSE
WBGene00000989	Tir1_variant_F79A	-1.35902520379837		0.396883188565251	eft3p::TIR1[F79A]::mRuby; daf2::AID::3xFLAG(codon optimized)	eft3p::TIR1(F79A) ; daf-2::1xAID	relative_to_WT	TRUE	dhs-26	FALSE
WBGene00000990	Tir1_variant_F79A	0.448528776318303		0.73677999480125	eft3p::TIR1[F79A]::mRuby; daf2::AID::3xFLAG(codon optimized)	eft3p::TIR1(F79A) ; daf-2::1xAID	relative_to_WT	TRUE	dhs-27	FALSE
WBGene00000991	Tir1_variant_F79A	-0.323362941884213		0.206951237579076	eft3p::TIR1[F79A]::mRuby; daf2::AID::3xFLAG(codon optimized)	eft3p::TIR1(F79A) ; daf-2::1xAID	relative_to_WT	TRUE	dhs-28	FALSE
WBGene00000992	Tir1_variant_F79A	0.600427367611311		0.648294650732197	eft3p::TIR1[F79A]::mRuby; daf2::AID::3xFLAG(codon optimized)	eft3p::TIR1(F79A) ; daf-2::1xAID	relative_to_WT	TRUE	dhs-29	FALSE
WBGene00000993	Tir1_variant_F79A	0.813846348886353		0.0284901536309047	eft3p::TIR1[F79A]::mRuby; daf2::AID::3xFLAG(codon optimized)	eft3p::TIR1(F79A) ; daf-2::1xAID	relative_to_WT	TRUE	dhs-30	FALSE
WBGene00000994	Tir1_variant_F79A	-0.325764951592509		0.602977916245935	eft3p::TIR1[F79A]::mRuby; daf2::AID::3xFLAG(codon optimized)	eft3p::TIR1(F79A) ; daf-2::1xAID	relative_to_WT	TRUE	dic-1	FALSE
WBGene00000995	Tir1_variant_F79A	0.0006683677163285		0.00657166056453894	eft3p::TIR1[F79A]::mRuby; daf2::AID::3xFLAG(codon optimized)	eft3p::TIR1(F79A) ; daf-2::1xAID	relative_to_WT	TRUE	die-1	FALSE
WBGene00000996	Tir1_variant_F79A	0.216155954470801		0.418491039765882	eft3p::TIR1[F79A]::mRuby; daf2::AID::3xFLAG(codon optimized)	eft3p::TIR1(F79A) ; daf-2::1xAID	relative_to_WT	TRUE	dif-1	FALSE
WBGene00000998	Tir1_variant_F79A	0.015338000299376		0.68112112702458	eft3p::TIR1[F79A]::mRuby; daf2::AID::3xFLAG(codon optimized)	eft3p::TIR1(F79A) ; daf-2::1xAID	relative_to_WT	TRUE	dig-1	FALSE
WBGene00001000	Tir1_variant_F79A	-0.142449041919012		0.0999775700472699	eft3p::TIR1[F79A]::mRuby; daf2::AID::3xFLAG(codon optimized)	eft3p::TIR1(F79A) ; daf-2::1xAID	relative_to_WT	TRUE	dim-1	FALSE
WBGene00001001	Tir1_variant_F79A	0.0771733158624654		0.707702877599594	eft3p::TIR1[F79A]::mRuby; daf2::AID::3xFLAG(codon optimized)	eft3p::TIR1(F79A) ; daf-2::1xAID	relative_to_WT	TRUE	dis-3	FALSE
WBGene00001002	Tir1_variant_F79A	0.198619124483241		0.614575436850964	eft3p::TIR1[F79A]::mRuby; daf2::AID::3xFLAG(codon optimized)	eft3p::TIR1(F79A) ; daf-2::1xAID	relative_to_WT	TRUE	div-1	FALSE
WBGene00001005	Tir1_variant_F79A	0.120772328968877		0.116584767538085	eft3p::TIR1[F79A]::mRuby; daf2::AID::3xFLAG(codon optimized)	eft3p::TIR1(F79A) ; daf-2::1xAID	relative_to_WT	TRUE	dlc-1	FALSE
WBGene00001006	Tir1_variant_F79A	0.60235920575574		0.113828035471932	eft3p::TIR1[F79A]::mRuby; daf2::AID::3xFLAG(codon optimized)	eft3p::TIR1(F79A) ; daf-2::1xAID	relative_to_WT	TRUE	dlg-1	FALSE
WBGene00001007	Tir1_variant_F79A	0.0399483110307847		0.877585409549404	eft3p::TIR1[F79A]::mRuby; daf2::AID::3xFLAG(codon optimized)	eft3p::TIR1(F79A) ; daf-2::1xAID	relative_to_WT	TRUE	dli-1	FALSE
WBGene00001008	Tir1_variant_F79A	0.50394148487164		0.135541682862612	eft3p::TIR1[F79A]::mRuby; daf2::AID::3xFLAG(codon optimized)	eft3p::TIR1(F79A) ; daf-2::1xAID	relative_to_WT	TRUE	dlk-1	FALSE
WBGene00001016	Tir1_variant_F79A	-0.14092853617125		0.31084392011234	eft3p::TIR1[F79A]::mRuby; daf2::AID::3xFLAG(codon optimized)	eft3p::TIR1(F79A) ; daf-2::1xAID	relative_to_WT	TRUE	dna-2	FALSE
WBGene00001017	Tir1_variant_F79A	-0.0898385933297498		0.473102107087699	eft3p::TIR1[F79A]::mRuby; daf2::AID::3xFLAG(codon optimized)	eft3p::TIR1(F79A) ; daf-2::1xAID	relative_to_WT	TRUE	dnc-1	FALSE
WBGene00001018	Tir1_variant_F79A	0.0889250517777573		0.68698255339397	eft3p::TIR1[F79A]::mRuby; daf2::AID::3xFLAG(codon optimized)	eft3p::TIR1(F79A) ; daf-2::1xAID	relative_to_WT	TRUE	dnc-2	FALSE
WBGene00001019	Tir1_variant_F79A	-0.0884732324189574		0.870042301473377	eft3p::TIR1[F79A]::mRuby; daf2::AID::3xFLAG(codon optimized)	eft3p::TIR1(F79A) ; daf-2::1xAID	relative_to_WT	TRUE	dnj-1	FALSE
WBGene00001020	Tir1_variant_F79A	-0.40808235681995		0.0321617575195366	eft3p::TIR1[F79A]::mRuby; daf2::AID::3xFLAG(codon optimized)	eft3p::TIR1(F79A) ; daf-2::1xAID	relative_to_WT	TRUE	dnj-2	FALSE
WBGene00001021	Tir1_variant_F79A	0.206937702959441		0.682032906059401	eft3p::TIR1[F79A]::mRuby; daf2::AID::3xFLAG(codon optimized)	eft3p::TIR1(F79A) ; daf-2::1xAID	relative_to_WT	TRUE	dnj-3	FALSE
WBGene00001022	Tir1_variant_F79A	-0.0576024025406851		0.787356631224671	eft3p::TIR1[F79A]::mRuby; daf2::AID::3xFLAG(codon optimized)	eft3p::TIR1(F79A) ; daf-2::1xAID	relative_to_WT	TRUE	dnj-4	FALSE
WBGene00001023	Tir1_variant_F79A	-0.0163965630065782		0.623301936531593	eft3p::TIR1[F79A]::mRuby; daf2::AID::3xFLAG(codon optimized)	eft3p::TIR1(F79A) ; daf-2::1xAID	relative_to_WT	TRUE	dnj-5	FALSE
WBGene00001025	Tir1_variant_F79A	0.208326167605213		0.774675707463215	eft3p::TIR1[F79A]::mRuby; daf2::AID::3xFLAG(codon optimized)	eft3p::TIR1(F79A) ; daf-2::1xAID	relative_to_WT	TRUE	dnj-7	FALSE
WBGene00001026	Tir1_variant_F79A	0.036519833088282		0.405252696274115	eft3p::TIR1[F79A]::mRuby; daf2::AID::3xFLAG(codon optimized)	eft3p::TIR1(F79A) ; daf-2::1xAID	relative_to_WT	TRUE	dnj-8	FALSE
WBGene00001027	Tir1_variant_F79A	0.27230179113176		0.174681215136219	eft3p::TIR1[F79A]::mRuby; daf2::AID::3xFLAG(codon optimized)	eft3p::TIR1(F79A) ; daf-2::1xAID	relative_to_WT	TRUE	dnj-9	FALSE
WBGene00001028	Tir1_variant_F79A	0.0441227628431601		0.597013774659601	eft3p::TIR1[F79A]::mRuby; daf2::AID::3xFLAG(codon optimized)	eft3p::TIR1(F79A) ; daf-2::1xAID	relative_to_WT	TRUE	dnj-10	FALSE
WBGene00001029	Tir1_variant_F79A	-0.0941459591860336		0.84017174902033	eft3p::TIR1[F79A]::mRuby; daf2::AID::3xFLAG(codon optimized)	eft3p::TIR1(F79A) ; daf-2::1xAID	relative_to_WT	TRUE	dnj-11	FALSE
WBGene00001030	Tir1_variant_F79A	0.236524782168259		0.598742961149556	eft3p::TIR1[F79A]::mRuby; daf2::AID::3xFLAG(codon optimized)	eft3p::TIR1(F79A) ; daf-2::1xAID	relative_to_WT	TRUE	dnj-12	FALSE
WBGene00001031	Tir1_variant_F79A	0.283942738384347		1.66253653216955e-05	eft3p::TIR1[F79A]::mRuby; daf2::AID::3xFLAG(codon optimized)	eft3p::TIR1(F79A) ; daf-2::1xAID	relative_to_WT	TRUE	dnj-13	FALSE
WBGene00001032	Tir1_variant_F79A	0.267116497048292		0.629942172391866	eft3p::TIR1[F79A]::mRuby; daf2::AID::3xFLAG(codon optimized)	eft3p::TIR1(F79A) ; daf-2::1xAID	relative_to_WT	TRUE	dnj-14	FALSE
WBGene00001033	Tir1_variant_F79A	0.246352904847531		0.492950675934445	eft3p::TIR1[F79A]::mRuby; daf2::AID::3xFLAG(codon optimized)	eft3p::TIR1(F79A) ; daf-2::1xAID	relative_to_WT	TRUE	dnj-15	FALSE
WBGene00001034	Tir1_variant_F79A	0.174501106851673		0.405133501970531	eft3p::TIR1[F79A]::mRuby; daf2::AID::3xFLAG(codon optimized)	eft3p::TIR1(F79A) ; daf-2::1xAID	relative_to_WT	TRUE	dnj-16	FALSE
WBGene00001035	Tir1_variant_F79A	0.140621891706151		0.49762247185402	eft3p::TIR1[F79A]::mRuby; daf2::AID::3xFLAG(codon optimized)	eft3p::TIR1(F79A) ; daf-2::1xAID	relative_to_WT	TRUE	dnj-17	FALSE
WBGene00001036	Tir1_variant_F79A	-0.312124134961632		0.312268529512438	eft3p::TIR1[F79A]::mRuby; daf2::AID::3xFLAG(codon optimized)	eft3p::TIR1(F79A) ; daf-2::1xAID	relative_to_WT	TRUE	dnj-18	FALSE
WBGene00001037	Tir1_variant_F79A	0.0842849729014785		0.738023484644709	eft3p::TIR1[F79A]::mRuby; daf2::AID::3xFLAG(codon optimized)	eft3p::TIR1(F79A) ; daf-2::1xAID	relative_to_WT	TRUE	dnj-19	FALSE
WBGene00001038	Tir1_variant_F79A	0.254653558641749		0.688436223062258	eft3p::TIR1[F79A]::mRuby; daf2::AID::3xFLAG(codon optimized)	eft3p::TIR1(F79A) ; daf-2::1xAID	relative_to_WT	TRUE	dnj-20	FALSE
WBGene00001039	Tir1_variant_F79A	-0.255266015495751		0.696291119054103	eft3p::TIR1[F79A]::mRuby; daf2::AID::3xFLAG(codon optimized)	eft3p::TIR1(F79A) ; daf-2::1xAID	relative_to_WT	TRUE	dnj-21	FALSE
WBGene00001040	Tir1_variant_F79A	-0.249560392319562		0.794771356169538	eft3p::TIR1[F79A]::mRuby; daf2::AID::3xFLAG(codon optimized)	eft3p::TIR1(F79A) ; daf-2::1xAID	relative_to_WT	TRUE	dnj-22	FALSE
WBGene00001041	Tir1_variant_F79A	-0.238724617662687		0.18904404098178	eft3p::TIR1[F79A]::mRuby; daf2::AID::3xFLAG(codon optimized)	eft3p::TIR1(F79A) ; daf-2::1xAID	relative_to_WT	TRUE	dnj-23	FALSE
WBGene00001042	Tir1_variant_F79A	-0.150035141475599		0.92116777201259	eft3p::TIR1[F79A]::mRuby; daf2::AID::3xFLAG(codon optimized)	eft3p::TIR1(F79A) ; daf-2::1xAID	relative_to_WT	TRUE	dnj-24	FALSE
WBGene00001043	Tir1_variant_F79A	0.455837317159367		0.566540587339636	eft3p::TIR1[F79A]::mRuby; daf2::AID::3xFLAG(codon optimized)	eft3p::TIR1(F79A) ; daf-2::1xAID	relative_to_WT	TRUE	dnj-25	FALSE
WBGene00001044	Tir1_variant_F79A	-0.365786344342344		0.280888063300076	eft3p::TIR1[F79A]::mRuby; daf2::AID::3xFLAG(codon optimized)	eft3p::TIR1(F79A) ; daf-2::1xAID	relative_to_WT	TRUE	dnj-26	FALSE
WBGene00001045	Tir1_variant_F79A	0.0881960374910798		0.469683548644976	eft3p::TIR1[F79A]::mRuby; daf2::AID::3xFLAG(codon optimized)	eft3p::TIR1(F79A) ; daf-2::1xAID	relative_to_WT	TRUE	dnj-27	FALSE
WBGene00001046	Tir1_variant_F79A	-0.24034956179286		0.690020813995902	eft3p::TIR1[F79A]::mRuby; daf2::AID::3xFLAG(codon optimized)	eft3p::TIR1(F79A) ; daf-2::1xAID	relative_to_WT	TRUE	dnj-28	FALSE
WBGene00001047	Tir1_variant_F79A	-0.132182274506403		0.0802316680013715	eft3p::TIR1[F79A]::mRuby; daf2::AID::3xFLAG(codon optimized)	eft3p::TIR1(F79A) ; daf-2::1xAID	relative_to_WT	TRUE	dnj-29	FALSE
WBGene00001048	Tir1_variant_F79A	-0.255227570045168		0.561109615368193	eft3p::TIR1[F79A]::mRuby; daf2::AID::3xFLAG(codon optimized)	eft3p::TIR1(F79A) ; daf-2::1xAID	relative_to_WT	TRUE	dnj-30	FALSE
WBGene00001049	Tir1_variant_F79A	0.147019238005484		0.715197330676815	eft3p::TIR1[F79A]::mRuby; daf2::AID::3xFLAG(codon optimized)	eft3p::TIR1(F79A) ; daf-2::1xAID	relative_to_WT	TRUE	dog-1	FALSE
WBGene00001050	Tir1_variant_F79A	-0.466202058663149		0.184126428234154	eft3p::TIR1[F79A]::mRuby; daf2::AID::3xFLAG(codon optimized)	eft3p::TIR1(F79A) ; daf-2::1xAID	relative_to_WT	TRUE	dom-3	FALSE
WBGene00001051	Tir1_variant_F79A	0.243268076459428		0.111990732873191	eft3p::TIR1[F79A]::mRuby; daf2::AID::3xFLAG(codon optimized)	eft3p::TIR1(F79A) ; daf-2::1xAID	relative_to_WT	TRUE	cks-1	FALSE
WBGene00001052	Tir1_variant_F79A	0.0119615376930995		0.63627634668596	eft3p::TIR1[F79A]::mRuby; daf2::AID::3xFLAG(codon optimized)	eft3p::TIR1(F79A) ; daf-2::1xAID	relative_to_WT	TRUE	dop-1	FALSE
WBGene00001053	Tir1_variant_F79A	0.188709353816897		0.573526819648332	eft3p::TIR1[F79A]::mRuby; daf2::AID::3xFLAG(codon optimized)	eft3p::TIR1(F79A) ; daf-2::1xAID	relative_to_WT	TRUE	dop-2	FALSE
WBGene00001054	Tir1_variant_F79A	-0.7703135807761		0.714273085135165	eft3p::TIR1[F79A]::mRuby; daf2::AID::3xFLAG(codon optimized)	eft3p::TIR1(F79A) ; daf-2::1xAID	relative_to_WT	TRUE	dpf-1	FALSE
WBGene00001055	Tir1_variant_F79A	-0.300778644989143		0.379483249096748	eft3p::TIR1[F79A]::mRuby; daf2::AID::3xFLAG(codon optimized)	eft3p::TIR1(F79A) ; daf-2::1xAID	relative_to_WT	TRUE	dpf-2	FALSE
WBGene00001056	Tir1_variant_F79A	0.182495269012149		0.200734410424796	eft3p::TIR1[F79A]::mRuby; daf2::AID::3xFLAG(codon optimized)	eft3p::TIR1(F79A) ; daf-2::1xAID	relative_to_WT	TRUE	dpf-3	FALSE
WBGene00001057	Tir1_variant_F79A	0.265842556456537		0.549202659206329	eft3p::TIR1[F79A]::mRuby; daf2::AID::3xFLAG(codon optimized)	eft3p::TIR1(F79A) ; daf-2::1xAID	relative_to_WT	TRUE	dpf-4	FALSE
WBGene00001058	Tir1_variant_F79A	0.285527650332802		0.654458690043743	eft3p::TIR1[F79A]::mRuby; daf2::AID::3xFLAG(codon optimized)	eft3p::TIR1(F79A) ; daf-2::1xAID	relative_to_WT	TRUE	dpf-5	FALSE
WBGene00001059	Tir1_variant_F79A	-1.15799667367994		0.299658206152181	eft3p::TIR1[F79A]::mRuby; daf2::AID::3xFLAG(codon optimized)	eft3p::TIR1(F79A) ; daf-2::1xAID	relative_to_WT	TRUE	dpf-6	FALSE
WBGene00001060	Tir1_variant_F79A	0.120943016547096		0.564394088291855	eft3p::TIR1[F79A]::mRuby; daf2::AID::3xFLAG(codon optimized)	eft3p::TIR1(F79A) ; daf-2::1xAID	relative_to_WT	TRUE	dpf-7	FALSE
WBGene00001061	Tir1_variant_F79A	0.059129532031581		0.49762247185402	eft3p::TIR1[F79A]::mRuby; daf2::AID::3xFLAG(codon optimized)	eft3p::TIR1(F79A) ; daf-2::1xAID	relative_to_WT	TRUE	dpl-1	FALSE
WBGene00001063	Tir1_variant_F79A	-1.7017379711753		3.75328793566543e-06	eft3p::TIR1[F79A]::mRuby; daf2::AID::3xFLAG(codon optimized)	eft3p::TIR1(F79A) ; daf-2::1xAID	relative_to_WT	TRUE	dpy-1	TRUE
WBGene00001065	Tir1_variant_F79A	-0.650120209933946		0.359585338831447	eft3p::TIR1[F79A]::mRuby; daf2::AID::3xFLAG(codon optimized)	eft3p::TIR1(F79A) ; daf-2::1xAID	relative_to_WT	TRUE	dpy-3	FALSE
WBGene00001068	Tir1_variant_F79A	-0.611412390647933		0.549347009623786	eft3p::TIR1[F79A]::mRuby; daf2::AID::3xFLAG(codon optimized)	eft3p::TIR1(F79A) ; daf-2::1xAID	relative_to_WT	TRUE	dpy-6	FALSE
WBGene00001069	Tir1_variant_F79A	-0.307814383079472		0.83262757726467	eft3p::TIR1[F79A]::mRuby; daf2::AID::3xFLAG(codon optimized)	eft3p::TIR1(F79A) ; daf-2::1xAID	relative_to_WT	TRUE	dpy-7	FALSE
WBGene00001073	Tir1_variant_F79A	-0.126342153577888		0.687501225522205	eft3p::TIR1[F79A]::mRuby; daf2::AID::3xFLAG(codon optimized)	eft3p::TIR1(F79A) ; daf-2::1xAID	relative_to_WT	TRUE	dpy-11	FALSE
WBGene00001075	Tir1_variant_F79A	1.04714581461869		0.00105051453312602	eft3p::TIR1[F79A]::mRuby; daf2::AID::3xFLAG(codon optimized)	eft3p::TIR1(F79A) ; daf-2::1xAID	relative_to_WT	TRUE	dpy-14	FALSE
WBGene00001076	Tir1_variant_F79A	0.327993287049777		0.522357506567655	eft3p::TIR1[F79A]::mRuby; daf2::AID::3xFLAG(codon optimized)	eft3p::TIR1(F79A) ; daf-2::1xAID	relative_to_WT	TRUE	dpy-17	FALSE
WBGene00001077	Tir1_variant_F79A	-0.229077569391318		0.16550365594208	eft3p::TIR1[F79A]::mRuby; daf2::AID::3xFLAG(codon optimized)	eft3p::TIR1(F79A) ; daf-2::1xAID	relative_to_WT	TRUE	dpy-18	FALSE
WBGene00001078	Tir1_variant_F79A	-0.505722079760165		0.116584767538085	eft3p::TIR1[F79A]::mRuby; daf2::AID::3xFLAG(codon optimized)	eft3p::TIR1(F79A) ; daf-2::1xAID	relative_to_WT	TRUE	dpy-19	FALSE
WBGene00001080	Tir1_variant_F79A	-0.302588508403655		0.403434222321253	eft3p::TIR1[F79A]::mRuby; daf2::AID::3xFLAG(codon optimized)	eft3p::TIR1(F79A) ; daf-2::1xAID	relative_to_WT	TRUE	dpy-21	FALSE
WBGene00001081	Tir1_variant_F79A	-0.223085082772134		0.765463699894196	eft3p::TIR1[F79A]::mRuby; daf2::AID::3xFLAG(codon optimized)	eft3p::TIR1(F79A) ; daf-2::1xAID	relative_to_WT	TRUE	dpy-22	FALSE
WBGene00001082	Tir1_variant_F79A	0.115452978017882		0.722987887041371	eft3p::TIR1[F79A]::mRuby; daf2::AID::3xFLAG(codon optimized)	eft3p::TIR1(F79A) ; daf-2::1xAID	relative_to_WT	TRUE	dpy-23	FALSE
WBGene00001085	Tir1_variant_F79A	-0.104126846150399		0.879015939337686	eft3p::TIR1[F79A]::mRuby; daf2::AID::3xFLAG(codon optimized)	eft3p::TIR1(F79A) ; daf-2::1xAID	relative_to_WT	TRUE	dpy-26	FALSE
WBGene00001086	Tir1_variant_F79A	0.0292051031837019		0.706298263828644	eft3p::TIR1[F79A]::mRuby; daf2::AID::3xFLAG(codon optimized)	eft3p::TIR1(F79A) ; daf-2::1xAID	relative_to_WT	TRUE	dpy-27	FALSE
WBGene00001087	Tir1_variant_F79A	-0.0943197945485138		0.716200340637107	eft3p::TIR1[F79A]::mRuby; daf2::AID::3xFLAG(codon optimized)	eft3p::TIR1(F79A) ; daf-2::1xAID	relative_to_WT	TRUE	dpy-28	FALSE
WBGene00001088	Tir1_variant_F79A	0.126374347985343		0.204790822552109	eft3p::TIR1[F79A]::mRuby; daf2::AID::3xFLAG(codon optimized)	eft3p::TIR1(F79A) ; daf-2::1xAID	relative_to_WT	TRUE	dpy-30	FALSE
WBGene00001089	Tir1_variant_F79A	-0.0380425057839212		0.751907783060614	eft3p::TIR1[F79A]::mRuby; daf2::AID::3xFLAG(codon optimized)	eft3p::TIR1(F79A) ; daf-2::1xAID	relative_to_WT	TRUE	dre-1	FALSE
WBGene00001090	Tir1_variant_F79A	0.35619845706845		0.755996716400457	eft3p::TIR1[F79A]::mRuby; daf2::AID::3xFLAG(codon optimized)	eft3p::TIR1(F79A) ; daf-2::1xAID	relative_to_WT	TRUE	drh-1	FALSE
WBGene00001091	Tir1_variant_F79A	0.906928232437575		0.00982536838905975	eft3p::TIR1[F79A]::mRuby; daf2::AID::3xFLAG(codon optimized)	eft3p::TIR1(F79A) ; daf-2::1xAID	relative_to_WT	TRUE	drh-2	FALSE
WBGene00001092	Tir1_variant_F79A	0.281991836445588		0.20380916543623	eft3p::TIR1[F79A]::mRuby; daf2::AID::3xFLAG(codon optimized)	eft3p::TIR1(F79A) ; daf-2::1xAID	relative_to_WT	TRUE	dro-1	FALSE
WBGene00001093	Tir1_variant_F79A	0.372622476191657		0.0628653109334073	eft3p::TIR1[F79A]::mRuby; daf2::AID::3xFLAG(codon optimized)	eft3p::TIR1(F79A) ; daf-2::1xAID	relative_to_WT	TRUE	drp-1	FALSE
WBGene00001094	Tir1_variant_F79A	0.291276518385152		0.113493448693775	eft3p::TIR1[F79A]::mRuby; daf2::AID::3xFLAG(codon optimized)	eft3p::TIR1(F79A) ; daf-2::1xAID	relative_to_WT	TRUE	dars-1	FALSE
WBGene00001095	Tir1_variant_F79A	-0.125299490479503		0.643241510149017	eft3p::TIR1[F79A]::mRuby; daf2::AID::3xFLAG(codon optimized)	eft3p::TIR1(F79A) ; daf-2::1xAID	relative_to_WT	TRUE	dars-2	FALSE
WBGene00001099	Tir1_variant_F79A	0.811748238595336		0.125872360933957	eft3p::TIR1[F79A]::mRuby; daf2::AID::3xFLAG(codon optimized)	eft3p::TIR1(F79A) ; daf-2::1xAID	relative_to_WT	TRUE	dsc-4	FALSE
WBGene00001101	Tir1_variant_F79A	0.210422014657105		0.834271375922745	eft3p::TIR1[F79A]::mRuby; daf2::AID::3xFLAG(codon optimized)	eft3p::TIR1(F79A) ; daf-2::1xAID	relative_to_WT	TRUE	dsh-1	FALSE
WBGene00001102	Tir1_variant_F79A	0.110170444993359		0.107017033566908	eft3p::TIR1[F79A]::mRuby; daf2::AID::3xFLAG(codon optimized)	eft3p::TIR1(F79A) ; daf-2::1xAID	relative_to_WT	TRUE	dsh-2	FALSE
WBGene00001103	Tir1_variant_F79A	0.19057592223322		1.23963776476921e-05	eft3p::TIR1[F79A]::mRuby; daf2::AID::3xFLAG(codon optimized)	eft3p::TIR1(F79A) ; daf-2::1xAID	relative_to_WT	TRUE	dsl-1	FALSE
WBGene00001104	Tir1_variant_F79A	0.0281037784883607		0.0237786073779622	eft3p::TIR1[F79A]::mRuby; daf2::AID::3xFLAG(codon optimized)	eft3p::TIR1(F79A) ; daf-2::1xAID	relative_to_WT	TRUE	dsl-2	FALSE
WBGene00001105	Tir1_variant_F79A	-1.20514381029333		0.0629191942575129	eft3p::TIR1[F79A]::mRuby; daf2::AID::3xFLAG(codon optimized)	eft3p::TIR1(F79A) ; daf-2::1xAID	relative_to_WT	TRUE	dsl-3	FALSE
WBGene00001106	Tir1_variant_F79A	-0.652771039658932		0.0289587338618395	eft3p::TIR1[F79A]::mRuby; daf2::AID::3xFLAG(codon optimized)	eft3p::TIR1(F79A) ; daf-2::1xAID	relative_to_WT	TRUE	dsl-4	FALSE
WBGene00001110	Tir1_variant_F79A	0.39316754471308		0.71844753448066	eft3p::TIR1[F79A]::mRuby; daf2::AID::3xFLAG(codon optimized)	eft3p::TIR1(F79A) ; daf-2::1xAID	relative_to_WT	TRUE	duo-1	FALSE
WBGene00001112	Tir1_variant_F79A	-0.166697483892517		0.313762294300636	eft3p::TIR1[F79A]::mRuby; daf2::AID::3xFLAG(codon optimized)	eft3p::TIR1(F79A) ; daf-2::1xAID	relative_to_WT	TRUE	duo-3	FALSE
WBGene00001113	Tir1_variant_F79A	0.558268305539441		0.673070209918949	eft3p::TIR1[F79A]::mRuby; daf2::AID::3xFLAG(codon optimized)	eft3p::TIR1(F79A) ; daf-2::1xAID	relative_to_WT	TRUE	dur-1	FALSE
WBGene00001115	Tir1_variant_F79A	-0.805047038943159		0.402992927275781	eft3p::TIR1[F79A]::mRuby; daf2::AID::3xFLAG(codon optimized)	eft3p::TIR1(F79A) ; daf-2::1xAID	relative_to_WT	TRUE	dyb-1	FALSE
WBGene00001116	Tir1_variant_F79A	-0.0989504474655381		0.77529386983784	eft3p::TIR1[F79A]::mRuby; daf2::AID::3xFLAG(codon optimized)	eft3p::TIR1(F79A) ; daf-2::1xAID	relative_to_WT	TRUE	dyc-1	FALSE
WBGene00001117	Tir1_variant_F79A	0.616331326266633		0.468424773847973	eft3p::TIR1[F79A]::mRuby; daf2::AID::3xFLAG(codon optimized)	eft3p::TIR1(F79A) ; daf-2::1xAID	relative_to_WT	TRUE	dyf-1	FALSE
WBGene00001118	Tir1_variant_F79A	-0.063374634539771		0.765137657556989	eft3p::TIR1[F79A]::mRuby; daf2::AID::3xFLAG(codon optimized)	eft3p::TIR1(F79A) ; daf-2::1xAID	relative_to_WT	TRUE	dyf-2	FALSE
WBGene00001119	Tir1_variant_F79A	-1.83715224987504		0.191788208814889	eft3p::TIR1[F79A]::mRuby; daf2::AID::3xFLAG(codon optimized)	eft3p::TIR1(F79A) ; daf-2::1xAID	relative_to_WT	TRUE	dyf-3	FALSE
WBGene00001130	Tir1_variant_F79A	0.17008754572857		0.626477753012805	eft3p::TIR1[F79A]::mRuby; daf2::AID::3xFLAG(codon optimized)	eft3p::TIR1(F79A) ; daf-2::1xAID	relative_to_WT	TRUE	dyn-1	FALSE
WBGene00001131	Tir1_variant_F79A	-0.381665476196725		0.486316597442384	eft3p::TIR1[F79A]::mRuby; daf2::AID::3xFLAG(codon optimized)	eft3p::TIR1(F79A) ; daf-2::1xAID	relative_to_WT	TRUE	dys-1	FALSE
WBGene00001132	Tir1_variant_F79A	0.146938144904644		0.453411353758458	eft3p::TIR1[F79A]::mRuby; daf2::AID::3xFLAG(codon optimized)	eft3p::TIR1(F79A) ; daf-2::1xAID	relative_to_WT	TRUE	alp-1	FALSE
WBGene00001133	Tir1_variant_F79A	-0.40738618939565		0.715225966726183	eft3p::TIR1[F79A]::mRuby; daf2::AID::3xFLAG(codon optimized)	eft3p::TIR1(F79A) ; daf-2::1xAID	relative_to_WT	TRUE	eat-2	FALSE
WBGene00001134	Tir1_variant_F79A	-0.131028662666		0.838104526803478	eft3p::TIR1[F79A]::mRuby; daf2::AID::3xFLAG(codon optimized)	eft3p::TIR1(F79A) ; daf-2::1xAID	relative_to_WT	TRUE	eat-3	FALSE
WBGene00001135	Tir1_variant_F79A	0.201097089833268		0.569944212721232	eft3p::TIR1[F79A]::mRuby; daf2::AID::3xFLAG(codon optimized)	eft3p::TIR1(F79A) ; daf-2::1xAID	relative_to_WT	TRUE	eat-4	FALSE
WBGene00001137	Tir1_variant_F79A	0.15806089548401		0.38186838155682	eft3p::TIR1[F79A]::mRuby; daf2::AID::3xFLAG(codon optimized)	eft3p::TIR1(F79A) ; daf-2::1xAID	relative_to_WT	TRUE	eat-6	FALSE
WBGene00001145	Tir1_variant_F79A	-0.0642694320016357		0.367109293041182	eft3p::TIR1[F79A]::mRuby; daf2::AID::3xFLAG(codon optimized)	eft3p::TIR1(F79A) ; daf-2::1xAID	relative_to_WT	TRUE	eat-16	FALSE
WBGene00001148	Tir1_variant_F79A	-0.621847155737398		0.0309900993904514	eft3p::TIR1[F79A]::mRuby; daf2::AID::3xFLAG(codon optimized)	eft3p::TIR1(F79A) ; daf-2::1xAID	relative_to_WT	TRUE	eat-20	FALSE
WBGene00001149	Tir1_variant_F79A	-0.139905863173335		0.127588153531859	eft3p::TIR1[F79A]::mRuby; daf2::AID::3xFLAG(codon optimized)	eft3p::TIR1(F79A) ; daf-2::1xAID	relative_to_WT	TRUE	bcat-1	FALSE
WBGene00001150	Tir1_variant_F79A	-0.0829315263466952		0.249090848595503	eft3p::TIR1[F79A]::mRuby; daf2::AID::3xFLAG(codon optimized)	eft3p::TIR1(F79A) ; daf-2::1xAID	relative_to_WT	TRUE	ech-1.1	FALSE
WBGene00001151	Tir1_variant_F79A	0.16250669392811		0.654458690043743	eft3p::TIR1[F79A]::mRuby; daf2::AID::3xFLAG(codon optimized)	eft3p::TIR1(F79A) ; daf-2::1xAID	relative_to_WT	TRUE	ech-2	FALSE
WBGene00001152	Tir1_variant_F79A	-0.316903204135525		0.865547329757541	eft3p::TIR1[F79A]::mRuby; daf2::AID::3xFLAG(codon optimized)	eft3p::TIR1(F79A) ; daf-2::1xAID	relative_to_WT	TRUE	ech-3	FALSE
WBGene00001153	Tir1_variant_F79A	0.0988418871548955		0.825069739683261	eft3p::TIR1[F79A]::mRuby; daf2::AID::3xFLAG(codon optimized)	eft3p::TIR1(F79A) ; daf-2::1xAID	relative_to_WT	TRUE	ech-4	FALSE
WBGene00001154	Tir1_variant_F79A	-0.15977489046264		0.423032553606924	eft3p::TIR1[F79A]::mRuby; daf2::AID::3xFLAG(codon optimized)	eft3p::TIR1(F79A) ; daf-2::1xAID	relative_to_WT	TRUE	ech-5	FALSE
WBGene00001155	Tir1_variant_F79A	0.10436618185485		0.659770100411404	eft3p::TIR1[F79A]::mRuby; daf2::AID::3xFLAG(codon optimized)	eft3p::TIR1(F79A) ; daf-2::1xAID	relative_to_WT	TRUE	ech-6	FALSE
WBGene00001156	Tir1_variant_F79A	1.64046603241587		4.76888786100649e-05	eft3p::TIR1[F79A]::mRuby; daf2::AID::3xFLAG(codon optimized)	eft3p::TIR1(F79A) ; daf-2::1xAID	relative_to_WT	TRUE	ech-7	TRUE
WBGene00001157	Tir1_variant_F79A	0.00700866660073896		0.000139660240774328	eft3p::TIR1[F79A]::mRuby; daf2::AID::3xFLAG(codon optimized)	eft3p::TIR1(F79A) ; daf-2::1xAID	relative_to_WT	TRUE	ech-8	FALSE
WBGene00001158	Tir1_variant_F79A	2.13131502537946		7.566237617526e-05	eft3p::TIR1[F79A]::mRuby; daf2::AID::3xFLAG(codon optimized)	eft3p::TIR1(F79A) ; daf-2::1xAID	relative_to_WT	TRUE	ech-9	TRUE
WBGene00001159	Tir1_variant_F79A	-0.756055133474828		0.0244727840432559	eft3p::TIR1[F79A]::mRuby; daf2::AID::3xFLAG(codon optimized)	eft3p::TIR1(F79A) ; daf-2::1xAID	relative_to_WT	TRUE	eff-1	FALSE
WBGene00001160	Tir1_variant_F79A	0.486440441488101		0.00920010919196842	eft3p::TIR1[F79A]::mRuby; daf2::AID::3xFLAG(codon optimized)	eft3p::TIR1(F79A) ; daf-2::1xAID	relative_to_WT	TRUE	efk-1	FALSE
WBGene00001161	Tir1_variant_F79A	0.0667682768737509		0.598113155792851	eft3p::TIR1[F79A]::mRuby; daf2::AID::3xFLAG(codon optimized)	eft3p::TIR1(F79A) ; daf-2::1xAID	relative_to_WT	TRUE	efl-1	FALSE
WBGene00001162	Tir1_variant_F79A	-0.604075986575379		0.503696767801233	eft3p::TIR1[F79A]::mRuby; daf2::AID::3xFLAG(codon optimized)	eft3p::TIR1(F79A) ; daf-2::1xAID	relative_to_WT	TRUE	efl-2	FALSE
WBGene00001165	Tir1_variant_F79A	-0.0582462156755487		0.604772158417757	eft3p::TIR1[F79A]::mRuby; daf2::AID::3xFLAG(codon optimized)	eft3p::TIR1(F79A) ; daf-2::1xAID	relative_to_WT	TRUE	efn-4	FALSE
WBGene00001166	Tir1_variant_F79A	0.321663574598888		0.437277899148739	eft3p::TIR1[F79A]::mRuby; daf2::AID::3xFLAG(codon optimized)	eft3p::TIR1(F79A) ; daf-2::1xAID	relative_to_WT	TRUE	eftu-2	FALSE
WBGene00001167	Tir1_variant_F79A	0.0630510150864894		0.131826679486969	eft3p::TIR1[F79A]::mRuby; daf2::AID::3xFLAG(codon optimized)	eft3p::TIR1(F79A) ; daf-2::1xAID	relative_to_WT	TRUE	eef-2	FALSE
WBGene00001168	Tir1_variant_F79A	0.058562332225276		0.003166466639827	eft3p::TIR1[F79A]::mRuby; daf2::AID::3xFLAG(codon optimized)	eft3p::TIR1(F79A) ; daf-2::1xAID	relative_to_WT	TRUE	eef-1A.1	FALSE
WBGene00001169	Tir1_variant_F79A	0.0643011033531348		0.00208277573907023	eft3p::TIR1[F79A]::mRuby; daf2::AID::3xFLAG(codon optimized)	eft3p::TIR1(F79A) ; daf-2::1xAID	relative_to_WT	TRUE	eef-1A.2	FALSE
WBGene00001170	Tir1_variant_F79A	0.0670220426759731		0.209700169815944	eft3p::TIR1[F79A]::mRuby; daf2::AID::3xFLAG(codon optimized)	eft3p::TIR1(F79A) ; daf-2::1xAID	relative_to_WT	TRUE	egl-1	FALSE
WBGene00001171	Tir1_variant_F79A	-0.50378501334062		0.276291903789969	eft3p::TIR1[F79A]::mRuby; daf2::AID::3xFLAG(codon optimized)	eft3p::TIR1(F79A) ; daf-2::1xAID	relative_to_WT	TRUE	egl-2	FALSE
WBGene00001172	Tir1_variant_F79A	0.263434160981134		0.100934032214023	eft3p::TIR1[F79A]::mRuby; daf2::AID::3xFLAG(codon optimized)	eft3p::TIR1(F79A) ; daf-2::1xAID	relative_to_WT	TRUE	egl-3	FALSE
WBGene00001173	Tir1_variant_F79A	0.0932606500838769		0.756991821988259	eft3p::TIR1[F79A]::mRuby; daf2::AID::3xFLAG(codon optimized)	eft3p::TIR1(F79A) ; daf-2::1xAID	relative_to_WT	TRUE	egl-4	FALSE
WBGene00001175	Tir1_variant_F79A	0.601977954303282		0.850769596057069	eft3p::TIR1[F79A]::mRuby; daf2::AID::3xFLAG(codon optimized)	eft3p::TIR1(F79A) ; daf-2::1xAID	relative_to_WT	TRUE	egl-6	FALSE
WBGene00001177	Tir1_variant_F79A	-0.429469950507272		0.315664044862467	eft3p::TIR1[F79A]::mRuby; daf2::AID::3xFLAG(codon optimized)	eft3p::TIR1(F79A) ; daf-2::1xAID	relative_to_WT	TRUE	egl-8	FALSE
WBGene00001178	Tir1_variant_F79A	0.139426291949709		0.0675009446260577	eft3p::TIR1[F79A]::mRuby; daf2::AID::3xFLAG(codon optimized)	eft3p::TIR1(F79A) ; daf-2::1xAID	relative_to_WT	TRUE	egl-9	FALSE
WBGene00001182	Tir1_variant_F79A	1.17405491416655		0.0227574199144491	eft3p::TIR1[F79A]::mRuby; daf2::AID::3xFLAG(codon optimized)	eft3p::TIR1(F79A) ; daf-2::1xAID	relative_to_WT	TRUE	egl-13	FALSE
WBGene00001184	Tir1_variant_F79A	-0.0530551709790896		0.0817400009744344	eft3p::TIR1[F79A]::mRuby; daf2::AID::3xFLAG(codon optimized)	eft3p::TIR1(F79A) ; daf-2::1xAID	relative_to_WT	TRUE	egl-15	FALSE
WBGene00001186	Tir1_variant_F79A	-0.0463447427040079		0.215227727404551	eft3p::TIR1[F79A]::mRuby; daf2::AID::3xFLAG(codon optimized)	eft3p::TIR1(F79A) ; daf-2::1xAID	relative_to_WT	TRUE	egl-18	FALSE
WBGene00001187	Tir1_variant_F79A	-0.273933255061387		0.242587485560612	eft3p::TIR1[F79A]::mRuby; daf2::AID::3xFLAG(codon optimized)	eft3p::TIR1(F79A) ; daf-2::1xAID	relative_to_WT	TRUE	egl-19	FALSE
WBGene00001188	Tir1_variant_F79A	-0.88627501222494		0.394882118083716	eft3p::TIR1[F79A]::mRuby; daf2::AID::3xFLAG(codon optimized)	eft3p::TIR1(F79A) ; daf-2::1xAID	relative_to_WT	TRUE	egl-20	FALSE
WBGene00001189	Tir1_variant_F79A	0.227742832863208		0.595716238434538	eft3p::TIR1[F79A]::mRuby; daf2::AID::3xFLAG(codon optimized)	eft3p::TIR1(F79A) ; daf-2::1xAID	relative_to_WT	TRUE	egl-21	FALSE
WBGene00001193	Tir1_variant_F79A	0.082833586241349		0.970047182054293	eft3p::TIR1[F79A]::mRuby; daf2::AID::3xFLAG(codon optimized)	eft3p::TIR1(F79A) ; daf-2::1xAID	relative_to_WT	TRUE	egl-26	FALSE
WBGene00001194	Tir1_variant_F79A	-0.126570507202469		0.00722175170506559	eft3p::TIR1[F79A]::mRuby; daf2::AID::3xFLAG(codon optimized)	eft3p::TIR1(F79A) ; daf-2::1xAID	relative_to_WT	TRUE	egl-27	FALSE
WBGene00001196	Tir1_variant_F79A	0.324422238308607		0.220767236507264	eft3p::TIR1[F79A]::mRuby; daf2::AID::3xFLAG(codon optimized)	eft3p::TIR1(F79A) ; daf-2::1xAID	relative_to_WT	TRUE	egl-30	FALSE
WBGene00001207	Tir1_variant_F79A	-0.0400529686680371		0.817431158644547	eft3p::TIR1[F79A]::mRuby; daf2::AID::3xFLAG(codon optimized)	eft3p::TIR1(F79A) ; daf-2::1xAID	relative_to_WT	TRUE	egl-43	FALSE
WBGene00001208	Tir1_variant_F79A	0.0496219176577826		0.682213004398417	eft3p::TIR1[F79A]::mRuby; daf2::AID::3xFLAG(codon optimized)	eft3p::TIR1(F79A) ; daf-2::1xAID	relative_to_WT	TRUE	egl-44	FALSE
WBGene00001209	Tir1_variant_F79A	0.260157119622642		0.57117945224612	eft3p::TIR1[F79A]::mRuby; daf2::AID::3xFLAG(codon optimized)	eft3p::TIR1(F79A) ; daf-2::1xAID	relative_to_WT	TRUE	egl-45	FALSE
WBGene00001210	Tir1_variant_F79A	0.549300570918835		0.865547329757541	eft3p::TIR1[F79A]::mRuby; daf2::AID::3xFLAG(codon optimized)	eft3p::TIR1(F79A) ; daf-2::1xAID	relative_to_WT	TRUE	egl-46	FALSE
WBGene00001214	Tir1_variant_F79A	0.0717393958994432		0.187013549921042	eft3p::TIR1[F79A]::mRuby; daf2::AID::3xFLAG(codon optimized)	eft3p::TIR1(F79A) ; daf-2::1xAID	relative_to_WT	TRUE	ego-1	FALSE
WBGene00001215	Tir1_variant_F79A	0.0266523314705751		0.230855337301079	eft3p::TIR1[F79A]::mRuby; daf2::AID::3xFLAG(codon optimized)	eft3p::TIR1(F79A) ; daf-2::1xAID	relative_to_WT	TRUE	ego-2	FALSE
WBGene00001224	Tir1_variant_F79A	-0.104230755891665		0.565631487473847	eft3p::TIR1[F79A]::mRuby; daf2::AID::3xFLAG(codon optimized)	eft3p::TIR1(F79A) ; daf-2::1xAID	relative_to_WT	TRUE	ehs-1	FALSE
WBGene00001225	Tir1_variant_F79A	0.477663878860839		0.430328894362724	eft3p::TIR1[F79A]::mRuby; daf2::AID::3xFLAG(codon optimized)	eft3p::TIR1(F79A) ; daf-2::1xAID	relative_to_WT	TRUE	eif-3.B	FALSE
WBGene00001226	Tir1_variant_F79A	0.270857154412697		0.240117029508371	eft3p::TIR1[F79A]::mRuby; daf2::AID::3xFLAG(codon optimized)	eft3p::TIR1(F79A) ; daf-2::1xAID	relative_to_WT	TRUE	eif-3.C	FALSE
WBGene00001227	Tir1_variant_F79A	0.463433077442694		0.182901448346849	eft3p::TIR1[F79A]::mRuby; daf2::AID::3xFLAG(codon optimized)	eft3p::TIR1(F79A) ; daf-2::1xAID	relative_to_WT	TRUE	eif-3.D	FALSE
WBGene00001228	Tir1_variant_F79A	0.621232365841815		0.0358054231797895	eft3p::TIR1[F79A]::mRuby; daf2::AID::3xFLAG(codon optimized)	eft3p::TIR1(F79A) ; daf-2::1xAID	relative_to_WT	TRUE	eif-3.E	FALSE
WBGene00001229	Tir1_variant_F79A	0.453541146071087		0.079329947884716	eft3p::TIR1[F79A]::mRuby; daf2::AID::3xFLAG(codon optimized)	eft3p::TIR1(F79A) ; daf-2::1xAID	relative_to_WT	TRUE	eif-3.F	FALSE
WBGene00001230	Tir1_variant_F79A	0.346127948802		0.16163668051703	eft3p::TIR1[F79A]::mRuby; daf2::AID::3xFLAG(codon optimized)	eft3p::TIR1(F79A) ; daf-2::1xAID	relative_to_WT	TRUE	eif-3.G	FALSE
WBGene00001231	Tir1_variant_F79A	0.30322777393127		0.354493146455988	eft3p::TIR1[F79A]::mRuby; daf2::AID::3xFLAG(codon optimized)	eft3p::TIR1(F79A) ; daf-2::1xAID	relative_to_WT	TRUE	eif-3.H	FALSE
WBGene00001232	Tir1_variant_F79A	0.775728427173353		0.275402064910547	eft3p::TIR1[F79A]::mRuby; daf2::AID::3xFLAG(codon optimized)	eft3p::TIR1(F79A) ; daf-2::1xAID	relative_to_WT	TRUE	eif-3.I	FALSE
WBGene00001233	Tir1_variant_F79A	0.216588453003719		0.508148080555652	eft3p::TIR1[F79A]::mRuby; daf2::AID::3xFLAG(codon optimized)	eft3p::TIR1(F79A) ; daf-2::1xAID	relative_to_WT	TRUE	eif-3.K	FALSE
WBGene00001234	Tir1_variant_F79A	-0.00185915364206299		0.376139526033645	eft3p::TIR1[F79A]::mRuby; daf2::AID::3xFLAG(codon optimized)	eft3p::TIR1(F79A) ; daf-2::1xAID	relative_to_WT	TRUE	eif-6	FALSE
WBGene00001235	Tir1_variant_F79A	0.380220626363574		0.029416873603064	eft3p::TIR1[F79A]::mRuby; daf2::AID::3xFLAG(codon optimized)	eft3p::TIR1(F79A) ; daf-2::1xAID	relative_to_WT	TRUE	elb-1	FALSE
WBGene00001239	Tir1_variant_F79A	0.168239421200435		0.262002034149425	eft3p::TIR1[F79A]::mRuby; daf2::AID::3xFLAG(codon optimized)	eft3p::TIR1(F79A) ; daf-2::1xAID	relative_to_WT	TRUE	elo-1	FALSE
WBGene00001240	Tir1_variant_F79A	0.959386296838792		0.00282003440697185	eft3p::TIR1[F79A]::mRuby; daf2::AID::3xFLAG(codon optimized)	eft3p::TIR1(F79A) ; daf-2::1xAID	relative_to_WT	TRUE	elo-2	FALSE
WBGene00001241	Tir1_variant_F79A	-0.0860546411926392		0.0637666962579746	eft3p::TIR1[F79A]::mRuby; daf2::AID::3xFLAG(codon optimized)	eft3p::TIR1(F79A) ; daf-2::1xAID	relative_to_WT	TRUE	elo-3	FALSE
WBGene00001243	Tir1_variant_F79A	1.29316031414925		3.04876361129896e-19	eft3p::TIR1[F79A]::mRuby; daf2::AID::3xFLAG(codon optimized)	eft3p::TIR1(F79A) ; daf-2::1xAID	relative_to_WT	TRUE	elo-5	TRUE
WBGene00001244	Tir1_variant_F79A	1.3814024616401		9.67525188809808e-10	eft3p::TIR1[F79A]::mRuby; daf2::AID::3xFLAG(codon optimized)	eft3p::TIR1(F79A) ; daf-2::1xAID	relative_to_WT	TRUE	elo-6	TRUE
WBGene00001245	Tir1_variant_F79A	-0.710224025886409		0.440253203970103	eft3p::TIR1[F79A]::mRuby; daf2::AID::3xFLAG(codon optimized)	eft3p::TIR1(F79A) ; daf-2::1xAID	relative_to_WT	TRUE	elo-7	FALSE
WBGene00001248	Tir1_variant_F79A	0.239643962870084		0.6638937742964	eft3p::TIR1[F79A]::mRuby; daf2::AID::3xFLAG(codon optimized)	eft3p::TIR1(F79A) ; daf-2::1xAID	relative_to_WT	TRUE	elp-1	FALSE
WBGene00001249	Tir1_variant_F79A	-0.0972382903260694		0.924441649828537	eft3p::TIR1[F79A]::mRuby; daf2::AID::3xFLAG(codon optimized)	eft3p::TIR1(F79A) ; daf-2::1xAID	relative_to_WT	TRUE	elt-1	FALSE
WBGene00001250	Tir1_variant_F79A	0.20488333667667		0.281085392290469	eft3p::TIR1[F79A]::mRuby; daf2::AID::3xFLAG(codon optimized)	eft3p::TIR1(F79A) ; daf-2::1xAID	relative_to_WT	TRUE	elt-2	FALSE
WBGene00001251	Tir1_variant_F79A	-0.116752163110227		0.655979350932947	eft3p::TIR1[F79A]::mRuby; daf2::AID::3xFLAG(codon optimized)	eft3p::TIR1(F79A) ; daf-2::1xAID	relative_to_WT	TRUE	elt-3	FALSE
WBGene00001253	Tir1_variant_F79A	-0.409325525378216		0.654378902453962	eft3p::TIR1[F79A]::mRuby; daf2::AID::3xFLAG(codon optimized)	eft3p::TIR1(F79A) ; daf-2::1xAID	relative_to_WT	TRUE	elt-6	FALSE
WBGene00001258	Tir1_variant_F79A	0.5489858633551		0.362825983451597	eft3p::TIR1[F79A]::mRuby; daf2::AID::3xFLAG(codon optimized)	eft3p::TIR1(F79A) ; daf-2::1xAID	relative_to_WT	TRUE	emb-4	FALSE
WBGene00001259	Tir1_variant_F79A	0.0539270682019192		0.274047622152126	eft3p::TIR1[F79A]::mRuby; daf2::AID::3xFLAG(codon optimized)	eft3p::TIR1(F79A) ; daf-2::1xAID	relative_to_WT	TRUE	emb-5	FALSE
WBGene00001262	Tir1_variant_F79A	0.0405590507842511		0.355214498910896	eft3p::TIR1[F79A]::mRuby; daf2::AID::3xFLAG(codon optimized)	eft3p::TIR1(F79A) ; daf-2::1xAID	relative_to_WT	TRUE	emb-8	FALSE
WBGene00001263	Tir1_variant_F79A	-0.589277286939731		0.00292596972708886	eft3p::TIR1[F79A]::mRuby; daf2::AID::3xFLAG(codon optimized)	eft3p::TIR1(F79A) ; daf-2::1xAID	relative_to_WT	TRUE	emb-9	FALSE
WBGene00001281	Tir1_variant_F79A	0.126169631788927		0.642247066943755	eft3p::TIR1[F79A]::mRuby; daf2::AID::3xFLAG(codon optimized)	eft3p::TIR1(F79A) ; daf-2::1xAID	relative_to_WT	TRUE	emb-27	FALSE
WBGene00001284	Tir1_variant_F79A	0.16430529378419		0.731912254158634	eft3p::TIR1[F79A]::mRuby; daf2::AID::3xFLAG(codon optimized)	eft3p::TIR1(F79A) ; daf-2::1xAID	relative_to_WT	TRUE	emb-30	FALSE
WBGene00001303	Tir1_variant_F79A	-0.0302806881410195		0.0624208443577738	eft3p::TIR1[F79A]::mRuby; daf2::AID::3xFLAG(codon optimized)	eft3p::TIR1(F79A) ; daf-2::1xAID	relative_to_WT	TRUE	emo-1	FALSE
WBGene00001309	Tir1_variant_F79A	0.237068799244888		0.746868431493545	eft3p::TIR1[F79A]::mRuby; daf2::AID::3xFLAG(codon optimized)	eft3p::TIR1(F79A) ; daf-2::1xAID	relative_to_WT	TRUE	emr-1	FALSE
WBGene00001320	Tir1_variant_F79A	0.514652326731616		0.217318737286234	eft3p::TIR1[F79A]::mRuby; daf2::AID::3xFLAG(codon optimized)	eft3p::TIR1(F79A) ; daf-2::1xAID	relative_to_WT	TRUE	ent-1	FALSE
WBGene00001324	Tir1_variant_F79A	-0.0326378094234959		0.542936582520544	eft3p::TIR1[F79A]::mRuby; daf2::AID::3xFLAG(codon optimized)	eft3p::TIR1(F79A) ; daf-2::1xAID	relative_to_WT	TRUE	eor-1	FALSE
WBGene00001325	Tir1_variant_F79A	-0.0840706562311724		0.593661048332808	eft3p::TIR1[F79A]::mRuby; daf2::AID::3xFLAG(codon optimized)	eft3p::TIR1(F79A) ; daf-2::1xAID	relative_to_WT	TRUE	eor-2	FALSE
WBGene00001328	Tir1_variant_F79A	-0.269412262517725		0.00013810243341936	eft3p::TIR1[F79A]::mRuby; daf2::AID::3xFLAG(codon optimized)	eft3p::TIR1(F79A) ; daf-2::1xAID	relative_to_WT	TRUE	epi-1	FALSE
WBGene00001329	Tir1_variant_F79A	0.229637990892933		0.633732107447986	eft3p::TIR1[F79A]::mRuby; daf2::AID::3xFLAG(codon optimized)	eft3p::TIR1(F79A) ; daf-2::1xAID	relative_to_WT	TRUE	epn-1	FALSE
WBGene00001330	Tir1_variant_F79A	0.0231509201418266		0.185049481292194	eft3p::TIR1[F79A]::mRuby; daf2::AID::3xFLAG(codon optimized)	eft3p::TIR1(F79A) ; daf-2::1xAID	relative_to_WT	TRUE	eps-8	FALSE
WBGene00001331	Tir1_variant_F79A	0.337539918540745		0.127141169572174	eft3p::TIR1[F79A]::mRuby; daf2::AID::3xFLAG(codon optimized)	eft3p::TIR1(F79A) ; daf-2::1xAID	relative_to_WT	TRUE	erd-2	FALSE
WBGene00001332	Tir1_variant_F79A	-0.00134751231427983		0.740635564789964	eft3p::TIR1[F79A]::mRuby; daf2::AID::3xFLAG(codon optimized)	eft3p::TIR1(F79A) ; daf-2::1xAID	relative_to_WT	TRUE	eri-1	FALSE
WBGene00001333	Tir1_variant_F79A	0.0535398998556849		0.963151833394197	eft3p::TIR1[F79A]::mRuby; daf2::AID::3xFLAG(codon optimized)	eft3p::TIR1(F79A) ; daf-2::1xAID	relative_to_WT	TRUE	erm-1	FALSE
WBGene00001334	Tir1_variant_F79A	-0.0416577836201841		0.720950502434933	eft3p::TIR1[F79A]::mRuby; daf2::AID::3xFLAG(codon optimized)	eft3p::TIR1(F79A) ; daf-2::1xAID	relative_to_WT	TRUE	ero-1	FALSE
WBGene00001335	Tir1_variant_F79A	0.193761674850158		0.783733848523582	eft3p::TIR1[F79A]::mRuby; daf2::AID::3xFLAG(codon optimized)	eft3p::TIR1(F79A) ; daf-2::1xAID	relative_to_WT	TRUE	F35A5.8	FALSE
WBGene00001336	Tir1_variant_F79A	0.403674365707747		0.15530072966127	eft3p::TIR1[F79A]::mRuby; daf2::AID::3xFLAG(codon optimized)	eft3p::TIR1(F79A) ; daf-2::1xAID	relative_to_WT	TRUE	qars-1	FALSE
WBGene00001337	Tir1_variant_F79A	0.226580161127984		0.368636829559359	eft3p::TIR1[F79A]::mRuby; daf2::AID::3xFLAG(codon optimized)	eft3p::TIR1(F79A) ; daf-2::1xAID	relative_to_WT	TRUE	ears-1	FALSE
WBGene00001338	Tir1_variant_F79A	-0.516487917296428		0.0125516219542622	eft3p::TIR1[F79A]::mRuby; daf2::AID::3xFLAG(codon optimized)	eft3p::TIR1(F79A) ; daf-2::1xAID	relative_to_WT	TRUE	ears-2	FALSE
WBGene00001340	Tir1_variant_F79A	0.0410511855427862		0.41222570539465	eft3p::TIR1[F79A]::mRuby; daf2::AID::3xFLAG(codon optimized)	eft3p::TIR1(F79A) ; daf-2::1xAID	relative_to_WT	TRUE	etr-1	FALSE
WBGene00001345	Tir1_variant_F79A	0.0211240436413181		0.561910769308113	eft3p::TIR1[F79A]::mRuby; daf2::AID::3xFLAG(codon optimized)	eft3p::TIR1(F79A) ; daf-2::1xAID	relative_to_WT	TRUE	fos-1	FALSE
WBGene00001352	Tir1_variant_F79A	-0.123322283446607		0.775532818647463	eft3p::TIR1[F79A]::mRuby; daf2::AID::3xFLAG(codon optimized)	eft3p::TIR1(F79A) ; daf-2::1xAID	relative_to_WT	TRUE	evl-14	FALSE
WBGene00001358	Tir1_variant_F79A	0.127915421660888		0.891770264201389	eft3p::TIR1[F79A]::mRuby; daf2::AID::3xFLAG(codon optimized)	eft3p::TIR1(F79A) ; daf-2::1xAID	relative_to_WT	TRUE	evl-20	FALSE
WBGene00001365	Tir1_variant_F79A	0.0943030837353972		0.950347925812941	eft3p::TIR1[F79A]::mRuby; daf2::AID::3xFLAG(codon optimized)	eft3p::TIR1(F79A) ; daf-2::1xAID	relative_to_WT	TRUE	exc-4	FALSE
WBGene00001366	Tir1_variant_F79A	0.262047006908017		0.696232162643924	eft3p::TIR1[F79A]::mRuby; daf2::AID::3xFLAG(codon optimized)	eft3p::TIR1(F79A) ; daf-2::1xAID	relative_to_WT	TRUE	exc-5	FALSE
WBGene00001368	Tir1_variant_F79A	-0.34286187006969		0.800861314084001	eft3p::TIR1[F79A]::mRuby; daf2::AID::3xFLAG(codon optimized)	eft3p::TIR1(F79A) ; daf-2::1xAID	relative_to_WT	TRUE	exc-7	FALSE
WBGene00001371	Tir1_variant_F79A	0.0242929523260077		0.546802995903673	eft3p::TIR1[F79A]::mRuby; daf2::AID::3xFLAG(codon optimized)	eft3p::TIR1(F79A) ; daf-2::1xAID	relative_to_WT	TRUE	exl-1	FALSE
WBGene00001372	Tir1_variant_F79A	-0.406131176606252		0.128684759519726	eft3p::TIR1[F79A]::mRuby; daf2::AID::3xFLAG(codon optimized)	eft3p::TIR1(F79A) ; daf-2::1xAID	relative_to_WT	TRUE	exo-3	FALSE
WBGene00001373	Tir1_variant_F79A	-0.458887442187685		0.815539749782511	eft3p::TIR1[F79A]::mRuby; daf2::AID::3xFLAG(codon optimized)	eft3p::TIR1(F79A) ; daf-2::1xAID	relative_to_WT	TRUE	exp-1	FALSE
WBGene00001374	Tir1_variant_F79A	-0.498163093597685		0.352264022895549	eft3p::TIR1[F79A]::mRuby; daf2::AID::3xFLAG(codon optimized)	eft3p::TIR1(F79A) ; daf-2::1xAID	relative_to_WT	TRUE	exp-2	FALSE
WBGene00001377	Tir1_variant_F79A	-0.0960466234874768		0.192274528222617	eft3p::TIR1[F79A]::mRuby; daf2::AID::3xFLAG(codon optimized)	eft3p::TIR1(F79A) ; daf-2::1xAID	relative_to_WT	TRUE	eya-1	FALSE
WBGene00001385	Tir1_variant_F79A	-1.07345086610478		3.58819323172096e-18	eft3p::TIR1[F79A]::mRuby; daf2::AID::3xFLAG(codon optimized)	eft3p::TIR1(F79A) ; daf-2::1xAID	relative_to_WT	TRUE	far-1	TRUE
WBGene00001386	Tir1_variant_F79A	-0.472704230012889		0.00259249812573835	eft3p::TIR1[F79A]::mRuby; daf2::AID::3xFLAG(codon optimized)	eft3p::TIR1(F79A) ; daf-2::1xAID	relative_to_WT	TRUE	far-2	FALSE
WBGene00001387	Tir1_variant_F79A	3.86404762991452		8.24478431490625e-35	eft3p::TIR1[F79A]::mRuby; daf2::AID::3xFLAG(codon optimized)	eft3p::TIR1(F79A) ; daf-2::1xAID	relative_to_WT	TRUE	far-3	TRUE
WBGene00001389	Tir1_variant_F79A	-0.802915571484165		0.289343448546365	eft3p::TIR1[F79A]::mRuby; daf2::AID::3xFLAG(codon optimized)	eft3p::TIR1(F79A) ; daf-2::1xAID	relative_to_WT	TRUE	far-5	FALSE
WBGene00001390	Tir1_variant_F79A	-0.891331322598833		1.0570422017305e-05	eft3p::TIR1[F79A]::mRuby; daf2::AID::3xFLAG(codon optimized)	eft3p::TIR1(F79A) ; daf-2::1xAID	relative_to_WT	TRUE	far-6	TRUE
WBGene00001391	Tir1_variant_F79A	3.81089120671901		6.83708750653771e-08	eft3p::TIR1[F79A]::mRuby; daf2::AID::3xFLAG(codon optimized)	eft3p::TIR1(F79A) ; daf-2::1xAID	relative_to_WT	TRUE	far-7	TRUE
WBGene00001392	Tir1_variant_F79A	-0.34010631411627		0.244968871904203	eft3p::TIR1[F79A]::mRuby; daf2::AID::3xFLAG(codon optimized)	eft3p::TIR1(F79A) ; daf-2::1xAID	relative_to_WT	TRUE	far-8	FALSE
WBGene00001393	Tir1_variant_F79A	-0.156792929370731		1.65056100843352e-11	eft3p::TIR1[F79A]::mRuby; daf2::AID::3xFLAG(codon optimized)	eft3p::TIR1(F79A) ; daf-2::1xAID	relative_to_WT	TRUE	fat-1	FALSE
WBGene00001394	Tir1_variant_F79A	0.285421517152128		9.47982057520246e-09	eft3p::TIR1[F79A]::mRuby; daf2::AID::3xFLAG(codon optimized)	eft3p::TIR1(F79A) ; daf-2::1xAID	relative_to_WT	TRUE	fat-2	FALSE
WBGene00001395	Tir1_variant_F79A	-0.381099785748082		0.569702946504045	eft3p::TIR1[F79A]::mRuby; daf2::AID::3xFLAG(codon optimized)	eft3p::TIR1(F79A) ; daf-2::1xAID	relative_to_WT	TRUE	fat-3	FALSE
WBGene00001396	Tir1_variant_F79A	-0.261818784627168		0.0493471381624114	eft3p::TIR1[F79A]::mRuby; daf2::AID::3xFLAG(codon optimized)	eft3p::TIR1(F79A) ; daf-2::1xAID	relative_to_WT	TRUE	fat-4	FALSE
WBGene00001397	Tir1_variant_F79A	0.227367260774989		0.548298752616699	eft3p::TIR1[F79A]::mRuby; daf2::AID::3xFLAG(codon optimized)	eft3p::TIR1(F79A) ; daf-2::1xAID	relative_to_WT	TRUE	fat-5	FALSE
WBGene00001398	Tir1_variant_F79A	0.713149316201863		1.40060805412329e-08	eft3p::TIR1[F79A]::mRuby; daf2::AID::3xFLAG(codon optimized)	eft3p::TIR1(F79A) ; daf-2::1xAID	relative_to_WT	TRUE	fat-6	TRUE
WBGene00001399	Tir1_variant_F79A	-1.97162742519416		6.34755888495186e-09	eft3p::TIR1[F79A]::mRuby; daf2::AID::3xFLAG(codon optimized)	eft3p::TIR1(F79A) ; daf-2::1xAID	relative_to_WT	TRUE	fat-7	TRUE
WBGene00001401	Tir1_variant_F79A	-0.0529555083807541		0.939785936826508	eft3p::TIR1[F79A]::mRuby; daf2::AID::3xFLAG(codon optimized)	eft3p::TIR1(F79A) ; daf-2::1xAID	relative_to_WT	TRUE	fbf-1	FALSE
WBGene00001402	Tir1_variant_F79A	0.540077380669549		0.486425322312322	eft3p::TIR1[F79A]::mRuby; daf2::AID::3xFLAG(codon optimized)	eft3p::TIR1(F79A) ; daf-2::1xAID	relative_to_WT	TRUE	fbf-2	FALSE
WBGene00001403	Tir1_variant_F79A	-0.0147994311741162		0.75008279117117	eft3p::TIR1[F79A]::mRuby; daf2::AID::3xFLAG(codon optimized)	eft3p::TIR1(F79A) ; daf-2::1xAID	relative_to_WT	TRUE	fbl-1	FALSE
WBGene00001404	Tir1_variant_F79A	-0.0115892715488022		0.533981139059636	eft3p::TIR1[F79A]::mRuby; daf2::AID::3xFLAG(codon optimized)	eft3p::TIR1(F79A) ; daf-2::1xAID	relative_to_WT	TRUE	fbp-1	FALSE
WBGene00001405	Tir1_variant_F79A	-0.0149371870619287		0.86564107004492	eft3p::TIR1[F79A]::mRuby; daf2::AID::3xFLAG(codon optimized)	eft3p::TIR1(F79A) ; daf-2::1xAID	relative_to_WT	TRUE	fce-1	FALSE
WBGene00001406	Tir1_variant_F79A	-0.352159697905921		0.763905785269319	eft3p::TIR1[F79A]::mRuby; daf2::AID::3xFLAG(codon optimized)	eft3p::TIR1(F79A) ; daf-2::1xAID	relative_to_WT	TRUE	fce-2	FALSE
WBGene00001410	Tir1_variant_F79A	-0.863278816927416		0.566540587339636	eft3p::TIR1[F79A]::mRuby; daf2::AID::3xFLAG(codon optimized)	eft3p::TIR1(F79A) ; daf-2::1xAID	relative_to_WT	TRUE	feh-1	FALSE
WBGene00001411	Tir1_variant_F79A	-0.0650364345683664		0.894541462119351	eft3p::TIR1[F79A]::mRuby; daf2::AID::3xFLAG(codon optimized)	eft3p::TIR1(F79A) ; daf-2::1xAID	relative_to_WT	TRUE	fem-1	FALSE
WBGene00001412	Tir1_variant_F79A	0.0719803538265598		0.895070265372084	eft3p::TIR1[F79A]::mRuby; daf2::AID::3xFLAG(codon optimized)	eft3p::TIR1(F79A) ; daf-2::1xAID	relative_to_WT	TRUE	fem-2	FALSE
WBGene00001413	Tir1_variant_F79A	0.00176501630804038		0.00607871064508292	eft3p::TIR1[F79A]::mRuby; daf2::AID::3xFLAG(codon optimized)	eft3p::TIR1(F79A) ; daf-2::1xAID	relative_to_WT	TRUE	fem-3	FALSE
WBGene00001414	Tir1_variant_F79A	0.230702453535992		0.820005014290642	eft3p::TIR1[F79A]::mRuby; daf2::AID::3xFLAG(codon optimized)	eft3p::TIR1(F79A) ; daf-2::1xAID	relative_to_WT	TRUE	fer-1	FALSE
WBGene00001423	Tir1_variant_F79A	0.0725161699936706		0.0352883868265522	eft3p::TIR1[F79A]::mRuby; daf2::AID::3xFLAG(codon optimized)	eft3p::TIR1(F79A) ; daf-2::1xAID	relative_to_WT	TRUE	fib-1	FALSE
WBGene00001425	Tir1_variant_F79A	0.0969189411222489		0.717553337651003	eft3p::TIR1[F79A]::mRuby; daf2::AID::3xFLAG(codon optimized)	eft3p::TIR1(F79A) ; daf-2::1xAID	relative_to_WT	TRUE	fis-2	FALSE
WBGene00001426	Tir1_variant_F79A	0.178069866415681		0.164706158014443	eft3p::TIR1[F79A]::mRuby; daf2::AID::3xFLAG(codon optimized)	eft3p::TIR1(F79A) ; daf-2::1xAID	relative_to_WT	TRUE	fkb-1	FALSE
WBGene00001427	Tir1_variant_F79A	0.258345355603651		0.024376925718413	eft3p::TIR1[F79A]::mRuby; daf2::AID::3xFLAG(codon optimized)	eft3p::TIR1(F79A) ; daf-2::1xAID	relative_to_WT	TRUE	fkb-2	FALSE
WBGene00001428	Tir1_variant_F79A	-0.103530546584414		0.765218947331045	eft3p::TIR1[F79A]::mRuby; daf2::AID::3xFLAG(codon optimized)	eft3p::TIR1(F79A) ; daf-2::1xAID	relative_to_WT	TRUE	fkb-3	FALSE
WBGene00001430	Tir1_variant_F79A	-0.108648274621841		0.855711547367331	eft3p::TIR1[F79A]::mRuby; daf2::AID::3xFLAG(codon optimized)	eft3p::TIR1(F79A) ; daf-2::1xAID	relative_to_WT	TRUE	fkb-5	FALSE
WBGene00001431	Tir1_variant_F79A	0.0631540671650332		0.607233426379671	eft3p::TIR1[F79A]::mRuby; daf2::AID::3xFLAG(codon optimized)	eft3p::TIR1(F79A) ; daf-2::1xAID	relative_to_WT	TRUE	fkb-6	FALSE
WBGene00001432	Tir1_variant_F79A	0.0907993610863261		0.181124760279557	eft3p::TIR1[F79A]::mRuby; daf2::AID::3xFLAG(codon optimized)	eft3p::TIR1(F79A) ; daf-2::1xAID	relative_to_WT	TRUE	fkb-7	FALSE
WBGene00001436	Tir1_variant_F79A	0.392508596364285		0.106911123469933	eft3p::TIR1[F79A]::mRuby; daf2::AID::3xFLAG(codon optimized)	eft3p::TIR1(F79A) ; daf-2::1xAID	relative_to_WT	TRUE	fkh-4	FALSE
WBGene00001439	Tir1_variant_F79A	0.27396547594422		0.741362584815094	eft3p::TIR1[F79A]::mRuby; daf2::AID::3xFLAG(codon optimized)	eft3p::TIR1(F79A) ; daf-2::1xAID	relative_to_WT	TRUE	fkh-7	FALSE
WBGene00001440	Tir1_variant_F79A	-0.558014682148893		0.475026685574686	eft3p::TIR1[F79A]::mRuby; daf2::AID::3xFLAG(codon optimized)	eft3p::TIR1(F79A) ; daf-2::1xAID	relative_to_WT	TRUE	fkh-8	FALSE
WBGene00001441	Tir1_variant_F79A	0.360537544459745		0.000312218652865759	eft3p::TIR1[F79A]::mRuby; daf2::AID::3xFLAG(codon optimized)	eft3p::TIR1(F79A) ; daf-2::1xAID	relative_to_WT	TRUE	fkh-9	FALSE
WBGene00001443	Tir1_variant_F79A	-0.125099362299574		0.558542405459411	eft3p::TIR1[F79A]::mRuby; daf2::AID::3xFLAG(codon optimized)	eft3p::TIR1(F79A) ; daf-2::1xAID	relative_to_WT	TRUE	fli-1	FALSE
WBGene00001444	Tir1_variant_F79A	0.747054588274592		0.408532748567207	eft3p::TIR1[F79A]::mRuby; daf2::AID::3xFLAG(codon optimized)	eft3p::TIR1(F79A) ; daf-2::1xAID	relative_to_WT	TRUE	flp-1	FALSE
WBGene00001446	Tir1_variant_F79A	-0.45310117195771		0.198635942375764	eft3p::TIR1[F79A]::mRuby; daf2::AID::3xFLAG(codon optimized)	eft3p::TIR1(F79A) ; daf-2::1xAID	relative_to_WT	TRUE	flp-3	FALSE
WBGene00001448	Tir1_variant_F79A	-0.0102688753573073		0.993114132087055	eft3p::TIR1[F79A]::mRuby; daf2::AID::3xFLAG(codon optimized)	eft3p::TIR1(F79A) ; daf-2::1xAID	relative_to_WT	TRUE	flp-5	FALSE
WBGene00001449	Tir1_variant_F79A	-1.16630933827653		0.31224968401578	eft3p::TIR1[F79A]::mRuby; daf2::AID::3xFLAG(codon optimized)	eft3p::TIR1(F79A) ; daf-2::1xAID	relative_to_WT	TRUE	flp-6	FALSE
WBGene00001450	Tir1_variant_F79A	0.526781137046108		0.787023785554631	eft3p::TIR1[F79A]::mRuby; daf2::AID::3xFLAG(codon optimized)	eft3p::TIR1(F79A) ; daf-2::1xAID	relative_to_WT	TRUE	flp-7	FALSE
WBGene00001451	Tir1_variant_F79A	-0.166883905110055		0.895833525662613	eft3p::TIR1[F79A]::mRuby; daf2::AID::3xFLAG(codon optimized)	eft3p::TIR1(F79A) ; daf-2::1xAID	relative_to_WT	TRUE	flp-8	FALSE
WBGene00001452	Tir1_variant_F79A	0.530238678291841		0.566513304464001	eft3p::TIR1[F79A]::mRuby; daf2::AID::3xFLAG(codon optimized)	eft3p::TIR1(F79A) ; daf-2::1xAID	relative_to_WT	TRUE	flp-9	FALSE
WBGene00001453	Tir1_variant_F79A	-0.359771521630366		0.518051603747872	eft3p::TIR1[F79A]::mRuby; daf2::AID::3xFLAG(codon optimized)	eft3p::TIR1(F79A) ; daf-2::1xAID	relative_to_WT	TRUE	flp-10	FALSE
WBGene00001454	Tir1_variant_F79A	0.396959679081673		0.41382916348672	eft3p::TIR1[F79A]::mRuby; daf2::AID::3xFLAG(codon optimized)	eft3p::TIR1(F79A) ; daf-2::1xAID	relative_to_WT	TRUE	flp-11	FALSE
WBGene00001455	Tir1_variant_F79A	0.276035198034748		0.79995403316567	eft3p::TIR1[F79A]::mRuby; daf2::AID::3xFLAG(codon optimized)	eft3p::TIR1(F79A) ; daf-2::1xAID	relative_to_WT	TRUE	flp-12	FALSE
WBGene00001456	Tir1_variant_F79A	0.672839684285935		0.176583621158564	eft3p::TIR1[F79A]::mRuby; daf2::AID::3xFLAG(codon optimized)	eft3p::TIR1(F79A) ; daf-2::1xAID	relative_to_WT	TRUE	flp-13	FALSE
WBGene00001457	Tir1_variant_F79A	0.532038929369687		0.315040029628489	eft3p::TIR1[F79A]::mRuby; daf2::AID::3xFLAG(codon optimized)	eft3p::TIR1(F79A) ; daf-2::1xAID	relative_to_WT	TRUE	flp-14	FALSE
WBGene00001458	Tir1_variant_F79A	-0.149086071643146		0.379483249096748	eft3p::TIR1[F79A]::mRuby; daf2::AID::3xFLAG(codon optimized)	eft3p::TIR1(F79A) ; daf-2::1xAID	relative_to_WT	TRUE	flp-15	FALSE
WBGene00001459	Tir1_variant_F79A	-0.040234292667248		0.533806541755585	eft3p::TIR1[F79A]::mRuby; daf2::AID::3xFLAG(codon optimized)	eft3p::TIR1(F79A) ; daf-2::1xAID	relative_to_WT	TRUE	flp-16	FALSE
WBGene00001460	Tir1_variant_F79A	-0.219149737634728		0.856125635135016	eft3p::TIR1[F79A]::mRuby; daf2::AID::3xFLAG(codon optimized)	eft3p::TIR1(F79A) ; daf-2::1xAID	relative_to_WT	TRUE	flp-17	FALSE
WBGene00001461	Tir1_variant_F79A	0.092967123820984		0.60883847210489	eft3p::TIR1[F79A]::mRuby; daf2::AID::3xFLAG(codon optimized)	eft3p::TIR1(F79A) ; daf-2::1xAID	relative_to_WT	TRUE	flp-18	FALSE
WBGene00001462	Tir1_variant_F79A	0.197459362524633		0.420179534236368	eft3p::TIR1[F79A]::mRuby; daf2::AID::3xFLAG(codon optimized)	eft3p::TIR1(F79A) ; daf-2::1xAID	relative_to_WT	TRUE	flp-19	FALSE
WBGene00001465	Tir1_variant_F79A	-0.153099984937439		0.760469294025769	eft3p::TIR1[F79A]::mRuby; daf2::AID::3xFLAG(codon optimized)	eft3p::TIR1(F79A) ; daf-2::1xAID	relative_to_WT	TRUE	flr-1	FALSE
WBGene00001468	Tir1_variant_F79A	-0.85829897323586		0.524881448572984	eft3p::TIR1[F79A]::mRuby; daf2::AID::3xFLAG(codon optimized)	eft3p::TIR1(F79A) ; daf-2::1xAID	relative_to_WT	TRUE	flr-4	FALSE
WBGene00001470	Tir1_variant_F79A	-0.255290240993311		0.457618516252115	eft3p::TIR1[F79A]::mRuby; daf2::AID::3xFLAG(codon optimized)	eft3p::TIR1(F79A) ; daf-2::1xAID	relative_to_WT	TRUE	baz-2	FALSE
WBGene00001475	Tir1_variant_F79A	0.302377991131526		0.407225502325714	eft3p::TIR1[F79A]::mRuby; daf2::AID::3xFLAG(codon optimized)	eft3p::TIR1(F79A) ; daf-2::1xAID	relative_to_WT	TRUE	fmi-1	FALSE
WBGene00001476	Tir1_variant_F79A	-0.11302442131389		8.98258403099878e-05	eft3p::TIR1[F79A]::mRuby; daf2::AID::3xFLAG(codon optimized)	eft3p::TIR1(F79A) ; daf-2::1xAID	relative_to_WT	TRUE	fmo-1	FALSE
WBGene00001478	Tir1_variant_F79A	0.193521347973857		0.812001893463518	eft3p::TIR1[F79A]::mRuby; daf2::AID::3xFLAG(codon optimized)	eft3p::TIR1(F79A) ; daf-2::1xAID	relative_to_WT	TRUE	fmo-3	FALSE
WBGene00001479	Tir1_variant_F79A	0.464683040914985		0.646580941591749	eft3p::TIR1[F79A]::mRuby; daf2::AID::3xFLAG(codon optimized)	eft3p::TIR1(F79A) ; daf-2::1xAID	relative_to_WT	TRUE	fmo-4	FALSE
WBGene00001480	Tir1_variant_F79A	-0.247016726270761		0.773670202824552	eft3p::TIR1[F79A]::mRuby; daf2::AID::3xFLAG(codon optimized)	eft3p::TIR1(F79A) ; daf-2::1xAID	relative_to_WT	TRUE	fmo-5	FALSE
WBGene00001481	Tir1_variant_F79A	-0.460732438695462		0.558479170002578	eft3p::TIR1[F79A]::mRuby; daf2::AID::3xFLAG(codon optimized)	eft3p::TIR1(F79A) ; daf-2::1xAID	relative_to_WT	TRUE	fog-1	FALSE
WBGene00001482	Tir1_variant_F79A	-0.313640839361537		0.671627018808529	eft3p::TIR1[F79A]::mRuby; daf2::AID::3xFLAG(codon optimized)	eft3p::TIR1(F79A) ; daf-2::1xAID	relative_to_WT	TRUE	fog-2	FALSE
WBGene00001484	Tir1_variant_F79A	-0.250427254251563		0.123288373852466	eft3p::TIR1[F79A]::mRuby; daf2::AID::3xFLAG(codon optimized)	eft3p::TIR1(F79A) ; daf-2::1xAID	relative_to_WT	TRUE	fox-1	FALSE
WBGene00001485	Tir1_variant_F79A	0.0326451403509107		0.522631165896177	eft3p::TIR1[F79A]::mRuby; daf2::AID::3xFLAG(codon optimized)	eft3p::TIR1(F79A) ; daf-2::1xAID	relative_to_WT	TRUE	fre-1	FALSE
WBGene00001486	Tir1_variant_F79A	-0.020246751030741		0.765222457463689	eft3p::TIR1[F79A]::mRuby; daf2::AID::3xFLAG(codon optimized)	eft3p::TIR1(F79A) ; daf-2::1xAID	relative_to_WT	TRUE	frh-1	FALSE
WBGene00001488	Tir1_variant_F79A	0.120413507921422		0.831579596815152	eft3p::TIR1[F79A]::mRuby; daf2::AID::3xFLAG(codon optimized)	eft3p::TIR1(F79A) ; daf-2::1xAID	relative_to_WT	TRUE	frm-1	FALSE
WBGene00001489	Tir1_variant_F79A	0.362688199725686		0.646827440790467	eft3p::TIR1[F79A]::mRuby; daf2::AID::3xFLAG(codon optimized)	eft3p::TIR1(F79A) ; daf-2::1xAID	relative_to_WT	TRUE	frm-2	FALSE
WBGene00001490	Tir1_variant_F79A	-1.02955102437872		0.4488013681553	eft3p::TIR1[F79A]::mRuby; daf2::AID::3xFLAG(codon optimized)	eft3p::TIR1(F79A) ; daf-2::1xAID	relative_to_WT	TRUE	frm-3	FALSE
WBGene00001491	Tir1_variant_F79A	0.326762599384401		0.0585332123104443	eft3p::TIR1[F79A]::mRuby; daf2::AID::3xFLAG(codon optimized)	eft3p::TIR1(F79A) ; daf-2::1xAID	relative_to_WT	TRUE	frm-4	FALSE
WBGene00001493	Tir1_variant_F79A	0.0711163833963514		0.78269867701879	eft3p::TIR1[F79A]::mRuby; daf2::AID::3xFLAG(codon optimized)	eft3p::TIR1(F79A) ; daf-2::1xAID	relative_to_WT	TRUE	frm-7	FALSE
WBGene00001494	Tir1_variant_F79A	-1.54870191487374		0.00305041498427301	eft3p::TIR1[F79A]::mRuby; daf2::AID::3xFLAG(codon optimized)	eft3p::TIR1(F79A) ; daf-2::1xAID	relative_to_WT	TRUE	frm-8	FALSE
WBGene00001495	Tir1_variant_F79A	-0.131790697918169		0.228489689657847	eft3p::TIR1[F79A]::mRuby; daf2::AID::3xFLAG(codon optimized)	eft3p::TIR1(F79A) ; daf-2::1xAID	relative_to_WT	TRUE	frm-9	FALSE
WBGene00001496	Tir1_variant_F79A	0.412923463035682		0.000758038226836979	eft3p::TIR1[F79A]::mRuby; daf2::AID::3xFLAG(codon optimized)	eft3p::TIR1(F79A) ; daf-2::1xAID	relative_to_WT	TRUE	frm-10	FALSE
WBGene00001497	Tir1_variant_F79A	0.200028123372094		0.69892758130724	eft3p::TIR1[F79A]::mRuby; daf2::AID::3xFLAG(codon optimized)	eft3p::TIR1(F79A) ; daf-2::1xAID	relative_to_WT	TRUE	fars-1	FALSE
WBGene00001498	Tir1_variant_F79A	0.480728649981102		0.00454082302278942	eft3p::TIR1[F79A]::mRuby; daf2::AID::3xFLAG(codon optimized)	eft3p::TIR1(F79A) ; daf-2::1xAID	relative_to_WT	TRUE	fars-3	FALSE
WBGene00001499	Tir1_variant_F79A	-0.0447692970071222		0.600584357513352	eft3p::TIR1[F79A]::mRuby; daf2::AID::3xFLAG(codon optimized)	eft3p::TIR1(F79A) ; daf-2::1xAID	relative_to_WT	TRUE	fsn-1	FALSE
WBGene00001500	Tir1_variant_F79A	2.78576749638461		1.36983200982003e-16	eft3p::TIR1[F79A]::mRuby; daf2::AID::3xFLAG(codon optimized)	eft3p::TIR1(F79A) ; daf-2::1xAID	relative_to_WT	TRUE	ftn-1	TRUE
WBGene00001501	Tir1_variant_F79A	0.0601534366323344		0.595884830944252	eft3p::TIR1[F79A]::mRuby; daf2::AID::3xFLAG(codon optimized)	eft3p::TIR1(F79A) ; daf-2::1xAID	relative_to_WT	TRUE	ftn-2	FALSE
WBGene00001502	Tir1_variant_F79A	0.491992375500974		0.0160308226473176	eft3p::TIR1[F79A]::mRuby; daf2::AID::3xFLAG(codon optimized)	eft3p::TIR1(F79A) ; daf-2::1xAID	relative_to_WT	TRUE	ftt-2	FALSE
WBGene00001503	Tir1_variant_F79A	0.386429167019973		0.346822375950413	eft3p::TIR1[F79A]::mRuby; daf2::AID::3xFLAG(codon optimized)	eft3p::TIR1(F79A) ; daf-2::1xAID	relative_to_WT	TRUE	fum-1	FALSE
WBGene00001505	Tir1_variant_F79A	0.311216635266989		0.846215168792247	eft3p::TIR1[F79A]::mRuby; daf2::AID::3xFLAG(codon optimized)	eft3p::TIR1(F79A) ; daf-2::1xAID	relative_to_WT	TRUE	fut-1	FALSE
WBGene00001508	Tir1_variant_F79A	-0.300699666956255		0.823822050624046	eft3p::TIR1[F79A]::mRuby; daf2::AID::3xFLAG(codon optimized)	eft3p::TIR1(F79A) ; daf-2::1xAID	relative_to_WT	TRUE	fut-8	FALSE
WBGene00001509	Tir1_variant_F79A	-0.00997187443013496		0.725700553660742	eft3p::TIR1[F79A]::mRuby; daf2::AID::3xFLAG(codon optimized)	eft3p::TIR1(F79A) ; daf-2::1xAID	relative_to_WT	TRUE	fzo-1	FALSE
WBGene00001510	Tir1_variant_F79A	0.22589127332741		0.537911581725416	eft3p::TIR1[F79A]::mRuby; daf2::AID::3xFLAG(codon optimized)	eft3p::TIR1(F79A) ; daf-2::1xAID	relative_to_WT	TRUE	fzr-1	FALSE
WBGene00001511	Tir1_variant_F79A	0.117789441128213		0.317161773261108	eft3p::TIR1[F79A]::mRuby; daf2::AID::3xFLAG(codon optimized)	eft3p::TIR1(F79A) ; daf-2::1xAID	relative_to_WT	TRUE	fzy-1	FALSE
WBGene00001513	Tir1_variant_F79A	0.165631474984282		0.03806084077083	eft3p::TIR1[F79A]::mRuby; daf2::AID::3xFLAG(codon optimized)	eft3p::TIR1(F79A) ; daf-2::1xAID	relative_to_WT	TRUE	gad-1	FALSE
WBGene00001514	Tir1_variant_F79A	0.00772994942332088		0.818612828816611	eft3p::TIR1[F79A]::mRuby; daf2::AID::3xFLAG(codon optimized)	eft3p::TIR1(F79A) ; daf-2::1xAID	relative_to_WT	TRUE	xnd-1	FALSE
WBGene00001516	Tir1_variant_F79A	0.439811258470465		0.500517530479034	eft3p::TIR1[F79A]::mRuby; daf2::AID::3xFLAG(codon optimized)	eft3p::TIR1(F79A) ; daf-2::1xAID	relative_to_WT	TRUE	gap-2	FALSE
WBGene00001517	Tir1_variant_F79A	-0.551016074981088		0.0714281937104019	eft3p::TIR1[F79A]::mRuby; daf2::AID::3xFLAG(codon optimized)	eft3p::TIR1(F79A) ; daf-2::1xAID	relative_to_WT	TRUE	gar-1	FALSE
WBGene00001518	Tir1_variant_F79A	-0.510792723968515		0.200027026278146	eft3p::TIR1[F79A]::mRuby; daf2::AID::3xFLAG(codon optimized)	eft3p::TIR1(F79A) ; daf-2::1xAID	relative_to_WT	TRUE	gar-2	FALSE
WBGene00001519	Tir1_variant_F79A	0.627200587083555		0.503185964617928	eft3p::TIR1[F79A]::mRuby; daf2::AID::3xFLAG(codon optimized)	eft3p::TIR1(F79A) ; daf-2::1xAID	relative_to_WT	TRUE	gar-3	FALSE
WBGene00001520	Tir1_variant_F79A	-0.265933799062691		0.457618516252115	eft3p::TIR1[F79A]::mRuby; daf2::AID::3xFLAG(codon optimized)	eft3p::TIR1(F79A) ; daf-2::1xAID	relative_to_WT	TRUE	gas-1	FALSE
WBGene00001522	Tir1_variant_F79A	-0.0126560300739261		0.990499133374404	eft3p::TIR1[F79A]::mRuby; daf2::AID::3xFLAG(codon optimized)	eft3p::TIR1(F79A) ; daf-2::1xAID	relative_to_WT	TRUE	gbh-1	FALSE
WBGene00001523	Tir1_variant_F79A	-0.0734413520571469		0.747483257160722	eft3p::TIR1[F79A]::mRuby; daf2::AID::3xFLAG(codon optimized)	eft3p::TIR1(F79A) ; daf-2::1xAID	relative_to_WT	TRUE	gbh-2	FALSE
WBGene00001526	Tir1_variant_F79A	0.437561636507021		0.0832227370453192	eft3p::TIR1[F79A]::mRuby; daf2::AID::3xFLAG(codon optimized)	eft3p::TIR1(F79A) ; daf-2::1xAID	relative_to_WT	TRUE	gck-1	FALSE
WBGene00001527	Tir1_variant_F79A	0.0665466034559052		0.542869212757049	eft3p::TIR1[F79A]::mRuby; daf2::AID::3xFLAG(codon optimized)	eft3p::TIR1(F79A) ; daf-2::1xAID	relative_to_WT	TRUE	gcs-1	FALSE
WBGene00001531	Tir1_variant_F79A	-0.0790119264910942		0.201748558902587	eft3p::TIR1[F79A]::mRuby; daf2::AID::3xFLAG(codon optimized)	eft3p::TIR1(F79A) ; daf-2::1xAID	relative_to_WT	TRUE	gcy-4	FALSE
WBGene00001532	Tir1_variant_F79A	0.0160876113329779		0.517275113283734	eft3p::TIR1[F79A]::mRuby; daf2::AID::3xFLAG(codon optimized)	eft3p::TIR1(F79A) ; daf-2::1xAID	relative_to_WT	TRUE	gcy-5	FALSE
WBGene00001535	Tir1_variant_F79A	-0.536103664174115		0.540394502739621	eft3p::TIR1[F79A]::mRuby; daf2::AID::3xFLAG(codon optimized)	eft3p::TIR1(F79A) ; daf-2::1xAID	relative_to_WT	TRUE	gcy-8	FALSE
WBGene00001536	Tir1_variant_F79A	-0.352583923061436		0.909523854061726	eft3p::TIR1[F79A]::mRuby; daf2::AID::3xFLAG(codon optimized)	eft3p::TIR1(F79A) ; daf-2::1xAID	relative_to_WT	TRUE	gcy-9	FALSE
WBGene00001537	Tir1_variant_F79A	-0.891782554295265		0.172403766533944	eft3p::TIR1[F79A]::mRuby; daf2::AID::3xFLAG(codon optimized)	eft3p::TIR1(F79A) ; daf-2::1xAID	relative_to_WT	TRUE	gcy-11	FALSE
WBGene00001538	Tir1_variant_F79A	0.00483158578431015		0.921684625086705	eft3p::TIR1[F79A]::mRuby; daf2::AID::3xFLAG(codon optimized)	eft3p::TIR1(F79A) ; daf-2::1xAID	relative_to_WT	TRUE	gcy-12	FALSE
WBGene00001540	Tir1_variant_F79A	-0.246686956656359		0.0256645541402408	eft3p::TIR1[F79A]::mRuby; daf2::AID::3xFLAG(codon optimized)	eft3p::TIR1(F79A) ; daf-2::1xAID	relative_to_WT	TRUE	gcy-14	FALSE
WBGene00001541	Tir1_variant_F79A	-0.268810742701904		0.230600447147578	eft3p::TIR1[F79A]::mRuby; daf2::AID::3xFLAG(codon optimized)	eft3p::TIR1(F79A) ; daf-2::1xAID	relative_to_WT	TRUE	gcy-15	FALSE
WBGene00001543	Tir1_variant_F79A	-0.241128548454567		0.721244098940561	eft3p::TIR1[F79A]::mRuby; daf2::AID::3xFLAG(codon optimized)	eft3p::TIR1(F79A) ; daf-2::1xAID	relative_to_WT	TRUE	gcy-18	FALSE
WBGene00001544	Tir1_variant_F79A	-0.117127882447979		0.155396066692541	eft3p::TIR1[F79A]::mRuby; daf2::AID::3xFLAG(codon optimized)	eft3p::TIR1(F79A) ; daf-2::1xAID	relative_to_WT	TRUE	gcy-19	FALSE
WBGene00001546	Tir1_variant_F79A	-0.284258384900466		0.533894025623462	eft3p::TIR1[F79A]::mRuby; daf2::AID::3xFLAG(codon optimized)	eft3p::TIR1(F79A) ; daf-2::1xAID	relative_to_WT	TRUE	gcy-21	FALSE
WBGene00001547	Tir1_variant_F79A	-0.505878692721584		0.185049481292194	eft3p::TIR1[F79A]::mRuby; daf2::AID::3xFLAG(codon optimized)	eft3p::TIR1(F79A) ; daf-2::1xAID	relative_to_WT	TRUE	gcy-22	FALSE
WBGene00001548	Tir1_variant_F79A	-0.112466455432164		0.364575091896302	eft3p::TIR1[F79A]::mRuby; daf2::AID::3xFLAG(codon optimized)	eft3p::TIR1(F79A) ; daf-2::1xAID	relative_to_WT	TRUE	gcy-23	FALSE
WBGene00001555	Tir1_variant_F79A	-0.676281448791483		0.48604250609447	eft3p::TIR1[F79A]::mRuby; daf2::AID::3xFLAG(codon optimized)	eft3p::TIR1(F79A) ; daf-2::1xAID	relative_to_WT	TRUE	gcy-35	FALSE
WBGene00001556	Tir1_variant_F79A	0.277381467299813		0.299479971025759	eft3p::TIR1[F79A]::mRuby; daf2::AID::3xFLAG(codon optimized)	eft3p::TIR1(F79A) ; daf-2::1xAID	relative_to_WT	TRUE	gcy-36	FALSE
WBGene00001558	Tir1_variant_F79A	0.268525114923869		0.00197074659212054	eft3p::TIR1[F79A]::mRuby; daf2::AID::3xFLAG(codon optimized)	eft3p::TIR1(F79A) ; daf-2::1xAID	relative_to_WT	TRUE	gdi-1	FALSE
WBGene00001559	Tir1_variant_F79A	-0.222468832423751		0.623301936531593	eft3p::TIR1[F79A]::mRuby; daf2::AID::3xFLAG(codon optimized)	eft3p::TIR1(F79A) ; daf-2::1xAID	relative_to_WT	TRUE	gei-1	FALSE
WBGene00001560	Tir1_variant_F79A	0.20067866758685		0.488062337788505	eft3p::TIR1[F79A]::mRuby; daf2::AID::3xFLAG(codon optimized)	eft3p::TIR1(F79A) ; daf-2::1xAID	relative_to_WT	TRUE	gei-3	FALSE
WBGene00001561	Tir1_variant_F79A	-0.118932652118589		0.899664085645915	eft3p::TIR1[F79A]::mRuby; daf2::AID::3xFLAG(codon optimized)	eft3p::TIR1(F79A) ; daf-2::1xAID	relative_to_WT	TRUE	gei-4	FALSE
WBGene00001562	Tir1_variant_F79A	0.148255137864		0.00146375290049748	eft3p::TIR1[F79A]::mRuby; daf2::AID::3xFLAG(codon optimized)	eft3p::TIR1(F79A) ; daf-2::1xAID	relative_to_WT	TRUE	lin-66	FALSE
WBGene00001563	Tir1_variant_F79A	-0.032102069740056		0.862086230770834	eft3p::TIR1[F79A]::mRuby; daf2::AID::3xFLAG(codon optimized)	eft3p::TIR1(F79A) ; daf-2::1xAID	relative_to_WT	TRUE	gei-6	FALSE
WBGene00001564	Tir1_variant_F79A	0.622952657786699		0.00013221144587113	eft3p::TIR1[F79A]::mRuby; daf2::AID::3xFLAG(codon optimized)	eft3p::TIR1(F79A) ; daf-2::1xAID	relative_to_WT	TRUE	icl-1	FALSE
WBGene00001565	Tir1_variant_F79A	-0.264756957406005		0.778842186123491	eft3p::TIR1[F79A]::mRuby; daf2::AID::3xFLAG(codon optimized)	eft3p::TIR1(F79A) ; daf-2::1xAID	relative_to_WT	TRUE	gei-8	FALSE
WBGene00001566	Tir1_variant_F79A	0.205751036535196		0.601616817010544	eft3p::TIR1[F79A]::mRuby; daf2::AID::3xFLAG(codon optimized)	eft3p::TIR1(F79A) ; daf-2::1xAID	relative_to_WT	TRUE	acdh-13	FALSE
WBGene00001568	Tir1_variant_F79A	0.286028689014595		0.446963671094154	eft3p::TIR1[F79A]::mRuby; daf2::AID::3xFLAG(codon optimized)	eft3p::TIR1(F79A) ; daf-2::1xAID	relative_to_WT	TRUE	snpc-4	FALSE
WBGene00001569	Tir1_variant_F79A	-0.00683411248965134		0.716765113741371	eft3p::TIR1[F79A]::mRuby; daf2::AID::3xFLAG(codon optimized)	eft3p::TIR1(F79A) ; daf-2::1xAID	relative_to_WT	TRUE	meg-3	FALSE
WBGene00001571	Tir1_variant_F79A	-0.263853134741127		0.211480986246259	eft3p::TIR1[F79A]::mRuby; daf2::AID::3xFLAG(codon optimized)	eft3p::TIR1(F79A) ; daf-2::1xAID	relative_to_WT	TRUE	gei-14	FALSE
WBGene00001572	Tir1_variant_F79A	0.120427994054489		0.95861058384765	eft3p::TIR1[F79A]::mRuby; daf2::AID::3xFLAG(codon optimized)	eft3p::TIR1(F79A) ; daf-2::1xAID	relative_to_WT	TRUE	gei-15	FALSE
WBGene00001574	Tir1_variant_F79A	-0.285515495125614		0.521921212707799	eft3p::TIR1[F79A]::mRuby; daf2::AID::3xFLAG(codon optimized)	eft3p::TIR1(F79A) ; daf-2::1xAID	relative_to_WT	TRUE	gei-17	FALSE
WBGene00001577	Tir1_variant_F79A	0.432215875389165		0.252117224638869	eft3p::TIR1[F79A]::mRuby; daf2::AID::3xFLAG(codon optimized)	eft3p::TIR1(F79A) ; daf-2::1xAID	relative_to_WT	TRUE	gem-4	FALSE
WBGene00001578	Tir1_variant_F79A	1.81525091009846		1.92298193038029e-08	eft3p::TIR1[F79A]::mRuby; daf2::AID::3xFLAG(codon optimized)	eft3p::TIR1(F79A) ; daf-2::1xAID	relative_to_WT	TRUE	ges-1	TRUE
WBGene00001579	Tir1_variant_F79A	-0.213017514705311		0.696232162643924	eft3p::TIR1[F79A]::mRuby; daf2::AID::3xFLAG(codon optimized)	eft3p::TIR1(F79A) ; daf-2::1xAID	relative_to_WT	TRUE	gex-2	FALSE
WBGene00001580	Tir1_variant_F79A	0.10026986137646		0.627009896234868	eft3p::TIR1[F79A]::mRuby; daf2::AID::3xFLAG(codon optimized)	eft3p::TIR1(F79A) ; daf-2::1xAID	relative_to_WT	TRUE	gex-3	FALSE
WBGene00001581	Tir1_variant_F79A	-0.0795082412720639		0.554152424738253	eft3p::TIR1[F79A]::mRuby; daf2::AID::3xFLAG(codon optimized)	eft3p::TIR1(F79A) ; daf-2::1xAID	relative_to_WT	TRUE	gfi-1	FALSE
WBGene00001582	Tir1_variant_F79A	-0.273863231212396		0.562593395035697	eft3p::TIR1[F79A]::mRuby; daf2::AID::3xFLAG(codon optimized)	eft3p::TIR1(F79A) ; daf-2::1xAID	relative_to_WT	TRUE	gfi-2	FALSE
WBGene00001583	Tir1_variant_F79A	-0.155390109456562		0.851311575818975	eft3p::TIR1[F79A]::mRuby; daf2::AID::3xFLAG(codon optimized)	eft3p::TIR1(F79A) ; daf-2::1xAID	relative_to_WT	TRUE	gfi-3	FALSE
WBGene00001584	Tir1_variant_F79A	-0.0304870465818395		0.974668918666674	eft3p::TIR1[F79A]::mRuby; daf2::AID::3xFLAG(codon optimized)	eft3p::TIR1(F79A) ; daf-2::1xAID	relative_to_WT	TRUE	nrde-4	FALSE
WBGene00001585	Tir1_variant_F79A	-0.275885780709389		0.387043264554723	eft3p::TIR1[F79A]::mRuby; daf2::AID::3xFLAG(codon optimized)	eft3p::TIR1(F79A) ; daf-2::1xAID	relative_to_WT	TRUE	gfl-1	FALSE
WBGene00001587	Tir1_variant_F79A	0.0173919723451159		0.527559654407354	eft3p::TIR1[F79A]::mRuby; daf2::AID::3xFLAG(codon optimized)	eft3p::TIR1(F79A) ; daf-2::1xAID	relative_to_WT	TRUE	ggr-2	FALSE
WBGene00001589	Tir1_variant_F79A	0.270910122020327		0.399432140755988	eft3p::TIR1[F79A]::mRuby; daf2::AID::3xFLAG(codon optimized)	eft3p::TIR1(F79A) ; daf-2::1xAID	relative_to_WT	TRUE	gip-1	FALSE
WBGene00001590	Tir1_variant_F79A	0.112103880072168		0.846474797188766	eft3p::TIR1[F79A]::mRuby; daf2::AID::3xFLAG(codon optimized)	eft3p::TIR1(F79A) ; daf-2::1xAID	relative_to_WT	TRUE	C45G3.3	FALSE
WBGene00001591	Tir1_variant_F79A	-0.115791536862836		0.904728834984796	eft3p::TIR1[F79A]::mRuby; daf2::AID::3xFLAG(codon optimized)	eft3p::TIR1(F79A) ; daf-2::1xAID	relative_to_WT	TRUE	glc-1	FALSE
WBGene00001592	Tir1_variant_F79A	-0.143216674978123		0.894004383864926	eft3p::TIR1[F79A]::mRuby; daf2::AID::3xFLAG(codon optimized)	eft3p::TIR1(F79A) ; daf-2::1xAID	relative_to_WT	TRUE	glc-2	FALSE
WBGene00001593	Tir1_variant_F79A	-0.695008724253392		0.356655079131023	eft3p::TIR1[F79A]::mRuby; daf2::AID::3xFLAG(codon optimized)	eft3p::TIR1(F79A) ; daf-2::1xAID	relative_to_WT	TRUE	glc-3	FALSE
WBGene00001595	Tir1_variant_F79A	0.509421010891788		0.152006025736621	eft3p::TIR1[F79A]::mRuby; daf2::AID::3xFLAG(codon optimized)	eft3p::TIR1(F79A) ; daf-2::1xAID	relative_to_WT	TRUE	gld-1	FALSE
WBGene00001596	Tir1_variant_F79A	0.142385642211819		0.713626727526995	eft3p::TIR1[F79A]::mRuby; daf2::AID::3xFLAG(codon optimized)	eft3p::TIR1(F79A) ; daf-2::1xAID	relative_to_WT	TRUE	gld-2	FALSE
WBGene00001597	Tir1_variant_F79A	-0.0287563507053349		0.769266416329527	eft3p::TIR1[F79A]::mRuby; daf2::AID::3xFLAG(codon optimized)	eft3p::TIR1(F79A) ; daf-2::1xAID	relative_to_WT	TRUE	gld-3	FALSE
WBGene00001598	Tir1_variant_F79A	0.0421136380342032		0.496000015299892	eft3p::TIR1[F79A]::mRuby; daf2::AID::3xFLAG(codon optimized)	eft3p::TIR1(F79A) ; daf-2::1xAID	relative_to_WT	TRUE	glh-1	FALSE
WBGene00001599	Tir1_variant_F79A	0.0212268940924403		0.823704748270943	eft3p::TIR1[F79A]::mRuby; daf2::AID::3xFLAG(codon optimized)	eft3p::TIR1(F79A) ; daf-2::1xAID	relative_to_WT	TRUE	glh-2	FALSE
WBGene00001600	Tir1_variant_F79A	-0.167948175712808		0.628401304019127	eft3p::TIR1[F79A]::mRuby; daf2::AID::3xFLAG(codon optimized)	eft3p::TIR1(F79A) ; daf-2::1xAID	relative_to_WT	TRUE	glh-3	FALSE
WBGene00001601	Tir1_variant_F79A	0.0608862597451242		0.41020701400271	eft3p::TIR1[F79A]::mRuby; daf2::AID::3xFLAG(codon optimized)	eft3p::TIR1(F79A) ; daf-2::1xAID	relative_to_WT	TRUE	glh-4	FALSE
WBGene00001602	Tir1_variant_F79A	0.251696930441464		0.904290295644805	eft3p::TIR1[F79A]::mRuby; daf2::AID::3xFLAG(codon optimized)	eft3p::TIR1(F79A) ; daf-2::1xAID	relative_to_WT	TRUE	gln-1	FALSE
WBGene00001604	Tir1_variant_F79A	0.559814376176139		8.44228289531201e-06	eft3p::TIR1[F79A]::mRuby; daf2::AID::3xFLAG(codon optimized)	eft3p::TIR1(F79A) ; daf-2::1xAID	relative_to_WT	TRUE	gln-3	FALSE
WBGene00001606	Tir1_variant_F79A	-0.104122618845799		0.533894025623462	eft3p::TIR1[F79A]::mRuby; daf2::AID::3xFLAG(codon optimized)	eft3p::TIR1(F79A) ; daf-2::1xAID	relative_to_WT	TRUE	gln-5	FALSE
WBGene00001607	Tir1_variant_F79A	0.124384006787938		0.153495636181998	eft3p::TIR1[F79A]::mRuby; daf2::AID::3xFLAG(codon optimized)	eft3p::TIR1(F79A) ; daf-2::1xAID	relative_to_WT	TRUE	gln-6	FALSE
WBGene00001609	Tir1_variant_F79A	0.179292837388477		0.458915079055069	eft3p::TIR1[F79A]::mRuby; daf2::AID::3xFLAG(codon optimized)	eft3p::TIR1(F79A) ; daf-2::1xAID	relative_to_WT	TRUE	glp-1	FALSE
WBGene00001615	Tir1_variant_F79A	-0.59083574089752		0.510416653562803	eft3p::TIR1[F79A]::mRuby; daf2::AID::3xFLAG(codon optimized)	eft3p::TIR1(F79A) ; daf-2::1xAID	relative_to_WT	TRUE	glr-4	FALSE
WBGene00001616	Tir1_variant_F79A	-0.912781681106922		0.460140557300246	eft3p::TIR1[F79A]::mRuby; daf2::AID::3xFLAG(codon optimized)	eft3p::TIR1(F79A) ; daf-2::1xAID	relative_to_WT	TRUE	glr-5	FALSE
WBGene00001617	Tir1_variant_F79A	0.159136706266847		0.119839469677307	eft3p::TIR1[F79A]::mRuby; daf2::AID::3xFLAG(codon optimized)	eft3p::TIR1(F79A) ; daf-2::1xAID	relative_to_WT	TRUE	glr-6	FALSE
WBGene00001619	Tir1_variant_F79A	0.207155546814185		0.0974647482214542	eft3p::TIR1[F79A]::mRuby; daf2::AID::3xFLAG(codon optimized)	eft3p::TIR1(F79A) ; daf-2::1xAID	relative_to_WT	TRUE	glr-8	FALSE
WBGene00001620	Tir1_variant_F79A	-0.942479830234016		1.90406278315472e-06	eft3p::TIR1[F79A]::mRuby; daf2::AID::3xFLAG(codon optimized)	eft3p::TIR1(F79A) ; daf-2::1xAID	relative_to_WT	TRUE	glt-1	TRUE
WBGene00001621	Tir1_variant_F79A	0.120198984955185		0.912469987347359	eft3p::TIR1[F79A]::mRuby; daf2::AID::3xFLAG(codon optimized)	eft3p::TIR1(F79A) ; daf-2::1xAID	relative_to_WT	TRUE	glt-3	FALSE
WBGene00001623	Tir1_variant_F79A	0.822796467126754		0.38441463765698	eft3p::TIR1[F79A]::mRuby; daf2::AID::3xFLAG(codon optimized)	eft3p::TIR1(F79A) ; daf-2::1xAID	relative_to_WT	TRUE	glt-5	FALSE
WBGene00001625	Tir1_variant_F79A	-0.711692145106894		0.544402537922266	eft3p::TIR1[F79A]::mRuby; daf2::AID::3xFLAG(codon optimized)	eft3p::TIR1(F79A) ; daf-2::1xAID	relative_to_WT	TRUE	glt-7	FALSE
WBGene00001627	Tir1_variant_F79A	0.455949739013415		0.388989638467203	eft3p::TIR1[F79A]::mRuby; daf2::AID::3xFLAG(codon optimized)	eft3p::TIR1(F79A) ; daf-2::1xAID	relative_to_WT	TRUE	gly-2	FALSE
WBGene00001628	Tir1_variant_F79A	-0.333934206340044		0.160244703522641	eft3p::TIR1[F79A]::mRuby; daf2::AID::3xFLAG(codon optimized)	eft3p::TIR1(F79A) ; daf-2::1xAID	relative_to_WT	TRUE	gly-3	FALSE
WBGene00001629	Tir1_variant_F79A	-0.149438505705901		0.556788024205475	eft3p::TIR1[F79A]::mRuby; daf2::AID::3xFLAG(codon optimized)	eft3p::TIR1(F79A) ; daf-2::1xAID	relative_to_WT	TRUE	gly-4	FALSE
WBGene00001630	Tir1_variant_F79A	-0.055888964641226		0.572014149233408	eft3p::TIR1[F79A]::mRuby; daf2::AID::3xFLAG(codon optimized)	eft3p::TIR1(F79A) ; daf-2::1xAID	relative_to_WT	TRUE	gly-5	FALSE
WBGene00001631	Tir1_variant_F79A	0.385280444204847		0.267139082906967	eft3p::TIR1[F79A]::mRuby; daf2::AID::3xFLAG(codon optimized)	eft3p::TIR1(F79A) ; daf-2::1xAID	relative_to_WT	TRUE	gly-6	FALSE
WBGene00001632	Tir1_variant_F79A	-0.0844079607607086		0.556664992694182	eft3p::TIR1[F79A]::mRuby; daf2::AID::3xFLAG(codon optimized)	eft3p::TIR1(F79A) ; daf-2::1xAID	relative_to_WT	TRUE	gly-7	FALSE
WBGene00001633	Tir1_variant_F79A	-0.223467642145694		0.698034550661507	eft3p::TIR1[F79A]::mRuby; daf2::AID::3xFLAG(codon optimized)	eft3p::TIR1(F79A) ; daf-2::1xAID	relative_to_WT	TRUE	gly-8	FALSE
WBGene00001635	Tir1_variant_F79A	-0.0876684129871261		0.533981139059636	eft3p::TIR1[F79A]::mRuby; daf2::AID::3xFLAG(codon optimized)	eft3p::TIR1(F79A) ; daf-2::1xAID	relative_to_WT	TRUE	gly-10	FALSE
WBGene00001636	Tir1_variant_F79A	-0.545081373890749		0.770428771611391	eft3p::TIR1[F79A]::mRuby; daf2::AID::3xFLAG(codon optimized)	eft3p::TIR1(F79A) ; daf-2::1xAID	relative_to_WT	TRUE	gly-11	FALSE
WBGene00001637	Tir1_variant_F79A	-0.420591995201773		0.416985710148657	eft3p::TIR1[F79A]::mRuby; daf2::AID::3xFLAG(codon optimized)	eft3p::TIR1(F79A) ; daf-2::1xAID	relative_to_WT	TRUE	gly-12	FALSE
WBGene00001638	Tir1_variant_F79A	-0.224616308824391		0.793935261153288	eft3p::TIR1[F79A]::mRuby; daf2::AID::3xFLAG(codon optimized)	eft3p::TIR1(F79A) ; daf-2::1xAID	relative_to_WT	TRUE	gly-13	FALSE
WBGene00001639	Tir1_variant_F79A	-1.12142616150126		0.376139526033645	eft3p::TIR1[F79A]::mRuby; daf2::AID::3xFLAG(codon optimized)	eft3p::TIR1(F79A) ; daf-2::1xAID	relative_to_WT	TRUE	gly-14	FALSE
WBGene00001645	Tir1_variant_F79A	0.00749022890789541		0.470337868488297	eft3p::TIR1[F79A]::mRuby; daf2::AID::3xFLAG(codon optimized)	eft3p::TIR1(F79A) ; daf-2::1xAID	relative_to_WT	TRUE	gly-20	FALSE
WBGene00001646	Tir1_variant_F79A	-0.0725880646651785		0.572257847059204	eft3p::TIR1[F79A]::mRuby; daf2::AID::3xFLAG(codon optimized)	eft3p::TIR1(F79A) ; daf-2::1xAID	relative_to_WT	TRUE	gna-1	FALSE
WBGene00001647	Tir1_variant_F79A	0.0715457707172824		0.488905751996634	eft3p::TIR1[F79A]::mRuby; daf2::AID::3xFLAG(codon optimized)	eft3p::TIR1(F79A) ; daf-2::1xAID	relative_to_WT	TRUE	gna-2	FALSE
WBGene00001648	Tir1_variant_F79A	0.331266822836245		0.540394502739621	eft3p::TIR1[F79A]::mRuby; daf2::AID::3xFLAG(codon optimized)	eft3p::TIR1(F79A) ; daf-2::1xAID	relative_to_WT	TRUE	goa-1	FALSE
WBGene00001649	Tir1_variant_F79A	-0.200825499273227		0.598670150520451	eft3p::TIR1[F79A]::mRuby; daf2::AID::3xFLAG(codon optimized)	eft3p::TIR1(F79A) ; daf-2::1xAID	relative_to_WT	TRUE	gob-1	FALSE
WBGene00001650	Tir1_variant_F79A	0.191634409357912		0.701510654347482	eft3p::TIR1[F79A]::mRuby; daf2::AID::3xFLAG(codon optimized)	eft3p::TIR1(F79A) ; daf-2::1xAID	relative_to_WT	TRUE	gon-1	FALSE
WBGene00001651	Tir1_variant_F79A	-0.209167915707946		0.0808893536711132	eft3p::TIR1[F79A]::mRuby; daf2::AID::3xFLAG(codon optimized)	eft3p::TIR1(F79A) ; daf-2::1xAID	relative_to_WT	TRUE	gon-2	FALSE
WBGene00001653	Tir1_variant_F79A	-0.12985809826656		0.615506417139599	eft3p::TIR1[F79A]::mRuby; daf2::AID::3xFLAG(codon optimized)	eft3p::TIR1(F79A) ; daf-2::1xAID	relative_to_WT	TRUE	gon-4	FALSE
WBGene00001660	Tir1_variant_F79A	-0.00333399653406863		0.450512517622665	eft3p::TIR1[F79A]::mRuby; daf2::AID::3xFLAG(codon optimized)	eft3p::TIR1(F79A) ; daf-2::1xAID	relative_to_WT	TRUE	gop-1	FALSE
WBGene00001661	Tir1_variant_F79A	0.212725420477795		0.665718763261487	eft3p::TIR1[F79A]::mRuby; daf2::AID::3xFLAG(codon optimized)	eft3p::TIR1(F79A) ; daf-2::1xAID	relative_to_WT	TRUE	gop-2	FALSE
WBGene00001662	Tir1_variant_F79A	0.124623395808217		0.823187499880596	eft3p::TIR1[F79A]::mRuby; daf2::AID::3xFLAG(codon optimized)	eft3p::TIR1(F79A) ; daf-2::1xAID	relative_to_WT	TRUE	gop-3	FALSE
WBGene00001666	Tir1_variant_F79A	-0.138415601547379		0.825594008168355	eft3p::TIR1[F79A]::mRuby; daf2::AID::3xFLAG(codon optimized)	eft3p::TIR1(F79A) ; daf-2::1xAID	relative_to_WT	TRUE	gpa-4	FALSE
WBGene00001668	Tir1_variant_F79A	0.201516265274872		0.672436037316667	eft3p::TIR1[F79A]::mRuby; daf2::AID::3xFLAG(codon optimized)	eft3p::TIR1(F79A) ; daf-2::1xAID	relative_to_WT	TRUE	gpa-6	FALSE
WBGene00001671	Tir1_variant_F79A	-0.863667562535001		0.469311476722421	eft3p::TIR1[F79A]::mRuby; daf2::AID::3xFLAG(codon optimized)	eft3p::TIR1(F79A) ; daf-2::1xAID	relative_to_WT	TRUE	gpa-9	FALSE
WBGene00001672	Tir1_variant_F79A	0.44832228213407		0.648707918352978	eft3p::TIR1[F79A]::mRuby; daf2::AID::3xFLAG(codon optimized)	eft3p::TIR1(F79A) ; daf-2::1xAID	relative_to_WT	TRUE	gpa-10	FALSE
WBGene00001678	Tir1_variant_F79A	-0.278515424073341		0.408553471243363	eft3p::TIR1[F79A]::mRuby; daf2::AID::3xFLAG(codon optimized)	eft3p::TIR1(F79A) ; daf-2::1xAID	relative_to_WT	TRUE	gpa-16	FALSE
WBGene00001679	Tir1_variant_F79A	0.392529091734516		0.185307274625299	eft3p::TIR1[F79A]::mRuby; daf2::AID::3xFLAG(codon optimized)	eft3p::TIR1(F79A) ; daf-2::1xAID	relative_to_WT	TRUE	gpb-1	FALSE
WBGene00001680	Tir1_variant_F79A	-0.0773365625627235		0.605037172188423	eft3p::TIR1[F79A]::mRuby; daf2::AID::3xFLAG(codon optimized)	eft3p::TIR1(F79A) ; daf-2::1xAID	relative_to_WT	TRUE	gpb-2	FALSE
WBGene00001682	Tir1_variant_F79A	-0.279159090708203		0.245735604521079	eft3p::TIR1[F79A]::mRuby; daf2::AID::3xFLAG(codon optimized)	eft3p::TIR1(F79A) ; daf-2::1xAID	relative_to_WT	TRUE	gpc-2	FALSE
WBGene00001683	Tir1_variant_F79A	0.251932088182915		0.633423232507631	eft3p::TIR1[F79A]::mRuby; daf2::AID::3xFLAG(codon optimized)	eft3p::TIR1(F79A) ; daf-2::1xAID	relative_to_WT	TRUE	gpd-1	FALSE
WBGene00001684	Tir1_variant_F79A	1.04458426944225		0.00369850354837804	eft3p::TIR1[F79A]::mRuby; daf2::AID::3xFLAG(codon optimized)	eft3p::TIR1(F79A) ; daf-2::1xAID	relative_to_WT	TRUE	gpd-2	FALSE
WBGene00001685	Tir1_variant_F79A	0.922330944021924		0.00523405051729558	eft3p::TIR1[F79A]::mRuby; daf2::AID::3xFLAG(codon optimized)	eft3p::TIR1(F79A) ; daf-2::1xAID	relative_to_WT	TRUE	gpd-3	FALSE
WBGene00001686	Tir1_variant_F79A	0.1202167126933		0.426561634773717	eft3p::TIR1[F79A]::mRuby; daf2::AID::3xFLAG(codon optimized)	eft3p::TIR1(F79A) ; daf-2::1xAID	relative_to_WT	TRUE	gpd-4	FALSE
WBGene00001687	Tir1_variant_F79A	-0.526816332116178		0.508148080555652	eft3p::TIR1[F79A]::mRuby; daf2::AID::3xFLAG(codon optimized)	eft3p::TIR1(F79A) ; daf-2::1xAID	relative_to_WT	TRUE	gpn-1	FALSE
WBGene00001688	Tir1_variant_F79A	-0.41025839881528		0.0132904231627457	eft3p::TIR1[F79A]::mRuby; daf2::AID::3xFLAG(codon optimized)	eft3p::TIR1(F79A) ; daf-2::1xAID	relative_to_WT	TRUE	gpr-1	FALSE
WBGene00001689	Tir1_variant_F79A	-0.224417043121955		0.134718717250506	eft3p::TIR1[F79A]::mRuby; daf2::AID::3xFLAG(codon optimized)	eft3p::TIR1(F79A) ; daf-2::1xAID	relative_to_WT	TRUE	gpr-2	FALSE
WBGene00001691	Tir1_variant_F79A	-1.10475051512054		0.701856603882876	eft3p::TIR1[F79A]::mRuby; daf2::AID::3xFLAG(codon optimized)	eft3p::TIR1(F79A) ; daf-2::1xAID	relative_to_WT	TRUE	grd-2	FALSE
WBGene00001692	Tir1_variant_F79A	0.823371231266853		0.0341033958899802	eft3p::TIR1[F79A]::mRuby; daf2::AID::3xFLAG(codon optimized)	eft3p::TIR1(F79A) ; daf-2::1xAID	relative_to_WT	TRUE	grd-3	FALSE
WBGene00001693	Tir1_variant_F79A	1.65068716283032		0.218012477633236	eft3p::TIR1[F79A]::mRuby; daf2::AID::3xFLAG(codon optimized)	eft3p::TIR1(F79A) ; daf-2::1xAID	relative_to_WT	TRUE	grd-4	FALSE
WBGene00001694	Tir1_variant_F79A	0.700788389823283		0.134652618332328	eft3p::TIR1[F79A]::mRuby; daf2::AID::3xFLAG(codon optimized)	eft3p::TIR1(F79A) ; daf-2::1xAID	relative_to_WT	TRUE	grd-5	FALSE
WBGene00001699	Tir1_variant_F79A	0.162398996641083		0.114473626165015	eft3p::TIR1[F79A]::mRuby; daf2::AID::3xFLAG(codon optimized)	eft3p::TIR1(F79A) ; daf-2::1xAID	relative_to_WT	TRUE	grd-10	FALSE
WBGene00001700	Tir1_variant_F79A	0.336069174061632		0.353152216677254	eft3p::TIR1[F79A]::mRuby; daf2::AID::3xFLAG(codon optimized)	eft3p::TIR1(F79A) ; daf-2::1xAID	relative_to_WT	TRUE	grd-11	FALSE
WBGene00001703	Tir1_variant_F79A	-0.536685614990039		0.460851374639049	eft3p::TIR1[F79A]::mRuby; daf2::AID::3xFLAG(codon optimized)	eft3p::TIR1(F79A) ; daf-2::1xAID	relative_to_WT	TRUE	grd-14	FALSE
WBGene00001708	Tir1_variant_F79A	-0.103566913033893		0.347688778092481	eft3p::TIR1[F79A]::mRuby; daf2::AID::3xFLAG(codon optimized)	eft3p::TIR1(F79A) ; daf-2::1xAID	relative_to_WT	TRUE	grk-1	FALSE
WBGene00001709	Tir1_variant_F79A	-1.04144299620927		0.130153012399431	eft3p::TIR1[F79A]::mRuby; daf2::AID::3xFLAG(codon optimized)	eft3p::TIR1(F79A) ; daf-2::1xAID	relative_to_WT	TRUE	grk-2	FALSE
WBGene00001713	Tir1_variant_F79A	-0.964483022425263		0.341816125355462	eft3p::TIR1[F79A]::mRuby; daf2::AID::3xFLAG(codon optimized)	eft3p::TIR1(F79A) ; daf-2::1xAID	relative_to_WT	TRUE	grl-4	FALSE
WBGene00001716	Tir1_variant_F79A	-0.21436127362472		0.817756532353598	eft3p::TIR1[F79A]::mRuby; daf2::AID::3xFLAG(codon optimized)	eft3p::TIR1(F79A) ; daf-2::1xAID	relative_to_WT	TRUE	grl-7	FALSE
WBGene00001719	Tir1_variant_F79A	-0.840837168757096		0.7461796210509	eft3p::TIR1[F79A]::mRuby; daf2::AID::3xFLAG(codon optimized)	eft3p::TIR1(F79A) ; daf-2::1xAID	relative_to_WT	TRUE	grl-10	FALSE
WBGene00001740	Tir1_variant_F79A	-0.235303933367939		0.872730639704125	eft3p::TIR1[F79A]::mRuby; daf2::AID::3xFLAG(codon optimized)	eft3p::TIR1(F79A) ; daf-2::1xAID	relative_to_WT	TRUE	gro-1	FALSE
WBGene00001743	Tir1_variant_F79A	0.248591866360365		0.706776527943449	eft3p::TIR1[F79A]::mRuby; daf2::AID::3xFLAG(codon optimized)	eft3p::TIR1(F79A) ; daf-2::1xAID	relative_to_WT	TRUE	grp-1	FALSE
WBGene00001744	Tir1_variant_F79A	0.096213047031652		0.15702321195325	eft3p::TIR1[F79A]::mRuby; daf2::AID::3xFLAG(codon optimized)	eft3p::TIR1(F79A) ; daf-2::1xAID	relative_to_WT	TRUE	gars-1	FALSE
WBGene00001745	Tir1_variant_F79A	0.253737485437915		0.697964373075202	eft3p::TIR1[F79A]::mRuby; daf2::AID::3xFLAG(codon optimized)	eft3p::TIR1(F79A) ; daf-2::1xAID	relative_to_WT	TRUE	gsa-1	FALSE
WBGene00001746	Tir1_variant_F79A	0.12490631957426		0.00928432164493271	eft3p::TIR1[F79A]::mRuby; daf2::AID::3xFLAG(codon optimized)	eft3p::TIR1(F79A) ; daf-2::1xAID	relative_to_WT	TRUE	gsk-3	FALSE
WBGene00001747	Tir1_variant_F79A	0.0964157811642108		0.0613716200350725	eft3p::TIR1[F79A]::mRuby; daf2::AID::3xFLAG(codon optimized)	eft3p::TIR1(F79A) ; daf-2::1xAID	relative_to_WT	TRUE	gsp-1	FALSE
WBGene00001748	Tir1_variant_F79A	0.307035637196822		0.359275318189343	eft3p::TIR1[F79A]::mRuby; daf2::AID::3xFLAG(codon optimized)	eft3p::TIR1(F79A) ; daf-2::1xAID	relative_to_WT	TRUE	gsp-2	FALSE
WBGene00001749	Tir1_variant_F79A	0.585652307292697		0.0787410997354787	eft3p::TIR1[F79A]::mRuby; daf2::AID::3xFLAG(codon optimized)	eft3p::TIR1(F79A) ; daf-2::1xAID	relative_to_WT	TRUE	gst-1	FALSE
WBGene00001752	Tir1_variant_F79A	0.733311521717666		1.62102668264587e-06	eft3p::TIR1[F79A]::mRuby; daf2::AID::3xFLAG(codon optimized)	eft3p::TIR1(F79A) ; daf-2::1xAID	relative_to_WT	TRUE	gst-4	TRUE
WBGene00001753	Tir1_variant_F79A	0.621869713722849		0.00247912705243702	eft3p::TIR1[F79A]::mRuby; daf2::AID::3xFLAG(codon optimized)	eft3p::TIR1(F79A) ; daf-2::1xAID	relative_to_WT	TRUE	gst-5	FALSE
WBGene00001754	Tir1_variant_F79A	-0.62675171992472		0.136038472079235	eft3p::TIR1[F79A]::mRuby; daf2::AID::3xFLAG(codon optimized)	eft3p::TIR1(F79A) ; daf-2::1xAID	relative_to_WT	TRUE	gst-6	FALSE
WBGene00001755	Tir1_variant_F79A	0.788842754183629		0.00305041498427301	eft3p::TIR1[F79A]::mRuby; daf2::AID::3xFLAG(codon optimized)	eft3p::TIR1(F79A) ; daf-2::1xAID	relative_to_WT	TRUE	gst-7	FALSE
WBGene00001758	Tir1_variant_F79A	-0.677339243045477		0.028776429394196	eft3p::TIR1[F79A]::mRuby; daf2::AID::3xFLAG(codon optimized)	eft3p::TIR1(F79A) ; daf-2::1xAID	relative_to_WT	TRUE	gst-10	FALSE
WBGene00001760	Tir1_variant_F79A	-1.38276249929136		0.359051461534533	eft3p::TIR1[F79A]::mRuby; daf2::AID::3xFLAG(codon optimized)	eft3p::TIR1(F79A) ; daf-2::1xAID	relative_to_WT	TRUE	gst-12	FALSE
WBGene00001761	Tir1_variant_F79A	0.108043430084054		0.655915041489393	eft3p::TIR1[F79A]::mRuby; daf2::AID::3xFLAG(codon optimized)	eft3p::TIR1(F79A) ; daf-2::1xAID	relative_to_WT	TRUE	gst-13	FALSE
WBGene00001763	Tir1_variant_F79A	0.619031203300926		0.464431832521409	eft3p::TIR1[F79A]::mRuby; daf2::AID::3xFLAG(codon optimized)	eft3p::TIR1(F79A) ; daf-2::1xAID	relative_to_WT	TRUE	gst-15	FALSE
WBGene00001764	Tir1_variant_F79A	0.673780065299404		0.681475486388906	eft3p::TIR1[F79A]::mRuby; daf2::AID::3xFLAG(codon optimized)	eft3p::TIR1(F79A) ; daf-2::1xAID	relative_to_WT	TRUE	gst-16	FALSE
WBGene00001768	Tir1_variant_F79A	0.726631351709626		0.430038458474596	eft3p::TIR1[F79A]::mRuby; daf2::AID::3xFLAG(codon optimized)	eft3p::TIR1(F79A) ; daf-2::1xAID	relative_to_WT	TRUE	gst-20	FALSE
WBGene00001770	Tir1_variant_F79A	0.198355168857671		0.511404604410382	eft3p::TIR1[F79A]::mRuby; daf2::AID::3xFLAG(codon optimized)	eft3p::TIR1(F79A) ; daf-2::1xAID	relative_to_WT	TRUE	gst-22	FALSE
WBGene00001772	Tir1_variant_F79A	-0.729508795941578		2.54998640087252e-06	eft3p::TIR1[F79A]::mRuby; daf2::AID::3xFLAG(codon optimized)	eft3p::TIR1(F79A) ; daf-2::1xAID	relative_to_WT	TRUE	gst-24	TRUE
WBGene00001773	Tir1_variant_F79A	-1.59618466095232		0.329614945256175	eft3p::TIR1[F79A]::mRuby; daf2::AID::3xFLAG(codon optimized)	eft3p::TIR1(F79A) ; daf-2::1xAID	relative_to_WT	TRUE	gst-25	FALSE
WBGene00001774	Tir1_variant_F79A	-0.42837139244307		0.026511559961707	eft3p::TIR1[F79A]::mRuby; daf2::AID::3xFLAG(codon optimized)	eft3p::TIR1(F79A) ; daf-2::1xAID	relative_to_WT	TRUE	gst-26	FALSE
WBGene00001775	Tir1_variant_F79A	-0.406438189471006		0.0626256492431182	eft3p::TIR1[F79A]::mRuby; daf2::AID::3xFLAG(codon optimized)	eft3p::TIR1(F79A) ; daf-2::1xAID	relative_to_WT	TRUE	gst-27	FALSE
WBGene00001776	Tir1_variant_F79A	-0.782906630409272		0.460192364091749	eft3p::TIR1[F79A]::mRuby; daf2::AID::3xFLAG(codon optimized)	eft3p::TIR1(F79A) ; daf-2::1xAID	relative_to_WT	TRUE	gst-28	FALSE
WBGene00001784	Tir1_variant_F79A	-0.605407864815242		0.0283119292101321	eft3p::TIR1[F79A]::mRuby; daf2::AID::3xFLAG(codon optimized)	eft3p::TIR1(F79A) ; daf-2::1xAID	relative_to_WT	TRUE	gst-36	FALSE
WBGene00001786	Tir1_variant_F79A	-0.417778812387531		0.0483818123359902	eft3p::TIR1[F79A]::mRuby; daf2::AID::3xFLAG(codon optimized)	eft3p::TIR1(F79A) ; daf-2::1xAID	relative_to_WT	TRUE	gst-38	FALSE
WBGene00001787	Tir1_variant_F79A	1.83403291174332		0.00700090625306373	eft3p::TIR1[F79A]::mRuby; daf2::AID::3xFLAG(codon optimized)	eft3p::TIR1(F79A) ; daf-2::1xAID	relative_to_WT	TRUE	gst-39	FALSE
WBGene00001789	Tir1_variant_F79A	1.58691554820906		0.172547366311988	eft3p::TIR1[F79A]::mRuby; daf2::AID::3xFLAG(codon optimized)	eft3p::TIR1(F79A) ; daf-2::1xAID	relative_to_WT	TRUE	gst-41	FALSE
WBGene00001790	Tir1_variant_F79A	0.560251555781921		0.167092251177271	eft3p::TIR1[F79A]::mRuby; daf2::AID::3xFLAG(codon optimized)	eft3p::TIR1(F79A) ; daf-2::1xAID	relative_to_WT	TRUE	gst-42	FALSE
WBGene00001791	Tir1_variant_F79A	-0.467822086481196		0.810670761496406	eft3p::TIR1[F79A]::mRuby; daf2::AID::3xFLAG(codon optimized)	eft3p::TIR1(F79A) ; daf-2::1xAID	relative_to_WT	TRUE	gst-43	FALSE
WBGene00001792	Tir1_variant_F79A	-0.734500982498576		0.747542033034345	eft3p::TIR1[F79A]::mRuby; daf2::AID::3xFLAG(codon optimized)	eft3p::TIR1(F79A) ; daf-2::1xAID	relative_to_WT	TRUE	gst-44	FALSE
WBGene00001793	Tir1_variant_F79A	0.638518739503282		0.406255352388378	eft3p::TIR1[F79A]::mRuby; daf2::AID::3xFLAG(codon optimized)	eft3p::TIR1(F79A) ; daf-2::1xAID	relative_to_WT	TRUE	gsy-1	FALSE
WBGene00001794	Tir1_variant_F79A	-0.355597871584132		0.173583809230122	eft3p::TIR1[F79A]::mRuby; daf2::AID::3xFLAG(codon optimized)	eft3p::TIR1(F79A) ; daf-2::1xAID	relative_to_WT	TRUE	gta-1	FALSE
WBGene00001795	Tir1_variant_F79A	-0.388761724602985		0.159465754830037	eft3p::TIR1[F79A]::mRuby; daf2::AID::3xFLAG(codon optimized)	eft3p::TIR1(F79A) ; daf-2::1xAID	relative_to_WT	TRUE	gtl-1	FALSE
WBGene00001796	Tir1_variant_F79A	-0.280702256355071		0.688295410975632	eft3p::TIR1[F79A]::mRuby; daf2::AID::3xFLAG(codon optimized)	eft3p::TIR1(F79A) ; daf-2::1xAID	relative_to_WT	TRUE	gtl-2	FALSE
WBGene00001803	Tir1_variant_F79A	-0.529106956400537		0.874081610421944	eft3p::TIR1[F79A]::mRuby; daf2::AID::3xFLAG(codon optimized)	eft3p::TIR1(F79A) ; daf-2::1xAID	relative_to_WT	TRUE	lite-1	FALSE
WBGene00001808	Tir1_variant_F79A	0.015374674569437		0.902495139039678	eft3p::TIR1[F79A]::mRuby; daf2::AID::3xFLAG(codon optimized)	eft3p::TIR1(F79A) ; daf-2::1xAID	relative_to_WT	TRUE	gut-2	FALSE
WBGene00001811	Tir1_variant_F79A	0.549873505712728		0.549018665435533	eft3p::TIR1[F79A]::mRuby; daf2::AID::3xFLAG(codon optimized)	eft3p::TIR1(F79A) ; daf-2::1xAID	relative_to_WT	TRUE	haf-1	FALSE
WBGene00001812	Tir1_variant_F79A	-0.0710863608309929		0.0835091070873809	eft3p::TIR1[F79A]::mRuby; daf2::AID::3xFLAG(codon optimized)	eft3p::TIR1(F79A) ; daf-2::1xAID	relative_to_WT	TRUE	haf-2	FALSE
WBGene00001813	Tir1_variant_F79A	0.158391418275812		0.669021563318782	eft3p::TIR1[F79A]::mRuby; daf2::AID::3xFLAG(codon optimized)	eft3p::TIR1(F79A) ; daf-2::1xAID	relative_to_WT	TRUE	haf-3	FALSE
WBGene00001814	Tir1_variant_F79A	-0.308432617120572		0.362805781049185	eft3p::TIR1[F79A]::mRuby; daf2::AID::3xFLAG(codon optimized)	eft3p::TIR1(F79A) ; daf-2::1xAID	relative_to_WT	TRUE	haf-4	FALSE
WBGene00001815	Tir1_variant_F79A	-0.0882690391633421		0.540394502739621	eft3p::TIR1[F79A]::mRuby; daf2::AID::3xFLAG(codon optimized)	eft3p::TIR1(F79A) ; daf-2::1xAID	relative_to_WT	TRUE	hmt-1	FALSE
WBGene00001816	Tir1_variant_F79A	-0.414636351368472		0.743132298544823	eft3p::TIR1[F79A]::mRuby; daf2::AID::3xFLAG(codon optimized)	eft3p::TIR1(F79A) ; daf-2::1xAID	relative_to_WT	TRUE	haf-6	FALSE
WBGene00001817	Tir1_variant_F79A	0.373265024410758		0.642983751540084	eft3p::TIR1[F79A]::mRuby; daf2::AID::3xFLAG(codon optimized)	eft3p::TIR1(F79A) ; daf-2::1xAID	relative_to_WT	TRUE	haf-7	FALSE
WBGene00001819	Tir1_variant_F79A	-1.26478528183251		0.000114529723111206	eft3p::TIR1[F79A]::mRuby; daf2::AID::3xFLAG(codon optimized)	eft3p::TIR1(F79A) ; daf-2::1xAID	relative_to_WT	TRUE	haf-9	FALSE
WBGene00001820	Tir1_variant_F79A	0.0849010346638024		0.238572050792874	eft3p::TIR1[F79A]::mRuby; daf2::AID::3xFLAG(codon optimized)	eft3p::TIR1(F79A) ; daf-2::1xAID	relative_to_WT	TRUE	ham-1	FALSE
WBGene00001821	Tir1_variant_F79A	-0.56925469950205		0.790052048404734	eft3p::TIR1[F79A]::mRuby; daf2::AID::3xFLAG(codon optimized)	eft3p::TIR1(F79A) ; daf-2::1xAID	relative_to_WT	TRUE	ham-2	FALSE
WBGene00001823	Tir1_variant_F79A	-0.0754837656256096		0.734052651842776	eft3p::TIR1[F79A]::mRuby; daf2::AID::3xFLAG(codon optimized)	eft3p::TIR1(F79A) ; daf-2::1xAID	relative_to_WT	TRUE	hap-1	FALSE
WBGene00001824	Tir1_variant_F79A	0.225735391775122		0.826898761187769	eft3p::TIR1[F79A]::mRuby; daf2::AID::3xFLAG(codon optimized)	eft3p::TIR1(F79A) ; daf-2::1xAID	relative_to_WT	TRUE	hbl-1	FALSE
WBGene00001827	Tir1_variant_F79A	0.275238038717932		0.180633959912676	eft3p::TIR1[F79A]::mRuby; daf2::AID::3xFLAG(codon optimized)	eft3p::TIR1(F79A) ; daf-2::1xAID	relative_to_WT	TRUE	hcf-1	FALSE
WBGene00001828	Tir1_variant_F79A	-0.0727235145145785		0.56962158847308	eft3p::TIR1[F79A]::mRuby; daf2::AID::3xFLAG(codon optimized)	eft3p::TIR1(F79A) ; daf-2::1xAID	relative_to_WT	TRUE	hch-1	FALSE
WBGene00001829	Tir1_variant_F79A	0.00564664798273917		0.438717602072178	eft3p::TIR1[F79A]::mRuby; daf2::AID::3xFLAG(codon optimized)	eft3p::TIR1(F79A) ; daf-2::1xAID	relative_to_WT	TRUE	hcp-1	FALSE
WBGene00001830	Tir1_variant_F79A	0.16819401521392		0.177226141479848	eft3p::TIR1[F79A]::mRuby; daf2::AID::3xFLAG(codon optimized)	eft3p::TIR1(F79A) ; daf-2::1xAID	relative_to_WT	TRUE	hcp-2	FALSE
WBGene00001831	Tir1_variant_F79A	-0.168599572062377		0.737533022679332	eft3p::TIR1[F79A]::mRuby; daf2::AID::3xFLAG(codon optimized)	eft3p::TIR1(F79A) ; daf-2::1xAID	relative_to_WT	TRUE	hcp-3	FALSE
WBGene00001832	Tir1_variant_F79A	-0.279492193490257		0.0985167725749059	eft3p::TIR1[F79A]::mRuby; daf2::AID::3xFLAG(codon optimized)	eft3p::TIR1(F79A) ; daf-2::1xAID	relative_to_WT	TRUE	hcp-4	FALSE
WBGene00001833	Tir1_variant_F79A	0.160872188637462		0.175907675177908	eft3p::TIR1[F79A]::mRuby; daf2::AID::3xFLAG(codon optimized)	eft3p::TIR1(F79A) ; daf-2::1xAID	relative_to_WT	TRUE	hcp-6	FALSE
WBGene00001834	Tir1_variant_F79A	-0.025637969810543		0.791011748974706	eft3p::TIR1[F79A]::mRuby; daf2::AID::3xFLAG(codon optimized)	eft3p::TIR1(F79A) ; daf-2::1xAID	relative_to_WT	TRUE	hda-1	FALSE
WBGene00001835	Tir1_variant_F79A	-0.0429398971641639		0.438717602072178	eft3p::TIR1[F79A]::mRuby; daf2::AID::3xFLAG(codon optimized)	eft3p::TIR1(F79A) ; daf-2::1xAID	relative_to_WT	TRUE	hda-2	FALSE
WBGene00001836	Tir1_variant_F79A	0.0257261121337631		0.889448641819597	eft3p::TIR1[F79A]::mRuby; daf2::AID::3xFLAG(codon optimized)	eft3p::TIR1(F79A) ; daf-2::1xAID	relative_to_WT	TRUE	hda-3	FALSE
WBGene00001837	Tir1_variant_F79A	0.312824797532866		0.791929606382574	eft3p::TIR1[F79A]::mRuby; daf2::AID::3xFLAG(codon optimized)	eft3p::TIR1(F79A) ; daf-2::1xAID	relative_to_WT	TRUE	hda-4	FALSE
WBGene00001838	Tir1_variant_F79A	0.238010644071361		0.208947440820437	eft3p::TIR1[F79A]::mRuby; daf2::AID::3xFLAG(codon optimized)	eft3p::TIR1(F79A) ; daf-2::1xAID	relative_to_WT	TRUE	hda-10	FALSE
WBGene00001840	Tir1_variant_F79A	0.0365389759946643		0.371797086823876	eft3p::TIR1[F79A]::mRuby; daf2::AID::3xFLAG(codon optimized)	eft3p::TIR1(F79A) ; daf-2::1xAID	relative_to_WT	TRUE	hel-1	FALSE
WBGene00001843	Tir1_variant_F79A	0.346457118582346		0.145382838151348	eft3p::TIR1[F79A]::mRuby; daf2::AID::3xFLAG(codon optimized)	eft3p::TIR1(F79A) ; daf-2::1xAID	relative_to_WT	TRUE	hgo-1	FALSE
WBGene00001844	Tir1_variant_F79A	0.20057596660528		0.654977597389895	eft3p::TIR1[F79A]::mRuby; daf2::AID::3xFLAG(codon optimized)	eft3p::TIR1(F79A) ; daf-2::1xAID	relative_to_WT	TRUE	hid-1	FALSE
WBGene00001851	Tir1_variant_F79A	0.242027096986695		0.0619986812421394	eft3p::TIR1[F79A]::mRuby; daf2::AID::3xFLAG(codon optimized)	eft3p::TIR1(F79A) ; daf-2::1xAID	relative_to_WT	TRUE	hif-1	FALSE
WBGene00001852	Tir1_variant_F79A	2.28900047424049		0.0148325862484505	eft3p::TIR1[F79A]::mRuby; daf2::AID::3xFLAG(codon optimized)	eft3p::TIR1(F79A) ; daf-2::1xAID	relative_to_WT	TRUE	hil-1	FALSE
WBGene00001853	Tir1_variant_F79A	0.126801625496019		1.30345779322599e-05	eft3p::TIR1[F79A]::mRuby; daf2::AID::3xFLAG(codon optimized)	eft3p::TIR1(F79A) ; daf-2::1xAID	relative_to_WT	TRUE	hil-2	FALSE
WBGene00001854	Tir1_variant_F79A	0.601208572245727		0.00313569417272936	eft3p::TIR1[F79A]::mRuby; daf2::AID::3xFLAG(codon optimized)	eft3p::TIR1(F79A) ; daf-2::1xAID	relative_to_WT	TRUE	hil-3	FALSE
WBGene00001855	Tir1_variant_F79A	0.0053070377958014		0.875433872499262	eft3p::TIR1[F79A]::mRuby; daf2::AID::3xFLAG(codon optimized)	eft3p::TIR1(F79A) ; daf-2::1xAID	relative_to_WT	TRUE	hil-4	FALSE
WBGene00001856	Tir1_variant_F79A	0.792969682491027		0.435269983870506	eft3p::TIR1[F79A]::mRuby; daf2::AID::3xFLAG(codon optimized)	eft3p::TIR1(F79A) ; daf-2::1xAID	relative_to_WT	TRUE	hil-5	FALSE
WBGene00001858	Tir1_variant_F79A	-0.417857958114727		0.60822672633203	eft3p::TIR1[F79A]::mRuby; daf2::AID::3xFLAG(codon optimized)	eft3p::TIR1(F79A) ; daf-2::1xAID	relative_to_WT	TRUE	hil-7	FALSE
WBGene00001860	Tir1_variant_F79A	-0.220104857191066		0.48112194901329	eft3p::TIR1[F79A]::mRuby; daf2::AID::3xFLAG(codon optimized)	eft3p::TIR1(F79A) ; daf-2::1xAID	relative_to_WT	TRUE	him-1	FALSE
WBGene00001862	Tir1_variant_F79A	0.12311178400654		0.585249383845155	eft3p::TIR1[F79A]::mRuby; daf2::AID::3xFLAG(codon optimized)	eft3p::TIR1(F79A) ; daf-2::1xAID	relative_to_WT	TRUE	him-3	FALSE
WBGene00001863	Tir1_variant_F79A	-1.25728201876312		9.85796737119577e-14	eft3p::TIR1[F79A]::mRuby; daf2::AID::3xFLAG(codon optimized)	eft3p::TIR1(F79A) ; daf-2::1xAID	relative_to_WT	TRUE	him-4	TRUE
WBGene00001864	Tir1_variant_F79A	-0.103446628153077		0.756744215108502	eft3p::TIR1[F79A]::mRuby; daf2::AID::3xFLAG(codon optimized)	eft3p::TIR1(F79A) ; daf-2::1xAID	relative_to_WT	TRUE	him-5	FALSE
WBGene00001865	Tir1_variant_F79A	0.636397618172294		0.139389412582046	eft3p::TIR1[F79A]::mRuby; daf2::AID::3xFLAG(codon optimized)	eft3p::TIR1(F79A) ; daf-2::1xAID	relative_to_WT	TRUE	him-6	FALSE
WBGene00001867	Tir1_variant_F79A	0.221329748768185		0.824752396873658	eft3p::TIR1[F79A]::mRuby; daf2::AID::3xFLAG(codon optimized)	eft3p::TIR1(F79A) ; daf-2::1xAID	relative_to_WT	TRUE	him-8	FALSE
WBGene00001869	Tir1_variant_F79A	0.031319591404426		0.671293175529637	eft3p::TIR1[F79A]::mRuby; daf2::AID::3xFLAG(codon optimized)	eft3p::TIR1(F79A) ; daf-2::1xAID	relative_to_WT	TRUE	him-10	FALSE
WBGene00001872	Tir1_variant_F79A	-0.0213795460748135		0.826898761187769	eft3p::TIR1[F79A]::mRuby; daf2::AID::3xFLAG(codon optimized)	eft3p::TIR1(F79A) ; daf-2::1xAID	relative_to_WT	TRUE	him-14	FALSE
WBGene00001874	Tir1_variant_F79A	-0.00647708480401294		0.981341059112443	eft3p::TIR1[F79A]::mRuby; daf2::AID::3xFLAG(codon optimized)	eft3p::TIR1(F79A) ; daf-2::1xAID	relative_to_WT	TRUE	him-17	FALSE
WBGene00001880	Tir1_variant_F79A	0.116521842963833		0.211376042507153	eft3p::TIR1[F79A]::mRuby; daf2::AID::3xFLAG(codon optimized)	eft3p::TIR1(F79A) ; daf-2::1xAID	relative_to_WT	TRUE	his-6	FALSE
WBGene00001898	Tir1_variant_F79A	0.579440422548795		1.18694004546183e-05	eft3p::TIR1[F79A]::mRuby; daf2::AID::3xFLAG(codon optimized)	eft3p::TIR1(F79A) ; daf-2::1xAID	relative_to_WT	TRUE	his-24	FALSE
WBGene00001906	Tir1_variant_F79A	-0.383664773369228		0.861175029217356	eft3p::TIR1[F79A]::mRuby; daf2::AID::3xFLAG(codon optimized)	eft3p::TIR1(F79A) ; daf-2::1xAID	relative_to_WT	TRUE	his-32	FALSE
WBGene00001909	Tir1_variant_F79A	-0.0384046057246004		0.740635564789964	eft3p::TIR1[F79A]::mRuby; daf2::AID::3xFLAG(codon optimized)	eft3p::TIR1(F79A) ; daf-2::1xAID	relative_to_WT	TRUE	his-35	FALSE
WBGene00001910	Tir1_variant_F79A	0.167641682292417		0.000107714138127327	eft3p::TIR1[F79A]::mRuby; daf2::AID::3xFLAG(codon optimized)	eft3p::TIR1(F79A) ; daf-2::1xAID	relative_to_WT	TRUE	C50F4.6	FALSE
WBGene00001911	Tir1_variant_F79A	0.709140869335385		6.19645065461396e-05	eft3p::TIR1[F79A]::mRuby; daf2::AID::3xFLAG(codon optimized)	eft3p::TIR1(F79A) ; daf-2::1xAID	relative_to_WT	TRUE	his-37	TRUE
WBGene00001912	Tir1_variant_F79A	-2.54719563922103		1.34734606855415e-05	eft3p::TIR1[F79A]::mRuby; daf2::AID::3xFLAG(codon optimized)	eft3p::TIR1(F79A) ; daf-2::1xAID	relative_to_WT	TRUE	his-38	TRUE
WBGene00001914	Tir1_variant_F79A	-0.249610718003599		0.0619432825846968	eft3p::TIR1[F79A]::mRuby; daf2::AID::3xFLAG(codon optimized)	eft3p::TIR1(F79A) ; daf-2::1xAID	relative_to_WT	TRUE	his-40	FALSE
WBGene00001915	Tir1_variant_F79A	0.135697190666265		0.583760157086104	eft3p::TIR1[F79A]::mRuby; daf2::AID::3xFLAG(codon optimized)	eft3p::TIR1(F79A) ; daf-2::1xAID	relative_to_WT	TRUE	his-41	FALSE
WBGene00001922	Tir1_variant_F79A	-0.299425792016639		0.555001004269272	eft3p::TIR1[F79A]::mRuby; daf2::AID::3xFLAG(codon optimized)	eft3p::TIR1(F79A) ; daf-2::1xAID	relative_to_WT	TRUE	his-48	FALSE
WBGene00001933	Tir1_variant_F79A	-0.47661668044727		0.169164699900366	eft3p::TIR1[F79A]::mRuby; daf2::AID::3xFLAG(codon optimized)	eft3p::TIR1(F79A) ; daf-2::1xAID	relative_to_WT	TRUE	his-59	FALSE
WBGene00001934	Tir1_variant_F79A	-1.68304835315094		0.000633012255182692	eft3p::TIR1[F79A]::mRuby; daf2::AID::3xFLAG(codon optimized)	eft3p::TIR1(F79A) ; daf-2::1xAID	relative_to_WT	TRUE	his-60	FALSE
WBGene00001935	Tir1_variant_F79A	-0.440767014753825		0.209594801714372	eft3p::TIR1[F79A]::mRuby; daf2::AID::3xFLAG(codon optimized)	eft3p::TIR1(F79A) ; daf-2::1xAID	relative_to_WT	TRUE	his-61	FALSE
WBGene00001936	Tir1_variant_F79A	-0.823471701764795		0.145417082595729	eft3p::TIR1[F79A]::mRuby; daf2::AID::3xFLAG(codon optimized)	eft3p::TIR1(F79A) ; daf-2::1xAID	relative_to_WT	TRUE	his-62	FALSE
WBGene00001937	Tir1_variant_F79A	-0.672960397777494		0.516417535756531	eft3p::TIR1[F79A]::mRuby; daf2::AID::3xFLAG(codon optimized)	eft3p::TIR1(F79A) ; daf-2::1xAID	relative_to_WT	TRUE	his-63	FALSE
WBGene00001938	Tir1_variant_F79A	-1.11093080675557		1.02581708930752e-07	eft3p::TIR1[F79A]::mRuby; daf2::AID::3xFLAG(codon optimized)	eft3p::TIR1(F79A) ; daf-2::1xAID	relative_to_WT	TRUE	his-64	TRUE
WBGene00001941	Tir1_variant_F79A	-0.284992770452078		0.655436353220552	eft3p::TIR1[F79A]::mRuby; daf2::AID::3xFLAG(codon optimized)	eft3p::TIR1(F79A) ; daf-2::1xAID	relative_to_WT	TRUE	his-67	FALSE
WBGene00001942	Tir1_variant_F79A	-0.744539828929648		0.256836970276202	eft3p::TIR1[F79A]::mRuby; daf2::AID::3xFLAG(codon optimized)	eft3p::TIR1(F79A) ; daf-2::1xAID	relative_to_WT	TRUE	his-68	FALSE
WBGene00001945	Tir1_variant_F79A	0.408015970114113		0.654364187181169	eft3p::TIR1[F79A]::mRuby; daf2::AID::3xFLAG(codon optimized)	eft3p::TIR1(F79A) ; daf-2::1xAID	relative_to_WT	TRUE	his-71	FALSE
WBGene00001946	Tir1_variant_F79A	-0.0394228888324718		0.00139029475638061	eft3p::TIR1[F79A]::mRuby; daf2::AID::3xFLAG(codon optimized)	eft3p::TIR1(F79A) ; daf-2::1xAID	relative_to_WT	TRUE	his-72	FALSE
WBGene00001948	Tir1_variant_F79A	-0.396878690686804		0.650686883679761	eft3p::TIR1[F79A]::mRuby; daf2::AID::3xFLAG(codon optimized)	eft3p::TIR1(F79A) ; daf-2::1xAID	relative_to_WT	TRUE	hlh-1	FALSE
WBGene00001949	Tir1_variant_F79A	0.17531145412045		0.0282814934673778	eft3p::TIR1[F79A]::mRuby; daf2::AID::3xFLAG(codon optimized)	eft3p::TIR1(F79A) ; daf-2::1xAID	relative_to_WT	TRUE	hlh-2	FALSE
WBGene00001950	Tir1_variant_F79A	0.0585994368087279		0.978313943416866	eft3p::TIR1[F79A]::mRuby; daf2::AID::3xFLAG(codon optimized)	eft3p::TIR1(F79A) ; daf-2::1xAID	relative_to_WT	TRUE	hlh-3	FALSE
WBGene00001955	Tir1_variant_F79A	-0.155370801910866		0.0446863679204461	eft3p::TIR1[F79A]::mRuby; daf2::AID::3xFLAG(codon optimized)	eft3p::TIR1(F79A) ; daf-2::1xAID	relative_to_WT	TRUE	hlh-11	FALSE
WBGene00001971	Tir1_variant_F79A	-0.166357075890125		0.00194111001971391	eft3p::TIR1[F79A]::mRuby; daf2::AID::3xFLAG(codon optimized)	eft3p::TIR1(F79A) ; daf-2::1xAID	relative_to_WT	TRUE	hmg-1.1	FALSE
WBGene00001972	Tir1_variant_F79A	0.25722555981444		0.079740310535531	eft3p::TIR1[F79A]::mRuby; daf2::AID::3xFLAG(codon optimized)	eft3p::TIR1(F79A) ; daf-2::1xAID	relative_to_WT	TRUE	hmg-1.2	FALSE
WBGene00001973	Tir1_variant_F79A	0.0403992204566567		0.322708558806442	eft3p::TIR1[F79A]::mRuby; daf2::AID::3xFLAG(codon optimized)	eft3p::TIR1(F79A) ; daf-2::1xAID	relative_to_WT	TRUE	hmg-3	FALSE
WBGene00001974	Tir1_variant_F79A	-0.00976215280948146		0.933803485345733	eft3p::TIR1[F79A]::mRuby; daf2::AID::3xFLAG(codon optimized)	eft3p::TIR1(F79A) ; daf-2::1xAID	relative_to_WT	TRUE	hmg-4	FALSE
WBGene00001975	Tir1_variant_F79A	-0.107245159269839		0.0854921108401116	eft3p::TIR1[F79A]::mRuby; daf2::AID::3xFLAG(codon optimized)	eft3p::TIR1(F79A) ; daf-2::1xAID	relative_to_WT	TRUE	hmg-5	FALSE
WBGene00001976	Tir1_variant_F79A	-0.0527321900678364		1.40840011222217e-11	eft3p::TIR1[F79A]::mRuby; daf2::AID::3xFLAG(codon optimized)	eft3p::TIR1(F79A) ; daf-2::1xAID	relative_to_WT	TRUE	hmg-11	FALSE
WBGene00001977	Tir1_variant_F79A	0.191759737410446		0.7165662210108	eft3p::TIR1[F79A]::mRuby; daf2::AID::3xFLAG(codon optimized)	eft3p::TIR1(F79A) ; daf-2::1xAID	relative_to_WT	TRUE	hmg-12	FALSE
WBGene00001978	Tir1_variant_F79A	-0.0454344016373608		0.281839328760351	eft3p::TIR1[F79A]::mRuby; daf2::AID::3xFLAG(codon optimized)	eft3p::TIR1(F79A) ; daf-2::1xAID	relative_to_WT	TRUE	hmp-1	FALSE
WBGene00001979	Tir1_variant_F79A	0.0674100415030314		0.859819536110415	eft3p::TIR1[F79A]::mRuby; daf2::AID::3xFLAG(codon optimized)	eft3p::TIR1(F79A) ; daf-2::1xAID	relative_to_WT	TRUE	hmp-2	FALSE
WBGene00001980	Tir1_variant_F79A	-0.159751860021713		0.777455223130466	eft3p::TIR1[F79A]::mRuby; daf2::AID::3xFLAG(codon optimized)	eft3p::TIR1(F79A) ; daf-2::1xAID	relative_to_WT	TRUE	hmr-1	FALSE
WBGene00001981	Tir1_variant_F79A	-0.00339814844326194		0.852237180546294	eft3p::TIR1[F79A]::mRuby; daf2::AID::3xFLAG(codon optimized)	eft3p::TIR1(F79A) ; daf-2::1xAID	relative_to_WT	TRUE	hnd-1	FALSE
WBGene00001983	Tir1_variant_F79A	0.0135414452182865		0.59521890133954	eft3p::TIR1[F79A]::mRuby; daf2::AID::3xFLAG(codon optimized)	eft3p::TIR1(F79A) ; daf-2::1xAID	relative_to_WT	TRUE	hoe-1	FALSE
WBGene00001985	Tir1_variant_F79A	0.201652923450764		0.852734264381157	eft3p::TIR1[F79A]::mRuby; daf2::AID::3xFLAG(codon optimized)	eft3p::TIR1(F79A) ; daf-2::1xAID	relative_to_WT	TRUE	hop-1	FALSE
WBGene00001993	Tir1_variant_F79A	-0.361208195813404		0.261515680406007	eft3p::TIR1[F79A]::mRuby; daf2::AID::3xFLAG(codon optimized)	eft3p::TIR1(F79A) ; daf-2::1xAID	relative_to_WT	TRUE	hpd-1	FALSE
WBGene00001994	Tir1_variant_F79A	0.0427878341271226		0.0173523108036003	eft3p::TIR1[F79A]::mRuby; daf2::AID::3xFLAG(codon optimized)	eft3p::TIR1(F79A) ; daf-2::1xAID	relative_to_WT	TRUE	hpk-1	FALSE
WBGene00001995	Tir1_variant_F79A	0.291176360102271		0.849441022824599	eft3p::TIR1[F79A]::mRuby; daf2::AID::3xFLAG(codon optimized)	eft3p::TIR1(F79A) ; daf-2::1xAID	relative_to_WT	TRUE	hpl-1	FALSE
WBGene00001996	Tir1_variant_F79A	-0.235581754849638		0.813289886418834	eft3p::TIR1[F79A]::mRuby; daf2::AID::3xFLAG(codon optimized)	eft3p::TIR1(F79A) ; daf-2::1xAID	relative_to_WT	TRUE	hpl-2	FALSE
WBGene00001997	Tir1_variant_F79A	-0.211285721767219		0.826502379755783	eft3p::TIR1[F79A]::mRuby; daf2::AID::3xFLAG(codon optimized)	eft3p::TIR1(F79A) ; daf-2::1xAID	relative_to_WT	TRUE	hpr-9	FALSE
WBGene00001998	Tir1_variant_F79A	0.00430351596798167		0.884747660428324	eft3p::TIR1[F79A]::mRuby; daf2::AID::3xFLAG(codon optimized)	eft3p::TIR1(F79A) ; daf-2::1xAID	relative_to_WT	TRUE	hpr-17	FALSE
WBGene00001999	Tir1_variant_F79A	0.330752949385491		0.472433207995986	eft3p::TIR1[F79A]::mRuby; daf2::AID::3xFLAG(codon optimized)	eft3p::TIR1(F79A) ; daf-2::1xAID	relative_to_WT	TRUE	hrp-1	FALSE
WBGene00002000	Tir1_variant_F79A	0.0281794523624875		0.159465754830037	eft3p::TIR1[F79A]::mRuby; daf2::AID::3xFLAG(codon optimized)	eft3p::TIR1(F79A) ; daf-2::1xAID	relative_to_WT	TRUE	hrp-2	FALSE
WBGene00002001	Tir1_variant_F79A	0.314313118797811		0.0643124639235735	eft3p::TIR1[F79A]::mRuby; daf2::AID::3xFLAG(codon optimized)	eft3p::TIR1(F79A) ; daf-2::1xAID	relative_to_WT	TRUE	hars-1	FALSE
WBGene00002002	Tir1_variant_F79A	0.029519961292514		0.969929415802913	eft3p::TIR1[F79A]::mRuby; daf2::AID::3xFLAG(codon optimized)	eft3p::TIR1(F79A) ; daf-2::1xAID	relative_to_WT	TRUE	hsb-1	FALSE
WBGene00002003	Tir1_variant_F79A	-0.249655079584637		0.19067655674157	eft3p::TIR1[F79A]::mRuby; daf2::AID::3xFLAG(codon optimized)	eft3p::TIR1(F79A) ; daf-2::1xAID	relative_to_WT	TRUE	hse-5	FALSE
WBGene00002004	Tir1_variant_F79A	0.38204272084405		0.56039809459152	eft3p::TIR1[F79A]::mRuby; daf2::AID::3xFLAG(codon optimized)	eft3p::TIR1(F79A) ; daf-2::1xAID	relative_to_WT	TRUE	hsf-1	FALSE
WBGene00002005	Tir1_variant_F79A	0.604932143454241		0.000295056338994075	eft3p::TIR1[F79A]::mRuby; daf2::AID::3xFLAG(codon optimized)	eft3p::TIR1(F79A) ; daf-2::1xAID	relative_to_WT	TRUE	hsp-1	FALSE
WBGene00002007	Tir1_variant_F79A	1.02031471785028		0.011552142840113	eft3p::TIR1[F79A]::mRuby; daf2::AID::3xFLAG(codon optimized)	eft3p::TIR1(F79A) ; daf-2::1xAID	relative_to_WT	TRUE	hsp-3	FALSE
WBGene00002008	Tir1_variant_F79A	0.518537798212721		0.360413026032684	eft3p::TIR1[F79A]::mRuby; daf2::AID::3xFLAG(codon optimized)	eft3p::TIR1(F79A) ; daf-2::1xAID	relative_to_WT	TRUE	hsp-4	FALSE
WBGene00002010	Tir1_variant_F79A	0.218807993946429		0.741855698709645	eft3p::TIR1[F79A]::mRuby; daf2::AID::3xFLAG(codon optimized)	eft3p::TIR1(F79A) ; daf-2::1xAID	relative_to_WT	TRUE	hsp-6	FALSE
WBGene00002011	Tir1_variant_F79A	-0.264238100738219		0.694901099475416	eft3p::TIR1[F79A]::mRuby; daf2::AID::3xFLAG(codon optimized)	eft3p::TIR1(F79A) ; daf-2::1xAID	relative_to_WT	TRUE	hsp-12.2	FALSE
WBGene00002012	Tir1_variant_F79A	4.7019659108097		3.66475504494676e-09	eft3p::TIR1[F79A]::mRuby; daf2::AID::3xFLAG(codon optimized)	eft3p::TIR1(F79A) ; daf-2::1xAID	relative_to_WT	TRUE	hsp-12.3	TRUE
WBGene00002016	Tir1_variant_F79A	0.936750418840163		0.263486435304644	eft3p::TIR1[F79A]::mRuby; daf2::AID::3xFLAG(codon optimized)	eft3p::TIR1(F79A) ; daf-2::1xAID	relative_to_WT	TRUE	hsp-16.2	FALSE
WBGene00002018	Tir1_variant_F79A	0.822723151019955		0.0111121830714582	eft3p::TIR1[F79A]::mRuby; daf2::AID::3xFLAG(codon optimized)	eft3p::TIR1(F79A) ; daf-2::1xAID	relative_to_WT	TRUE	hsp-16.41	FALSE
WBGene00002021	Tir1_variant_F79A	0.201277234075919		0.908810698451398	eft3p::TIR1[F79A]::mRuby; daf2::AID::3xFLAG(codon optimized)	eft3p::TIR1(F79A) ; daf-2::1xAID	relative_to_WT	TRUE	hsp-17	FALSE
WBGene00002023	Tir1_variant_F79A	0.117381902623739		0.718939913946866	eft3p::TIR1[F79A]::mRuby; daf2::AID::3xFLAG(codon optimized)	eft3p::TIR1(F79A) ; daf-2::1xAID	relative_to_WT	TRUE	hsp-25	FALSE
WBGene00002024	Tir1_variant_F79A	-0.172878407137229		0.0728479104938755	eft3p::TIR1[F79A]::mRuby; daf2::AID::3xFLAG(codon optimized)	eft3p::TIR1(F79A) ; daf-2::1xAID	relative_to_WT	TRUE	hsp-43	FALSE
WBGene00002025	Tir1_variant_F79A	0.533495588550505		0.0977195441436453	eft3p::TIR1[F79A]::mRuby; daf2::AID::3xFLAG(codon optimized)	eft3p::TIR1(F79A) ; daf-2::1xAID	relative_to_WT	TRUE	hsp-60	FALSE
WBGene00002026	Tir1_variant_F79A	1.22406575558808		0.294983194698971	eft3p::TIR1[F79A]::mRuby; daf2::AID::3xFLAG(codon optimized)	eft3p::TIR1(F79A) ; daf-2::1xAID	relative_to_WT	TRUE	hsp-70	FALSE
WBGene00002027	Tir1_variant_F79A	-0.0514170866409111		0.283997495602229	eft3p::TIR1[F79A]::mRuby; daf2::AID::3xFLAG(codon optimized)	eft3p::TIR1(F79A) ; daf-2::1xAID	relative_to_WT	TRUE	hsr-9	FALSE
WBGene00002028	Tir1_variant_F79A	0.0047739684995973		0.721244098940561	eft3p::TIR1[F79A]::mRuby; daf2::AID::3xFLAG(codon optimized)	eft3p::TIR1(F79A) ; daf-2::1xAID	relative_to_WT	TRUE	hst-1	FALSE
WBGene00002029	Tir1_variant_F79A	-0.188763814597678		0.808994830281834	eft3p::TIR1[F79A]::mRuby; daf2::AID::3xFLAG(codon optimized)	eft3p::TIR1(F79A) ; daf-2::1xAID	relative_to_WT	TRUE	hst-2	FALSE
WBGene00002031	Tir1_variant_F79A	-0.214789265986768		0.212347279016486	eft3p::TIR1[F79A]::mRuby; daf2::AID::3xFLAG(codon optimized)	eft3p::TIR1(F79A) ; daf-2::1xAID	relative_to_WT	TRUE	hst-6	FALSE
WBGene00002032	Tir1_variant_F79A	0.0783894209688651		0.927510080200502	eft3p::TIR1[F79A]::mRuby; daf2::AID::3xFLAG(codon optimized)	eft3p::TIR1(F79A) ; daf-2::1xAID	relative_to_WT	TRUE	htp-1	FALSE
WBGene00002033	Tir1_variant_F79A	0.122256219571307		0.183767038144675	eft3p::TIR1[F79A]::mRuby; daf2::AID::3xFLAG(codon optimized)	eft3p::TIR1(F79A) ; daf-2::1xAID	relative_to_WT	TRUE	htp-2	FALSE
WBGene00002034	Tir1_variant_F79A	0.299031233052334		0.312268529512438	eft3p::TIR1[F79A]::mRuby; daf2::AID::3xFLAG(codon optimized)	eft3p::TIR1(F79A) ; daf-2::1xAID	relative_to_WT	TRUE	htp-3	FALSE
WBGene00002035	Tir1_variant_F79A	-0.0986327278347537		0.837813407930082	eft3p::TIR1[F79A]::mRuby; daf2::AID::3xFLAG(codon optimized)	eft3p::TIR1(F79A) ; daf-2::1xAID	relative_to_WT	TRUE	hum-1	FALSE
WBGene00002036	Tir1_variant_F79A	0.104589064485685		0.118446721935919	eft3p::TIR1[F79A]::mRuby; daf2::AID::3xFLAG(codon optimized)	eft3p::TIR1(F79A) ; daf-2::1xAID	relative_to_WT	TRUE	hum-2	FALSE
WBGene00002037	Tir1_variant_F79A	-0.0579205690666999		0.228489689657847	eft3p::TIR1[F79A]::mRuby; daf2::AID::3xFLAG(codon optimized)	eft3p::TIR1(F79A) ; daf-2::1xAID	relative_to_WT	TRUE	hum-4	FALSE
WBGene00002038	Tir1_variant_F79A	-0.0253976636434774		0.866708656214907	eft3p::TIR1[F79A]::mRuby; daf2::AID::3xFLAG(codon optimized)	eft3p::TIR1(F79A) ; daf-2::1xAID	relative_to_WT	TRUE	hum-5	FALSE
WBGene00002039	Tir1_variant_F79A	-0.376006517276132		0.651100592558484	eft3p::TIR1[F79A]::mRuby; daf2::AID::3xFLAG(codon optimized)	eft3p::TIR1(F79A) ; daf-2::1xAID	relative_to_WT	TRUE	hum-6	FALSE
WBGene00002040	Tir1_variant_F79A	-0.210939105678133		0.806616314061776	eft3p::TIR1[F79A]::mRuby; daf2::AID::3xFLAG(codon optimized)	eft3p::TIR1(F79A) ; daf-2::1xAID	relative_to_WT	TRUE	hum-7	FALSE
WBGene00002041	Tir1_variant_F79A	0.0989415031802538		0.632901642160766	eft3p::TIR1[F79A]::mRuby; daf2::AID::3xFLAG(codon optimized)	eft3p::TIR1(F79A) ; daf-2::1xAID	relative_to_WT	TRUE	hum-8	FALSE
WBGene00002042	Tir1_variant_F79A	-0.203491610885016		0.714479283076075	eft3p::TIR1[F79A]::mRuby; daf2::AID::3xFLAG(codon optimized)	eft3p::TIR1(F79A) ; daf-2::1xAID	relative_to_WT	TRUE	hus-1	FALSE
WBGene00002043	Tir1_variant_F79A	0.268602203443189		0.0741301023757163	eft3p::TIR1[F79A]::mRuby; daf2::AID::3xFLAG(codon optimized)	eft3p::TIR1(F79A) ; daf-2::1xAID	relative_to_WT	TRUE	hyl-1	FALSE
WBGene00002044	Tir1_variant_F79A	0.327536015211457		0.787441627055281	eft3p::TIR1[F79A]::mRuby; daf2::AID::3xFLAG(codon optimized)	eft3p::TIR1(F79A) ; daf-2::1xAID	relative_to_WT	TRUE	hyl-2	FALSE
WBGene00002045	Tir1_variant_F79A	0.291172413289192		0.0165298577086438	eft3p::TIR1[F79A]::mRuby; daf2::AID::3xFLAG(codon optimized)	eft3p::TIR1(F79A) ; daf-2::1xAID	relative_to_WT	TRUE	icd-1	FALSE
WBGene00002046	Tir1_variant_F79A	0.127775550540467		0.04479698428832	eft3p::TIR1[F79A]::mRuby; daf2::AID::3xFLAG(codon optimized)	eft3p::TIR1(F79A) ; daf-2::1xAID	relative_to_WT	TRUE	icln-1	FALSE
WBGene00002047	Tir1_variant_F79A	-0.141290250008686		0.267445705174215	eft3p::TIR1[F79A]::mRuby; daf2::AID::3xFLAG(codon optimized)	eft3p::TIR1(F79A) ; daf-2::1xAID	relative_to_WT	TRUE	icp-1	FALSE
WBGene00002048	Tir1_variant_F79A	0.54010711818898		0.654214330947942	eft3p::TIR1[F79A]::mRuby; daf2::AID::3xFLAG(codon optimized)	eft3p::TIR1(F79A) ; daf-2::1xAID	relative_to_WT	TRUE	ida-1	FALSE
WBGene00002050	Tir1_variant_F79A	-0.719968885896099		0.031497893639354	eft3p::TIR1[F79A]::mRuby; daf2::AID::3xFLAG(codon optimized)	eft3p::TIR1(F79A) ; daf-2::1xAID	relative_to_WT	TRUE	ifa-1	FALSE
WBGene00002052	Tir1_variant_F79A	-0.0797832770599954		0.760134339752244	eft3p::TIR1[F79A]::mRuby; daf2::AID::3xFLAG(codon optimized)	eft3p::TIR1(F79A) ; daf-2::1xAID	relative_to_WT	TRUE	ifa-4	FALSE
WBGene00002053	Tir1_variant_F79A	0.035106286489633		0.109668909856072	eft3p::TIR1[F79A]::mRuby; daf2::AID::3xFLAG(codon optimized)	eft3p::TIR1(F79A) ; daf-2::1xAID	relative_to_WT	TRUE	ifb-1	FALSE
WBGene00002054	Tir1_variant_F79A	-0.692732010639959		0.0444346375105995	eft3p::TIR1[F79A]::mRuby; daf2::AID::3xFLAG(codon optimized)	eft3p::TIR1(F79A) ; daf-2::1xAID	relative_to_WT	TRUE	ifb-2	FALSE
WBGene00002055	Tir1_variant_F79A	0.404639777796421		0.518579958099259	eft3p::TIR1[F79A]::mRuby; daf2::AID::3xFLAG(codon optimized)	eft3p::TIR1(F79A) ; daf-2::1xAID	relative_to_WT	TRUE	ifc-1	FALSE
WBGene00002056	Tir1_variant_F79A	0.0321342556125897		0.948782465871231	eft3p::TIR1[F79A]::mRuby; daf2::AID::3xFLAG(codon optimized)	eft3p::TIR1(F79A) ; daf-2::1xAID	relative_to_WT	TRUE	ifc-2	FALSE
WBGene00002057	Tir1_variant_F79A	0.0169657056856184		0.539286347110699	eft3p::TIR1[F79A]::mRuby; daf2::AID::3xFLAG(codon optimized)	eft3p::TIR1(F79A) ; daf-2::1xAID	relative_to_WT	TRUE	ifd-1	FALSE
WBGene00002058	Tir1_variant_F79A	-0.689999611753304		0.631830355673285	eft3p::TIR1[F79A]::mRuby; daf2::AID::3xFLAG(codon optimized)	eft3p::TIR1(F79A) ; daf-2::1xAID	relative_to_WT	TRUE	ifd-2	FALSE
WBGene00002059	Tir1_variant_F79A	0.172470174637473		0.565631487473847	eft3p::TIR1[F79A]::mRuby; daf2::AID::3xFLAG(codon optimized)	eft3p::TIR1(F79A) ; daf-2::1xAID	relative_to_WT	TRUE	ife-1	FALSE
WBGene00002060	Tir1_variant_F79A	-0.217928995767603		0.55568566420599	eft3p::TIR1[F79A]::mRuby; daf2::AID::3xFLAG(codon optimized)	eft3p::TIR1(F79A) ; daf-2::1xAID	relative_to_WT	TRUE	ife-2	FALSE
WBGene00002061	Tir1_variant_F79A	0.708771204475369		0.130790122170579	eft3p::TIR1[F79A]::mRuby; daf2::AID::3xFLAG(codon optimized)	eft3p::TIR1(F79A) ; daf-2::1xAID	relative_to_WT	TRUE	ife-3	FALSE
WBGene00002062	Tir1_variant_F79A	-1.02256223234363		0.0874900953692575	eft3p::TIR1[F79A]::mRuby; daf2::AID::3xFLAG(codon optimized)	eft3p::TIR1(F79A) ; daf-2::1xAID	relative_to_WT	TRUE	ife-4	FALSE
WBGene00002063	Tir1_variant_F79A	0.297278453516603		0.30107108060205	eft3p::TIR1[F79A]::mRuby; daf2::AID::3xFLAG(codon optimized)	eft3p::TIR1(F79A) ; daf-2::1xAID	relative_to_WT	TRUE	ife-5	FALSE
WBGene00002064	Tir1_variant_F79A	0.126140461550558		0.332046238836631	eft3p::TIR1[F79A]::mRuby; daf2::AID::3xFLAG(codon optimized)	eft3p::TIR1(F79A) ; daf-2::1xAID	relative_to_WT	TRUE	iff-1	FALSE
WBGene00002065	Tir1_variant_F79A	-0.3086582322725		2.92479051190563e-05	eft3p::TIR1[F79A]::mRuby; daf2::AID::3xFLAG(codon optimized)	eft3p::TIR1(F79A) ; daf-2::1xAID	relative_to_WT	TRUE	iff-2	FALSE
WBGene00002066	Tir1_variant_F79A	0.120358789347277		0.0368786636442285	eft3p::TIR1[F79A]::mRuby; daf2::AID::3xFLAG(codon optimized)	eft3p::TIR1(F79A) ; daf-2::1xAID	relative_to_WT	TRUE	ifg-1	FALSE
WBGene00002067	Tir1_variant_F79A	-0.52102524308603		0.0417570574039275	eft3p::TIR1[F79A]::mRuby; daf2::AID::3xFLAG(codon optimized)	eft3p::TIR1(F79A) ; daf-2::1xAID	relative_to_WT	TRUE	ifp-1	FALSE
WBGene00002068	Tir1_variant_F79A	-0.137279794745558		0.834144646113153	eft3p::TIR1[F79A]::mRuby; daf2::AID::3xFLAG(codon optimized)	eft3p::TIR1(F79A) ; daf-2::1xAID	relative_to_WT	TRUE	ify-1	FALSE
WBGene00002069	Tir1_variant_F79A	-0.268913515559496		0.782583578995563	eft3p::TIR1[F79A]::mRuby; daf2::AID::3xFLAG(codon optimized)	eft3p::TIR1(F79A) ; daf-2::1xAID	relative_to_WT	TRUE	ikb-1	FALSE
WBGene00002070	Tir1_variant_F79A	-0.0622747623050912		0.956306509537393	eft3p::TIR1[F79A]::mRuby; daf2::AID::3xFLAG(codon optimized)	eft3p::TIR1(F79A) ; daf-2::1xAID	relative_to_WT	TRUE	ile-1	FALSE
WBGene00002071	Tir1_variant_F79A	0.310758297242396		0.498388209272974	eft3p::TIR1[F79A]::mRuby; daf2::AID::3xFLAG(codon optimized)	eft3p::TIR1(F79A) ; daf-2::1xAID	relative_to_WT	TRUE	ile-2	FALSE
WBGene00002072	Tir1_variant_F79A	-0.113810648356063		0.0152474114802112	eft3p::TIR1[F79A]::mRuby; daf2::AID::3xFLAG(codon optimized)	eft3p::TIR1(F79A) ; daf-2::1xAID	relative_to_WT	TRUE	ima-1	FALSE
WBGene00002073	Tir1_variant_F79A	0.269251697669693		0.367613846928077	eft3p::TIR1[F79A]::mRuby; daf2::AID::3xFLAG(codon optimized)	eft3p::TIR1(F79A) ; daf-2::1xAID	relative_to_WT	TRUE	ima-2	FALSE
WBGene00002074	Tir1_variant_F79A	0.0273023619603706		0.0644036500312362	eft3p::TIR1[F79A]::mRuby; daf2::AID::3xFLAG(codon optimized)	eft3p::TIR1(F79A) ; daf-2::1xAID	relative_to_WT	TRUE	ima-3	FALSE
WBGene00002075	Tir1_variant_F79A	0.349023724068931		0.398949662482382	eft3p::TIR1[F79A]::mRuby; daf2::AID::3xFLAG(codon optimized)	eft3p::TIR1(F79A) ; daf-2::1xAID	relative_to_WT	TRUE	imb-1	FALSE
WBGene00002076	Tir1_variant_F79A	0.326932775861249		0.670281202120031	eft3p::TIR1[F79A]::mRuby; daf2::AID::3xFLAG(codon optimized)	eft3p::TIR1(F79A) ; daf-2::1xAID	relative_to_WT	TRUE	imb-2	FALSE
WBGene00002077	Tir1_variant_F79A	0.193591364302586		0.540394502739621	eft3p::TIR1[F79A]::mRuby; daf2::AID::3xFLAG(codon optimized)	eft3p::TIR1(F79A) ; daf-2::1xAID	relative_to_WT	TRUE	imb-3	FALSE
WBGene00002078	Tir1_variant_F79A	0.45807270489353		0.221850148241249	eft3p::TIR1[F79A]::mRuby; daf2::AID::3xFLAG(codon optimized)	eft3p::TIR1(F79A) ; daf-2::1xAID	relative_to_WT	TRUE	xpo-1	FALSE
WBGene00002079	Tir1_variant_F79A	0.198533336630042		0.726247060028778	eft3p::TIR1[F79A]::mRuby; daf2::AID::3xFLAG(codon optimized)	eft3p::TIR1(F79A) ; daf-2::1xAID	relative_to_WT	TRUE	xpo-2	FALSE
WBGene00002080	Tir1_variant_F79A	0.177763396001645		0.761305287882592	eft3p::TIR1[F79A]::mRuby; daf2::AID::3xFLAG(codon optimized)	eft3p::TIR1(F79A) ; daf-2::1xAID	relative_to_WT	TRUE	xpo-3	FALSE
WBGene00002081	Tir1_variant_F79A	-0.601795532717553		0.135700074108672	eft3p::TIR1[F79A]::mRuby; daf2::AID::3xFLAG(codon optimized)	eft3p::TIR1(F79A) ; daf-2::1xAID	relative_to_WT	TRUE	ina-1	FALSE
WBGene00002083	Tir1_variant_F79A	0.0637227067363823		2.43124373808813e-07	eft3p::TIR1[F79A]::mRuby; daf2::AID::3xFLAG(codon optimized)	eft3p::TIR1(F79A) ; daf-2::1xAID	relative_to_WT	TRUE	inf-1	FALSE
WBGene00002089	Tir1_variant_F79A	0.798005028949334		0.401795965438247	eft3p::TIR1[F79A]::mRuby; daf2::AID::3xFLAG(codon optimized)	eft3p::TIR1(F79A) ; daf-2::1xAID	relative_to_WT	TRUE	ins-6	FALSE
WBGene00002090	Tir1_variant_F79A	-2.67884450128807		0.015391218612371	eft3p::TIR1[F79A]::mRuby; daf2::AID::3xFLAG(codon optimized)	eft3p::TIR1(F79A) ; daf-2::1xAID	relative_to_WT	TRUE	ins-7	FALSE
WBGene00002100	Tir1_variant_F79A	0.242061099670084		0.313255547851454	eft3p::TIR1[F79A]::mRuby; daf2::AID::3xFLAG(codon optimized)	eft3p::TIR1(F79A) ; daf-2::1xAID	relative_to_WT	TRUE	ins-17	FALSE
WBGene00002105	Tir1_variant_F79A	2.63347339245944		0.195031187553112	eft3p::TIR1[F79A]::mRuby; daf2::AID::3xFLAG(codon optimized)	eft3p::TIR1(F79A) ; daf-2::1xAID	relative_to_WT	TRUE	ins-22	FALSE
WBGene00002107	Tir1_variant_F79A	1.45144628129576		0.199876348710167	eft3p::TIR1[F79A]::mRuby; daf2::AID::3xFLAG(codon optimized)	eft3p::TIR1(F79A) ; daf-2::1xAID	relative_to_WT	TRUE	ins-24	FALSE
WBGene00002109	Tir1_variant_F79A	0.836473481680416		0.258222533889457	eft3p::TIR1[F79A]::mRuby; daf2::AID::3xFLAG(codon optimized)	eft3p::TIR1(F79A) ; daf-2::1xAID	relative_to_WT	TRUE	ins-26	FALSE
WBGene00002113	Tir1_variant_F79A	0.889713945109661		0.264361098876513	eft3p::TIR1[F79A]::mRuby; daf2::AID::3xFLAG(codon optimized)	eft3p::TIR1(F79A) ; daf-2::1xAID	relative_to_WT	TRUE	ins-30	FALSE
WBGene00002116	Tir1_variant_F79A	2.01319032122429		0.0566603855480747	eft3p::TIR1[F79A]::mRuby; daf2::AID::3xFLAG(codon optimized)	eft3p::TIR1(F79A) ; daf-2::1xAID	relative_to_WT	TRUE	ins-33	FALSE
WBGene00002117	Tir1_variant_F79A	-0.650700136109009		0.383041318424583	eft3p::TIR1[F79A]::mRuby; daf2::AID::3xFLAG(codon optimized)	eft3p::TIR1(F79A) ; daf-2::1xAID	relative_to_WT	TRUE	ins-34	FALSE
WBGene00002123	Tir1_variant_F79A	-0.540061167377392		0.656345497150222	eft3p::TIR1[F79A]::mRuby; daf2::AID::3xFLAG(codon optimized)	eft3p::TIR1(F79A) ; daf-2::1xAID	relative_to_WT	TRUE	inx-1	FALSE
WBGene00002124	Tir1_variant_F79A	-0.00171416715912343		1.95574862967491e-07	eft3p::TIR1[F79A]::mRuby; daf2::AID::3xFLAG(codon optimized)	eft3p::TIR1(F79A) ; daf-2::1xAID	relative_to_WT	TRUE	inx-2	FALSE
WBGene00002125	Tir1_variant_F79A	0.243082188674498		0.00186937815901093	eft3p::TIR1[F79A]::mRuby; daf2::AID::3xFLAG(codon optimized)	eft3p::TIR1(F79A) ; daf-2::1xAID	relative_to_WT	TRUE	inx-3	FALSE
WBGene00002127	Tir1_variant_F79A	0.35489583925973		0.675397380062617	eft3p::TIR1[F79A]::mRuby; daf2::AID::3xFLAG(codon optimized)	eft3p::TIR1(F79A) ; daf-2::1xAID	relative_to_WT	TRUE	inx-5	FALSE
WBGene00002128	Tir1_variant_F79A	-0.363589341864378		0.848794623514557	eft3p::TIR1[F79A]::mRuby; daf2::AID::3xFLAG(codon optimized)	eft3p::TIR1(F79A) ; daf-2::1xAID	relative_to_WT	TRUE	inx-6	FALSE
WBGene00002129	Tir1_variant_F79A	-0.379137720035843		0.415200152216458	eft3p::TIR1[F79A]::mRuby; daf2::AID::3xFLAG(codon optimized)	eft3p::TIR1(F79A) ; daf-2::1xAID	relative_to_WT	TRUE	inx-7	FALSE
WBGene00002130	Tir1_variant_F79A	-0.36575814325143		0.209594801714372	eft3p::TIR1[F79A]::mRuby; daf2::AID::3xFLAG(codon optimized)	eft3p::TIR1(F79A) ; daf-2::1xAID	relative_to_WT	TRUE	inx-8	FALSE
WBGene00002131	Tir1_variant_F79A	-0.491723079071067		0.0746842343282179	eft3p::TIR1[F79A]::mRuby; daf2::AID::3xFLAG(codon optimized)	eft3p::TIR1(F79A) ; daf-2::1xAID	relative_to_WT	TRUE	inx-9	FALSE
WBGene00002132	Tir1_variant_F79A	0.52411673388766		0.707903907481408	eft3p::TIR1[F79A]::mRuby; daf2::AID::3xFLAG(codon optimized)	eft3p::TIR1(F79A) ; daf-2::1xAID	relative_to_WT	TRUE	inx-10	FALSE
WBGene00002133	Tir1_variant_F79A	0.645113426604535		0.70198202303625	eft3p::TIR1[F79A]::mRuby; daf2::AID::3xFLAG(codon optimized)	eft3p::TIR1(F79A) ; daf-2::1xAID	relative_to_WT	TRUE	inx-11	FALSE
WBGene00002134	Tir1_variant_F79A	-0.28595321461789		0.388557389451649	eft3p::TIR1[F79A]::mRuby; daf2::AID::3xFLAG(codon optimized)	eft3p::TIR1(F79A) ; daf-2::1xAID	relative_to_WT	TRUE	inx-12	FALSE
WBGene00002135	Tir1_variant_F79A	-0.643014213862454		0.0550834879508658	eft3p::TIR1[F79A]::mRuby; daf2::AID::3xFLAG(codon optimized)	eft3p::TIR1(F79A) ; daf-2::1xAID	relative_to_WT	TRUE	inx-13	FALSE
WBGene00002136	Tir1_variant_F79A	0.249949733164022		0.150497355784717	eft3p::TIR1[F79A]::mRuby; daf2::AID::3xFLAG(codon optimized)	eft3p::TIR1(F79A) ; daf-2::1xAID	relative_to_WT	TRUE	inx-14	FALSE
WBGene00002137	Tir1_variant_F79A	-0.839169720181544		0.378122129797525	eft3p::TIR1[F79A]::mRuby; daf2::AID::3xFLAG(codon optimized)	eft3p::TIR1(F79A) ; daf-2::1xAID	relative_to_WT	TRUE	inx-15	FALSE
WBGene00002139	Tir1_variant_F79A	-0.789392472019737		0.44224181791267	eft3p::TIR1[F79A]::mRuby; daf2::AID::3xFLAG(codon optimized)	eft3p::TIR1(F79A) ; daf-2::1xAID	relative_to_WT	TRUE	inx-17	FALSE
WBGene00002143	Tir1_variant_F79A	-0.118589248440444		0.898911765223611	eft3p::TIR1[F79A]::mRuby; daf2::AID::3xFLAG(codon optimized)	eft3p::TIR1(F79A) ; daf-2::1xAID	relative_to_WT	TRUE	inx-21	FALSE
WBGene00002144	Tir1_variant_F79A	-0.025913847661791		0.968606134368972	eft3p::TIR1[F79A]::mRuby; daf2::AID::3xFLAG(codon optimized)	eft3p::TIR1(F79A) ; daf-2::1xAID	relative_to_WT	TRUE	inx-22	FALSE
WBGene00002146	Tir1_variant_F79A	-0.466227377437466		0.332735028576053	eft3p::TIR1[F79A]::mRuby; daf2::AID::3xFLAG(codon optimized)	eft3p::TIR1(F79A) ; daf-2::1xAID	relative_to_WT	TRUE	ipp-5	FALSE
WBGene00002147	Tir1_variant_F79A	0.0484267722364588		0.78269867701879	eft3p::TIR1[F79A]::mRuby; daf2::AID::3xFLAG(codon optimized)	eft3p::TIR1(F79A) ; daf-2::1xAID	relative_to_WT	TRUE	ire-1	FALSE
WBGene00002148	Tir1_variant_F79A	0.224485275118542		0.671517332069298	eft3p::TIR1[F79A]::mRuby; daf2::AID::3xFLAG(codon optimized)	eft3p::TIR1(F79A) ; daf-2::1xAID	relative_to_WT	TRUE	gon-14	FALSE
WBGene00002149	Tir1_variant_F79A	-0.256416952440221		0.837885234525019	eft3p::TIR1[F79A]::mRuby; daf2::AID::3xFLAG(codon optimized)	eft3p::TIR1(F79A) ; daf-2::1xAID	relative_to_WT	TRUE	irk-1	FALSE
WBGene00002150	Tir1_variant_F79A	0.236561542411411		0.846474797188766	eft3p::TIR1[F79A]::mRuby; daf2::AID::3xFLAG(codon optimized)	eft3p::TIR1(F79A) ; daf-2::1xAID	relative_to_WT	TRUE	irk-2	FALSE
WBGene00002152	Tir1_variant_F79A	0.470155312801625		0.171348005661376	eft3p::TIR1[F79A]::mRuby; daf2::AID::3xFLAG(codon optimized)	eft3p::TIR1(F79A) ; daf-2::1xAID	relative_to_WT	TRUE	iars-1	FALSE
WBGene00002153	Tir1_variant_F79A	-0.061573076451469		0.83933470133602	eft3p::TIR1[F79A]::mRuby; daf2::AID::3xFLAG(codon optimized)	eft3p::TIR1(F79A) ; daf-2::1xAID	relative_to_WT	TRUE	iars-2	FALSE
WBGene00002162	Tir1_variant_F79A	0.205869164970749		0.142745176652757	eft3p::TIR1[F79A]::mRuby; daf2::AID::3xFLAG(codon optimized)	eft3p::TIR1(F79A) ; daf-2::1xAID	relative_to_WT	TRUE	isp-1	FALSE
WBGene00002163	Tir1_variant_F79A	0.201042652827666		0.698893617072102	eft3p::TIR1[F79A]::mRuby; daf2::AID::3xFLAG(codon optimized)	eft3p::TIR1(F79A) ; daf-2::1xAID	relative_to_WT	TRUE	ist-1	FALSE
WBGene00002169	Tir1_variant_F79A	-0.0939098257014755		0.382021076304159	eft3p::TIR1[F79A]::mRuby; daf2::AID::3xFLAG(codon optimized)	eft3p::TIR1(F79A) ; daf-2::1xAID	relative_to_WT	TRUE	isw-1	FALSE
WBGene00002173	Tir1_variant_F79A	0.164579191273917		0.0923758071690666	eft3p::TIR1[F79A]::mRuby; daf2::AID::3xFLAG(codon optimized)	eft3p::TIR1(F79A) ; daf-2::1xAID	relative_to_WT	TRUE	itr-1	FALSE
WBGene00002174	Tir1_variant_F79A	-0.250576536204624		0.332046238836631	eft3p::TIR1[F79A]::mRuby; daf2::AID::3xFLAG(codon optimized)	eft3p::TIR1(F79A) ; daf-2::1xAID	relative_to_WT	TRUE	itx-1	FALSE
WBGene00002175	Tir1_variant_F79A	-0.476169637126604		0.198635942375764	eft3p::TIR1[F79A]::mRuby; daf2::AID::3xFLAG(codon optimized)	eft3p::TIR1(F79A) ; daf-2::1xAID	relative_to_WT	TRUE	jac-1	FALSE
WBGene00002176	Tir1_variant_F79A	-0.660835698403198		0.742810762204905	eft3p::TIR1[F79A]::mRuby; daf2::AID::3xFLAG(codon optimized)	eft3p::TIR1(F79A) ; daf-2::1xAID	relative_to_WT	TRUE	jip-1	FALSE
WBGene00002178	Tir1_variant_F79A	-0.231177332542136		0.913171032048682	eft3p::TIR1[F79A]::mRuby; daf2::AID::3xFLAG(codon optimized)	eft3p::TIR1(F79A) ; daf-2::1xAID	relative_to_WT	TRUE	jnk-1	FALSE
WBGene00002179	Tir1_variant_F79A	-0.320233872609604		0.561652187396969	eft3p::TIR1[F79A]::mRuby; daf2::AID::3xFLAG(codon optimized)	eft3p::TIR1(F79A) ; daf-2::1xAID	relative_to_WT	TRUE	jph-1	FALSE
WBGene00002180	Tir1_variant_F79A	-0.0934139990825109		0.905271706873489	eft3p::TIR1[F79A]::mRuby; daf2::AID::3xFLAG(codon optimized)	eft3p::TIR1(F79A) ; daf-2::1xAID	relative_to_WT	TRUE	jtr-1	FALSE
WBGene00002181	Tir1_variant_F79A	-0.535532467950324		0.720274034012686	eft3p::TIR1[F79A]::mRuby; daf2::AID::3xFLAG(codon optimized)	eft3p::TIR1(F79A) ; daf-2::1xAID	relative_to_WT	TRUE	kal-1	FALSE
WBGene00002183	Tir1_variant_F79A	-0.105671326724935		0.486759361125363	eft3p::TIR1[F79A]::mRuby; daf2::AID::3xFLAG(codon optimized)	eft3p::TIR1(F79A) ; daf-2::1xAID	relative_to_WT	TRUE	kat-1	FALSE
WBGene00002184	Tir1_variant_F79A	-0.140377413422375		0.554598992613574	eft3p::TIR1[F79A]::mRuby; daf2::AID::3xFLAG(codon optimized)	eft3p::TIR1(F79A) ; daf-2::1xAID	relative_to_WT	TRUE	kel-1	FALSE
WBGene00002185	Tir1_variant_F79A	0.0996620107445832		0.731003003658431	eft3p::TIR1[F79A]::mRuby; daf2::AID::3xFLAG(codon optimized)	eft3p::TIR1(F79A) ; daf-2::1xAID	relative_to_WT	TRUE	kel-3	FALSE
WBGene00002187	Tir1_variant_F79A	1.07821664848556		0.347921043620755	eft3p::TIR1[F79A]::mRuby; daf2::AID::3xFLAG(codon optimized)	eft3p::TIR1(F79A) ; daf-2::1xAID	relative_to_WT	TRUE	kgb-1	FALSE
WBGene00002188	Tir1_variant_F79A	1.09867162544302		0.0324426467254309	eft3p::TIR1[F79A]::mRuby; daf2::AID::3xFLAG(codon optimized)	eft3p::TIR1(F79A) ; daf-2::1xAID	relative_to_WT	TRUE	kgb-2	FALSE
WBGene00002189	Tir1_variant_F79A	0.388446933833222		0.615989467735963	eft3p::TIR1[F79A]::mRuby; daf2::AID::3xFLAG(codon optimized)	eft3p::TIR1(F79A) ; daf-2::1xAID	relative_to_WT	TRUE	kin-1	FALSE
WBGene00002190	Tir1_variant_F79A	-0.102513807529041		0.431214435865333	eft3p::TIR1[F79A]::mRuby; daf2::AID::3xFLAG(codon optimized)	eft3p::TIR1(F79A) ; daf-2::1xAID	relative_to_WT	TRUE	kin-2	FALSE
WBGene00002191	Tir1_variant_F79A	0.387630305395817		0.430753249247907	eft3p::TIR1[F79A]::mRuby; daf2::AID::3xFLAG(codon optimized)	eft3p::TIR1(F79A) ; daf-2::1xAID	relative_to_WT	TRUE	kin-3	FALSE
WBGene00002192	Tir1_variant_F79A	0.0916274875076796		0.437277899148739	eft3p::TIR1[F79A]::mRuby; daf2::AID::3xFLAG(codon optimized)	eft3p::TIR1(F79A) ; daf-2::1xAID	relative_to_WT	TRUE	kin-4	FALSE
WBGene00002195	Tir1_variant_F79A	-0.338015843149471		0.794855511192555	eft3p::TIR1[F79A]::mRuby; daf2::AID::3xFLAG(codon optimized)	eft3p::TIR1(F79A) ; daf-2::1xAID	relative_to_WT	TRUE	kin-9	FALSE
WBGene00002196	Tir1_variant_F79A	0.0986496335920373		0.524881448572984	eft3p::TIR1[F79A]::mRuby; daf2::AID::3xFLAG(codon optimized)	eft3p::TIR1(F79A) ; daf-2::1xAID	relative_to_WT	TRUE	kin-10	FALSE
WBGene00002198	Tir1_variant_F79A	-0.390270190732766		0.734490225278118	eft3p::TIR1[F79A]::mRuby; daf2::AID::3xFLAG(codon optimized)	eft3p::TIR1(F79A) ; daf-2::1xAID	relative_to_WT	TRUE	kin-14	FALSE
WBGene00002201	Tir1_variant_F79A	-0.215556739818849		0.00200570333931941	eft3p::TIR1[F79A]::mRuby; daf2::AID::3xFLAG(codon optimized)	eft3p::TIR1(F79A) ; daf-2::1xAID	relative_to_WT	TRUE	kin-18	FALSE
WBGene00002202	Tir1_variant_F79A	0.266173656751084		0.0187244397548587	eft3p::TIR1[F79A]::mRuby; daf2::AID::3xFLAG(codon optimized)	eft3p::TIR1(F79A) ; daf-2::1xAID	relative_to_WT	TRUE	kin-19	FALSE
WBGene00002203	Tir1_variant_F79A	-0.303713716868428		0.714216780930062	eft3p::TIR1[F79A]::mRuby; daf2::AID::3xFLAG(codon optimized)	eft3p::TIR1(F79A) ; daf-2::1xAID	relative_to_WT	TRUE	kin-20	FALSE
WBGene00002207	Tir1_variant_F79A	0.0984822062473717		0.869308428284525	eft3p::TIR1[F79A]::mRuby; daf2::AID::3xFLAG(codon optimized)	eft3p::TIR1(F79A) ; daf-2::1xAID	relative_to_WT	TRUE	sid-3	FALSE
WBGene00002210	Tir1_variant_F79A	-0.234960046161349		0.47650171117218	eft3p::TIR1[F79A]::mRuby; daf2::AID::3xFLAG(codon optimized)	eft3p::TIR1(F79A) ; daf-2::1xAID	relative_to_WT	TRUE	kin-29	FALSE
WBGene00002211	Tir1_variant_F79A	-0.025161625558064		0.702579312608834	eft3p::TIR1[F79A]::mRuby; daf2::AID::3xFLAG(codon optimized)	eft3p::TIR1(F79A) ; daf-2::1xAID	relative_to_WT	TRUE	kin-30	FALSE
WBGene00002212	Tir1_variant_F79A	0.136140371586995		0.271513247828131	eft3p::TIR1[F79A]::mRuby; daf2::AID::3xFLAG(codon optimized)	eft3p::TIR1(F79A) ; daf-2::1xAID	relative_to_WT	TRUE	kin-31	FALSE
WBGene00002213	Tir1_variant_F79A	-0.0145549911342845		0.943728995622642	eft3p::TIR1[F79A]::mRuby; daf2::AID::3xFLAG(codon optimized)	eft3p::TIR1(F79A) ; daf-2::1xAID	relative_to_WT	TRUE	kin-32	FALSE
WBGene00002214	Tir1_variant_F79A	0.126397323732474		0.805849712616642	eft3p::TIR1[F79A]::mRuby; daf2::AID::3xFLAG(codon optimized)	eft3p::TIR1(F79A) ; daf-2::1xAID	relative_to_WT	TRUE	klc-1	FALSE
WBGene00002215	Tir1_variant_F79A	-0.0505281174962627		0.908044990084546	eft3p::TIR1[F79A]::mRuby; daf2::AID::3xFLAG(codon optimized)	eft3p::TIR1(F79A) ; daf-2::1xAID	relative_to_WT	TRUE	klc-2	FALSE
WBGene00002216	Tir1_variant_F79A	-0.084073926468074		0.77999627733487	eft3p::TIR1[F79A]::mRuby; daf2::AID::3xFLAG(codon optimized)	eft3p::TIR1(F79A) ; daf-2::1xAID	relative_to_WT	TRUE	klp-3	FALSE
WBGene00002217	Tir1_variant_F79A	0.00195205474675986		0.374675226954733	eft3p::TIR1[F79A]::mRuby; daf2::AID::3xFLAG(codon optimized)	eft3p::TIR1(F79A) ; daf-2::1xAID	relative_to_WT	TRUE	klp-4	FALSE
WBGene00002219	Tir1_variant_F79A	0.119793096205562		0.919058956229018	eft3p::TIR1[F79A]::mRuby; daf2::AID::3xFLAG(codon optimized)	eft3p::TIR1(F79A) ; daf-2::1xAID	relative_to_WT	TRUE	klp-7	FALSE
WBGene00002220	Tir1_variant_F79A	-0.294114045862739		0.328464743955607	eft3p::TIR1[F79A]::mRuby; daf2::AID::3xFLAG(codon optimized)	eft3p::TIR1(F79A) ; daf-2::1xAID	relative_to_WT	TRUE	gcc-1	FALSE
WBGene00002221	Tir1_variant_F79A	0.050084239455866		0.756534161459612	eft3p::TIR1[F79A]::mRuby; daf2::AID::3xFLAG(codon optimized)	eft3p::TIR1(F79A) ; daf-2::1xAID	relative_to_WT	TRUE	klp-10	FALSE
WBGene00002222	Tir1_variant_F79A	0.408473208016274		0.763905785269319	eft3p::TIR1[F79A]::mRuby; daf2::AID::3xFLAG(codon optimized)	eft3p::TIR1(F79A) ; daf-2::1xAID	relative_to_WT	TRUE	klp-11	FALSE
WBGene00002223	Tir1_variant_F79A	-0.159956904822226		0.155717441438371	eft3p::TIR1[F79A]::mRuby; daf2::AID::3xFLAG(codon optimized)	eft3p::TIR1(F79A) ; daf-2::1xAID	relative_to_WT	TRUE	klp-12	FALSE
WBGene00002224	Tir1_variant_F79A	-0.20936272129045		0.831658673829492	eft3p::TIR1[F79A]::mRuby; daf2::AID::3xFLAG(codon optimized)	eft3p::TIR1(F79A) ; daf-2::1xAID	relative_to_WT	TRUE	klp-13	FALSE
WBGene00002225	Tir1_variant_F79A	-0.0827522726594231		0.429750443780148	eft3p::TIR1[F79A]::mRuby; daf2::AID::3xFLAG(codon optimized)	eft3p::TIR1(F79A) ; daf-2::1xAID	relative_to_WT	TRUE	klp-15	FALSE
WBGene00002226	Tir1_variant_F79A	-0.225659308870995		0.501235937391113	eft3p::TIR1[F79A]::mRuby; daf2::AID::3xFLAG(codon optimized)	eft3p::TIR1(F79A) ; daf-2::1xAID	relative_to_WT	TRUE	klp-16	FALSE
WBGene00002228	Tir1_variant_F79A	-0.188208368559606		0.808569757670522	eft3p::TIR1[F79A]::mRuby; daf2::AID::3xFLAG(codon optimized)	eft3p::TIR1(F79A) ; daf-2::1xAID	relative_to_WT	TRUE	klp-18	FALSE
WBGene00002229	Tir1_variant_F79A	-0.0466561537755896		0.634378410995043	eft3p::TIR1[F79A]::mRuby; daf2::AID::3xFLAG(codon optimized)	eft3p::TIR1(F79A) ; daf-2::1xAID	relative_to_WT	TRUE	klp-19	FALSE
WBGene00002230	Tir1_variant_F79A	0.247908508914624		0.644116459615463	eft3p::TIR1[F79A]::mRuby; daf2::AID::3xFLAG(codon optimized)	eft3p::TIR1(F79A) ; daf-2::1xAID	relative_to_WT	TRUE	klp-20	FALSE
WBGene00002231	Tir1_variant_F79A	0.169788806859883		0.644116459615463	eft3p::TIR1[F79A]::mRuby; daf2::AID::3xFLAG(codon optimized)	eft3p::TIR1(F79A) ; daf-2::1xAID	relative_to_WT	TRUE	knl-1	FALSE
WBGene00002232	Tir1_variant_F79A	0.0597871374622203		0.454081587539307	eft3p::TIR1[F79A]::mRuby; daf2::AID::3xFLAG(codon optimized)	eft3p::TIR1(F79A) ; daf-2::1xAID	relative_to_WT	TRUE	kpc-1	FALSE
WBGene00002233	Tir1_variant_F79A	-1.1661049943021		0.221932836337525	eft3p::TIR1[F79A]::mRuby; daf2::AID::3xFLAG(codon optimized)	eft3p::TIR1(F79A) ; daf-2::1xAID	relative_to_WT	TRUE	kqt-1	FALSE
WBGene00002234	Tir1_variant_F79A	-0.396611387129259		6.247396059648e-07	eft3p::TIR1[F79A]::mRuby; daf2::AID::3xFLAG(codon optimized)	eft3p::TIR1(F79A) ; daf-2::1xAID	relative_to_WT	TRUE	kqt-2	FALSE
WBGene00002235	Tir1_variant_F79A	-0.353783917796273		0.758443669594198	eft3p::TIR1[F79A]::mRuby; daf2::AID::3xFLAG(codon optimized)	eft3p::TIR1(F79A) ; daf-2::1xAID	relative_to_WT	TRUE	kqt-3	FALSE
WBGene00002238	Tir1_variant_F79A	0.270604932282963		0.637458944265347	eft3p::TIR1[F79A]::mRuby; daf2::AID::3xFLAG(codon optimized)	eft3p::TIR1(F79A) ; daf-2::1xAID	relative_to_WT	TRUE	kars-1	FALSE
WBGene00002239	Tir1_variant_F79A	-0.0344973956922413		0.920205723434852	eft3p::TIR1[F79A]::mRuby; daf2::AID::3xFLAG(codon optimized)	eft3p::TIR1(F79A) ; daf-2::1xAID	relative_to_WT	TRUE	ksr-1	FALSE
WBGene00002240	Tir1_variant_F79A	-0.287403455752856		0.557477053888973	eft3p::TIR1[F79A]::mRuby; daf2::AID::3xFLAG(codon optimized)	eft3p::TIR1(F79A) ; daf-2::1xAID	relative_to_WT	TRUE	ksr-2	FALSE
WBGene00002241	Tir1_variant_F79A	-0.132784980017675		0.438717602072178	eft3p::TIR1[F79A]::mRuby; daf2::AID::3xFLAG(codon optimized)	eft3p::TIR1(F79A) ; daf-2::1xAID	relative_to_WT	TRUE	kup-1	FALSE
WBGene00002243	Tir1_variant_F79A	-1.52564744386738		0.108780671380688	eft3p::TIR1[F79A]::mRuby; daf2::AID::3xFLAG(codon optimized)	eft3p::TIR1(F79A) ; daf-2::1xAID	relative_to_WT	TRUE	lad-2	FALSE
WBGene00002244	Tir1_variant_F79A	0.156703195756035		0.00114523945959828	eft3p::TIR1[F79A]::mRuby; daf2::AID::3xFLAG(codon optimized)	eft3p::TIR1(F79A) ; daf-2::1xAID	relative_to_WT	TRUE	laf-1	FALSE
WBGene00002245	Tir1_variant_F79A	-0.192262382004632		0.31224968401578	eft3p::TIR1[F79A]::mRuby; daf2::AID::3xFLAG(codon optimized)	eft3p::TIR1(F79A) ; daf-2::1xAID	relative_to_WT	TRUE	lag-1	FALSE
WBGene00002247	Tir1_variant_F79A	-0.567217595618363		0.00938284771639393	eft3p::TIR1[F79A]::mRuby; daf2::AID::3xFLAG(codon optimized)	eft3p::TIR1(F79A) ; daf-2::1xAID	relative_to_WT	TRUE	lam-1	FALSE
WBGene00002248	Tir1_variant_F79A	0.0792350293982797		0.528066095269195	eft3p::TIR1[F79A]::mRuby; daf2::AID::3xFLAG(codon optimized)	eft3p::TIR1(F79A) ; daf-2::1xAID	relative_to_WT	TRUE	lam-3	FALSE
WBGene00002249	Tir1_variant_F79A	-0.0536900540859166		0.783884328502729	eft3p::TIR1[F79A]::mRuby; daf2::AID::3xFLAG(codon optimized)	eft3p::TIR1(F79A) ; daf-2::1xAID	relative_to_WT	TRUE	lap-1	FALSE
WBGene00002250	Tir1_variant_F79A	0.343873945232368		0.149090160542907	eft3p::TIR1[F79A]::mRuby; daf2::AID::3xFLAG(codon optimized)	eft3p::TIR1(F79A) ; daf-2::1xAID	relative_to_WT	TRUE	lap-2	FALSE
WBGene00002251	Tir1_variant_F79A	-0.0414845919378534		0.937272462180987	eft3p::TIR1[F79A]::mRuby; daf2::AID::3xFLAG(codon optimized)	eft3p::TIR1(F79A) ; daf-2::1xAID	relative_to_WT	TRUE	lat-1	FALSE
WBGene00002252	Tir1_variant_F79A	-0.613316217391934		0.76128896779297	eft3p::TIR1[F79A]::mRuby; daf2::AID::3xFLAG(codon optimized)	eft3p::TIR1(F79A) ; daf-2::1xAID	relative_to_WT	TRUE	lat-2	FALSE
WBGene00002253	Tir1_variant_F79A	0.247477871851472		5.44344191834705e-05	eft3p::TIR1[F79A]::mRuby; daf2::AID::3xFLAG(codon optimized)	eft3p::TIR1(F79A) ; daf-2::1xAID	relative_to_WT	TRUE	lbp-1	FALSE
WBGene00002254	Tir1_variant_F79A	-0.390077827001128		0.106429340921672	eft3p::TIR1[F79A]::mRuby; daf2::AID::3xFLAG(codon optimized)	eft3p::TIR1(F79A) ; daf-2::1xAID	relative_to_WT	TRUE	lbp-2	FALSE
WBGene00002255	Tir1_variant_F79A	-0.727308457904696		0.00338596851983256	eft3p::TIR1[F79A]::mRuby; daf2::AID::3xFLAG(codon optimized)	eft3p::TIR1(F79A) ; daf-2::1xAID	relative_to_WT	TRUE	lbp-3	FALSE
WBGene00002256	Tir1_variant_F79A	0.218765520728235		0.827768670044076	eft3p::TIR1[F79A]::mRuby; daf2::AID::3xFLAG(codon optimized)	eft3p::TIR1(F79A) ; daf-2::1xAID	relative_to_WT	TRUE	lbp-4	FALSE
WBGene00002257	Tir1_variant_F79A	-0.900549055660194		0.0208556747767775	eft3p::TIR1[F79A]::mRuby; daf2::AID::3xFLAG(codon optimized)	eft3p::TIR1(F79A) ; daf-2::1xAID	relative_to_WT	TRUE	lbp-5	FALSE
WBGene00002258	Tir1_variant_F79A	0.423281967791641		0.474847201402296	eft3p::TIR1[F79A]::mRuby; daf2::AID::3xFLAG(codon optimized)	eft3p::TIR1(F79A) ; daf-2::1xAID	relative_to_WT	TRUE	lbp-6	FALSE
WBGene00002259	Tir1_variant_F79A	-2.06504781094751		0.000355984523589178	eft3p::TIR1[F79A]::mRuby; daf2::AID::3xFLAG(codon optimized)	eft3p::TIR1(F79A) ; daf-2::1xAID	relative_to_WT	TRUE	lbp-7	FALSE
WBGene00002261	Tir1_variant_F79A	0.738222864576743		0.505813473953975	eft3p::TIR1[F79A]::mRuby; daf2::AID::3xFLAG(codon optimized)	eft3p::TIR1(F79A) ; daf-2::1xAID	relative_to_WT	TRUE	ldb-1	FALSE
WBGene00002262	Tir1_variant_F79A	-0.0876067071843815		0.810670761496406	eft3p::TIR1[F79A]::mRuby; daf2::AID::3xFLAG(codon optimized)	eft3p::TIR1(F79A) ; daf-2::1xAID	relative_to_WT	TRUE	ldh-1	FALSE
WBGene00002263	Tir1_variant_F79A	2.46839939716786		1.24842004021195e-27	eft3p::TIR1[F79A]::mRuby; daf2::AID::3xFLAG(codon optimized)	eft3p::TIR1(F79A) ; daf-2::1xAID	relative_to_WT	TRUE	lea-1	TRUE
WBGene00002264	Tir1_variant_F79A	0.372984337371924		0.472579666123131	eft3p::TIR1[F79A]::mRuby; daf2::AID::3xFLAG(codon optimized)	eft3p::TIR1(F79A) ; daf-2::1xAID	relative_to_WT	TRUE	lec-1	FALSE
WBGene00002265	Tir1_variant_F79A	-0.139676362624571		0.00374373713043212	eft3p::TIR1[F79A]::mRuby; daf2::AID::3xFLAG(codon optimized)	eft3p::TIR1(F79A) ; daf-2::1xAID	relative_to_WT	TRUE	lec-2	FALSE
WBGene00002266	Tir1_variant_F79A	0.562297663804203		0.740011282424218	eft3p::TIR1[F79A]::mRuby; daf2::AID::3xFLAG(codon optimized)	eft3p::TIR1(F79A) ; daf-2::1xAID	relative_to_WT	TRUE	lec-3	FALSE
WBGene00002267	Tir1_variant_F79A	0.984726878569231		0.000249754725197964	eft3p::TIR1[F79A]::mRuby; daf2::AID::3xFLAG(codon optimized)	eft3p::TIR1(F79A) ; daf-2::1xAID	relative_to_WT	TRUE	lec-4	FALSE
WBGene00002268	Tir1_variant_F79A	0.180762476032975		0.490004297336585	eft3p::TIR1[F79A]::mRuby; daf2::AID::3xFLAG(codon optimized)	eft3p::TIR1(F79A) ; daf-2::1xAID	relative_to_WT	TRUE	lec-5	FALSE
WBGene00002269	Tir1_variant_F79A	0.281479053887197		0.0195560604206799	eft3p::TIR1[F79A]::mRuby; daf2::AID::3xFLAG(codon optimized)	eft3p::TIR1(F79A) ; daf-2::1xAID	relative_to_WT	TRUE	lec-6	FALSE
WBGene00002270	Tir1_variant_F79A	1.80253262242096		0.438129387223676	eft3p::TIR1[F79A]::mRuby; daf2::AID::3xFLAG(codon optimized)	eft3p::TIR1(F79A) ; daf-2::1xAID	relative_to_WT	TRUE	lec-7	FALSE
WBGene00002271	Tir1_variant_F79A	0.749851348503573		0.109614394595372	eft3p::TIR1[F79A]::mRuby; daf2::AID::3xFLAG(codon optimized)	eft3p::TIR1(F79A) ; daf-2::1xAID	relative_to_WT	TRUE	lec-8	FALSE
WBGene00002272	Tir1_variant_F79A	-0.383759575475996		0.206625737837107	eft3p::TIR1[F79A]::mRuby; daf2::AID::3xFLAG(codon optimized)	eft3p::TIR1(F79A) ; daf-2::1xAID	relative_to_WT	TRUE	lec-9	FALSE
WBGene00002273	Tir1_variant_F79A	0.347235095652033		0.00690558297513926	eft3p::TIR1[F79A]::mRuby; daf2::AID::3xFLAG(codon optimized)	eft3p::TIR1(F79A) ; daf-2::1xAID	relative_to_WT	TRUE	lec-10	FALSE
WBGene00002274	Tir1_variant_F79A	0.453372161251476		0.0790155108644876	eft3p::TIR1[F79A]::mRuby; daf2::AID::3xFLAG(codon optimized)	eft3p::TIR1(F79A) ; daf-2::1xAID	relative_to_WT	TRUE	lec-11	FALSE
WBGene00002275	Tir1_variant_F79A	-0.384876708036838		0.49568301314578	eft3p::TIR1[F79A]::mRuby; daf2::AID::3xFLAG(codon optimized)	eft3p::TIR1(F79A) ; daf-2::1xAID	relative_to_WT	TRUE	lem-2	FALSE
WBGene00002276	Tir1_variant_F79A	-0.372555235429544		0.570246379397571	eft3p::TIR1[F79A]::mRuby; daf2::AID::3xFLAG(codon optimized)	eft3p::TIR1(F79A) ; daf-2::1xAID	relative_to_WT	TRUE	lem-3	FALSE
WBGene00002278	Tir1_variant_F79A	-0.782465577031941		0.127540517493872	eft3p::TIR1[F79A]::mRuby; daf2::AID::3xFLAG(codon optimized)	eft3p::TIR1(F79A) ; daf-2::1xAID	relative_to_WT	TRUE	lep-2	FALSE
WBGene00002280	Tir1_variant_F79A	-0.534326615059666		3.02397201979769e-05	eft3p::TIR1[F79A]::mRuby; daf2::AID::3xFLAG(codon optimized)	eft3p::TIR1(F79A) ; daf-2::1xAID	relative_to_WT	TRUE	let-2	FALSE
WBGene00002282	Tir1_variant_F79A	0.0126724051589975		0.782932115386856	eft3p::TIR1[F79A]::mRuby; daf2::AID::3xFLAG(codon optimized)	eft3p::TIR1(F79A) ; daf-2::1xAID	relative_to_WT	TRUE	let-4	FALSE
WBGene00002295	Tir1_variant_F79A	-0.227387238808277		0.605037172188423	eft3p::TIR1[F79A]::mRuby; daf2::AID::3xFLAG(codon optimized)	eft3p::TIR1(F79A) ; daf-2::1xAID	relative_to_WT	TRUE	let-19	FALSE
WBGene00002297	Tir1_variant_F79A	0.192633524126775		0.700707488542853	eft3p::TIR1[F79A]::mRuby; daf2::AID::3xFLAG(codon optimized)	eft3p::TIR1(F79A) ; daf-2::1xAID	relative_to_WT	TRUE	ect-2	FALSE
WBGene00002299	Tir1_variant_F79A	-0.210354541966513		0.714612432554409	eft3p::TIR1[F79A]::mRuby; daf2::AID::3xFLAG(codon optimized)	eft3p::TIR1(F79A) ; daf-2::1xAID	relative_to_WT	TRUE	let-23	FALSE
WBGene00002324	Tir1_variant_F79A	-0.124968742756667		0.281356502225602	eft3p::TIR1[F79A]::mRuby; daf2::AID::3xFLAG(codon optimized)	eft3p::TIR1(F79A) ; daf-2::1xAID	relative_to_WT	TRUE	let-49	FALSE
WBGene00002335	Tir1_variant_F79A	-0.017195772792573		0.813157220664387	eft3p::TIR1[F79A]::mRuby; daf2::AID::3xFLAG(codon optimized)	eft3p::TIR1(F79A) ; daf-2::1xAID	relative_to_WT	TRUE	let-60	FALSE
WBGene00002344	Tir1_variant_F79A	0.0545408425163191		0.185754199112893	eft3p::TIR1[F79A]::mRuby; daf2::AID::3xFLAG(codon optimized)	eft3p::TIR1(F79A) ; daf-2::1xAID	relative_to_WT	TRUE	let-70	FALSE
WBGene00002348	Tir1_variant_F79A	0.120144483535019		0.0917825600114554	eft3p::TIR1[F79A]::mRuby; daf2::AID::3xFLAG(codon optimized)	eft3p::TIR1(F79A) ; daf-2::1xAID	relative_to_WT	TRUE	myo-1	FALSE
WBGene00002363	Tir1_variant_F79A	0.133994040629272		0.356655079131023	eft3p::TIR1[F79A]::mRuby; daf2::AID::3xFLAG(codon optimized)	eft3p::TIR1(F79A) ; daf-2::1xAID	relative_to_WT	TRUE	let-92	FALSE
WBGene00002368	Tir1_variant_F79A	-0.103998867578689		0.71244227530717	eft3p::TIR1[F79A]::mRuby; daf2::AID::3xFLAG(codon optimized)	eft3p::TIR1(F79A) ; daf-2::1xAID	relative_to_WT	TRUE	let-99	FALSE
WBGene00002497	Tir1_variant_F79A	-0.178321006783009		0.0751287475833677	eft3p::TIR1[F79A]::mRuby; daf2::AID::3xFLAG(codon optimized)	eft3p::TIR1(F79A) ; daf-2::1xAID	relative_to_WT	TRUE	let-268	FALSE
WBGene00002583	Tir1_variant_F79A	-0.130957092148152		0.0237786073779622	eft3p::TIR1[F79A]::mRuby; daf2::AID::3xFLAG(codon optimized)	eft3p::TIR1(F79A) ; daf-2::1xAID	relative_to_WT	TRUE	let-363	FALSE
WBGene00002632	Tir1_variant_F79A	-0.135154895091344		0.766921296169595	eft3p::TIR1[F79A]::mRuby; daf2::AID::3xFLAG(codon optimized)	eft3p::TIR1(F79A) ; daf-2::1xAID	relative_to_WT	TRUE	let-413	FALSE
WBGene00002637	Tir1_variant_F79A	0.0181829469753426		0.355040298260426	eft3p::TIR1[F79A]::mRuby; daf2::AID::3xFLAG(codon optimized)	eft3p::TIR1(F79A) ; daf-2::1xAID	relative_to_WT	TRUE	let-418	FALSE
WBGene00002694	Tir1_variant_F79A	-0.143837093853747		0.0849432555982209	eft3p::TIR1[F79A]::mRuby; daf2::AID::3xFLAG(codon optimized)	eft3p::TIR1(F79A) ; daf-2::1xAID	relative_to_WT	TRUE	let-502	FALSE
WBGene00002696	Tir1_variant_F79A	-0.217742404530485		0.119240004710284	eft3p::TIR1[F79A]::mRuby; daf2::AID::3xFLAG(codon optimized)	eft3p::TIR1(F79A) ; daf-2::1xAID	relative_to_WT	TRUE	let-504	FALSE
WBGene00002717	Tir1_variant_F79A	-0.0417158978681918		0.915924061298743	eft3p::TIR1[F79A]::mRuby; daf2::AID::3xFLAG(codon optimized)	eft3p::TIR1(F79A) ; daf-2::1xAID	relative_to_WT	TRUE	let-526	FALSE
WBGene00002783	Tir1_variant_F79A	-0.00560087333913623		0.0287193540369232	eft3p::TIR1[F79A]::mRuby; daf2::AID::3xFLAG(codon optimized)	eft3p::TIR1(F79A) ; daf-2::1xAID	relative_to_WT	TRUE	let-607	FALSE
WBGene00002804	Tir1_variant_F79A	0.197480752921917		0.844709793315726	eft3p::TIR1[F79A]::mRuby; daf2::AID::3xFLAG(codon optimized)	eft3p::TIR1(F79A) ; daf-2::1xAID	relative_to_WT	TRUE	let-630	FALSE
WBGene00002827	Tir1_variant_F79A	-0.845321773110674		0.405838459638052	eft3p::TIR1[F79A]::mRuby; daf2::AID::3xFLAG(codon optimized)	eft3p::TIR1(F79A) ; daf-2::1xAID	relative_to_WT	TRUE	let-653	FALSE
WBGene00002845	Tir1_variant_F79A	0.260014803918318		0.398737131189903	eft3p::TIR1[F79A]::mRuby; daf2::AID::3xFLAG(codon optimized)	eft3p::TIR1(F79A) ; daf-2::1xAID	relative_to_WT	TRUE	let-711	FALSE
WBGene00002850	Tir1_variant_F79A	-0.101602943329425		0.651251262715755	eft3p::TIR1[F79A]::mRuby; daf2::AID::3xFLAG(codon optimized)	eft3p::TIR1(F79A) ; daf-2::1xAID	relative_to_WT	TRUE	let-716	FALSE
WBGene00002855	Tir1_variant_F79A	-0.111155190853376		0.40971708209011	eft3p::TIR1[F79A]::mRuby; daf2::AID::3xFLAG(codon optimized)	eft3p::TIR1(F79A) ; daf-2::1xAID	relative_to_WT	TRUE	let-721	FALSE
WBGene00002879	Tir1_variant_F79A	0.319374151122264		0.199660416615381	eft3p::TIR1[F79A]::mRuby; daf2::AID::3xFLAG(codon optimized)	eft3p::TIR1(F79A) ; daf-2::1xAID	relative_to_WT	TRUE	let-754	FALSE
WBGene00002881	Tir1_variant_F79A	0.631829665468766		0.73872290396582	eft3p::TIR1[F79A]::mRuby; daf2::AID::3xFLAG(codon optimized)	eft3p::TIR1(F79A) ; daf-2::1xAID	relative_to_WT	TRUE	let-756	FALSE
WBGene00002889	Tir1_variant_F79A	-0.361962858496875		0.322708558806442	eft3p::TIR1[F79A]::mRuby; daf2::AID::3xFLAG(codon optimized)	eft3p::TIR1(F79A) ; daf-2::1xAID	relative_to_WT	TRUE	let-765	FALSE
WBGene00002891	Tir1_variant_F79A	0.23705868867413		0.512629967681339	eft3p::TIR1[F79A]::mRuby; daf2::AID::3xFLAG(codon optimized)	eft3p::TIR1(F79A) ; daf-2::1xAID	relative_to_WT	TRUE	let-767	FALSE
WBGene00002915	Tir1_variant_F79A	0.312306510198321		0.276291903789969	eft3p::TIR1[F79A]::mRuby; daf2::AID::3xFLAG(codon optimized)	eft3p::TIR1(F79A) ; daf-2::1xAID	relative_to_WT	TRUE	let-805	FALSE
WBGene00002957	Tir1_variant_F79A	0.250038570629276		0.500517530479034	eft3p::TIR1[F79A]::mRuby; daf2::AID::3xFLAG(codon optimized)	eft3p::TIR1(F79A) ; daf-2::1xAID	relative_to_WT	TRUE	let-858	FALSE
WBGene00002974	Tir1_variant_F79A	-0.199925300567829		0.605376164426532	eft3p::TIR1[F79A]::mRuby; daf2::AID::3xFLAG(codon optimized)	eft3p::TIR1(F79A) ; daf-2::1xAID	relative_to_WT	TRUE	lev-1	FALSE
WBGene00002976	Tir1_variant_F79A	-0.420071177133141		0.453141243148302	eft3p::TIR1[F79A]::mRuby; daf2::AID::3xFLAG(codon optimized)	eft3p::TIR1(F79A) ; daf-2::1xAID	relative_to_WT	TRUE	lev-9	FALSE
WBGene00002977	Tir1_variant_F79A	-0.100484869061209		0.817756532353598	eft3p::TIR1[F79A]::mRuby; daf2::AID::3xFLAG(codon optimized)	eft3p::TIR1(F79A) ; daf-2::1xAID	relative_to_WT	TRUE	lev-10	FALSE
WBGene00002978	Tir1_variant_F79A	0.20482563979785		0.136686113453275	eft3p::TIR1[F79A]::mRuby; daf2::AID::3xFLAG(codon optimized)	eft3p::TIR1(F79A) ; daf-2::1xAID	relative_to_WT	TRUE	lev-11	FALSE
WBGene00002979	Tir1_variant_F79A	-0.191883260390121		0.0878375842875366	eft3p::TIR1[F79A]::mRuby; daf2::AID::3xFLAG(codon optimized)	eft3p::TIR1(F79A) ; daf-2::1xAID	relative_to_WT	TRUE	lfe-2	FALSE
WBGene00002980	Tir1_variant_F79A	0.289872694251874		0.236245615600899	eft3p::TIR1[F79A]::mRuby; daf2::AID::3xFLAG(codon optimized)	eft3p::TIR1(F79A) ; daf-2::1xAID	relative_to_WT	TRUE	lgg-1	FALSE
WBGene00002981	Tir1_variant_F79A	0.09605432411611		0.892766565060127	eft3p::TIR1[F79A]::mRuby; daf2::AID::3xFLAG(codon optimized)	eft3p::TIR1(F79A) ; daf-2::1xAID	relative_to_WT	TRUE	lgg-2	FALSE
WBGene00002982	Tir1_variant_F79A	-0.433670461795826		0.0661011611152135	eft3p::TIR1[F79A]::mRuby; daf2::AID::3xFLAG(codon optimized)	eft3p::TIR1(F79A) ; daf-2::1xAID	relative_to_WT	TRUE	lgg-3	FALSE
WBGene00002983	Tir1_variant_F79A	-0.129389378644873		0.257407677830091	eft3p::TIR1[F79A]::mRuby; daf2::AID::3xFLAG(codon optimized)	eft3p::TIR1(F79A) ; daf-2::1xAID	relative_to_WT	TRUE	lgx-1	FALSE
WBGene00002985	Tir1_variant_F79A	-0.331918155090621		0.372986517698402	eft3p::TIR1[F79A]::mRuby; daf2::AID::3xFLAG(codon optimized)	eft3p::TIR1(F79A) ; daf-2::1xAID	relative_to_WT	TRUE	lig-1	FALSE
WBGene00002986	Tir1_variant_F79A	0.250332419333574		0.648707918352978	eft3p::TIR1[F79A]::mRuby; daf2::AID::3xFLAG(codon optimized)	eft3p::TIR1(F79A) ; daf-2::1xAID	relative_to_WT	TRUE	lig-4	FALSE
WBGene00002987	Tir1_variant_F79A	0.118975177403493		0.937705368234496	eft3p::TIR1[F79A]::mRuby; daf2::AID::3xFLAG(codon optimized)	eft3p::TIR1(F79A) ; daf-2::1xAID	relative_to_WT	TRUE	lim-4	FALSE
WBGene00002988	Tir1_variant_F79A	0.120778675924383		0.827813721370037	eft3p::TIR1[F79A]::mRuby; daf2::AID::3xFLAG(codon optimized)	eft3p::TIR1(F79A) ; daf-2::1xAID	relative_to_WT	TRUE	lim-6	FALSE
WBGene00002989	Tir1_variant_F79A	0.127414199943671		0.817431158644547	eft3p::TIR1[F79A]::mRuby; daf2::AID::3xFLAG(codon optimized)	eft3p::TIR1(F79A) ; daf-2::1xAID	relative_to_WT	TRUE	lim-7	FALSE
WBGene00002990	Tir1_variant_F79A	0.635576579932858		0.247645628660642	eft3p::TIR1[F79A]::mRuby; daf2::AID::3xFLAG(codon optimized)	eft3p::TIR1(F79A) ; daf-2::1xAID	relative_to_WT	TRUE	lin-1	FALSE
WBGene00002991	Tir1_variant_F79A	0.126106993411359		0.768417941434959	eft3p::TIR1[F79A]::mRuby; daf2::AID::3xFLAG(codon optimized)	eft3p::TIR1(F79A) ; daf-2::1xAID	relative_to_WT	TRUE	lin-2	FALSE
WBGene00002992	Tir1_variant_F79A	-0.187651120709054		0.688221375790051	eft3p::TIR1[F79A]::mRuby; daf2::AID::3xFLAG(codon optimized)	eft3p::TIR1(F79A) ; daf-2::1xAID	relative_to_WT	TRUE	lin-3	FALSE
WBGene00002994	Tir1_variant_F79A	-0.0445062836239029		0.835152017162098	eft3p::TIR1[F79A]::mRuby; daf2::AID::3xFLAG(codon optimized)	eft3p::TIR1(F79A) ; daf-2::1xAID	relative_to_WT	TRUE	lin-5	FALSE
WBGene00002996	Tir1_variant_F79A	0.330039257036221		0.520560578069464	eft3p::TIR1[F79A]::mRuby; daf2::AID::3xFLAG(codon optimized)	eft3p::TIR1(F79A) ; daf-2::1xAID	relative_to_WT	TRUE	lin-7	FALSE
WBGene00002997	Tir1_variant_F79A	-0.505200767558646		0.151312734415882	eft3p::TIR1[F79A]::mRuby; daf2::AID::3xFLAG(codon optimized)	eft3p::TIR1(F79A) ; daf-2::1xAID	relative_to_WT	TRUE	lin-8	FALSE
WBGene00002998	Tir1_variant_F79A	-0.133107852518534		0.363551596683498	eft3p::TIR1[F79A]::mRuby; daf2::AID::3xFLAG(codon optimized)	eft3p::TIR1(F79A) ; daf-2::1xAID	relative_to_WT	TRUE	lin-9	FALSE
WBGene00002999	Tir1_variant_F79A	0.0225967019430102		0.273154060132087	eft3p::TIR1[F79A]::mRuby; daf2::AID::3xFLAG(codon optimized)	eft3p::TIR1(F79A) ; daf-2::1xAID	relative_to_WT	TRUE	lin-10	FALSE
WBGene00003000	Tir1_variant_F79A	-0.439357861530134		0.656124558982679	eft3p::TIR1[F79A]::mRuby; daf2::AID::3xFLAG(codon optimized)	eft3p::TIR1(F79A) ; daf-2::1xAID	relative_to_WT	TRUE	lin-11	FALSE
WBGene00003001	Tir1_variant_F79A	-0.256888987197002		0.637458944265347	eft3p::TIR1[F79A]::mRuby; daf2::AID::3xFLAG(codon optimized)	eft3p::TIR1(F79A) ; daf-2::1xAID	relative_to_WT	TRUE	lin-12	FALSE
WBGene00003002	Tir1_variant_F79A	0.063873149431488		0.220767236507264	eft3p::TIR1[F79A]::mRuby; daf2::AID::3xFLAG(codon optimized)	eft3p::TIR1(F79A) ; daf-2::1xAID	relative_to_WT	TRUE	lin-13	FALSE
WBGene00003003	Tir1_variant_F79A	0.260480471644846		0.772863348090429	eft3p::TIR1[F79A]::mRuby; daf2::AID::3xFLAG(codon optimized)	eft3p::TIR1(F79A) ; daf-2::1xAID	relative_to_WT	TRUE	lin-14	FALSE
WBGene00003006	Tir1_variant_F79A	-0.040497429721153		0.914319532601283	eft3p::TIR1[F79A]::mRuby; daf2::AID::3xFLAG(codon optimized)	eft3p::TIR1(F79A) ; daf-2::1xAID	relative_to_WT	TRUE	lin-17	FALSE
WBGene00003007	Tir1_variant_F79A	-0.544651286287073		0.159465754830037	eft3p::TIR1[F79A]::mRuby; daf2::AID::3xFLAG(codon optimized)	eft3p::TIR1(F79A) ; daf-2::1xAID	relative_to_WT	TRUE	lin-18	FALSE
WBGene00003009	Tir1_variant_F79A	-0.0978608417075199		0.614575436850964	eft3p::TIR1[F79A]::mRuby; daf2::AID::3xFLAG(codon optimized)	eft3p::TIR1(F79A) ; daf-2::1xAID	relative_to_WT	TRUE	lin-23	FALSE
WBGene00003010	Tir1_variant_F79A	0.0292661155375206		0.756536771729075	eft3p::TIR1[F79A]::mRuby; daf2::AID::3xFLAG(codon optimized)	eft3p::TIR1(F79A) ; daf-2::1xAID	relative_to_WT	TRUE	lin-24	FALSE
WBGene00003011	Tir1_variant_F79A	-0.320203775006988		0.438129387223676	eft3p::TIR1[F79A]::mRuby; daf2::AID::3xFLAG(codon optimized)	eft3p::TIR1(F79A) ; daf-2::1xAID	relative_to_WT	TRUE	lin-25	FALSE
WBGene00003012	Tir1_variant_F79A	0.093020829740977		0.855482523885996	eft3p::TIR1[F79A]::mRuby; daf2::AID::3xFLAG(codon optimized)	eft3p::TIR1(F79A) ; daf-2::1xAID	relative_to_WT	TRUE	lin-26	FALSE
WBGene00003014	Tir1_variant_F79A	-0.0154512843319339		0.124100459481802	eft3p::TIR1[F79A]::mRuby; daf2::AID::3xFLAG(codon optimized)	eft3p::TIR1(F79A) ; daf-2::1xAID	relative_to_WT	TRUE	lin-28	FALSE
WBGene00003015	Tir1_variant_F79A	-0.309540945568896		0.859785488882384	eft3p::TIR1[F79A]::mRuby; daf2::AID::3xFLAG(codon optimized)	eft3p::TIR1(F79A) ; daf-2::1xAID	relative_to_WT	TRUE	lin-29	FALSE
WBGene00003019	Tir1_variant_F79A	0.0223362410917279		0.0960299305065908	eft3p::TIR1[F79A]::mRuby; daf2::AID::3xFLAG(codon optimized)	eft3p::TIR1(F79A) ; daf-2::1xAID	relative_to_WT	TRUE	lin-33	FALSE
WBGene00003020	Tir1_variant_F79A	0.0936757361594057		0.523375466333696	eft3p::TIR1[F79A]::mRuby; daf2::AID::3xFLAG(codon optimized)	eft3p::TIR1(F79A) ; daf-2::1xAID	relative_to_WT	TRUE	lin-35	FALSE
WBGene00003021	Tir1_variant_F79A	-0.31132988266617		0.0736287703662694	eft3p::TIR1[F79A]::mRuby; daf2::AID::3xFLAG(codon optimized)	eft3p::TIR1(F79A) ; daf-2::1xAID	relative_to_WT	TRUE	lin-36	FALSE
WBGene00003022	Tir1_variant_F79A	-0.0894857645080749		0.707702877599594	eft3p::TIR1[F79A]::mRuby; daf2::AID::3xFLAG(codon optimized)	eft3p::TIR1(F79A) ; daf-2::1xAID	relative_to_WT	TRUE	lin-37	FALSE
WBGene00003024	Tir1_variant_F79A	-0.716754993763176		0.596576787963375	eft3p::TIR1[F79A]::mRuby; daf2::AID::3xFLAG(codon optimized)	eft3p::TIR1(F79A) ; daf-2::1xAID	relative_to_WT	TRUE	lin-39	FALSE
WBGene00003025	Tir1_variant_F79A	0.0133777962935825		0.86564107004492	eft3p::TIR1[F79A]::mRuby; daf2::AID::3xFLAG(codon optimized)	eft3p::TIR1(F79A) ; daf-2::1xAID	relative_to_WT	TRUE	lin-40	FALSE
WBGene00003026	Tir1_variant_F79A	0.443347109026402		0.13574349369331	eft3p::TIR1[F79A]::mRuby; daf2::AID::3xFLAG(codon optimized)	eft3p::TIR1(F79A) ; daf-2::1xAID	relative_to_WT	TRUE	lin-41	FALSE
WBGene00003030	Tir1_variant_F79A	-0.00826000180286397		0.891916106653797	eft3p::TIR1[F79A]::mRuby; daf2::AID::3xFLAG(codon optimized)	eft3p::TIR1(F79A) ; daf-2::1xAID	relative_to_WT	TRUE	lin-45	FALSE
WBGene00003034	Tir1_variant_F79A	-0.376571926436781		0.514125043177947	eft3p::TIR1[F79A]::mRuby; daf2::AID::3xFLAG(codon optimized)	eft3p::TIR1(F79A) ; daf-2::1xAID	relative_to_WT	TRUE	lin-49	FALSE
WBGene00003035	Tir1_variant_F79A	0.0208945783913633		0.0218107937525823	eft3p::TIR1[F79A]::mRuby; daf2::AID::3xFLAG(codon optimized)	eft3p::TIR1(F79A) ; daf-2::1xAID	relative_to_WT	TRUE	lin-52	FALSE
WBGene00003036	Tir1_variant_F79A	0.313031749254305		0.515748601010626	eft3p::TIR1[F79A]::mRuby; daf2::AID::3xFLAG(codon optimized)	eft3p::TIR1(F79A) ; daf-2::1xAID	relative_to_WT	TRUE	lin-53	FALSE
WBGene00003037	Tir1_variant_F79A	-0.397223899027605		0.0710955514655927	eft3p::TIR1[F79A]::mRuby; daf2::AID::3xFLAG(codon optimized)	eft3p::TIR1(F79A) ; daf-2::1xAID	relative_to_WT	TRUE	lin-54	FALSE
WBGene00003038	Tir1_variant_F79A	0.148226699528289		0.925170939653672	eft3p::TIR1[F79A]::mRuby; daf2::AID::3xFLAG(codon optimized)	eft3p::TIR1(F79A) ; daf-2::1xAID	relative_to_WT	TRUE	lin-56	FALSE
WBGene00003040	Tir1_variant_F79A	-0.381760411442916		0.532119402129237	eft3p::TIR1[F79A]::mRuby; daf2::AID::3xFLAG(codon optimized)	eft3p::TIR1(F79A) ; daf-2::1xAID	relative_to_WT	TRUE	lin-59	FALSE
WBGene00003041	Tir1_variant_F79A	0.11001055663206		0.880974272670406	eft3p::TIR1[F79A]::mRuby; daf2::AID::3xFLAG(codon optimized)	eft3p::TIR1(F79A) ; daf-2::1xAID	relative_to_WT	TRUE	lin-61	FALSE
WBGene00003043	Tir1_variant_F79A	0.300977239467758		0.569944212721232	eft3p::TIR1[F79A]::mRuby; daf2::AID::3xFLAG(codon optimized)	eft3p::TIR1(F79A) ; daf-2::1xAID	relative_to_WT	TRUE	lip-1	FALSE
WBGene00003044	Tir1_variant_F79A	0.131201414400547		0.602813051362789	eft3p::TIR1[F79A]::mRuby; daf2::AID::3xFLAG(codon optimized)	eft3p::TIR1(F79A) ; daf-2::1xAID	relative_to_WT	TRUE	lir-1	FALSE
WBGene00003045	Tir1_variant_F79A	-0.214078412877184		0.808787559899604	eft3p::TIR1[F79A]::mRuby; daf2::AID::3xFLAG(codon optimized)	eft3p::TIR1(F79A) ; daf-2::1xAID	relative_to_WT	TRUE	lir-2	FALSE
WBGene00003047	Tir1_variant_F79A	0.138799964462613		0.828189599874547	eft3p::TIR1[F79A]::mRuby; daf2::AID::3xFLAG(codon optimized)	eft3p::TIR1(F79A) ; daf-2::1xAID	relative_to_WT	TRUE	lis-1	FALSE
WBGene00003048	Tir1_variant_F79A	-0.0535769840949407		0.937940171128652	eft3p::TIR1[F79A]::mRuby; daf2::AID::3xFLAG(codon optimized)	eft3p::TIR1(F79A) ; daf-2::1xAID	relative_to_WT	TRUE	lit-1	FALSE
WBGene00003052	Tir1_variant_F79A	0.146886146670238		0.0328789662253275	eft3p::TIR1[F79A]::mRuby; daf2::AID::3xFLAG(codon optimized)	eft3p::TIR1(F79A) ; daf-2::1xAID	relative_to_WT	TRUE	lmn-1	FALSE
WBGene00003053	Tir1_variant_F79A	0.250991553043524		0.002865041764342	eft3p::TIR1[F79A]::mRuby; daf2::AID::3xFLAG(codon optimized)	eft3p::TIR1(F79A) ; daf-2::1xAID	relative_to_WT	TRUE	lmp-1	FALSE
WBGene00003055	Tir1_variant_F79A	-0.642880643883826		0.0762168764811409	eft3p::TIR1[F79A]::mRuby; daf2::AID::3xFLAG(codon optimized)	eft3p::TIR1(F79A) ; daf-2::1xAID	relative_to_WT	TRUE	lon-1	FALSE
WBGene00003056	Tir1_variant_F79A	0.20848500764365		0.551883343064356	eft3p::TIR1[F79A]::mRuby; daf2::AID::3xFLAG(codon optimized)	eft3p::TIR1(F79A) ; daf-2::1xAID	relative_to_WT	TRUE	lon-2	FALSE
WBGene00003058	Tir1_variant_F79A	-0.69200922399585		0.366179890299381	eft3p::TIR1[F79A]::mRuby; daf2::AID::3xFLAG(codon optimized)	eft3p::TIR1(F79A) ; daf-2::1xAID	relative_to_WT	TRUE	lov-1	FALSE
WBGene00003059	Tir1_variant_F79A	-0.0184289789425272		0.742288214046407	eft3p::TIR1[F79A]::mRuby; daf2::AID::3xFLAG(codon optimized)	eft3p::TIR1(F79A) ; daf-2::1xAID	relative_to_WT	TRUE	lpd-2	FALSE
WBGene00003060	Tir1_variant_F79A	-0.211735394768655		0.147515604312048	eft3p::TIR1[F79A]::mRuby; daf2::AID::3xFLAG(codon optimized)	eft3p::TIR1(F79A) ; daf-2::1xAID	relative_to_WT	TRUE	lpd-3	FALSE
WBGene00003061	Tir1_variant_F79A	-0.11358450742712		0.157289714895921	eft3p::TIR1[F79A]::mRuby; daf2::AID::3xFLAG(codon optimized)	eft3p::TIR1(F79A) ; daf-2::1xAID	relative_to_WT	TRUE	lpd-5	FALSE
WBGene00003062	Tir1_variant_F79A	0.0871000836263269		0.327532955711019	eft3p::TIR1[F79A]::mRuby; daf2::AID::3xFLAG(codon optimized)	eft3p::TIR1(F79A) ; daf-2::1xAID	relative_to_WT	TRUE	lpd-6	FALSE
WBGene00003063	Tir1_variant_F79A	0.315658706127746		0.30694936042918	eft3p::TIR1[F79A]::mRuby; daf2::AID::3xFLAG(codon optimized)	eft3p::TIR1(F79A) ; daf-2::1xAID	relative_to_WT	TRUE	lpd-7	FALSE
WBGene00003064	Tir1_variant_F79A	-0.180043276511731		0.11215417059979	eft3p::TIR1[F79A]::mRuby; daf2::AID::3xFLAG(codon optimized)	eft3p::TIR1(F79A) ; daf-2::1xAID	relative_to_WT	TRUE	lpd-8	FALSE
WBGene00003065	Tir1_variant_F79A	-0.0426338220964614		0.81195399932427	eft3p::TIR1[F79A]::mRuby; daf2::AID::3xFLAG(codon optimized)	eft3p::TIR1(F79A) ; daf-2::1xAID	relative_to_WT	TRUE	lpd-9	FALSE
WBGene00003066	Tir1_variant_F79A	0.402118217857092		0.206553250563511	eft3p::TIR1[F79A]::mRuby; daf2::AID::3xFLAG(codon optimized)	eft3p::TIR1(F79A) ; daf-2::1xAID	relative_to_WT	TRUE	lpl-1	FALSE
WBGene00003067	Tir1_variant_F79A	-0.492023340005593		0.16886893893899	eft3p::TIR1[F79A]::mRuby; daf2::AID::3xFLAG(codon optimized)	eft3p::TIR1(F79A) ; daf-2::1xAID	relative_to_WT	TRUE	lrg-1	FALSE
WBGene00003068	Tir1_variant_F79A	-0.0861705875355631		0.526669735896766	eft3p::TIR1[F79A]::mRuby; daf2::AID::3xFLAG(codon optimized)	eft3p::TIR1(F79A) ; daf-2::1xAID	relative_to_WT	TRUE	lrk-1	FALSE
WBGene00003071	Tir1_variant_F79A	0.320853821441156		0.170956806363217	eft3p::TIR1[F79A]::mRuby; daf2::AID::3xFLAG(codon optimized)	eft3p::TIR1(F79A) ; daf-2::1xAID	relative_to_WT	TRUE	lrp-1	FALSE
WBGene00003072	Tir1_variant_F79A	-0.27889492460038		0.385014649065741	eft3p::TIR1[F79A]::mRuby; daf2::AID::3xFLAG(codon optimized)	eft3p::TIR1(F79A) ; daf-2::1xAID	relative_to_WT	TRUE	lrp-2	FALSE
WBGene00003073	Tir1_variant_F79A	0.310046963703682		0.0227526239713019	eft3p::TIR1[F79A]::mRuby; daf2::AID::3xFLAG(codon optimized)	eft3p::TIR1(F79A) ; daf-2::1xAID	relative_to_WT	TRUE	lars-1	FALSE
WBGene00003074	Tir1_variant_F79A	0.0704955215859929		0.301323605637484	eft3p::TIR1[F79A]::mRuby; daf2::AID::3xFLAG(codon optimized)	eft3p::TIR1(F79A) ; daf-2::1xAID	relative_to_WT	TRUE	lars-2	FALSE
WBGene00003076	Tir1_variant_F79A	-0.166389979802212		0.277277171072664	eft3p::TIR1[F79A]::mRuby; daf2::AID::3xFLAG(codon optimized)	eft3p::TIR1(F79A) ; daf-2::1xAID	relative_to_WT	TRUE	lsm-1	FALSE
WBGene00003077	Tir1_variant_F79A	0.0815031046291013		0.772884577729406	eft3p::TIR1[F79A]::mRuby; daf2::AID::3xFLAG(codon optimized)	eft3p::TIR1(F79A) ; daf-2::1xAID	relative_to_WT	TRUE	lsm-3	FALSE
WBGene00003078	Tir1_variant_F79A	0.0450993135915477		0.84998398802139	eft3p::TIR1[F79A]::mRuby; daf2::AID::3xFLAG(codon optimized)	eft3p::TIR1(F79A) ; daf-2::1xAID	relative_to_WT	TRUE	lsm-4	FALSE
WBGene00003079	Tir1_variant_F79A	-0.15667817123532		0.37738178815666	eft3p::TIR1[F79A]::mRuby; daf2::AID::3xFLAG(codon optimized)	eft3p::TIR1(F79A) ; daf-2::1xAID	relative_to_WT	TRUE	lsm-5	FALSE
WBGene00003080	Tir1_variant_F79A	-0.233701021521903		0.810670761496406	eft3p::TIR1[F79A]::mRuby; daf2::AID::3xFLAG(codon optimized)	eft3p::TIR1(F79A) ; daf-2::1xAID	relative_to_WT	TRUE	lsm-6	FALSE
WBGene00003081	Tir1_variant_F79A	0.0524632105135952		0.8926847653003	eft3p::TIR1[F79A]::mRuby; daf2::AID::3xFLAG(codon optimized)	eft3p::TIR1(F79A) ; daf-2::1xAID	relative_to_WT	TRUE	lsm-7	FALSE
WBGene00003082	Tir1_variant_F79A	-0.223197827793904		0.347545481790607	eft3p::TIR1[F79A]::mRuby; daf2::AID::3xFLAG(codon optimized)	eft3p::TIR1(F79A) ; daf-2::1xAID	relative_to_WT	TRUE	lsm-8	FALSE
WBGene00003083	Tir1_variant_F79A	0.2075931817546		0.793000083923508	eft3p::TIR1[F79A]::mRuby; daf2::AID::3xFLAG(codon optimized)	eft3p::TIR1(F79A) ; daf-2::1xAID	relative_to_WT	TRUE	lst-1	FALSE
WBGene00003084	Tir1_variant_F79A	0.331991163351972		0.540799882695819	eft3p::TIR1[F79A]::mRuby; daf2::AID::3xFLAG(codon optimized)	eft3p::TIR1(F79A) ; daf-2::1xAID	relative_to_WT	TRUE	lst-2	FALSE
WBGene00003085	Tir1_variant_F79A	-0.149553463324221		0.403609741642779	eft3p::TIR1[F79A]::mRuby; daf2::AID::3xFLAG(codon optimized)	eft3p::TIR1(F79A) ; daf-2::1xAID	relative_to_WT	TRUE	ccar-1	FALSE
WBGene00003086	Tir1_variant_F79A	0.0109059625257553		0.939151126542844	eft3p::TIR1[F79A]::mRuby; daf2::AID::3xFLAG(codon optimized)	eft3p::TIR1(F79A) ; daf-2::1xAID	relative_to_WT	TRUE	lst-4	FALSE
WBGene00003087	Tir1_variant_F79A	0.152102530822467		0.0701993630969034	eft3p::TIR1[F79A]::mRuby; daf2::AID::3xFLAG(codon optimized)	eft3p::TIR1(F79A) ; daf-2::1xAID	relative_to_WT	TRUE	lsy-2	FALSE
WBGene00003089	Tir1_variant_F79A	-0.0752211992706341		0.681475486388906	eft3p::TIR1[F79A]::mRuby; daf2::AID::3xFLAG(codon optimized)	eft3p::TIR1(F79A) ; daf-2::1xAID	relative_to_WT	TRUE	ltd-1	FALSE
WBGene00003090	Tir1_variant_F79A	0.737540327006194		0.000345975043359145	eft3p::TIR1[F79A]::mRuby; daf2::AID::3xFLAG(codon optimized)	eft3p::TIR1(F79A) ; daf-2::1xAID	relative_to_WT	TRUE	lys-1	FALSE
WBGene00003091	Tir1_variant_F79A	0.899509005197306		0.090732555456848	eft3p::TIR1[F79A]::mRuby; daf2::AID::3xFLAG(codon optimized)	eft3p::TIR1(F79A) ; daf-2::1xAID	relative_to_WT	TRUE	lys-2	FALSE
WBGene00003092	Tir1_variant_F79A	1.53352196291276		1.40525957065266e-05	eft3p::TIR1[F79A]::mRuby; daf2::AID::3xFLAG(codon optimized)	eft3p::TIR1(F79A) ; daf-2::1xAID	relative_to_WT	TRUE	lys-3	TRUE
WBGene00003093	Tir1_variant_F79A	1.66893823257121		2.62472473262973e-18	eft3p::TIR1[F79A]::mRuby; daf2::AID::3xFLAG(codon optimized)	eft3p::TIR1(F79A) ; daf-2::1xAID	relative_to_WT	TRUE	lys-4	TRUE
WBGene00003095	Tir1_variant_F79A	-1.14304761018908		0.475527555246918	eft3p::TIR1[F79A]::mRuby; daf2::AID::3xFLAG(codon optimized)	eft3p::TIR1(F79A) ; daf-2::1xAID	relative_to_WT	TRUE	lys-6	FALSE
WBGene00003096	Tir1_variant_F79A	2.34714711974046		1.23670496495182e-11	eft3p::TIR1[F79A]::mRuby; daf2::AID::3xFLAG(codon optimized)	eft3p::TIR1(F79A) ; daf-2::1xAID	relative_to_WT	TRUE	lys-7	TRUE
WBGene00003097	Tir1_variant_F79A	-0.0119223906000058		0.923627753124752	eft3p::TIR1[F79A]::mRuby; daf2::AID::3xFLAG(codon optimized)	eft3p::TIR1(F79A) ; daf-2::1xAID	relative_to_WT	TRUE	lys-8	FALSE
WBGene00003100	Tir1_variant_F79A	-1.10136144384141		0.0724317154519364	eft3p::TIR1[F79A]::mRuby; daf2::AID::3xFLAG(codon optimized)	eft3p::TIR1(F79A) ; daf-2::1xAID	relative_to_WT	TRUE	mab-3	FALSE
WBGene00003107	Tir1_variant_F79A	-0.19616435831571		0.925200753300699	eft3p::TIR1[F79A]::mRuby; daf2::AID::3xFLAG(codon optimized)	eft3p::TIR1(F79A) ; daf-2::1xAID	relative_to_WT	TRUE	mab-10	FALSE
WBGene00003111	Tir1_variant_F79A	-0.0819612479582781		0.896279016657281	eft3p::TIR1[F79A]::mRuby; daf2::AID::3xFLAG(codon optimized)	eft3p::TIR1(F79A) ; daf-2::1xAID	relative_to_WT	TRUE	mab-20	FALSE
WBGene00003119	Tir1_variant_F79A	0.216555327261947		0.841240351914212	eft3p::TIR1[F79A]::mRuby; daf2::AID::3xFLAG(codon optimized)	eft3p::TIR1(F79A) ; daf-2::1xAID	relative_to_WT	TRUE	mac-1	FALSE
WBGene00003123	Tir1_variant_F79A	0.266528202395638		0.0365727494279249	eft3p::TIR1[F79A]::mRuby; daf2::AID::3xFLAG(codon optimized)	eft3p::TIR1(F79A) ; daf-2::1xAID	relative_to_WT	TRUE	mag-1	FALSE
WBGene00003124	Tir1_variant_F79A	0.771168415124878		0.00151995943026379	eft3p::TIR1[F79A]::mRuby; daf2::AID::3xFLAG(codon optimized)	eft3p::TIR1(F79A) ; daf-2::1xAID	relative_to_WT	TRUE	mai-1	FALSE
WBGene00003129	Tir1_variant_F79A	0.397071772748769		0.412961050919845	eft3p::TIR1[F79A]::mRuby; daf2::AID::3xFLAG(codon optimized)	eft3p::TIR1(F79A) ; daf-2::1xAID	relative_to_WT	TRUE	map-1	FALSE
WBGene00003130	Tir1_variant_F79A	0.329475694002286		0.222834664298369	eft3p::TIR1[F79A]::mRuby; daf2::AID::3xFLAG(codon optimized)	eft3p::TIR1(F79A) ; daf-2::1xAID	relative_to_WT	TRUE	map-2	FALSE
WBGene00003132	Tir1_variant_F79A	0.204457374945757		0.681024188197666	eft3p::TIR1[F79A]::mRuby; daf2::AID::3xFLAG(codon optimized)	eft3p::TIR1(F79A) ; daf-2::1xAID	relative_to_WT	TRUE	mat-1	FALSE
WBGene00003133	Tir1_variant_F79A	0.0557676319748063		0.273937816425247	eft3p::TIR1[F79A]::mRuby; daf2::AID::3xFLAG(codon optimized)	eft3p::TIR1(F79A) ; daf-2::1xAID	relative_to_WT	TRUE	mat-2	FALSE
WBGene00003134	Tir1_variant_F79A	0.108125732374515		0.020067839827712	eft3p::TIR1[F79A]::mRuby; daf2::AID::3xFLAG(codon optimized)	eft3p::TIR1(F79A) ; daf-2::1xAID	relative_to_WT	TRUE	mat-3	FALSE
WBGene00003136	Tir1_variant_F79A	0.293807814378413		0.720274034012686	eft3p::TIR1[F79A]::mRuby; daf2::AID::3xFLAG(codon optimized)	eft3p::TIR1(F79A) ; daf-2::1xAID	relative_to_WT	TRUE	mau-2	FALSE
WBGene00003142	Tir1_variant_F79A	-0.59986056601318		0.120022094283074	eft3p::TIR1[F79A]::mRuby; daf2::AID::3xFLAG(codon optimized)	eft3p::TIR1(F79A) ; daf-2::1xAID	relative_to_WT	TRUE	mau-8	FALSE
WBGene00003143	Tir1_variant_F79A	-0.563181160599271		0.0252767003963073	eft3p::TIR1[F79A]::mRuby; daf2::AID::3xFLAG(codon optimized)	eft3p::TIR1(F79A) ; daf-2::1xAID	relative_to_WT	TRUE	max-1	FALSE
WBGene00003144	Tir1_variant_F79A	-0.137172799121399		0.878957531370045	eft3p::TIR1[F79A]::mRuby; daf2::AID::3xFLAG(codon optimized)	eft3p::TIR1(F79A) ; daf-2::1xAID	relative_to_WT	TRUE	max-2	FALSE
WBGene00003148	Tir1_variant_F79A	0.211272899717795		0.183767038144675	eft3p::TIR1[F79A]::mRuby; daf2::AID::3xFLAG(codon optimized)	eft3p::TIR1(F79A) ; daf-2::1xAID	relative_to_WT	TRUE	mbf-1	FALSE
WBGene00003149	Tir1_variant_F79A	0.0651365396792562		0.542901309317561	eft3p::TIR1[F79A]::mRuby; daf2::AID::3xFLAG(codon optimized)	eft3p::TIR1(F79A) ; daf-2::1xAID	relative_to_WT	TRUE	mbk-1	FALSE
WBGene00003150	Tir1_variant_F79A	-0.0705975622286769		0.519739884820894	eft3p::TIR1[F79A]::mRuby; daf2::AID::3xFLAG(codon optimized)	eft3p::TIR1(F79A) ; daf-2::1xAID	relative_to_WT	TRUE	mbk-2	FALSE
WBGene00003151	Tir1_variant_F79A	0.0883637415045426		0.884612550388067	eft3p::TIR1[F79A]::mRuby; daf2::AID::3xFLAG(codon optimized)	eft3p::TIR1(F79A) ; daf-2::1xAID	relative_to_WT	TRUE	mca-1	FALSE
WBGene00003153	Tir1_variant_F79A	-0.110619616759469		0.495422374147309	eft3p::TIR1[F79A]::mRuby; daf2::AID::3xFLAG(codon optimized)	eft3p::TIR1(F79A) ; daf-2::1xAID	relative_to_WT	TRUE	mca-3	FALSE
WBGene00003154	Tir1_variant_F79A	0.156556810376269		0.313376492686486	eft3p::TIR1[F79A]::mRuby; daf2::AID::3xFLAG(codon optimized)	eft3p::TIR1(F79A) ; daf-2::1xAID	relative_to_WT	TRUE	mcm-2	FALSE
WBGene00003155	Tir1_variant_F79A	0.0972659386105582		0.792444387709599	eft3p::TIR1[F79A]::mRuby; daf2::AID::3xFLAG(codon optimized)	eft3p::TIR1(F79A) ; daf-2::1xAID	relative_to_WT	TRUE	mcm-3	FALSE
WBGene00003156	Tir1_variant_F79A	0.0440699369455157		0.849838956398965	eft3p::TIR1[F79A]::mRuby; daf2::AID::3xFLAG(codon optimized)	eft3p::TIR1(F79A) ; daf-2::1xAID	relative_to_WT	TRUE	mcm-4	FALSE
WBGene00003157	Tir1_variant_F79A	0.110707913036058		0.890033246708936	eft3p::TIR1[F79A]::mRuby; daf2::AID::3xFLAG(codon optimized)	eft3p::TIR1(F79A) ; daf-2::1xAID	relative_to_WT	TRUE	mcm-5	FALSE
WBGene00003158	Tir1_variant_F79A	0.0735236300786704		0.748184650879404	eft3p::TIR1[F79A]::mRuby; daf2::AID::3xFLAG(codon optimized)	eft3p::TIR1(F79A) ; daf-2::1xAID	relative_to_WT	TRUE	mcm-6	FALSE
WBGene00003159	Tir1_variant_F79A	0.134886117800703		0.730099968109462	eft3p::TIR1[F79A]::mRuby; daf2::AID::3xFLAG(codon optimized)	eft3p::TIR1(F79A) ; daf-2::1xAID	relative_to_WT	TRUE	mcm-7	FALSE
WBGene00003160	Tir1_variant_F79A	0.157582535190308		0.429053057164343	eft3p::TIR1[F79A]::mRuby; daf2::AID::3xFLAG(codon optimized)	eft3p::TIR1(F79A) ; daf-2::1xAID	relative_to_WT	TRUE	mdf-1	FALSE
WBGene00003161	Tir1_variant_F79A	0.175566614960402		0.658898465063516	eft3p::TIR1[F79A]::mRuby; daf2::AID::3xFLAG(codon optimized)	eft3p::TIR1(F79A) ; daf-2::1xAID	relative_to_WT	TRUE	mdf-2	FALSE
WBGene00003162	Tir1_variant_F79A	0.205738180737122		0.00280669041151233	eft3p::TIR1[F79A]::mRuby; daf2::AID::3xFLAG(codon optimized)	eft3p::TIR1(F79A) ; daf-2::1xAID	relative_to_WT	TRUE	mdh-2	FALSE
WBGene00003163	Tir1_variant_F79A	0.922007432308913		0.106539549688344	eft3p::TIR1[F79A]::mRuby; daf2::AID::3xFLAG(codon optimized)	eft3p::TIR1(F79A) ; daf-2::1xAID	relative_to_WT	TRUE	mdl-1	FALSE
WBGene00003164	Tir1_variant_F79A	-0.0736432259736822		0.327369381943889	eft3p::TIR1[F79A]::mRuby; daf2::AID::3xFLAG(codon optimized)	eft3p::TIR1(F79A) ; daf-2::1xAID	relative_to_WT	TRUE	mdt-6	FALSE
WBGene00003165	Tir1_variant_F79A	-0.676272805054474		0.756680728961271	eft3p::TIR1[F79A]::mRuby; daf2::AID::3xFLAG(codon optimized)	eft3p::TIR1(F79A) ; daf-2::1xAID	relative_to_WT	TRUE	mec-1	FALSE
WBGene00003166	Tir1_variant_F79A	0.386756191972055		0.468385481509925	eft3p::TIR1[F79A]::mRuby; daf2::AID::3xFLAG(codon optimized)	eft3p::TIR1(F79A) ; daf-2::1xAID	relative_to_WT	TRUE	mec-2	FALSE
WBGene00003168	Tir1_variant_F79A	-0.145507245273082		0.211903326606595	eft3p::TIR1[F79A]::mRuby; daf2::AID::3xFLAG(codon optimized)	eft3p::TIR1(F79A) ; daf-2::1xAID	relative_to_WT	TRUE	mec-4	FALSE
WBGene00003169	Tir1_variant_F79A	-0.519524845005873		0.135546070468823	eft3p::TIR1[F79A]::mRuby; daf2::AID::3xFLAG(codon optimized)	eft3p::TIR1(F79A) ; daf-2::1xAID	relative_to_WT	TRUE	mec-5	FALSE
WBGene00003171	Tir1_variant_F79A	0.850365707521805		0.719225037066742	eft3p::TIR1[F79A]::mRuby; daf2::AID::3xFLAG(codon optimized)	eft3p::TIR1(F79A) ; daf-2::1xAID	relative_to_WT	TRUE	mec-7	FALSE
WBGene00003172	Tir1_variant_F79A	-0.1166372145577		0.259539965470134	eft3p::TIR1[F79A]::mRuby; daf2::AID::3xFLAG(codon optimized)	eft3p::TIR1(F79A) ; daf-2::1xAID	relative_to_WT	TRUE	mec-8	FALSE
WBGene00003174	Tir1_variant_F79A	-0.169961676392236		0.35867848690384	eft3p::TIR1[F79A]::mRuby; daf2::AID::3xFLAG(codon optimized)	eft3p::TIR1(F79A) ; daf-2::1xAID	relative_to_WT	TRUE	mec-10	FALSE
WBGene00003175	Tir1_variant_F79A	0.150880551188138		0.782037900592072	eft3p::TIR1[F79A]::mRuby; daf2::AID::3xFLAG(codon optimized)	eft3p::TIR1(F79A) ; daf-2::1xAID	relative_to_WT	TRUE	mec-12	FALSE
WBGene00003177	Tir1_variant_F79A	-0.334542652742197		0.161940194175901	eft3p::TIR1[F79A]::mRuby; daf2::AID::3xFLAG(codon optimized)	eft3p::TIR1(F79A) ; daf-2::1xAID	relative_to_WT	TRUE	mec-15	FALSE
WBGene00003178	Tir1_variant_F79A	-0.52226618304969		0.243668086071283	eft3p::TIR1[F79A]::mRuby; daf2::AID::3xFLAG(codon optimized)	eft3p::TIR1(F79A) ; daf-2::1xAID	relative_to_WT	TRUE	mec-17	FALSE
WBGene00003182	Tir1_variant_F79A	-0.651531027376906		0.808787559899604	eft3p::TIR1[F79A]::mRuby; daf2::AID::3xFLAG(codon optimized)	eft3p::TIR1(F79A) ; daf-2::1xAID	relative_to_WT	TRUE	mef-2	FALSE
WBGene00003183	Tir1_variant_F79A	-0.096578255913466		0.563496915394884	eft3p::TIR1[F79A]::mRuby; daf2::AID::3xFLAG(codon optimized)	eft3p::TIR1(F79A) ; daf-2::1xAID	relative_to_WT	TRUE	mei-1	FALSE
WBGene00003184	Tir1_variant_F79A	0.157391485759373		0.644116459615463	eft3p::TIR1[F79A]::mRuby; daf2::AID::3xFLAG(codon optimized)	eft3p::TIR1(F79A) ; daf-2::1xAID	relative_to_WT	TRUE	mei-2	FALSE
WBGene00003185	Tir1_variant_F79A	0.233079605913181		0.302427816871606	eft3p::TIR1[F79A]::mRuby; daf2::AID::3xFLAG(codon optimized)	eft3p::TIR1(F79A) ; daf-2::1xAID	relative_to_WT	TRUE	mek-1	FALSE
WBGene00003186	Tir1_variant_F79A	0.0880994408132603		0.955548538193034	eft3p::TIR1[F79A]::mRuby; daf2::AID::3xFLAG(codon optimized)	eft3p::TIR1(F79A) ; daf-2::1xAID	relative_to_WT	TRUE	mek-2	FALSE
WBGene00003196	Tir1_variant_F79A	-0.225291997371915		0.184126428234154	eft3p::TIR1[F79A]::mRuby; daf2::AID::3xFLAG(codon optimized)	eft3p::TIR1(F79A) ; daf-2::1xAID	relative_to_WT	TRUE	mel-11	FALSE
WBGene00003209	Tir1_variant_F79A	0.103793975688599		0.542863521791217	eft3p::TIR1[F79A]::mRuby; daf2::AID::3xFLAG(codon optimized)	eft3p::TIR1(F79A) ; daf-2::1xAID	relative_to_WT	TRUE	mel-26	FALSE
WBGene00003210	Tir1_variant_F79A	0.0452607325688943		0.905779644144939	eft3p::TIR1[F79A]::mRuby; daf2::AID::3xFLAG(codon optimized)	eft3p::TIR1(F79A) ; daf-2::1xAID	relative_to_WT	TRUE	mel-28	FALSE
WBGene00003214	Tir1_variant_F79A	0.127943325621166		0.372958922283663	eft3p::TIR1[F79A]::mRuby; daf2::AID::3xFLAG(codon optimized)	eft3p::TIR1(F79A) ; daf-2::1xAID	relative_to_WT	TRUE	mel-32	FALSE
WBGene00003216	Tir1_variant_F79A	-0.251861275650444		0.588030572005443	eft3p::TIR1[F79A]::mRuby; daf2::AID::3xFLAG(codon optimized)	eft3p::TIR1(F79A) ; daf-2::1xAID	relative_to_WT	TRUE	memi-1	FALSE
WBGene00003218	Tir1_variant_F79A	-0.0474536687487895		0.266175908833127	eft3p::TIR1[F79A]::mRuby; daf2::AID::3xFLAG(codon optimized)	eft3p::TIR1(F79A) ; daf-2::1xAID	relative_to_WT	TRUE	mep-1	FALSE
WBGene00003219	Tir1_variant_F79A	-0.144830107987053		0.60635761902219	eft3p::TIR1[F79A]::mRuby; daf2::AID::3xFLAG(codon optimized)	eft3p::TIR1(F79A) ; daf-2::1xAID	relative_to_WT	TRUE	mes-1	FALSE
WBGene00003220	Tir1_variant_F79A	0.388720802629705		0.412384330442498	eft3p::TIR1[F79A]::mRuby; daf2::AID::3xFLAG(codon optimized)	eft3p::TIR1(F79A) ; daf-2::1xAID	relative_to_WT	TRUE	mes-2	FALSE
WBGene00003221	Tir1_variant_F79A	0.204852137231597		0.562711032513553	eft3p::TIR1[F79A]::mRuby; daf2::AID::3xFLAG(codon optimized)	eft3p::TIR1(F79A) ; daf-2::1xAID	relative_to_WT	TRUE	mes-3	FALSE
WBGene00003222	Tir1_variant_F79A	-0.0648077148810536		0.889591759958335	eft3p::TIR1[F79A]::mRuby; daf2::AID::3xFLAG(codon optimized)	eft3p::TIR1(F79A) ; daf-2::1xAID	relative_to_WT	TRUE	mes-4	FALSE
WBGene00003224	Tir1_variant_F79A	0.361954173112657		0.382284965169098	eft3p::TIR1[F79A]::mRuby; daf2::AID::3xFLAG(codon optimized)	eft3p::TIR1(F79A) ; daf-2::1xAID	relative_to_WT	TRUE	mes-6	FALSE
WBGene00003225	Tir1_variant_F79A	0.419775540698733		0.393563766924116	eft3p::TIR1[F79A]::mRuby; daf2::AID::3xFLAG(codon optimized)	eft3p::TIR1(F79A) ; daf-2::1xAID	relative_to_WT	TRUE	mev-1	FALSE
WBGene00003228	Tir1_variant_F79A	0.186602948838117		0.655861087732383	eft3p::TIR1[F79A]::mRuby; daf2::AID::3xFLAG(codon optimized)	eft3p::TIR1(F79A) ; daf-2::1xAID	relative_to_WT	TRUE	mex-1	FALSE
WBGene00003229	Tir1_variant_F79A	0.0793476269400029		0.925247906060617	eft3p::TIR1[F79A]::mRuby; daf2::AID::3xFLAG(codon optimized)	eft3p::TIR1(F79A) ; daf-2::1xAID	relative_to_WT	TRUE	mex-3	FALSE
WBGene00003230	Tir1_variant_F79A	0.037966379447718		0.886691722197498	eft3p::TIR1[F79A]::mRuby; daf2::AID::3xFLAG(codon optimized)	eft3p::TIR1(F79A) ; daf-2::1xAID	relative_to_WT	TRUE	mex-5	FALSE
WBGene00003231	Tir1_variant_F79A	0.036936520943859		0.825594008168355	eft3p::TIR1[F79A]::mRuby; daf2::AID::3xFLAG(codon optimized)	eft3p::TIR1(F79A) ; daf-2::1xAID	relative_to_WT	TRUE	mex-6	FALSE
WBGene00003232	Tir1_variant_F79A	0.151156701649469		0.673792323883739	eft3p::TIR1[F79A]::mRuby; daf2::AID::3xFLAG(codon optimized)	eft3p::TIR1(F79A) ; daf-2::1xAID	relative_to_WT	TRUE	mgl-1	FALSE
WBGene00003233	Tir1_variant_F79A	-0.0827726075210265		0.181856901302108	eft3p::TIR1[F79A]::mRuby; daf2::AID::3xFLAG(codon optimized)	eft3p::TIR1(F79A) ; daf-2::1xAID	relative_to_WT	TRUE	mgl-2	FALSE
WBGene00003234	Tir1_variant_F79A	0.00184761443934633		0.73735075390279	eft3p::TIR1[F79A]::mRuby; daf2::AID::3xFLAG(codon optimized)	eft3p::TIR1(F79A) ; daf-2::1xAID	relative_to_WT	TRUE	mif-1	FALSE
WBGene00003235	Tir1_variant_F79A	-0.214199255840658		0.808948363527422	eft3p::TIR1[F79A]::mRuby; daf2::AID::3xFLAG(codon optimized)	eft3p::TIR1(F79A) ; daf-2::1xAID	relative_to_WT	TRUE	mif-2	FALSE
WBGene00003236	Tir1_variant_F79A	-0.38114428936066		0.365161298144599	eft3p::TIR1[F79A]::mRuby; daf2::AID::3xFLAG(codon optimized)	eft3p::TIR1(F79A) ; daf-2::1xAID	relative_to_WT	TRUE	mif-3	FALSE
WBGene00003238	Tir1_variant_F79A	-0.594405556122705		0.469985724174335	eft3p::TIR1[F79A]::mRuby; daf2::AID::3xFLAG(codon optimized)	eft3p::TIR1(F79A) ; daf-2::1xAID	relative_to_WT	TRUE	mig-1	FALSE
WBGene00003239	Tir1_variant_F79A	0.117099476387949		0.937493619937666	eft3p::TIR1[F79A]::mRuby; daf2::AID::3xFLAG(codon optimized)	eft3p::TIR1(F79A) ; daf-2::1xAID	relative_to_WT	TRUE	mig-2	FALSE
WBGene00003241	Tir1_variant_F79A	-0.060680280293596		0.858755949351252	eft3p::TIR1[F79A]::mRuby; daf2::AID::3xFLAG(codon optimized)	eft3p::TIR1(F79A) ; daf-2::1xAID	relative_to_WT	TRUE	mig-5	FALSE
WBGene00003242	Tir1_variant_F79A	-0.388393389220213		3.1008225738407e-08	eft3p::TIR1[F79A]::mRuby; daf2::AID::3xFLAG(codon optimized)	eft3p::TIR1(F79A) ; daf-2::1xAID	relative_to_WT	TRUE	mig-6	FALSE
WBGene00003243	Tir1_variant_F79A	0.0546200633832924		0.760797473300129	eft3p::TIR1[F79A]::mRuby; daf2::AID::3xFLAG(codon optimized)	eft3p::TIR1(F79A) ; daf-2::1xAID	relative_to_WT	TRUE	mig-10	FALSE
WBGene00003245	Tir1_variant_F79A	-0.146879573688574		0.574689534531454	eft3p::TIR1[F79A]::mRuby; daf2::AID::3xFLAG(codon optimized)	eft3p::TIR1(F79A) ; daf-2::1xAID	relative_to_WT	TRUE	mig-13	FALSE
WBGene00003246	Tir1_variant_F79A	-0.327783063195557		0.515582648862739	eft3p::TIR1[F79A]::mRuby; daf2::AID::3xFLAG(codon optimized)	eft3p::TIR1(F79A) ; daf-2::1xAID	relative_to_WT	TRUE	mig-14	FALSE
WBGene00003247	Tir1_variant_F79A	-0.0840483811148666		0.387328693916114	eft3p::TIR1[F79A]::mRuby; daf2::AID::3xFLAG(codon optimized)	eft3p::TIR1(F79A) ; daf-2::1xAID	relative_to_WT	TRUE	mig-15	FALSE
WBGene00003248	Tir1_variant_F79A	-0.976975653515421		0.316269285207928	eft3p::TIR1[F79A]::mRuby; daf2::AID::3xFLAG(codon optimized)	eft3p::TIR1(F79A) ; daf-2::1xAID	relative_to_WT	TRUE	mig-17	FALSE
WBGene00003249	Tir1_variant_F79A	-0.545337618308807		0.275727380635836	eft3p::TIR1[F79A]::mRuby; daf2::AID::3xFLAG(codon optimized)	eft3p::TIR1(F79A) ; daf-2::1xAID	relative_to_WT	TRUE	mig-18	FALSE
WBGene00003253	Tir1_variant_F79A	-0.137440283313766		0.41020701400271	eft3p::TIR1[F79A]::mRuby; daf2::AID::3xFLAG(codon optimized)	eft3p::TIR1(F79A) ; daf-2::1xAID	relative_to_WT	TRUE	mig-22	FALSE
WBGene00003254	Tir1_variant_F79A	-0.527150060119721		0.626574682516514	eft3p::TIR1[F79A]::mRuby; daf2::AID::3xFLAG(codon optimized)	eft3p::TIR1(F79A) ; daf-2::1xAID	relative_to_WT	TRUE	mig-23	FALSE
WBGene00003258	Tir1_variant_F79A	-0.0758784412655059		0.810940254119842	eft3p::TIR1[F79A]::mRuby; daf2::AID::3xFLAG(codon optimized)	eft3p::TIR1(F79A) ; daf-2::1xAID	relative_to_WT	TRUE	cogc-1	FALSE
WBGene00003367	Tir1_variant_F79A	-0.0326262435072699		0.488905751996634	eft3p::TIR1[F79A]::mRuby; daf2::AID::3xFLAG(codon optimized)	eft3p::TIR1(F79A) ; daf-2::1xAID	relative_to_WT	TRUE	mix-1	FALSE
WBGene00003368	Tir1_variant_F79A	0.365238107884662		0.724400562765516	eft3p::TIR1[F79A]::mRuby; daf2::AID::3xFLAG(codon optimized)	eft3p::TIR1(F79A) ; daf-2::1xAID	relative_to_WT	TRUE	mkk-4	FALSE
WBGene00003369	Tir1_variant_F79A	0.0472641288712757		0.316269285207928	eft3p::TIR1[F79A]::mRuby; daf2::AID::3xFLAG(codon optimized)	eft3p::TIR1(F79A) ; daf-2::1xAID	relative_to_WT	TRUE	mlc-1	FALSE
WBGene00003370	Tir1_variant_F79A	0.150533485431183		0.036641137536263	eft3p::TIR1[F79A]::mRuby; daf2::AID::3xFLAG(codon optimized)	eft3p::TIR1(F79A) ; daf-2::1xAID	relative_to_WT	TRUE	mlc-2	FALSE
WBGene00003371	Tir1_variant_F79A	0.231222740617168		0.243103006956775	eft3p::TIR1[F79A]::mRuby; daf2::AID::3xFLAG(codon optimized)	eft3p::TIR1(F79A) ; daf-2::1xAID	relative_to_WT	TRUE	mlc-3	FALSE
WBGene00003372	Tir1_variant_F79A	-0.152721480404308		0.469985724174335	eft3p::TIR1[F79A]::mRuby; daf2::AID::3xFLAG(codon optimized)	eft3p::TIR1(F79A) ; daf-2::1xAID	relative_to_WT	TRUE	mlc-4	FALSE
WBGene00003373	Tir1_variant_F79A	0.253107694369929		0.148297490263223	eft3p::TIR1[F79A]::mRuby; daf2::AID::3xFLAG(codon optimized)	eft3p::TIR1(F79A) ; daf-2::1xAID	relative_to_WT	TRUE	mlh-1	FALSE
WBGene00003374	Tir1_variant_F79A	0.579323664740356		0.488032771054804	eft3p::TIR1[F79A]::mRuby; daf2::AID::3xFLAG(codon optimized)	eft3p::TIR1(F79A) ; daf-2::1xAID	relative_to_WT	TRUE	mlk-1	FALSE
WBGene00003375	Tir1_variant_F79A	-0.529827936123763		0.233531242845712	eft3p::TIR1[F79A]::mRuby; daf2::AID::3xFLAG(codon optimized)	eft3p::TIR1(F79A) ; daf-2::1xAID	relative_to_WT	TRUE	mlp-1	FALSE
WBGene00003378	Tir1_variant_F79A	-0.192552554434297		0.842122378725544	eft3p::TIR1[F79A]::mRuby; daf2::AID::3xFLAG(codon optimized)	eft3p::TIR1(F79A) ; daf-2::1xAID	relative_to_WT	TRUE	mml-1	FALSE
WBGene00003384	Tir1_variant_F79A	0.394639610440293		0.731912254158634	eft3p::TIR1[F79A]::mRuby; daf2::AID::3xFLAG(codon optimized)	eft3p::TIR1(F79A) ; daf-2::1xAID	relative_to_WT	TRUE	moc-1	FALSE
WBGene00003385	Tir1_variant_F79A	0.224196689263207		0.779761153583765	eft3p::TIR1[F79A]::mRuby; daf2::AID::3xFLAG(codon optimized)	eft3p::TIR1(F79A) ; daf-2::1xAID	relative_to_WT	TRUE	moc-2	FALSE
WBGene00003389	Tir1_variant_F79A	0.143309100796024		0.0341896522005438	eft3p::TIR1[F79A]::mRuby; daf2::AID::3xFLAG(codon optimized)	eft3p::TIR1(F79A) ; daf-2::1xAID	relative_to_WT	TRUE	mog-1	FALSE
WBGene00003390	Tir1_variant_F79A	-0.0602713973388446		0.786531654886207	eft3p::TIR1[F79A]::mRuby; daf2::AID::3xFLAG(codon optimized)	eft3p::TIR1(F79A) ; daf-2::1xAID	relative_to_WT	TRUE	mog-2	FALSE
WBGene00003391	Tir1_variant_F79A	-0.138554494327414		0.0678641893375507	eft3p::TIR1[F79A]::mRuby; daf2::AID::3xFLAG(codon optimized)	eft3p::TIR1(F79A) ; daf-2::1xAID	relative_to_WT	TRUE	mog-3	FALSE
WBGene00003392	Tir1_variant_F79A	0.197327093993333		0.488030507630011	eft3p::TIR1[F79A]::mRuby; daf2::AID::3xFLAG(codon optimized)	eft3p::TIR1(F79A) ; daf-2::1xAID	relative_to_WT	TRUE	mog-4	FALSE
WBGene00003393	Tir1_variant_F79A	0.0457105384428242		0.819939463967843	eft3p::TIR1[F79A]::mRuby; daf2::AID::3xFLAG(codon optimized)	eft3p::TIR1(F79A) ; daf-2::1xAID	relative_to_WT	TRUE	mog-5	FALSE
WBGene00003394	Tir1_variant_F79A	0.784693182212904		0.353208916330745	eft3p::TIR1[F79A]::mRuby; daf2::AID::3xFLAG(codon optimized)	eft3p::TIR1(F79A) ; daf-2::1xAID	relative_to_WT	TRUE	mom-1	FALSE
WBGene00003395	Tir1_variant_F79A	0.0517020410922186		0.891596356900632	eft3p::TIR1[F79A]::mRuby; daf2::AID::3xFLAG(codon optimized)	eft3p::TIR1(F79A) ; daf-2::1xAID	relative_to_WT	TRUE	mom-2	FALSE
WBGene00003396	Tir1_variant_F79A	-0.0760594212268596		0.0621147685423066	eft3p::TIR1[F79A]::mRuby; daf2::AID::3xFLAG(codon optimized)	eft3p::TIR1(F79A) ; daf-2::1xAID	relative_to_WT	TRUE	mom-4	FALSE
WBGene00003397	Tir1_variant_F79A	0.0463292269618456		0.865822130491411	eft3p::TIR1[F79A]::mRuby; daf2::AID::3xFLAG(codon optimized)	eft3p::TIR1(F79A) ; daf-2::1xAID	relative_to_WT	TRUE	mom-5	FALSE
WBGene00003400	Tir1_variant_F79A	-0.0561103143196406		0.708238124692061	eft3p::TIR1[F79A]::mRuby; daf2::AID::3xFLAG(codon optimized)	eft3p::TIR1(F79A) ; daf-2::1xAID	relative_to_WT	TRUE	dapk-1	FALSE
WBGene00003401	Tir1_variant_F79A	-0.0478528858092572		0.385539523641436	eft3p::TIR1[F79A]::mRuby; daf2::AID::3xFLAG(codon optimized)	eft3p::TIR1(F79A) ; daf-2::1xAID	relative_to_WT	TRUE	mpk-1	FALSE
WBGene00003402	Tir1_variant_F79A	-0.00920680644240957		0.0253049730059078	eft3p::TIR1[F79A]::mRuby; daf2::AID::3xFLAG(codon optimized)	eft3p::TIR1(F79A) ; daf-2::1xAID	relative_to_WT	TRUE	mpk-2	FALSE
WBGene00003404	Tir1_variant_F79A	-0.426272764940834		0.341816125355462	eft3p::TIR1[F79A]::mRuby; daf2::AID::3xFLAG(codon optimized)	eft3p::TIR1(F79A) ; daf-2::1xAID	relative_to_WT	TRUE	mpz-1	FALSE
WBGene00003405	Tir1_variant_F79A	0.15111338067989		0.39612202751009	eft3p::TIR1[F79A]::mRuby; daf2::AID::3xFLAG(codon optimized)	eft3p::TIR1(F79A) ; daf-2::1xAID	relative_to_WT	TRUE	mre-11	FALSE
WBGene00003406	Tir1_variant_F79A	0.0679676603423803		0.880500500124659	eft3p::TIR1[F79A]::mRuby; daf2::AID::3xFLAG(codon optimized)	eft3p::TIR1(F79A) ; daf-2::1xAID	relative_to_WT	TRUE	mrg-1	FALSE
WBGene00003407	Tir1_variant_F79A	-0.0438012327600082		0.530172567456597	eft3p::TIR1[F79A]::mRuby; daf2::AID::3xFLAG(codon optimized)	eft3p::TIR1(F79A) ; daf-2::1xAID	relative_to_WT	TRUE	mrp-1	FALSE
WBGene00003408	Tir1_variant_F79A	-0.0306437082538053		0.919064720751295	eft3p::TIR1[F79A]::mRuby; daf2::AID::3xFLAG(codon optimized)	eft3p::TIR1(F79A) ; daf-2::1xAID	relative_to_WT	TRUE	mrp-2	FALSE
WBGene00003409	Tir1_variant_F79A	0.325090481606294		0.582325026744443	eft3p::TIR1[F79A]::mRuby; daf2::AID::3xFLAG(codon optimized)	eft3p::TIR1(F79A) ; daf-2::1xAID	relative_to_WT	TRUE	mrp-3	FALSE
WBGene00003410	Tir1_variant_F79A	-0.382875075998231		0.320326369014402	eft3p::TIR1[F79A]::mRuby; daf2::AID::3xFLAG(codon optimized)	eft3p::TIR1(F79A) ; daf-2::1xAID	relative_to_WT	TRUE	mrp-4	FALSE
WBGene00003411	Tir1_variant_F79A	0.222132924170006		0.509140898301107	eft3p::TIR1[F79A]::mRuby; daf2::AID::3xFLAG(codon optimized)	eft3p::TIR1(F79A) ; daf-2::1xAID	relative_to_WT	TRUE	mrp-5	FALSE
WBGene00003412	Tir1_variant_F79A	-0.132728371172677		0.699857278026666	eft3p::TIR1[F79A]::mRuby; daf2::AID::3xFLAG(codon optimized)	eft3p::TIR1(F79A) ; daf-2::1xAID	relative_to_WT	TRUE	mrp-6	FALSE
WBGene00003413	Tir1_variant_F79A	-0.0909047204404979		0.80729666178473	eft3p::TIR1[F79A]::mRuby; daf2::AID::3xFLAG(codon optimized)	eft3p::TIR1(F79A) ; daf-2::1xAID	relative_to_WT	TRUE	mrp-7	FALSE
WBGene00003414	Tir1_variant_F79A	-0.210852815885415		0.821904694383563	eft3p::TIR1[F79A]::mRuby; daf2::AID::3xFLAG(codon optimized)	eft3p::TIR1(F79A) ; daf-2::1xAID	relative_to_WT	TRUE	mrp-8	FALSE
WBGene00003415	Tir1_variant_F79A	0.414383508560524		0.47315560548561	eft3p::TIR1[F79A]::mRuby; daf2::AID::3xFLAG(codon optimized)	eft3p::TIR1(F79A) ; daf-2::1xAID	relative_to_WT	TRUE	mars-1	FALSE
WBGene00003417	Tir1_variant_F79A	0.132952067930527		0.69892758130724	eft3p::TIR1[F79A]::mRuby; daf2::AID::3xFLAG(codon optimized)	eft3p::TIR1(F79A) ; daf-2::1xAID	relative_to_WT	TRUE	mrt-2	FALSE
WBGene00003418	Tir1_variant_F79A	0.178793966305426		0.307810860959969	eft3p::TIR1[F79A]::mRuby; daf2::AID::3xFLAG(codon optimized)	eft3p::TIR1(F79A) ; daf-2::1xAID	relative_to_WT	TRUE	msh-2	FALSE
WBGene00003421	Tir1_variant_F79A	0.172375143225805		0.800927978072312	eft3p::TIR1[F79A]::mRuby; daf2::AID::3xFLAG(codon optimized)	eft3p::TIR1(F79A) ; daf-2::1xAID	relative_to_WT	TRUE	msh-5	FALSE
WBGene00003422	Tir1_variant_F79A	-0.138685157115463		0.721137180933462	eft3p::TIR1[F79A]::mRuby; daf2::AID::3xFLAG(codon optimized)	eft3p::TIR1(F79A) ; daf-2::1xAID	relative_to_WT	TRUE	msh-6	FALSE
WBGene00003423	Tir1_variant_F79A	-0.309132016577509		0.31224968401578	eft3p::TIR1[F79A]::mRuby; daf2::AID::3xFLAG(codon optimized)	eft3p::TIR1(F79A) ; daf-2::1xAID	relative_to_WT	TRUE	msi-1	FALSE
WBGene00003435	Tir1_variant_F79A	-1.49881141810244		0.0713132229518463	eft3p::TIR1[F79A]::mRuby; daf2::AID::3xFLAG(codon optimized)	eft3p::TIR1(F79A) ; daf-2::1xAID	relative_to_WT	TRUE	msp-40	FALSE
WBGene00003463	Tir1_variant_F79A	-0.376369579296107		0.455494441423981	eft3p::TIR1[F79A]::mRuby; daf2::AID::3xFLAG(codon optimized)	eft3p::TIR1(F79A) ; daf-2::1xAID	relative_to_WT	TRUE	msp-76	FALSE
WBGene00003472	Tir1_variant_F79A	-0.0530949702280544		0.5413202077514	eft3p::TIR1[F79A]::mRuby; daf2::AID::3xFLAG(codon optimized)	eft3p::TIR1(F79A) ; daf-2::1xAID	relative_to_WT	TRUE	mtk-1	FALSE
WBGene00003473	Tir1_variant_F79A	2.75576861361086		1.69152059084694e-47	eft3p::TIR1[F79A]::mRuby; daf2::AID::3xFLAG(codon optimized)	eft3p::TIR1(F79A) ; daf-2::1xAID	relative_to_WT	TRUE	mtl-1	TRUE
WBGene00003474	Tir1_variant_F79A	-3.60332397759489		4.35890042124207e-18	eft3p::TIR1[F79A]::mRuby; daf2::AID::3xFLAG(codon optimized)	eft3p::TIR1(F79A) ; daf-2::1xAID	relative_to_WT	TRUE	mtl-2	TRUE
WBGene00003475	Tir1_variant_F79A	-0.0694423795918833		0.608868479477512	eft3p::TIR1[F79A]::mRuby; daf2::AID::3xFLAG(codon optimized)	eft3p::TIR1(F79A) ; daf-2::1xAID	relative_to_WT	TRUE	mtm-1	FALSE
WBGene00003476	Tir1_variant_F79A	-0.000276790874152832		0.0100899724195433	eft3p::TIR1[F79A]::mRuby; daf2::AID::3xFLAG(codon optimized)	eft3p::TIR1(F79A) ; daf-2::1xAID	relative_to_WT	TRUE	mtm-3	FALSE
WBGene00003477	Tir1_variant_F79A	-0.18985340578067		0.865619845540867	eft3p::TIR1[F79A]::mRuby; daf2::AID::3xFLAG(codon optimized)	eft3p::TIR1(F79A) ; daf-2::1xAID	relative_to_WT	TRUE	mtm-5	FALSE
WBGene00003478	Tir1_variant_F79A	-0.0668577016634245		0.680883452591551	eft3p::TIR1[F79A]::mRuby; daf2::AID::3xFLAG(codon optimized)	eft3p::TIR1(F79A) ; daf-2::1xAID	relative_to_WT	TRUE	mtm-6	FALSE
WBGene00003479	Tir1_variant_F79A	0.174634311614807		0.741050780731378	eft3p::TIR1[F79A]::mRuby; daf2::AID::3xFLAG(codon optimized)	eft3p::TIR1(F79A) ; daf-2::1xAID	relative_to_WT	TRUE	mtm-9	FALSE
WBGene00003480	Tir1_variant_F79A	-0.483007202444729		0.00669918132639248	eft3p::TIR1[F79A]::mRuby; daf2::AID::3xFLAG(codon optimized)	eft3p::TIR1(F79A) ; daf-2::1xAID	relative_to_WT	TRUE	klf-3	FALSE
WBGene00003482	Tir1_variant_F79A	-1.16973834660275		3.86108105896867e-11	eft3p::TIR1[F79A]::mRuby; daf2::AID::3xFLAG(codon optimized)	eft3p::TIR1(F79A) ; daf-2::1xAID	relative_to_WT	TRUE	mua-3	TRUE
WBGene00003485	Tir1_variant_F79A	0.00706362819302386		0.207834047819461	eft3p::TIR1[F79A]::mRuby; daf2::AID::3xFLAG(codon optimized)	eft3p::TIR1(F79A) ; daf-2::1xAID	relative_to_WT	TRUE	mua-6	FALSE
WBGene00003495	Tir1_variant_F79A	-0.282771096016583		0.0241622662849997	eft3p::TIR1[F79A]::mRuby; daf2::AID::3xFLAG(codon optimized)	eft3p::TIR1(F79A) ; daf-2::1xAID	relative_to_WT	TRUE	mup-2	FALSE
WBGene00003497	Tir1_variant_F79A	0.126796936280642		0.893624839637242	eft3p::TIR1[F79A]::mRuby; daf2::AID::3xFLAG(codon optimized)	eft3p::TIR1(F79A) ; daf-2::1xAID	relative_to_WT	TRUE	mup-4	FALSE
WBGene00003499	Tir1_variant_F79A	0.385904064191299		0.439335248938497	eft3p::TIR1[F79A]::mRuby; daf2::AID::3xFLAG(codon optimized)	eft3p::TIR1(F79A) ; daf-2::1xAID	relative_to_WT	TRUE	mut-2	FALSE
WBGene00003504	Tir1_variant_F79A	-0.0612137537889702		0.54358321112853	eft3p::TIR1[F79A]::mRuby; daf2::AID::3xFLAG(codon optimized)	eft3p::TIR1(F79A) ; daf-2::1xAID	relative_to_WT	TRUE	mut-7	FALSE
WBGene00003507	Tir1_variant_F79A	0.146918255524366		0.779443175908733	eft3p::TIR1[F79A]::mRuby; daf2::AID::3xFLAG(codon optimized)	eft3p::TIR1(F79A) ; daf-2::1xAID	relative_to_WT	TRUE	mut-14	FALSE
WBGene00003508	Tir1_variant_F79A	-0.0501742539816903		0.907070221733002	eft3p::TIR1[F79A]::mRuby; daf2::AID::3xFLAG(codon optimized)	eft3p::TIR1(F79A) ; daf-2::1xAID	relative_to_WT	TRUE	mut-16	FALSE
WBGene00003509	Tir1_variant_F79A	-0.000416948129003114		0.224309421267627	eft3p::TIR1[F79A]::mRuby; daf2::AID::3xFLAG(codon optimized)	eft3p::TIR1(F79A) ; daf-2::1xAID	relative_to_WT	TRUE	mxl-1	FALSE
WBGene00003510	Tir1_variant_F79A	0.0496808553335915		0.877269208118665	eft3p::TIR1[F79A]::mRuby; daf2::AID::3xFLAG(codon optimized)	eft3p::TIR1(F79A) ; daf-2::1xAID	relative_to_WT	TRUE	mxl-2	FALSE
WBGene00003511	Tir1_variant_F79A	0.214971264632544		0.228489689657847	eft3p::TIR1[F79A]::mRuby; daf2::AID::3xFLAG(codon optimized)	eft3p::TIR1(F79A) ; daf-2::1xAID	relative_to_WT	TRUE	mxl-3	FALSE
WBGene00003514	Tir1_variant_F79A	0.155445315545498		0.313255547851454	eft3p::TIR1[F79A]::mRuby; daf2::AID::3xFLAG(codon optimized)	eft3p::TIR1(F79A) ; daf-2::1xAID	relative_to_WT	TRUE	myo-2	FALSE
WBGene00003515	Tir1_variant_F79A	1.05922528841651		0.141009630866354	eft3p::TIR1[F79A]::mRuby; daf2::AID::3xFLAG(codon optimized)	eft3p::TIR1(F79A) ; daf-2::1xAID	relative_to_WT	TRUE	myo-3	FALSE
WBGene00003516	Tir1_variant_F79A	-0.566482526281615		0.501869861362578	eft3p::TIR1[F79A]::mRuby; daf2::AID::3xFLAG(codon optimized)	eft3p::TIR1(F79A) ; daf-2::1xAID	relative_to_WT	TRUE	nab-1	FALSE
WBGene00003517	Tir1_variant_F79A	-0.342930395411864		0.468503159725334	eft3p::TIR1[F79A]::mRuby; daf2::AID::3xFLAG(codon optimized)	eft3p::TIR1(F79A) ; daf-2::1xAID	relative_to_WT	TRUE	nac-1	FALSE
WBGene00003518	Tir1_variant_F79A	0.0214972107786914		0.416991435214361	eft3p::TIR1[F79A]::mRuby; daf2::AID::3xFLAG(codon optimized)	eft3p::TIR1(F79A) ; daf-2::1xAID	relative_to_WT	TRUE	nac-2	FALSE
WBGene00003519	Tir1_variant_F79A	-1.13986334752029		0.0100834051141363	eft3p::TIR1[F79A]::mRuby; daf2::AID::3xFLAG(codon optimized)	eft3p::TIR1(F79A) ; daf-2::1xAID	relative_to_WT	TRUE	nac-3	FALSE
WBGene00003524	Tir1_variant_F79A	1.18526045027008		0.012423907053404	eft3p::TIR1[F79A]::mRuby; daf2::AID::3xFLAG(codon optimized)	eft3p::TIR1(F79A) ; daf-2::1xAID	relative_to_WT	TRUE	nas-5	FALSE
WBGene00003526	Tir1_variant_F79A	0.693247488123055		0.431654067681078	eft3p::TIR1[F79A]::mRuby; daf2::AID::3xFLAG(codon optimized)	eft3p::TIR1(F79A) ; daf-2::1xAID	relative_to_WT	TRUE	nas-7	FALSE
WBGene00003528	Tir1_variant_F79A	0.1777172399336		0.826628607135706	eft3p::TIR1[F79A]::mRuby; daf2::AID::3xFLAG(codon optimized)	eft3p::TIR1(F79A) ; daf-2::1xAID	relative_to_WT	TRUE	nas-9	FALSE
WBGene00003530	Tir1_variant_F79A	-0.290158756513821		0.175886870541242	eft3p::TIR1[F79A]::mRuby; daf2::AID::3xFLAG(codon optimized)	eft3p::TIR1(F79A) ; daf-2::1xAID	relative_to_WT	TRUE	nas-11	FALSE
WBGene00003531	Tir1_variant_F79A	-0.425952624659101		0.182901448346849	eft3p::TIR1[F79A]::mRuby; daf2::AID::3xFLAG(codon optimized)	eft3p::TIR1(F79A) ; daf-2::1xAID	relative_to_WT	TRUE	nas-12	FALSE
WBGene00003539	Tir1_variant_F79A	-1.76762886816727		0.37841154776717	eft3p::TIR1[F79A]::mRuby; daf2::AID::3xFLAG(codon optimized)	eft3p::TIR1(F79A) ; daf-2::1xAID	relative_to_WT	TRUE	nas-20	FALSE
WBGene00003544	Tir1_variant_F79A	-0.533090543722694		0.808791347062676	eft3p::TIR1[F79A]::mRuby; daf2::AID::3xFLAG(codon optimized)	eft3p::TIR1(F79A) ; daf-2::1xAID	relative_to_WT	TRUE	nas-25	FALSE
WBGene00003549	Tir1_variant_F79A	-0.382634719713124		0.533894025623462	eft3p::TIR1[F79A]::mRuby; daf2::AID::3xFLAG(codon optimized)	eft3p::TIR1(F79A) ; daf-2::1xAID	relative_to_WT	TRUE	nas-31	FALSE
WBGene00003552	Tir1_variant_F79A	-1.05438084896517		0.687501225522205	eft3p::TIR1[F79A]::mRuby; daf2::AID::3xFLAG(codon optimized)	eft3p::TIR1(F79A) ; daf-2::1xAID	relative_to_WT	TRUE	nas-36	FALSE
WBGene00003553	Tir1_variant_F79A	-0.697253259798171		0.564394088291855	eft3p::TIR1[F79A]::mRuby; daf2::AID::3xFLAG(codon optimized)	eft3p::TIR1(F79A) ; daf-2::1xAID	relative_to_WT	TRUE	nas-37	FALSE
WBGene00003555	Tir1_variant_F79A	0.562086254676456		0.376982362689548	eft3p::TIR1[F79A]::mRuby; daf2::AID::3xFLAG(codon optimized)	eft3p::TIR1(F79A) ; daf-2::1xAID	relative_to_WT	TRUE	nas-39	FALSE
WBGene00003558	Tir1_variant_F79A	-1.85081187529716		0.146655579799604	eft3p::TIR1[F79A]::mRuby; daf2::AID::3xFLAG(codon optimized)	eft3p::TIR1(F79A) ; daf-2::1xAID	relative_to_WT	TRUE	nca-2	FALSE
WBGene00003559	Tir1_variant_F79A	-0.032292894811992		0.121639300959697	eft3p::TIR1[F79A]::mRuby; daf2::AID::3xFLAG(codon optimized)	eft3p::TIR1(F79A) ; daf-2::1xAID	relative_to_WT	TRUE	ncl-1	FALSE
WBGene00003561	Tir1_variant_F79A	0.321050029773109		0.728348442847242	eft3p::TIR1[F79A]::mRuby; daf2::AID::3xFLAG(codon optimized)	eft3p::TIR1(F79A) ; daf-2::1xAID	relative_to_WT	TRUE	ncr-1	FALSE
WBGene00003562	Tir1_variant_F79A	-0.472560223378636		0.806616314061776	eft3p::TIR1[F79A]::mRuby; daf2::AID::3xFLAG(codon optimized)	eft3p::TIR1(F79A) ; daf-2::1xAID	relative_to_WT	TRUE	ncr-2	FALSE
WBGene00003564	Tir1_variant_F79A	0.496846725572519		0.139389412582046	eft3p::TIR1[F79A]::mRuby; daf2::AID::3xFLAG(codon optimized)	eft3p::TIR1(F79A) ; daf-2::1xAID	relative_to_WT	TRUE	ncs-2	FALSE
WBGene00003566	Tir1_variant_F79A	0.0206221654088834		0.313798847127681	eft3p::TIR1[F79A]::mRuby; daf2::AID::3xFLAG(codon optimized)	eft3p::TIR1(F79A) ; daf-2::1xAID	relative_to_WT	TRUE	ncx-1	FALSE
WBGene00003567	Tir1_variant_F79A	-0.104062620434816		0.160117380963899	eft3p::TIR1[F79A]::mRuby; daf2::AID::3xFLAG(codon optimized)	eft3p::TIR1(F79A) ; daf-2::1xAID	relative_to_WT	TRUE	ncx-2	FALSE
WBGene00003568	Tir1_variant_F79A	-0.0111827666170582		0.0553090249679809	eft3p::TIR1[F79A]::mRuby; daf2::AID::3xFLAG(codon optimized)	eft3p::TIR1(F79A) ; daf-2::1xAID	relative_to_WT	TRUE	ncx-3	FALSE
WBGene00003572	Tir1_variant_F79A	-1.1927242821625		0.00400328483403035	eft3p::TIR1[F79A]::mRuby; daf2::AID::3xFLAG(codon optimized)	eft3p::TIR1(F79A) ; daf-2::1xAID	relative_to_WT	TRUE	ncx-7	FALSE
WBGene00003573	Tir1_variant_F79A	0.474962767643194		0.619994913683175	eft3p::TIR1[F79A]::mRuby; daf2::AID::3xFLAG(codon optimized)	eft3p::TIR1(F79A) ; daf-2::1xAID	relative_to_WT	TRUE	ncx-8	FALSE
WBGene00003574	Tir1_variant_F79A	-0.526360257126389		0.644367822580173	eft3p::TIR1[F79A]::mRuby; daf2::AID::3xFLAG(codon optimized)	eft3p::TIR1(F79A) ; daf-2::1xAID	relative_to_WT	TRUE	ncx-9	FALSE
WBGene00003576	Tir1_variant_F79A	-0.123709758541891		0.116498465880144	eft3p::TIR1[F79A]::mRuby; daf2::AID::3xFLAG(codon optimized)	eft3p::TIR1(F79A) ; daf-2::1xAID	relative_to_WT	TRUE	ndc-80	FALSE
WBGene00003577	Tir1_variant_F79A	-0.780956794914161		0.0236338561909321	eft3p::TIR1[F79A]::mRuby; daf2::AID::3xFLAG(codon optimized)	eft3p::TIR1(F79A) ; daf-2::1xAID	relative_to_WT	TRUE	ndg-4	FALSE
WBGene00003580	Tir1_variant_F79A	0.41976605648028		0.227946536156113	eft3p::TIR1[F79A]::mRuby; daf2::AID::3xFLAG(codon optimized)	eft3p::TIR1(F79A) ; daf-2::1xAID	relative_to_WT	TRUE	ndx-3	FALSE
WBGene00003581	Tir1_variant_F79A	-0.13343267649908		0.368826514817068	eft3p::TIR1[F79A]::mRuby; daf2::AID::3xFLAG(codon optimized)	eft3p::TIR1(F79A) ; daf-2::1xAID	relative_to_WT	TRUE	ndx-4	FALSE
WBGene00003582	Tir1_variant_F79A	-0.202718514037027		0.0579951104738811	eft3p::TIR1[F79A]::mRuby; daf2::AID::3xFLAG(codon optimized)	eft3p::TIR1(F79A) ; daf-2::1xAID	relative_to_WT	TRUE	dcap-2	FALSE
WBGene00003583	Tir1_variant_F79A	0.393012470343163		0.387325660442877	eft3p::TIR1[F79A]::mRuby; daf2::AID::3xFLAG(codon optimized)	eft3p::TIR1(F79A) ; daf-2::1xAID	relative_to_WT	TRUE	ndx-6	FALSE
WBGene00003584	Tir1_variant_F79A	-0.0372851598734766		0.401265037452326	eft3p::TIR1[F79A]::mRuby; daf2::AID::3xFLAG(codon optimized)	eft3p::TIR1(F79A) ; daf-2::1xAID	relative_to_WT	TRUE	ndx-7	FALSE
WBGene00003586	Tir1_variant_F79A	-0.287442108008008		0.309569653328967	eft3p::TIR1[F79A]::mRuby; daf2::AID::3xFLAG(codon optimized)	eft3p::TIR1(F79A) ; daf-2::1xAID	relative_to_WT	TRUE	ndx-9	FALSE
WBGene00003587	Tir1_variant_F79A	-0.0198276960997466		3.67886723242123e-05	eft3p::TIR1[F79A]::mRuby; daf2::AID::3xFLAG(codon optimized)	eft3p::TIR1(F79A) ; daf-2::1xAID	relative_to_WT	TRUE	ned-8	FALSE
WBGene00003588	Tir1_variant_F79A	0.600923809569764		0.192575971317682	eft3p::TIR1[F79A]::mRuby; daf2::AID::3xFLAG(codon optimized)	eft3p::TIR1(F79A) ; daf-2::1xAID	relative_to_WT	TRUE	nex-1	FALSE
WBGene00003589	Tir1_variant_F79A	-0.0142690025635217		0.318648125208569	eft3p::TIR1[F79A]::mRuby; daf2::AID::3xFLAG(codon optimized)	eft3p::TIR1(F79A) ; daf-2::1xAID	relative_to_WT	TRUE	nex-2	FALSE
WBGene00003590	Tir1_variant_F79A	-0.0799706801177066		0.490661381339841	eft3p::TIR1[F79A]::mRuby; daf2::AID::3xFLAG(codon optimized)	eft3p::TIR1(F79A) ; daf-2::1xAID	relative_to_WT	TRUE	nex-3	FALSE
WBGene00003591	Tir1_variant_F79A	-0.504427112406548		0.552139305754013	eft3p::TIR1[F79A]::mRuby; daf2::AID::3xFLAG(codon optimized)	eft3p::TIR1(F79A) ; daf-2::1xAID	relative_to_WT	TRUE	nex-4	FALSE
WBGene00003592	Tir1_variant_F79A	-0.108734837958363		0.914319532601283	eft3p::TIR1[F79A]::mRuby; daf2::AID::3xFLAG(codon optimized)	eft3p::TIR1(F79A) ; daf-2::1xAID	relative_to_WT	TRUE	nfi-1	FALSE
WBGene00003593	Tir1_variant_F79A	0.00376246188691177		0.908044990084546	eft3p::TIR1[F79A]::mRuby; daf2::AID::3xFLAG(codon optimized)	eft3p::TIR1(F79A) ; daf-2::1xAID	relative_to_WT	TRUE	nfm-1	FALSE
WBGene00003594	Tir1_variant_F79A	0.0756834710274558		0.134015312860232	eft3p::TIR1[F79A]::mRuby; daf2::AID::3xFLAG(codon optimized)	eft3p::TIR1(F79A) ; daf-2::1xAID	relative_to_WT	TRUE	nft-1	FALSE
WBGene00003596	Tir1_variant_F79A	0.499306925628271		0.355125660553038	eft3p::TIR1[F79A]::mRuby; daf2::AID::3xFLAG(codon optimized)	eft3p::TIR1(F79A) ; daf-2::1xAID	relative_to_WT	TRUE	ngp-1	FALSE
WBGene00003597	Tir1_variant_F79A	-0.480200590438588		0.476359706675048	eft3p::TIR1[F79A]::mRuby; daf2::AID::3xFLAG(codon optimized)	eft3p::TIR1(F79A) ; daf-2::1xAID	relative_to_WT	TRUE	nhl-1	FALSE
WBGene00003598	Tir1_variant_F79A	0.214964781121153		0.340907068370541	eft3p::TIR1[F79A]::mRuby; daf2::AID::3xFLAG(codon optimized)	eft3p::TIR1(F79A) ; daf-2::1xAID	relative_to_WT	TRUE	nhl-2	FALSE
WBGene00003599	Tir1_variant_F79A	-0.790480354322627		0.0378514222087059	eft3p::TIR1[F79A]::mRuby; daf2::AID::3xFLAG(codon optimized)	eft3p::TIR1(F79A) ; daf-2::1xAID	relative_to_WT	TRUE	nhl-3	FALSE
WBGene00003600	Tir1_variant_F79A	-0.15882215600863		0.910550666843052	eft3p::TIR1[F79A]::mRuby; daf2::AID::3xFLAG(codon optimized)	eft3p::TIR1(F79A) ; daf-2::1xAID	relative_to_WT	TRUE	nhr-1	FALSE
WBGene00003601	Tir1_variant_F79A	-0.111491956970963		0.0351347666074901	eft3p::TIR1[F79A]::mRuby; daf2::AID::3xFLAG(codon optimized)	eft3p::TIR1(F79A) ; daf-2::1xAID	relative_to_WT	TRUE	nhr-2	FALSE
WBGene00003602	Tir1_variant_F79A	0.576908551542217		0.221850148241249	eft3p::TIR1[F79A]::mRuby; daf2::AID::3xFLAG(codon optimized)	eft3p::TIR1(F79A) ; daf-2::1xAID	relative_to_WT	TRUE	nhr-3	FALSE
WBGene00003603	Tir1_variant_F79A	0.371097444323787		0.688373044865956	eft3p::TIR1[F79A]::mRuby; daf2::AID::3xFLAG(codon optimized)	eft3p::TIR1(F79A) ; daf-2::1xAID	relative_to_WT	TRUE	nhr-4	FALSE
WBGene00003604	Tir1_variant_F79A	-0.679964711547881		0.444588751473558	eft3p::TIR1[F79A]::mRuby; daf2::AID::3xFLAG(codon optimized)	eft3p::TIR1(F79A) ; daf-2::1xAID	relative_to_WT	TRUE	nhr-5	FALSE
WBGene00003605	Tir1_variant_F79A	-0.731635629372383		0.734242172837321	eft3p::TIR1[F79A]::mRuby; daf2::AID::3xFLAG(codon optimized)	eft3p::TIR1(F79A) ; daf-2::1xAID	relative_to_WT	TRUE	nhr-6	FALSE
WBGene00003606	Tir1_variant_F79A	0.232120962659681		0.468749859943161	eft3p::TIR1[F79A]::mRuby; daf2::AID::3xFLAG(codon optimized)	eft3p::TIR1(F79A) ; daf-2::1xAID	relative_to_WT	TRUE	nhr-7	FALSE
WBGene00003607	Tir1_variant_F79A	0.144745126982101		0.481328929280188	eft3p::TIR1[F79A]::mRuby; daf2::AID::3xFLAG(codon optimized)	eft3p::TIR1(F79A) ; daf-2::1xAID	relative_to_WT	TRUE	nhr-8	FALSE
WBGene00003609	Tir1_variant_F79A	0.456852453291748		0.695233352160284	eft3p::TIR1[F79A]::mRuby; daf2::AID::3xFLAG(codon optimized)	eft3p::TIR1(F79A) ; daf-2::1xAID	relative_to_WT	TRUE	nhr-10	FALSE
WBGene00003610	Tir1_variant_F79A	0.471367552326054		0.392900959572315	eft3p::TIR1[F79A]::mRuby; daf2::AID::3xFLAG(codon optimized)	eft3p::TIR1(F79A) ; daf-2::1xAID	relative_to_WT	TRUE	nhr-11	FALSE
WBGene00003611	Tir1_variant_F79A	0.152522357155948		0.487096807239129	eft3p::TIR1[F79A]::mRuby; daf2::AID::3xFLAG(codon optimized)	eft3p::TIR1(F79A) ; daf-2::1xAID	relative_to_WT	TRUE	nhr-12	FALSE
WBGene00003612	Tir1_variant_F79A	0.105282224269372		0.553519303037434	eft3p::TIR1[F79A]::mRuby; daf2::AID::3xFLAG(codon optimized)	eft3p::TIR1(F79A) ; daf-2::1xAID	relative_to_WT	TRUE	nhr-13	FALSE
WBGene00003613	Tir1_variant_F79A	-0.123556815649802		0.837248173123198	eft3p::TIR1[F79A]::mRuby; daf2::AID::3xFLAG(codon optimized)	eft3p::TIR1(F79A) ; daf-2::1xAID	relative_to_WT	TRUE	nhr-14	FALSE
WBGene00003616	Tir1_variant_F79A	0.375430966756699		0.821439476928931	eft3p::TIR1[F79A]::mRuby; daf2::AID::3xFLAG(codon optimized)	eft3p::TIR1(F79A) ; daf-2::1xAID	relative_to_WT	TRUE	nhr-17	FALSE
WBGene00003617	Tir1_variant_F79A	0.373843506619577		0.893624839637242	eft3p::TIR1[F79A]::mRuby; daf2::AID::3xFLAG(codon optimized)	eft3p::TIR1(F79A) ; daf-2::1xAID	relative_to_WT	TRUE	nhr-18	FALSE
WBGene00003618	Tir1_variant_F79A	-0.171456192563224		0.772109893290411	eft3p::TIR1[F79A]::mRuby; daf2::AID::3xFLAG(codon optimized)	eft3p::TIR1(F79A) ; daf-2::1xAID	relative_to_WT	TRUE	nhr-19	FALSE
WBGene00003619	Tir1_variant_F79A	0.0545136980449489		0.838154052260882	eft3p::TIR1[F79A]::mRuby; daf2::AID::3xFLAG(codon optimized)	eft3p::TIR1(F79A) ; daf-2::1xAID	relative_to_WT	TRUE	nhr-20	FALSE
WBGene00003620	Tir1_variant_F79A	-0.026726017805028		0.822451130856338	eft3p::TIR1[F79A]::mRuby; daf2::AID::3xFLAG(codon optimized)	eft3p::TIR1(F79A) ; daf-2::1xAID	relative_to_WT	TRUE	nhr-21	FALSE
WBGene00003621	Tir1_variant_F79A	-0.0482307360698654		0.327369381943889	eft3p::TIR1[F79A]::mRuby; daf2::AID::3xFLAG(codon optimized)	eft3p::TIR1(F79A) ; daf-2::1xAID	relative_to_WT	TRUE	nhr-22	FALSE
WBGene00003622	Tir1_variant_F79A	-0.25211349529253		0.24638153830973	eft3p::TIR1[F79A]::mRuby; daf2::AID::3xFLAG(codon optimized)	eft3p::TIR1(F79A) ; daf-2::1xAID	relative_to_WT	TRUE	nhr-23	FALSE
WBGene00003623	Tir1_variant_F79A	0.495232598575556		0.86926488612489	eft3p::TIR1[F79A]::mRuby; daf2::AID::3xFLAG(codon optimized)	eft3p::TIR1(F79A) ; daf-2::1xAID	relative_to_WT	TRUE	nhr-25	FALSE
WBGene00003624	Tir1_variant_F79A	0.623369316000857		0.689698128875034	eft3p::TIR1[F79A]::mRuby; daf2::AID::3xFLAG(codon optimized)	eft3p::TIR1(F79A) ; daf-2::1xAID	relative_to_WT	TRUE	nhr-28	FALSE
WBGene00003625	Tir1_variant_F79A	-0.357982297469545		0.163954646788256	eft3p::TIR1[F79A]::mRuby; daf2::AID::3xFLAG(codon optimized)	eft3p::TIR1(F79A) ; daf-2::1xAID	relative_to_WT	TRUE	nhr-31	FALSE
WBGene00003626	Tir1_variant_F79A	-0.075258445006045		0.921050933150335	eft3p::TIR1[F79A]::mRuby; daf2::AID::3xFLAG(codon optimized)	eft3p::TIR1(F79A) ; daf-2::1xAID	relative_to_WT	TRUE	nhr-32	FALSE
WBGene00003627	Tir1_variant_F79A	0.341812450899986		0.0884607243970944	eft3p::TIR1[F79A]::mRuby; daf2::AID::3xFLAG(codon optimized)	eft3p::TIR1(F79A) ; daf-2::1xAID	relative_to_WT	TRUE	nhr-34	FALSE
WBGene00003628	Tir1_variant_F79A	0.193838254260532		0.520045255603873	eft3p::TIR1[F79A]::mRuby; daf2::AID::3xFLAG(codon optimized)	eft3p::TIR1(F79A) ; daf-2::1xAID	relative_to_WT	TRUE	nhr-35	FALSE
WBGene00003630	Tir1_variant_F79A	-0.516680925541442		0.691953106905254	eft3p::TIR1[F79A]::mRuby; daf2::AID::3xFLAG(codon optimized)	eft3p::TIR1(F79A) ; daf-2::1xAID	relative_to_WT	TRUE	nhr-40	FALSE
WBGene00003632	Tir1_variant_F79A	0.203233291552835		0.25315731709028	eft3p::TIR1[F79A]::mRuby; daf2::AID::3xFLAG(codon optimized)	eft3p::TIR1(F79A) ; daf-2::1xAID	relative_to_WT	TRUE	nhr-42	FALSE
WBGene00003633	Tir1_variant_F79A	-0.159485235581588		0.897835697412413	eft3p::TIR1[F79A]::mRuby; daf2::AID::3xFLAG(codon optimized)	eft3p::TIR1(F79A) ; daf-2::1xAID	relative_to_WT	TRUE	nhr-43	FALSE
WBGene00003635	Tir1_variant_F79A	0.390862450459497		0.691899894339109	eft3p::TIR1[F79A]::mRuby; daf2::AID::3xFLAG(codon optimized)	eft3p::TIR1(F79A) ; daf-2::1xAID	relative_to_WT	TRUE	nhr-45	FALSE
WBGene00003636	Tir1_variant_F79A	-0.000384811016420541		0.969949045631536	eft3p::TIR1[F79A]::mRuby; daf2::AID::3xFLAG(codon optimized)	eft3p::TIR1(F79A) ; daf-2::1xAID	relative_to_WT	TRUE	nhr-46	FALSE
WBGene00003637	Tir1_variant_F79A	-0.557818082590882		0.245735604521079	eft3p::TIR1[F79A]::mRuby; daf2::AID::3xFLAG(codon optimized)	eft3p::TIR1(F79A) ; daf-2::1xAID	relative_to_WT	TRUE	nhr-47	FALSE
WBGene00003638	Tir1_variant_F79A	0.309331651014911		0.753180872751058	eft3p::TIR1[F79A]::mRuby; daf2::AID::3xFLAG(codon optimized)	eft3p::TIR1(F79A) ; daf-2::1xAID	relative_to_WT	TRUE	nhr-48	FALSE
WBGene00003639	Tir1_variant_F79A	0.0359966311972166		0.593198235071817	eft3p::TIR1[F79A]::mRuby; daf2::AID::3xFLAG(codon optimized)	eft3p::TIR1(F79A) ; daf-2::1xAID	relative_to_WT	TRUE	nhr-49	FALSE
WBGene00003640	Tir1_variant_F79A	0.439046082650392		0.491523239519897	eft3p::TIR1[F79A]::mRuby; daf2::AID::3xFLAG(codon optimized)	eft3p::TIR1(F79A) ; daf-2::1xAID	relative_to_WT	TRUE	nhr-50	FALSE
WBGene00003643	Tir1_variant_F79A	-0.101637914998706		0.649121611213012	eft3p::TIR1[F79A]::mRuby; daf2::AID::3xFLAG(codon optimized)	eft3p::TIR1(F79A) ; daf-2::1xAID	relative_to_WT	TRUE	nhr-53	FALSE
WBGene00003645	Tir1_variant_F79A	-0.776204438561968		0.621573843401205	eft3p::TIR1[F79A]::mRuby; daf2::AID::3xFLAG(codon optimized)	eft3p::TIR1(F79A) ; daf-2::1xAID	relative_to_WT	TRUE	nhr-55	FALSE
WBGene00003647	Tir1_variant_F79A	1.34626866893572		0.182639438339025	eft3p::TIR1[F79A]::mRuby; daf2::AID::3xFLAG(codon optimized)	eft3p::TIR1(F79A) ; daf-2::1xAID	relative_to_WT	TRUE	nhr-57	FALSE
WBGene00003648	Tir1_variant_F79A	-1.04409273566209		0.142613660110371	eft3p::TIR1[F79A]::mRuby; daf2::AID::3xFLAG(codon optimized)	eft3p::TIR1(F79A) ; daf-2::1xAID	relative_to_WT	TRUE	nhr-58	FALSE
WBGene00003651	Tir1_variant_F79A	0.0444883020985635		0.340853071059365	eft3p::TIR1[F79A]::mRuby; daf2::AID::3xFLAG(codon optimized)	eft3p::TIR1(F79A) ; daf-2::1xAID	relative_to_WT	TRUE	nhr-61	FALSE
WBGene00003652	Tir1_variant_F79A	0.709719344980595		0.628738582001399	eft3p::TIR1[F79A]::mRuby; daf2::AID::3xFLAG(codon optimized)	eft3p::TIR1(F79A) ; daf-2::1xAID	relative_to_WT	TRUE	nhr-62	FALSE
WBGene00003653	Tir1_variant_F79A	-0.409650305420693		0.855482523885996	eft3p::TIR1[F79A]::mRuby; daf2::AID::3xFLAG(codon optimized)	eft3p::TIR1(F79A) ; daf-2::1xAID	relative_to_WT	TRUE	nhr-63	FALSE
WBGene00003654	Tir1_variant_F79A	-0.249219358125379		0.540283998173772	eft3p::TIR1[F79A]::mRuby; daf2::AID::3xFLAG(codon optimized)	eft3p::TIR1(F79A) ; daf-2::1xAID	relative_to_WT	TRUE	nhr-64	FALSE
WBGene00003655	Tir1_variant_F79A	-0.374902805857198		0.62148080072122	eft3p::TIR1[F79A]::mRuby; daf2::AID::3xFLAG(codon optimized)	eft3p::TIR1(F79A) ; daf-2::1xAID	relative_to_WT	TRUE	nhr-65	FALSE
WBGene00003656	Tir1_variant_F79A	0.415444019940334		0.53231614649531	eft3p::TIR1[F79A]::mRuby; daf2::AID::3xFLAG(codon optimized)	eft3p::TIR1(F79A) ; daf-2::1xAID	relative_to_WT	TRUE	nhr-66	FALSE
WBGene00003657	Tir1_variant_F79A	0.359503482302262		0.00925804000386439	eft3p::TIR1[F79A]::mRuby; daf2::AID::3xFLAG(codon optimized)	eft3p::TIR1(F79A) ; daf-2::1xAID	relative_to_WT	TRUE	nhr-67	FALSE
WBGene00003658	Tir1_variant_F79A	-0.331454458405425		0.643094918483359	eft3p::TIR1[F79A]::mRuby; daf2::AID::3xFLAG(codon optimized)	eft3p::TIR1(F79A) ; daf-2::1xAID	relative_to_WT	TRUE	nhr-68	FALSE
WBGene00003659	Tir1_variant_F79A	-0.0976176758009165		0.430989975368709	eft3p::TIR1[F79A]::mRuby; daf2::AID::3xFLAG(codon optimized)	eft3p::TIR1(F79A) ; daf-2::1xAID	relative_to_WT	TRUE	nhr-69	FALSE
WBGene00003660	Tir1_variant_F79A	-0.0531982091489618		0.706298263828644	eft3p::TIR1[F79A]::mRuby; daf2::AID::3xFLAG(codon optimized)	eft3p::TIR1(F79A) ; daf-2::1xAID	relative_to_WT	TRUE	nhr-70	FALSE
WBGene00003661	Tir1_variant_F79A	-0.249391451256098		0.802904206810669	eft3p::TIR1[F79A]::mRuby; daf2::AID::3xFLAG(codon optimized)	eft3p::TIR1(F79A) ; daf-2::1xAID	relative_to_WT	TRUE	nhr-71	FALSE
WBGene00003668	Tir1_variant_F79A	0.399215476670961		0.750375620522834	eft3p::TIR1[F79A]::mRuby; daf2::AID::3xFLAG(codon optimized)	eft3p::TIR1(F79A) ; daf-2::1xAID	relative_to_WT	TRUE	nhr-78	FALSE
WBGene00003669	Tir1_variant_F79A	-0.184832432334997		0.77062668205022	eft3p::TIR1[F79A]::mRuby; daf2::AID::3xFLAG(codon optimized)	eft3p::TIR1(F79A) ; daf-2::1xAID	relative_to_WT	TRUE	nhr-79	FALSE
WBGene00003670	Tir1_variant_F79A	-0.0896508062889409		0.904260968595609	eft3p::TIR1[F79A]::mRuby; daf2::AID::3xFLAG(codon optimized)	eft3p::TIR1(F79A) ; daf-2::1xAID	relative_to_WT	TRUE	nhr-80	FALSE
WBGene00003672	Tir1_variant_F79A	-0.216040269829291		0.719978677184181	eft3p::TIR1[F79A]::mRuby; daf2::AID::3xFLAG(codon optimized)	eft3p::TIR1(F79A) ; daf-2::1xAID	relative_to_WT	TRUE	nhr-82	FALSE
WBGene00003674	Tir1_variant_F79A	0.00403464359537631		0.787177338959518	eft3p::TIR1[F79A]::mRuby; daf2::AID::3xFLAG(codon optimized)	eft3p::TIR1(F79A) ; daf-2::1xAID	relative_to_WT	TRUE	nhr-84	FALSE
WBGene00003676	Tir1_variant_F79A	-0.178423230604877		0.732396565362262	eft3p::TIR1[F79A]::mRuby; daf2::AID::3xFLAG(codon optimized)	eft3p::TIR1(F79A) ; daf-2::1xAID	relative_to_WT	TRUE	nhr-86	FALSE
WBGene00003678	Tir1_variant_F79A	0.35875098593423		0.47752158657983	eft3p::TIR1[F79A]::mRuby; daf2::AID::3xFLAG(codon optimized)	eft3p::TIR1(F79A) ; daf-2::1xAID	relative_to_WT	TRUE	nhr-88	FALSE
WBGene00003680	Tir1_variant_F79A	-0.0563434018868464		0.943545784721693	eft3p::TIR1[F79A]::mRuby; daf2::AID::3xFLAG(codon optimized)	eft3p::TIR1(F79A) ; daf-2::1xAID	relative_to_WT	TRUE	nhr-90	FALSE
WBGene00003681	Tir1_variant_F79A	-0.594149507537667		0.808791347062676	eft3p::TIR1[F79A]::mRuby; daf2::AID::3xFLAG(codon optimized)	eft3p::TIR1(F79A) ; daf-2::1xAID	relative_to_WT	TRUE	nhr-91	FALSE
WBGene00003685	Tir1_variant_F79A	-0.800903940957657		0.618647515408157	eft3p::TIR1[F79A]::mRuby; daf2::AID::3xFLAG(codon optimized)	eft3p::TIR1(F79A) ; daf-2::1xAID	relative_to_WT	TRUE	nhr-95	FALSE
WBGene00003687	Tir1_variant_F79A	0.281096714380469		0.831035146427203	eft3p::TIR1[F79A]::mRuby; daf2::AID::3xFLAG(codon optimized)	eft3p::TIR1(F79A) ; daf-2::1xAID	relative_to_WT	TRUE	nhr-97	FALSE
WBGene00003690	Tir1_variant_F79A	-0.161677500532263		0.875322392088866	eft3p::TIR1[F79A]::mRuby; daf2::AID::3xFLAG(codon optimized)	eft3p::TIR1(F79A) ; daf-2::1xAID	relative_to_WT	TRUE	nhr-100	FALSE
WBGene00003691	Tir1_variant_F79A	0.0479875056093715		0.736060539126258	eft3p::TIR1[F79A]::mRuby; daf2::AID::3xFLAG(codon optimized)	eft3p::TIR1(F79A) ; daf-2::1xAID	relative_to_WT	TRUE	nhr-101	FALSE
WBGene00003692	Tir1_variant_F79A	-0.058008469761603		0.967393290806869	eft3p::TIR1[F79A]::mRuby; daf2::AID::3xFLAG(codon optimized)	eft3p::TIR1(F79A) ; daf-2::1xAID	relative_to_WT	TRUE	nhr-102	FALSE
WBGene00003694	Tir1_variant_F79A	0.46335100458044		0.535656337698493	eft3p::TIR1[F79A]::mRuby; daf2::AID::3xFLAG(codon optimized)	eft3p::TIR1(F79A) ; daf-2::1xAID	relative_to_WT	TRUE	nhr-104	FALSE
WBGene00003695	Tir1_variant_F79A	0.44852562612465		0.550733472655118	eft3p::TIR1[F79A]::mRuby; daf2::AID::3xFLAG(codon optimized)	eft3p::TIR1(F79A) ; daf-2::1xAID	relative_to_WT	TRUE	nhr-105	FALSE
WBGene00003696	Tir1_variant_F79A	-0.935359549683445		0.493962279729705	eft3p::TIR1[F79A]::mRuby; daf2::AID::3xFLAG(codon optimized)	eft3p::TIR1(F79A) ; daf-2::1xAID	relative_to_WT	TRUE	nhr-106	FALSE
WBGene00003697	Tir1_variant_F79A	0.189477051602268		0.92193343337469	eft3p::TIR1[F79A]::mRuby; daf2::AID::3xFLAG(codon optimized)	eft3p::TIR1(F79A) ; daf-2::1xAID	relative_to_WT	TRUE	nhr-107	FALSE
WBGene00003699	Tir1_variant_F79A	-0.281156601236767		0.852476527631837	eft3p::TIR1[F79A]::mRuby; daf2::AID::3xFLAG(codon optimized)	eft3p::TIR1(F79A) ; daf-2::1xAID	relative_to_WT	TRUE	nhr-109	FALSE
WBGene00003702	Tir1_variant_F79A	0.87510092173229		0.678104035671388	eft3p::TIR1[F79A]::mRuby; daf2::AID::3xFLAG(codon optimized)	eft3p::TIR1(F79A) ; daf-2::1xAID	relative_to_WT	TRUE	nhr-112	FALSE
WBGene00003704	Tir1_variant_F79A	0.078086895149274		0.0939786254737368	eft3p::TIR1[F79A]::mRuby; daf2::AID::3xFLAG(codon optimized)	eft3p::TIR1(F79A) ; daf-2::1xAID	relative_to_WT	TRUE	nhr-114	FALSE
WBGene00003705	Tir1_variant_F79A	0.583287516477823		0.324124609511659	eft3p::TIR1[F79A]::mRuby; daf2::AID::3xFLAG(codon optimized)	eft3p::TIR1(F79A) ; daf-2::1xAID	relative_to_WT	TRUE	nhr-115	FALSE
WBGene00003707	Tir1_variant_F79A	0.374742259219968		0.85847761377954	eft3p::TIR1[F79A]::mRuby; daf2::AID::3xFLAG(codon optimized)	eft3p::TIR1(F79A) ; daf-2::1xAID	relative_to_WT	TRUE	nhr-117	FALSE
WBGene00003708	Tir1_variant_F79A	-0.656145487201355		0.109628076238814	eft3p::TIR1[F79A]::mRuby; daf2::AID::3xFLAG(codon optimized)	eft3p::TIR1(F79A) ; daf-2::1xAID	relative_to_WT	TRUE	nhr-118	FALSE
WBGene00003710	Tir1_variant_F79A	0.787118483280043		0.366602966805212	eft3p::TIR1[F79A]::mRuby; daf2::AID::3xFLAG(codon optimized)	eft3p::TIR1(F79A) ; daf-2::1xAID	relative_to_WT	TRUE	nhr-120	FALSE
WBGene00003711	Tir1_variant_F79A	-0.0420026108601362		0.826628607135706	eft3p::TIR1[F79A]::mRuby; daf2::AID::3xFLAG(codon optimized)	eft3p::TIR1(F79A) ; daf-2::1xAID	relative_to_WT	TRUE	nhr-121	FALSE
WBGene00003712	Tir1_variant_F79A	0.659271350836228		0.361849571724073	eft3p::TIR1[F79A]::mRuby; daf2::AID::3xFLAG(codon optimized)	eft3p::TIR1(F79A) ; daf-2::1xAID	relative_to_WT	TRUE	nhr-122	FALSE
WBGene00003715	Tir1_variant_F79A	-1.06347725426795		0.411753868177339	eft3p::TIR1[F79A]::mRuby; daf2::AID::3xFLAG(codon optimized)	eft3p::TIR1(F79A) ; daf-2::1xAID	relative_to_WT	TRUE	nhr-125	FALSE
WBGene00003721	Tir1_variant_F79A	0.124343196239951		0.9415715872079	eft3p::TIR1[F79A]::mRuby; daf2::AID::3xFLAG(codon optimized)	eft3p::TIR1(F79A) ; daf-2::1xAID	relative_to_WT	TRUE	nhr-131	FALSE
WBGene00003722	Tir1_variant_F79A	0.0193076876974772		0.767531176947333	eft3p::TIR1[F79A]::mRuby; daf2::AID::3xFLAG(codon optimized)	eft3p::TIR1(F79A) ; daf-2::1xAID	relative_to_WT	TRUE	nhr-132	FALSE
WBGene00003723	Tir1_variant_F79A	0.742638553834653		0.684403804330308	eft3p::TIR1[F79A]::mRuby; daf2::AID::3xFLAG(codon optimized)	eft3p::TIR1(F79A) ; daf-2::1xAID	relative_to_WT	TRUE	nhr-133	FALSE
WBGene00003724	Tir1_variant_F79A	0.0967681419579404		0.364017924907655	eft3p::TIR1[F79A]::mRuby; daf2::AID::3xFLAG(codon optimized)	eft3p::TIR1(F79A) ; daf-2::1xAID	relative_to_WT	TRUE	nhr-134	FALSE
WBGene00003725	Tir1_variant_F79A	0.130765434434239		0.9148445049464	eft3p::TIR1[F79A]::mRuby; daf2::AID::3xFLAG(codon optimized)	eft3p::TIR1(F79A) ; daf-2::1xAID	relative_to_WT	TRUE	nhr-135	FALSE
WBGene00003727	Tir1_variant_F79A	0.555710450355924		0.715197330676815	eft3p::TIR1[F79A]::mRuby; daf2::AID::3xFLAG(codon optimized)	eft3p::TIR1(F79A) ; daf-2::1xAID	relative_to_WT	TRUE	nhr-137	FALSE
WBGene00003728	Tir1_variant_F79A	0.0605866130708523		0.540283998173772	eft3p::TIR1[F79A]::mRuby; daf2::AID::3xFLAG(codon optimized)	eft3p::TIR1(F79A) ; daf-2::1xAID	relative_to_WT	TRUE	nhr-138	FALSE
WBGene00003729	Tir1_variant_F79A	-0.09426157892565		0.369597098470054	eft3p::TIR1[F79A]::mRuby; daf2::AID::3xFLAG(codon optimized)	eft3p::TIR1(F79A) ; daf-2::1xAID	relative_to_WT	TRUE	nhx-1	FALSE
WBGene00003730	Tir1_variant_F79A	-1.34280859766252		0.047518933994402	eft3p::TIR1[F79A]::mRuby; daf2::AID::3xFLAG(codon optimized)	eft3p::TIR1(F79A) ; daf-2::1xAID	relative_to_WT	TRUE	nhx-2	FALSE
WBGene00003731	Tir1_variant_F79A	-0.00526861589871286		0.416341283557186	eft3p::TIR1[F79A]::mRuby; daf2::AID::3xFLAG(codon optimized)	eft3p::TIR1(F79A) ; daf-2::1xAID	relative_to_WT	TRUE	nhx-3	FALSE
WBGene00003732	Tir1_variant_F79A	0.166960897223293		0.891614434009601	eft3p::TIR1[F79A]::mRuby; daf2::AID::3xFLAG(codon optimized)	eft3p::TIR1(F79A) ; daf-2::1xAID	relative_to_WT	TRUE	nhx-4	FALSE
WBGene00003733	Tir1_variant_F79A	0.800710852724905		0.202337951555942	eft3p::TIR1[F79A]::mRuby; daf2::AID::3xFLAG(codon optimized)	eft3p::TIR1(F79A) ; daf-2::1xAID	relative_to_WT	TRUE	nhx-5	FALSE
WBGene00003735	Tir1_variant_F79A	-0.241735565648304		0.842906364305046	eft3p::TIR1[F79A]::mRuby; daf2::AID::3xFLAG(codon optimized)	eft3p::TIR1(F79A) ; daf-2::1xAID	relative_to_WT	TRUE	nhx-8	FALSE
WBGene00003736	Tir1_variant_F79A	-1.0426346662242		0.559256656627174	eft3p::TIR1[F79A]::mRuby; daf2::AID::3xFLAG(codon optimized)	eft3p::TIR1(F79A) ; daf-2::1xAID	relative_to_WT	TRUE	nhx-9	FALSE
WBGene00003738	Tir1_variant_F79A	0.0854750782203731		0.490661381339841	eft3p::TIR1[F79A]::mRuby; daf2::AID::3xFLAG(codon optimized)	eft3p::TIR1(F79A) ; daf-2::1xAID	relative_to_WT	TRUE	nid-1	FALSE
WBGene00003744	Tir1_variant_F79A	0.130918445462894		0.873589444777116	eft3p::TIR1[F79A]::mRuby; daf2::AID::3xFLAG(codon optimized)	eft3p::TIR1(F79A) ; daf-2::1xAID	relative_to_WT	TRUE	nlp-6	FALSE
WBGene00003745	Tir1_variant_F79A	0.136001330856775		0.966176516447848	eft3p::TIR1[F79A]::mRuby; daf2::AID::3xFLAG(codon optimized)	eft3p::TIR1(F79A) ; daf-2::1xAID	relative_to_WT	TRUE	nlp-7	FALSE
WBGene00003746	Tir1_variant_F79A	0.374839891483812		0.500306284868499	eft3p::TIR1[F79A]::mRuby; daf2::AID::3xFLAG(codon optimized)	eft3p::TIR1(F79A) ; daf-2::1xAID	relative_to_WT	TRUE	nlp-8	FALSE
WBGene00003747	Tir1_variant_F79A	-0.0723221938109475		0.81812258433305	eft3p::TIR1[F79A]::mRuby; daf2::AID::3xFLAG(codon optimized)	eft3p::TIR1(F79A) ; daf-2::1xAID	relative_to_WT	TRUE	nlp-9	FALSE
WBGene00003748	Tir1_variant_F79A	0.0928300617907942		0.451479280511816	eft3p::TIR1[F79A]::mRuby; daf2::AID::3xFLAG(codon optimized)	eft3p::TIR1(F79A) ; daf-2::1xAID	relative_to_WT	TRUE	nlp-10	FALSE
WBGene00003749	Tir1_variant_F79A	0.0173847557033441		0.498773884535045	eft3p::TIR1[F79A]::mRuby; daf2::AID::3xFLAG(codon optimized)	eft3p::TIR1(F79A) ; daf-2::1xAID	relative_to_WT	TRUE	nlp-11	FALSE
WBGene00003750	Tir1_variant_F79A	-0.160083915293211		0.919299538032115	eft3p::TIR1[F79A]::mRuby; daf2::AID::3xFLAG(codon optimized)	eft3p::TIR1(F79A) ; daf-2::1xAID	relative_to_WT	TRUE	nlp-12	FALSE
WBGene00003751	Tir1_variant_F79A	0.0498597013521501		0.973265623923552	eft3p::TIR1[F79A]::mRuby; daf2::AID::3xFLAG(codon optimized)	eft3p::TIR1(F79A) ; daf-2::1xAID	relative_to_WT	TRUE	nlp-13	FALSE
WBGene00003752	Tir1_variant_F79A	0.00687758459375576		0.664111543979544	eft3p::TIR1[F79A]::mRuby; daf2::AID::3xFLAG(codon optimized)	eft3p::TIR1(F79A) ; daf-2::1xAID	relative_to_WT	TRUE	nlp-14	FALSE
WBGene00003753	Tir1_variant_F79A	0.0721265350532759		0.967407032416356	eft3p::TIR1[F79A]::mRuby; daf2::AID::3xFLAG(codon optimized)	eft3p::TIR1(F79A) ; daf-2::1xAID	relative_to_WT	TRUE	nlp-15	FALSE
WBGene00003754	Tir1_variant_F79A	-0.358522632448639		0.834210495066846	eft3p::TIR1[F79A]::mRuby; daf2::AID::3xFLAG(codon optimized)	eft3p::TIR1(F79A) ; daf-2::1xAID	relative_to_WT	TRUE	nlp-16	FALSE
WBGene00003755	Tir1_variant_F79A	-0.0778258364978971		0.969606331663464	eft3p::TIR1[F79A]::mRuby; daf2::AID::3xFLAG(codon optimized)	eft3p::TIR1(F79A) ; daf-2::1xAID	relative_to_WT	TRUE	nlp-17	FALSE
WBGene00003756	Tir1_variant_F79A	0.472176012157719		0.861504609993096	eft3p::TIR1[F79A]::mRuby; daf2::AID::3xFLAG(codon optimized)	eft3p::TIR1(F79A) ; daf-2::1xAID	relative_to_WT	TRUE	nlp-18	FALSE
WBGene00003758	Tir1_variant_F79A	-0.306619593764577		0.463585692765768	eft3p::TIR1[F79A]::mRuby; daf2::AID::3xFLAG(codon optimized)	eft3p::TIR1(F79A) ; daf-2::1xAID	relative_to_WT	TRUE	nlp-20	FALSE
WBGene00003759	Tir1_variant_F79A	0.63060444587773		0.143660655934954	eft3p::TIR1[F79A]::mRuby; daf2::AID::3xFLAG(codon optimized)	eft3p::TIR1(F79A) ; daf-2::1xAID	relative_to_WT	TRUE	nlp-21	FALSE
WBGene00003762	Tir1_variant_F79A	-0.690928956249212		0.676163878050705	eft3p::TIR1[F79A]::mRuby; daf2::AID::3xFLAG(codon optimized)	eft3p::TIR1(F79A) ; daf-2::1xAID	relative_to_WT	TRUE	nlp-24	FALSE
WBGene00003765	Tir1_variant_F79A	-0.123772891582888		0.592355724095339	eft3p::TIR1[F79A]::mRuby; daf2::AID::3xFLAG(codon optimized)	eft3p::TIR1(F79A) ; daf-2::1xAID	relative_to_WT	TRUE	nlp-27	FALSE
WBGene00003766	Tir1_variant_F79A	0.748961882627912		0.000124094976225669	eft3p::TIR1[F79A]::mRuby; daf2::AID::3xFLAG(codon optimized)	eft3p::TIR1(F79A) ; daf-2::1xAID	relative_to_WT	TRUE	nlp-28	FALSE
WBGene00003767	Tir1_variant_F79A	-0.135068866966618		0.647053064443814	eft3p::TIR1[F79A]::mRuby; daf2::AID::3xFLAG(codon optimized)	eft3p::TIR1(F79A) ; daf-2::1xAID	relative_to_WT	TRUE	nlp-29	FALSE
WBGene00003768	Tir1_variant_F79A	-0.123831606268519		0.376139526033645	eft3p::TIR1[F79A]::mRuby; daf2::AID::3xFLAG(codon optimized)	eft3p::TIR1(F79A) ; daf-2::1xAID	relative_to_WT	TRUE	nlp-30	FALSE
WBGene00003769	Tir1_variant_F79A	0.597156508782097		8.28123822852873e-05	eft3p::TIR1[F79A]::mRuby; daf2::AID::3xFLAG(codon optimized)	eft3p::TIR1(F79A) ; daf-2::1xAID	relative_to_WT	TRUE	nlp-31	TRUE
WBGene00003771	Tir1_variant_F79A	0.216989798819744		0.519505302359501	eft3p::TIR1[F79A]::mRuby; daf2::AID::3xFLAG(codon optimized)	eft3p::TIR1(F79A) ; daf-2::1xAID	relative_to_WT	TRUE	nlp-33	FALSE
WBGene00003772	Tir1_variant_F79A	-0.584164121286542		0.444936479828422	eft3p::TIR1[F79A]::mRuby; daf2::AID::3xFLAG(codon optimized)	eft3p::TIR1(F79A) ; daf-2::1xAID	relative_to_WT	TRUE	nlr-1	FALSE
WBGene00003773	Tir1_variant_F79A	-0.159902798928646		0.224826561394479	eft3p::TIR1[F79A]::mRuby; daf2::AID::3xFLAG(codon optimized)	eft3p::TIR1(F79A) ; daf-2::1xAID	relative_to_WT	TRUE	nlt-1	FALSE
WBGene00003774	Tir1_variant_F79A	-0.0392766130066762		0.605203957074065	eft3p::TIR1[F79A]::mRuby; daf2::AID::3xFLAG(codon optimized)	eft3p::TIR1(F79A) ; daf-2::1xAID	relative_to_WT	TRUE	nmr-1	FALSE
WBGene00003776	Tir1_variant_F79A	-0.118855293340943		0.242587485560612	eft3p::TIR1[F79A]::mRuby; daf2::AID::3xFLAG(codon optimized)	eft3p::TIR1(F79A) ; daf-2::1xAID	relative_to_WT	TRUE	nmy-1	FALSE
WBGene00003777	Tir1_variant_F79A	-0.0762751748076626		0.517402535739308	eft3p::TIR1[F79A]::mRuby; daf2::AID::3xFLAG(codon optimized)	eft3p::TIR1(F79A) ; daf-2::1xAID	relative_to_WT	TRUE	nmy-2	FALSE
WBGene00003778	Tir1_variant_F79A	1.26627834006546		4.25176282228446e-10	eft3p::TIR1[F79A]::mRuby; daf2::AID::3xFLAG(codon optimized)	eft3p::TIR1(F79A) ; daf-2::1xAID	relative_to_WT	TRUE	nnt-1	TRUE
WBGene00003783	Tir1_variant_F79A	-0.26505362163425		0.560652634059514	eft3p::TIR1[F79A]::mRuby; daf2::AID::3xFLAG(codon optimized)	eft3p::TIR1(F79A) ; daf-2::1xAID	relative_to_WT	TRUE	nos-1	FALSE
WBGene00003784	Tir1_variant_F79A	-0.147308768896062		0.779443175908733	eft3p::TIR1[F79A]::mRuby; daf2::AID::3xFLAG(codon optimized)	eft3p::TIR1(F79A) ; daf-2::1xAID	relative_to_WT	TRUE	nos-2	FALSE
WBGene00003785	Tir1_variant_F79A	0.216031776995502		0.0196254975100465	eft3p::TIR1[F79A]::mRuby; daf2::AID::3xFLAG(codon optimized)	eft3p::TIR1(F79A) ; daf-2::1xAID	relative_to_WT	TRUE	nos-3	FALSE
WBGene00003786	Tir1_variant_F79A	0.557726370011598		0.00111685303579979	eft3p::TIR1[F79A]::mRuby; daf2::AID::3xFLAG(codon optimized)	eft3p::TIR1(F79A) ; daf-2::1xAID	relative_to_WT	TRUE	npa-1	FALSE
WBGene00003787	Tir1_variant_F79A	0.0561555164174398		0.882374927684668	eft3p::TIR1[F79A]::mRuby; daf2::AID::3xFLAG(codon optimized)	eft3p::TIR1(F79A) ; daf-2::1xAID	relative_to_WT	TRUE	npp-1	FALSE
WBGene00003788	Tir1_variant_F79A	0.0454880082031778		0.15822969211239	eft3p::TIR1[F79A]::mRuby; daf2::AID::3xFLAG(codon optimized)	eft3p::TIR1(F79A) ; daf-2::1xAID	relative_to_WT	TRUE	npp-2	FALSE
WBGene00003789	Tir1_variant_F79A	0.124793315161209		0.0483646847904739	eft3p::TIR1[F79A]::mRuby; daf2::AID::3xFLAG(codon optimized)	eft3p::TIR1(F79A) ; daf-2::1xAID	relative_to_WT	TRUE	npp-3	FALSE
WBGene00003790	Tir1_variant_F79A	0.045161101005435		0.386446908625074	eft3p::TIR1[F79A]::mRuby; daf2::AID::3xFLAG(codon optimized)	eft3p::TIR1(F79A) ; daf-2::1xAID	relative_to_WT	TRUE	npp-4	FALSE
WBGene00003791	Tir1_variant_F79A	0.348562038037781		0.599775762967657	eft3p::TIR1[F79A]::mRuby; daf2::AID::3xFLAG(codon optimized)	eft3p::TIR1(F79A) ; daf-2::1xAID	relative_to_WT	TRUE	npp-5	FALSE
WBGene00003792	Tir1_variant_F79A	0.0431198619828147		0.112345559752907	eft3p::TIR1[F79A]::mRuby; daf2::AID::3xFLAG(codon optimized)	eft3p::TIR1(F79A) ; daf-2::1xAID	relative_to_WT	TRUE	npp-6	FALSE
WBGene00003793	Tir1_variant_F79A	0.131372255113294		0.387683586943193	eft3p::TIR1[F79A]::mRuby; daf2::AID::3xFLAG(codon optimized)	eft3p::TIR1(F79A) ; daf-2::1xAID	relative_to_WT	TRUE	npp-7	FALSE
WBGene00003794	Tir1_variant_F79A	0.0264158306567642		0.962441976645368	eft3p::TIR1[F79A]::mRuby; daf2::AID::3xFLAG(codon optimized)	eft3p::TIR1(F79A) ; daf-2::1xAID	relative_to_WT	TRUE	npp-8	FALSE
WBGene00003795	Tir1_variant_F79A	0.330214585232363		0.446862857296255	eft3p::TIR1[F79A]::mRuby; daf2::AID::3xFLAG(codon optimized)	eft3p::TIR1(F79A) ; daf-2::1xAID	relative_to_WT	TRUE	npp-9	FALSE
WBGene00003796	Tir1_variant_F79A	0.212654091862244		0.623138822498979	eft3p::TIR1[F79A]::mRuby; daf2::AID::3xFLAG(codon optimized)	eft3p::TIR1(F79A) ; daf-2::1xAID	relative_to_WT	TRUE	npp-10	FALSE
WBGene00003797	Tir1_variant_F79A	0.288073274813641		0.497200513822931	eft3p::TIR1[F79A]::mRuby; daf2::AID::3xFLAG(codon optimized)	eft3p::TIR1(F79A) ; daf-2::1xAID	relative_to_WT	TRUE	npp-11	FALSE
WBGene00003798	Tir1_variant_F79A	0.132783284776095		0.275613062144393	eft3p::TIR1[F79A]::mRuby; daf2::AID::3xFLAG(codon optimized)	eft3p::TIR1(F79A) ; daf-2::1xAID	relative_to_WT	TRUE	npp-12	FALSE
WBGene00003799	Tir1_variant_F79A	0.0766725213072039		0.848518930731466	eft3p::TIR1[F79A]::mRuby; daf2::AID::3xFLAG(codon optimized)	eft3p::TIR1(F79A) ; daf-2::1xAID	relative_to_WT	TRUE	npp-13	FALSE
WBGene00003800	Tir1_variant_F79A	0.105364474810528		0.524540104159399	eft3p::TIR1[F79A]::mRuby; daf2::AID::3xFLAG(codon optimized)	eft3p::TIR1(F79A) ; daf-2::1xAID	relative_to_WT	TRUE	npp-14	FALSE
WBGene00003801	Tir1_variant_F79A	0.211342837509667		0.0309205355706706	eft3p::TIR1[F79A]::mRuby; daf2::AID::3xFLAG(codon optimized)	eft3p::TIR1(F79A) ; daf-2::1xAID	relative_to_WT	TRUE	npp-15	FALSE
WBGene00003802	Tir1_variant_F79A	0.0728603704272056		0.824428075872833	eft3p::TIR1[F79A]::mRuby; daf2::AID::3xFLAG(codon optimized)	eft3p::TIR1(F79A) ; daf-2::1xAID	relative_to_WT	TRUE	npp-16	FALSE
WBGene00003803	Tir1_variant_F79A	-0.17579628285561		0.812999608606934	eft3p::TIR1[F79A]::mRuby; daf2::AID::3xFLAG(codon optimized)	eft3p::TIR1(F79A) ; daf-2::1xAID	relative_to_WT	TRUE	rae-1	FALSE
WBGene00003804	Tir1_variant_F79A	-0.0999513107413687		0.690994830897562	eft3p::TIR1[F79A]::mRuby; daf2::AID::3xFLAG(codon optimized)	eft3p::TIR1(F79A) ; daf-2::1xAID	relative_to_WT	TRUE	npp-18	FALSE
WBGene00003805	Tir1_variant_F79A	0.00287661892956043		0.595072565242612	eft3p::TIR1[F79A]::mRuby; daf2::AID::3xFLAG(codon optimized)	eft3p::TIR1(F79A) ; daf-2::1xAID	relative_to_WT	TRUE	npp-19	FALSE
WBGene00003806	Tir1_variant_F79A	0.136017044982339		0.870182589617216	eft3p::TIR1[F79A]::mRuby; daf2::AID::3xFLAG(codon optimized)	eft3p::TIR1(F79A) ; daf-2::1xAID	relative_to_WT	TRUE	npp-20	FALSE
WBGene00003812	Tir1_variant_F79A	-0.506602847176177		0.0241622662849997	eft3p::TIR1[F79A]::mRuby; daf2::AID::3xFLAG(codon optimized)	eft3p::TIR1(F79A) ; daf-2::1xAID	relative_to_WT	TRUE	nrf-5	FALSE
WBGene00003813	Tir1_variant_F79A	-1.27289442229772		1.94001968992058e-05	eft3p::TIR1[F79A]::mRuby; daf2::AID::3xFLAG(codon optimized)	eft3p::TIR1(F79A) ; daf-2::1xAID	relative_to_WT	TRUE	nrf-6	TRUE
WBGene00003815	Tir1_variant_F79A	0.275805484244438		0.441924944582002	eft3p::TIR1[F79A]::mRuby; daf2::AID::3xFLAG(codon optimized)	eft3p::TIR1(F79A) ; daf-2::1xAID	relative_to_WT	TRUE	nars-1	FALSE
WBGene00003816	Tir1_variant_F79A	-0.100255122770521		0.381435431258855	eft3p::TIR1[F79A]::mRuby; daf2::AID::3xFLAG(codon optimized)	eft3p::TIR1(F79A) ; daf-2::1xAID	relative_to_WT	TRUE	asns-1	FALSE
WBGene00003818	Tir1_variant_F79A	-0.397157149344174		0.599658631629258	eft3p::TIR1[F79A]::mRuby; daf2::AID::3xFLAG(codon optimized)	eft3p::TIR1(F79A) ; daf-2::1xAID	relative_to_WT	TRUE	nsf-1	FALSE
WBGene00003821	Tir1_variant_F79A	0.203865930825359		0.277848593072932	eft3p::TIR1[F79A]::mRuby; daf2::AID::3xFLAG(codon optimized)	eft3p::TIR1(F79A) ; daf-2::1xAID	relative_to_WT	TRUE	nst-1	FALSE
WBGene00003822	Tir1_variant_F79A	0.070606555089217		0.763346441303898	eft3p::TIR1[F79A]::mRuby; daf2::AID::3xFLAG(codon optimized)	eft3p::TIR1(F79A) ; daf-2::1xAID	relative_to_WT	TRUE	nsy-1	FALSE
WBGene00003825	Tir1_variant_F79A	0.154381794240532		0.121370529530144	eft3p::TIR1[F79A]::mRuby; daf2::AID::3xFLAG(codon optimized)	eft3p::TIR1(F79A) ; daf-2::1xAID	relative_to_WT	TRUE	ntl-2	FALSE
WBGene00003826	Tir1_variant_F79A	0.530964405123697		0.294860487554892	eft3p::TIR1[F79A]::mRuby; daf2::AID::3xFLAG(codon optimized)	eft3p::TIR1(F79A) ; daf-2::1xAID	relative_to_WT	TRUE	ntl-3	FALSE
WBGene00003827	Tir1_variant_F79A	-0.0402220220904244		0.108792258425371	eft3p::TIR1[F79A]::mRuby; daf2::AID::3xFLAG(codon optimized)	eft3p::TIR1(F79A) ; daf-2::1xAID	relative_to_WT	TRUE	ntl-4	FALSE
WBGene00003828	Tir1_variant_F79A	-0.62308770219753		0.202131735673042	eft3p::TIR1[F79A]::mRuby; daf2::AID::3xFLAG(codon optimized)	eft3p::TIR1(F79A) ; daf-2::1xAID	relative_to_WT	TRUE	nuc-1	FALSE
WBGene00003829	Tir1_variant_F79A	-0.00609863689872343		0.807794999243748	eft3p::TIR1[F79A]::mRuby; daf2::AID::3xFLAG(codon optimized)	eft3p::TIR1(F79A) ; daf-2::1xAID	relative_to_WT	TRUE	nud-1	FALSE
WBGene00003830	Tir1_variant_F79A	-0.103616353150401		0.22168563920147	eft3p::TIR1[F79A]::mRuby; daf2::AID::3xFLAG(codon optimized)	eft3p::TIR1(F79A) ; daf-2::1xAID	relative_to_WT	TRUE	num-1	FALSE
WBGene00003831	Tir1_variant_F79A	0.121507441980038		0.826768463290249	eft3p::TIR1[F79A]::mRuby; daf2::AID::3xFLAG(codon optimized)	eft3p::TIR1(F79A) ; daf-2::1xAID	relative_to_WT	TRUE	nuo-1	FALSE
WBGene00003834	Tir1_variant_F79A	0.458805929346932		0.359051461534533	eft3p::TIR1[F79A]::mRuby; daf2::AID::3xFLAG(codon optimized)	eft3p::TIR1(F79A) ; daf-2::1xAID	relative_to_WT	TRUE	nxf-1	FALSE
WBGene00003835	Tir1_variant_F79A	0.372620719731839		0.304211013760356	eft3p::TIR1[F79A]::mRuby; daf2::AID::3xFLAG(codon optimized)	eft3p::TIR1(F79A) ; daf-2::1xAID	relative_to_WT	TRUE	nxf-2	FALSE
WBGene00003836	Tir1_variant_F79A	-0.246113502153693		0.596942028152452	eft3p::TIR1[F79A]::mRuby; daf2::AID::3xFLAG(codon optimized)	eft3p::TIR1(F79A) ; daf-2::1xAID	relative_to_WT	TRUE	nxt-1	FALSE
WBGene00003837	Tir1_variant_F79A	-1.18892773341953		0.0649864347358477	eft3p::TIR1[F79A]::mRuby; daf2::AID::3xFLAG(codon optimized)	eft3p::TIR1(F79A) ; daf-2::1xAID	relative_to_WT	TRUE	oat-1	FALSE
WBGene00003839	Tir1_variant_F79A	0.101993485657257		0.849838956398965	eft3p::TIR1[F79A]::mRuby; daf2::AID::3xFLAG(codon optimized)	eft3p::TIR1(F79A) ; daf-2::1xAID	relative_to_WT	TRUE	ocr-2	FALSE
WBGene00003840	Tir1_variant_F79A	-0.363061145360405		0.274835781418938	eft3p::TIR1[F79A]::mRuby; daf2::AID::3xFLAG(codon optimized)	eft3p::TIR1(F79A) ; daf-2::1xAID	relative_to_WT	TRUE	ocr-3	FALSE
WBGene00003842	Tir1_variant_F79A	0.175059468551438		0.879036238005547	eft3p::TIR1[F79A]::mRuby; daf2::AID::3xFLAG(codon optimized)	eft3p::TIR1(F79A) ; daf-2::1xAID	relative_to_WT	TRUE	oct-1	FALSE
WBGene00003843	Tir1_variant_F79A	-0.500228310222912		0.666067817974025	eft3p::TIR1[F79A]::mRuby; daf2::AID::3xFLAG(codon optimized)	eft3p::TIR1(F79A) ; daf-2::1xAID	relative_to_WT	TRUE	oct-2	FALSE
WBGene00003844	Tir1_variant_F79A	-0.485966877076444		0.00287302460673923	eft3p::TIR1[F79A]::mRuby; daf2::AID::3xFLAG(codon optimized)	eft3p::TIR1(F79A) ; daf-2::1xAID	relative_to_WT	TRUE	odc-1	FALSE
WBGene00003847	Tir1_variant_F79A	-0.212504556651494		0.879015939337686	eft3p::TIR1[F79A]::mRuby; daf2::AID::3xFLAG(codon optimized)	eft3p::TIR1(F79A) ; daf-2::1xAID	relative_to_WT	TRUE	blmp-1	FALSE
WBGene00003848	Tir1_variant_F79A	-0.624163666395541		0.365161298144599	eft3p::TIR1[F79A]::mRuby; daf2::AID::3xFLAG(codon optimized)	eft3p::TIR1(F79A) ; daf-2::1xAID	relative_to_WT	TRUE	odr-1	FALSE
WBGene00003851	Tir1_variant_F79A	-0.070367924645471		0.818733743804919	eft3p::TIR1[F79A]::mRuby; daf2::AID::3xFLAG(codon optimized)	eft3p::TIR1(F79A) ; daf-2::1xAID	relative_to_WT	TRUE	odr-4	FALSE
WBGene00003858	Tir1_variant_F79A	0.304268664401565		0.416341283557186	eft3p::TIR1[F79A]::mRuby; daf2::AID::3xFLAG(codon optimized)	eft3p::TIR1(F79A) ; daf-2::1xAID	relative_to_WT	TRUE	ogt-1	FALSE
WBGene00003860	Tir1_variant_F79A	-0.387573056185206		0.785728750155528	eft3p::TIR1[F79A]::mRuby; daf2::AID::3xFLAG(codon optimized)	eft3p::TIR1(F79A) ; daf-2::1xAID	relative_to_WT	TRUE	oig-2	FALSE
WBGene00003861	Tir1_variant_F79A	0.407416353294434		0.481328929280188	eft3p::TIR1[F79A]::mRuby; daf2::AID::3xFLAG(codon optimized)	eft3p::TIR1(F79A) ; daf-2::1xAID	relative_to_WT	TRUE	oig-3	FALSE
WBGene00003864	Tir1_variant_F79A	0.23713273264356		0.273935817366847	eft3p::TIR1[F79A]::mRuby; daf2::AID::3xFLAG(codon optimized)	eft3p::TIR1(F79A) ; daf-2::1xAID	relative_to_WT	TRUE	oma-1	FALSE
WBGene00003865	Tir1_variant_F79A	0.0342281259432393		0.0592201761623059	eft3p::TIR1[F79A]::mRuby; daf2::AID::3xFLAG(codon optimized)	eft3p::TIR1(F79A) ; daf-2::1xAID	relative_to_WT	TRUE	oma-2	FALSE
WBGene00003868	Tir1_variant_F79A	-0.117854424065849		0.632814038249207	eft3p::TIR1[F79A]::mRuby; daf2::AID::3xFLAG(codon optimized)	eft3p::TIR1(F79A) ; daf-2::1xAID	relative_to_WT	TRUE	ooc-3	FALSE
WBGene00003870	Tir1_variant_F79A	-0.328005224597217		0.374987912634137	eft3p::TIR1[F79A]::mRuby; daf2::AID::3xFLAG(codon optimized)	eft3p::TIR1(F79A) ; daf-2::1xAID	relative_to_WT	TRUE	ooc-5	FALSE
WBGene00003876	Tir1_variant_F79A	0.496121004038354		0.600525049940881	eft3p::TIR1[F79A]::mRuby; daf2::AID::3xFLAG(codon optimized)	eft3p::TIR1(F79A) ; daf-2::1xAID	relative_to_WT	TRUE	pept-2	FALSE
WBGene00003877	Tir1_variant_F79A	-0.835117074425966		0.109138803828824	eft3p::TIR1[F79A]::mRuby; daf2::AID::3xFLAG(codon optimized)	eft3p::TIR1(F79A) ; daf-2::1xAID	relative_to_WT	TRUE	pept-1	FALSE
WBGene00003878	Tir1_variant_F79A	-0.427489281263657		0.790861719417603	eft3p::TIR1[F79A]::mRuby; daf2::AID::3xFLAG(codon optimized)	eft3p::TIR1(F79A) ; daf-2::1xAID	relative_to_WT	TRUE	pept-3	FALSE
WBGene00003879	Tir1_variant_F79A	2.4572769922241		0.0409129671597477	eft3p::TIR1[F79A]::mRuby; daf2::AID::3xFLAG(codon optimized)	eft3p::TIR1(F79A) ; daf-2::1xAID	relative_to_WT	TRUE	ora-1	FALSE
WBGene00003882	Tir1_variant_F79A	0.00108990994881194		0.982333702660999	eft3p::TIR1[F79A]::mRuby; daf2::AID::3xFLAG(codon optimized)	eft3p::TIR1(F79A) ; daf-2::1xAID	relative_to_WT	TRUE	orc-2	FALSE
WBGene00003883	Tir1_variant_F79A	-0.754944935981259		0.553216227770773	eft3p::TIR1[F79A]::mRuby; daf2::AID::3xFLAG(codon optimized)	eft3p::TIR1(F79A) ; daf-2::1xAID	relative_to_WT	TRUE	osm-1	FALSE
WBGene00003884	Tir1_variant_F79A	0.0686397223991026		0.635665406957371	eft3p::TIR1[F79A]::mRuby; daf2::AID::3xFLAG(codon optimized)	eft3p::TIR1(F79A) ; daf-2::1xAID	relative_to_WT	TRUE	osm-3	FALSE
WBGene00003887	Tir1_variant_F79A	-0.371787321586978		0.816622332142567	eft3p::TIR1[F79A]::mRuby; daf2::AID::3xFLAG(codon optimized)	eft3p::TIR1(F79A) ; daf-2::1xAID	relative_to_WT	TRUE	osm-7	FALSE
WBGene00003891	Tir1_variant_F79A	-0.0229237384541695		0.139122041027129	eft3p::TIR1[F79A]::mRuby; daf2::AID::3xFLAG(codon optimized)	eft3p::TIR1(F79A) ; daf-2::1xAID	relative_to_WT	TRUE	osm-11	FALSE
WBGene00003892	Tir1_variant_F79A	-0.56926297582969		0.629947469011885	eft3p::TIR1[F79A]::mRuby; daf2::AID::3xFLAG(codon optimized)	eft3p::TIR1(F79A) ; daf-2::1xAID	relative_to_WT	TRUE	osm-12	FALSE
WBGene00003893	Tir1_variant_F79A	-0.349296564258046		0.000110571962125464	eft3p::TIR1[F79A]::mRuby; daf2::AID::3xFLAG(codon optimized)	eft3p::TIR1(F79A) ; daf-2::1xAID	relative_to_WT	TRUE	ost-1	FALSE
WBGene00003898	Tir1_variant_F79A	-0.0935345712266566		0.654831794893025	eft3p::TIR1[F79A]::mRuby; daf2::AID::3xFLAG(codon optimized)	eft3p::TIR1(F79A) ; daf-2::1xAID	relative_to_WT	TRUE	oxi-1	FALSE
WBGene00003901	Tir1_variant_F79A	0.257146623397391		0.42096204549598	eft3p::TIR1[F79A]::mRuby; daf2::AID::3xFLAG(codon optimized)	eft3p::TIR1(F79A) ; daf-2::1xAID	relative_to_WT	TRUE	paa-1	FALSE
WBGene00003902	Tir1_variant_F79A	0.0841423740036551		0.00607871064508292	eft3p::TIR1[F79A]::mRuby; daf2::AID::3xFLAG(codon optimized)	eft3p::TIR1(F79A) ; daf-2::1xAID	relative_to_WT	TRUE	pab-1	FALSE
WBGene00003903	Tir1_variant_F79A	0.46163150609659		0.30674000064168	eft3p::TIR1[F79A]::mRuby; daf2::AID::3xFLAG(codon optimized)	eft3p::TIR1(F79A) ; daf-2::1xAID	relative_to_WT	TRUE	pab-2	FALSE
WBGene00003904	Tir1_variant_F79A	-0.125431679767151		0.0181014004143968	eft3p::TIR1[F79A]::mRuby; daf2::AID::3xFLAG(codon optimized)	eft3p::TIR1(F79A) ; daf-2::1xAID	relative_to_WT	TRUE	pabp-2	FALSE
WBGene00003905	Tir1_variant_F79A	0.501347459867209		0.462146702442253	eft3p::TIR1[F79A]::mRuby; daf2::AID::3xFLAG(codon optimized)	eft3p::TIR1(F79A) ; daf-2::1xAID	relative_to_WT	TRUE	pad-1	FALSE
WBGene00003907	Tir1_variant_F79A	-0.285276874172462		0.425034083800129	eft3p::TIR1[F79A]::mRuby; daf2::AID::3xFLAG(codon optimized)	eft3p::TIR1(F79A) ; daf-2::1xAID	relative_to_WT	TRUE	paf-2	FALSE
WBGene00003911	Tir1_variant_F79A	0.163593359397026		0.872376165254816	eft3p::TIR1[F79A]::mRuby; daf2::AID::3xFLAG(codon optimized)	eft3p::TIR1(F79A) ; daf-2::1xAID	relative_to_WT	TRUE	pak-1	FALSE
WBGene00003912	Tir1_variant_F79A	0.0843206141037099		0.305897864799741	eft3p::TIR1[F79A]::mRuby; daf2::AID::3xFLAG(codon optimized)	eft3p::TIR1(F79A) ; daf-2::1xAID	relative_to_WT	TRUE	pal-1	FALSE
WBGene00003914	Tir1_variant_F79A	0.451640363604214		0.217670781462056	eft3p::TIR1[F79A]::mRuby; daf2::AID::3xFLAG(codon optimized)	eft3p::TIR1(F79A) ; daf-2::1xAID	relative_to_WT	TRUE	pam-1	FALSE
WBGene00003915	Tir1_variant_F79A	-0.702417209738998		0.147891892306812	eft3p::TIR1[F79A]::mRuby; daf2::AID::3xFLAG(codon optimized)	eft3p::TIR1(F79A) ; daf-2::1xAID	relative_to_WT	TRUE	pan-1	FALSE
WBGene00003916	Tir1_variant_F79A	0.25753827785528		0.718939913946866	eft3p::TIR1[F79A]::mRuby; daf2::AID::3xFLAG(codon optimized)	eft3p::TIR1(F79A) ; daf-2::1xAID	relative_to_WT	TRUE	par-1	FALSE
WBGene00003917	Tir1_variant_F79A	0.188074336551168		0.761305287882592	eft3p::TIR1[F79A]::mRuby; daf2::AID::3xFLAG(codon optimized)	eft3p::TIR1(F79A) ; daf-2::1xAID	relative_to_WT	TRUE	par-2	FALSE
WBGene00003918	Tir1_variant_F79A	0.00279201214359662		0.399963248036137	eft3p::TIR1[F79A]::mRuby; daf2::AID::3xFLAG(codon optimized)	eft3p::TIR1(F79A) ; daf-2::1xAID	relative_to_WT	TRUE	par-3	FALSE
WBGene00003919	Tir1_variant_F79A	-0.194762729374754		0.887883932347566	eft3p::TIR1[F79A]::mRuby; daf2::AID::3xFLAG(codon optimized)	eft3p::TIR1(F79A) ; daf-2::1xAID	relative_to_WT	TRUE	par-4	FALSE
WBGene00003920	Tir1_variant_F79A	0.294948506679214		0.536947836880751	eft3p::TIR1[F79A]::mRuby; daf2::AID::3xFLAG(codon optimized)	eft3p::TIR1(F79A) ; daf-2::1xAID	relative_to_WT	TRUE	par-5	FALSE
WBGene00003921	Tir1_variant_F79A	-0.234015250009048		0.742826231726955	eft3p::TIR1[F79A]::mRuby; daf2::AID::3xFLAG(codon optimized)	eft3p::TIR1(F79A) ; daf-2::1xAID	relative_to_WT	TRUE	par-6	FALSE
WBGene00003922	Tir1_variant_F79A	0.149656478491173		0.0617866877829278	eft3p::TIR1[F79A]::mRuby; daf2::AID::3xFLAG(codon optimized)	eft3p::TIR1(F79A) ; daf-2::1xAID	relative_to_WT	TRUE	pas-1	FALSE
WBGene00003923	Tir1_variant_F79A	0.408134425374542		0.0799579962654228	eft3p::TIR1[F79A]::mRuby; daf2::AID::3xFLAG(codon optimized)	eft3p::TIR1(F79A) ; daf-2::1xAID	relative_to_WT	TRUE	pas-2	FALSE
WBGene00003924	Tir1_variant_F79A	0.0562910261355805		0.0725973911899856	eft3p::TIR1[F79A]::mRuby; daf2::AID::3xFLAG(codon optimized)	eft3p::TIR1(F79A) ; daf-2::1xAID	relative_to_WT	TRUE	pas-3	FALSE
WBGene00003925	Tir1_variant_F79A	0.126011183382743		0.426513855638919	eft3p::TIR1[F79A]::mRuby; daf2::AID::3xFLAG(codon optimized)	eft3p::TIR1(F79A) ; daf-2::1xAID	relative_to_WT	TRUE	pas-4	FALSE
WBGene00003926	Tir1_variant_F79A	-0.020661938556872		0.953791400671655	eft3p::TIR1[F79A]::mRuby; daf2::AID::3xFLAG(codon optimized)	eft3p::TIR1(F79A) ; daf-2::1xAID	relative_to_WT	TRUE	pas-5	FALSE
WBGene00003927	Tir1_variant_F79A	0.226057142544395		0.54458373165715	eft3p::TIR1[F79A]::mRuby; daf2::AID::3xFLAG(codon optimized)	eft3p::TIR1(F79A) ; daf-2::1xAID	relative_to_WT	TRUE	pas-6	FALSE
WBGene00003928	Tir1_variant_F79A	0.100687815305082		0.884312659795236	eft3p::TIR1[F79A]::mRuby; daf2::AID::3xFLAG(codon optimized)	eft3p::TIR1(F79A) ; daf-2::1xAID	relative_to_WT	TRUE	pas-7	FALSE
WBGene00003929	Tir1_variant_F79A	-0.0600566750867233		0.291820794717142	eft3p::TIR1[F79A]::mRuby; daf2::AID::3xFLAG(codon optimized)	eft3p::TIR1(F79A) ; daf-2::1xAID	relative_to_WT	TRUE	pat-2	FALSE
WBGene00003930	Tir1_variant_F79A	-0.224101964507897		0.706788342528611	eft3p::TIR1[F79A]::mRuby; daf2::AID::3xFLAG(codon optimized)	eft3p::TIR1(F79A) ; daf-2::1xAID	relative_to_WT	TRUE	pat-3	FALSE
WBGene00003931	Tir1_variant_F79A	0.501392569460469		0.159465754830037	eft3p::TIR1[F79A]::mRuby; daf2::AID::3xFLAG(codon optimized)	eft3p::TIR1(F79A) ; daf-2::1xAID	relative_to_WT	TRUE	pat-4	FALSE
WBGene00003932	Tir1_variant_F79A	0.459846766170844		0.508010595397318	eft3p::TIR1[F79A]::mRuby; daf2::AID::3xFLAG(codon optimized)	eft3p::TIR1(F79A) ; daf-2::1xAID	relative_to_WT	TRUE	pat-6	FALSE
WBGene00003933	Tir1_variant_F79A	0.179456541288133		0.905271706873489	eft3p::TIR1[F79A]::mRuby; daf2::AID::3xFLAG(codon optimized)	eft3p::TIR1(F79A) ; daf-2::1xAID	relative_to_WT	TRUE	pat-9	FALSE
WBGene00003934	Tir1_variant_F79A	-0.150671144234281		0.384904652396958	eft3p::TIR1[F79A]::mRuby; daf2::AID::3xFLAG(codon optimized)	eft3p::TIR1(F79A) ; daf-2::1xAID	relative_to_WT	TRUE	pat-10	FALSE
WBGene00003936	Tir1_variant_F79A	-0.0786546723595387		0.222213778811499	eft3p::TIR1[F79A]::mRuby; daf2::AID::3xFLAG(codon optimized)	eft3p::TIR1(F79A) ; daf-2::1xAID	relative_to_WT	TRUE	pat-12	FALSE
WBGene00003941	Tir1_variant_F79A	-0.582071086629394		0.392794122830991	eft3p::TIR1[F79A]::mRuby; daf2::AID::3xFLAG(codon optimized)	eft3p::TIR1(F79A) ; daf-2::1xAID	relative_to_WT	TRUE	pbo-1	FALSE
WBGene00003943	Tir1_variant_F79A	-0.141063848007953		0.0224747868990551	eft3p::TIR1[F79A]::mRuby; daf2::AID::3xFLAG(codon optimized)	eft3p::TIR1(F79A) ; daf-2::1xAID	relative_to_WT	TRUE	pbo-4	FALSE
WBGene00003947	Tir1_variant_F79A	0.118123669829372		0.271861829631746	eft3p::TIR1[F79A]::mRuby; daf2::AID::3xFLAG(codon optimized)	eft3p::TIR1(F79A) ; daf-2::1xAID	relative_to_WT	TRUE	pbs-1	FALSE
WBGene00003948	Tir1_variant_F79A	0.225883573433579		0.261515680406007	eft3p::TIR1[F79A]::mRuby; daf2::AID::3xFLAG(codon optimized)	eft3p::TIR1(F79A) ; daf-2::1xAID	relative_to_WT	TRUE	pbs-2	FALSE
WBGene00003949	Tir1_variant_F79A	0.0184487013704255		0.203895442176274	eft3p::TIR1[F79A]::mRuby; daf2::AID::3xFLAG(codon optimized)	eft3p::TIR1(F79A) ; daf-2::1xAID	relative_to_WT	TRUE	pbs-3	FALSE
WBGene00003950	Tir1_variant_F79A	0.136869197224676		0.853395439304781	eft3p::TIR1[F79A]::mRuby; daf2::AID::3xFLAG(codon optimized)	eft3p::TIR1(F79A) ; daf-2::1xAID	relative_to_WT	TRUE	pbs-4	FALSE
WBGene00003951	Tir1_variant_F79A	-0.0187838621677779		0.498388209272974	eft3p::TIR1[F79A]::mRuby; daf2::AID::3xFLAG(codon optimized)	eft3p::TIR1(F79A) ; daf-2::1xAID	relative_to_WT	TRUE	pbs-5	FALSE
WBGene00003952	Tir1_variant_F79A	-0.0600817802761505		0.380024971300857	eft3p::TIR1[F79A]::mRuby; daf2::AID::3xFLAG(codon optimized)	eft3p::TIR1(F79A) ; daf-2::1xAID	relative_to_WT	TRUE	pbs-6	FALSE
WBGene00003953	Tir1_variant_F79A	0.275751649810192		0.0799609838557919	eft3p::TIR1[F79A]::mRuby; daf2::AID::3xFLAG(codon optimized)	eft3p::TIR1(F79A) ; daf-2::1xAID	relative_to_WT	TRUE	pbs-7	FALSE
WBGene00003954	Tir1_variant_F79A	0.466683876614213		0.159150750032737	eft3p::TIR1[F79A]::mRuby; daf2::AID::3xFLAG(codon optimized)	eft3p::TIR1(F79A) ; daf-2::1xAID	relative_to_WT	TRUE	pcm-1	FALSE
WBGene00003955	Tir1_variant_F79A	0.320568062465982		0.361110517683508	eft3p::TIR1[F79A]::mRuby; daf2::AID::3xFLAG(codon optimized)	eft3p::TIR1(F79A) ; daf-2::1xAID	relative_to_WT	TRUE	pcn-1	FALSE
WBGene00003956	Tir1_variant_F79A	-0.514796493181708		0.0014058994186763	eft3p::TIR1[F79A]::mRuby; daf2::AID::3xFLAG(codon optimized)	eft3p::TIR1(F79A) ; daf-2::1xAID	relative_to_WT	TRUE	pcp-1	FALSE
WBGene00003957	Tir1_variant_F79A	-1.03641910206103		0.0456226548811995	eft3p::TIR1[F79A]::mRuby; daf2::AID::3xFLAG(codon optimized)	eft3p::TIR1(F79A) ; daf-2::1xAID	relative_to_WT	TRUE	pcp-2	FALSE
WBGene00003958	Tir1_variant_F79A	0.629077158353392		0.369945371933052	eft3p::TIR1[F79A]::mRuby; daf2::AID::3xFLAG(codon optimized)	eft3p::TIR1(F79A) ; daf-2::1xAID	relative_to_WT	TRUE	pcp-3	FALSE
WBGene00003959	Tir1_variant_F79A	-0.137449849350223		0.147515604312048	eft3p::TIR1[F79A]::mRuby; daf2::AID::3xFLAG(codon optimized)	eft3p::TIR1(F79A) ; daf-2::1xAID	relative_to_WT	TRUE	pcp-4	FALSE
WBGene00003960	Tir1_variant_F79A	0.276984091907776		0.471529010927683	eft3p::TIR1[F79A]::mRuby; daf2::AID::3xFLAG(codon optimized)	eft3p::TIR1(F79A) ; daf-2::1xAID	relative_to_WT	TRUE	pcs-1	FALSE
WBGene00003961	Tir1_variant_F79A	0.366398096830877		0.468516368311155	eft3p::TIR1[F79A]::mRuby; daf2::AID::3xFLAG(codon optimized)	eft3p::TIR1(F79A) ; daf-2::1xAID	relative_to_WT	TRUE	pct-1	FALSE
WBGene00003962	Tir1_variant_F79A	0.0978265255568308		0.664308194741152	eft3p::TIR1[F79A]::mRuby; daf2::AID::3xFLAG(codon optimized)	eft3p::TIR1(F79A) ; daf-2::1xAID	relative_to_WT	TRUE	pdi-1	FALSE
WBGene00003963	Tir1_variant_F79A	1.29387679787753		3.63061093392858e-08	eft3p::TIR1[F79A]::mRuby; daf2::AID::3xFLAG(codon optimized)	eft3p::TIR1(F79A) ; daf-2::1xAID	relative_to_WT	TRUE	pdi-2	TRUE
WBGene00003964	Tir1_variant_F79A	0.466939723410814		0.00111326781765621	eft3p::TIR1[F79A]::mRuby; daf2::AID::3xFLAG(codon optimized)	eft3p::TIR1(F79A) ; daf-2::1xAID	relative_to_WT	TRUE	pdi-3	FALSE
WBGene00003965	Tir1_variant_F79A	0.65446214188853		0.148752761176983	eft3p::TIR1[F79A]::mRuby; daf2::AID::3xFLAG(codon optimized)	eft3p::TIR1(F79A) ; daf-2::1xAID	relative_to_WT	TRUE	pdk-1	FALSE
WBGene00003967	Tir1_variant_F79A	-0.138497980086612		0.463397768344409	eft3p::TIR1[F79A]::mRuby; daf2::AID::3xFLAG(codon optimized)	eft3p::TIR1(F79A) ; daf-2::1xAID	relative_to_WT	TRUE	pdr-1	FALSE
WBGene00003968	Tir1_variant_F79A	0.280511232182704		0.707702877599594	eft3p::TIR1[F79A]::mRuby; daf2::AID::3xFLAG(codon optimized)	eft3p::TIR1(F79A) ; daf-2::1xAID	relative_to_WT	TRUE	peb-1	FALSE
WBGene00003969	Tir1_variant_F79A	-0.428219048998315		0.926835426369427	eft3p::TIR1[F79A]::mRuby; daf2::AID::3xFLAG(codon optimized)	eft3p::TIR1(F79A) ; daf-2::1xAID	relative_to_WT	TRUE	pef-1	FALSE
WBGene00003970	Tir1_variant_F79A	0.299333534974007		0.597075135437549	eft3p::TIR1[F79A]::mRuby; daf2::AID::3xFLAG(codon optimized)	eft3p::TIR1(F79A) ; daf-2::1xAID	relative_to_WT	TRUE	pek-1	FALSE
WBGene00003975	Tir1_variant_F79A	-0.187137571293031		0.80763013021641	eft3p::TIR1[F79A]::mRuby; daf2::AID::3xFLAG(codon optimized)	eft3p::TIR1(F79A) ; daf-2::1xAID	relative_to_WT	TRUE	pen-2	FALSE
WBGene00003978	Tir1_variant_F79A	-0.288050189199738		0.169636700912653	eft3p::TIR1[F79A]::mRuby; daf2::AID::3xFLAG(codon optimized)	eft3p::TIR1(F79A) ; daf-2::1xAID	relative_to_WT	TRUE	pes-4	FALSE
WBGene00003979	Tir1_variant_F79A	-0.00503089403147777		0.900004482756363	eft3p::TIR1[F79A]::mRuby; daf2::AID::3xFLAG(codon optimized)	eft3p::TIR1(F79A) ; daf-2::1xAID	relative_to_WT	TRUE	pes-5	FALSE
WBGene00003980	Tir1_variant_F79A	-0.587519618954271		0.697964373075202	eft3p::TIR1[F79A]::mRuby; daf2::AID::3xFLAG(codon optimized)	eft3p::TIR1(F79A) ; daf-2::1xAID	relative_to_WT	TRUE	pes-7	FALSE
WBGene00003982	Tir1_variant_F79A	0.244315610892057		0.316269285207928	eft3p::TIR1[F79A]::mRuby; daf2::AID::3xFLAG(codon optimized)	eft3p::TIR1(F79A) ; daf-2::1xAID	relative_to_WT	TRUE	pes-9	FALSE
WBGene00003986	Tir1_variant_F79A	-0.463579938533577		0.346969723385476	eft3p::TIR1[F79A]::mRuby; daf2::AID::3xFLAG(codon optimized)	eft3p::TIR1(F79A) ; daf-2::1xAID	relative_to_WT	TRUE	mct-4	FALSE
WBGene00003987	Tir1_variant_F79A	-0.693452751655898		0.785952977518569	eft3p::TIR1[F79A]::mRuby; daf2::AID::3xFLAG(codon optimized)	eft3p::TIR1(F79A) ; daf-2::1xAID	relative_to_WT	TRUE	pes-23	FALSE
WBGene00003989	Tir1_variant_F79A	0.226232083703805		0.00460107071094341	eft3p::TIR1[F79A]::mRuby; daf2::AID::3xFLAG(codon optimized)	eft3p::TIR1(F79A) ; daf-2::1xAID	relative_to_WT	TRUE	pfn-1	FALSE
WBGene00003990	Tir1_variant_F79A	0.123989920372066		0.0477350129177623	eft3p::TIR1[F79A]::mRuby; daf2::AID::3xFLAG(codon optimized)	eft3p::TIR1(F79A) ; daf-2::1xAID	relative_to_WT	TRUE	pfn-2	FALSE
WBGene00003991	Tir1_variant_F79A	-0.355837984040845		0.00884070364104046	eft3p::TIR1[F79A]::mRuby; daf2::AID::3xFLAG(codon optimized)	eft3p::TIR1(F79A) ; daf-2::1xAID	relative_to_WT	TRUE	pfn-3	FALSE
WBGene00003992	Tir1_variant_F79A	0.348307669710894		0.628179975387806	eft3p::TIR1[F79A]::mRuby; daf2::AID::3xFLAG(codon optimized)	eft3p::TIR1(F79A) ; daf-2::1xAID	relative_to_WT	TRUE	pgl-1	FALSE
WBGene00003993	Tir1_variant_F79A	-0.156482330326275		0.717726364622021	eft3p::TIR1[F79A]::mRuby; daf2::AID::3xFLAG(codon optimized)	eft3p::TIR1(F79A) ; daf-2::1xAID	relative_to_WT	TRUE	pgl-2	FALSE
WBGene00003994	Tir1_variant_F79A	0.28007315327623		0.501869861362578	eft3p::TIR1[F79A]::mRuby; daf2::AID::3xFLAG(codon optimized)	eft3p::TIR1(F79A) ; daf-2::1xAID	relative_to_WT	TRUE	pgl-3	FALSE
WBGene00003995	Tir1_variant_F79A	0.784814035278635		0.0546705455223474	eft3p::TIR1[F79A]::mRuby; daf2::AID::3xFLAG(codon optimized)	eft3p::TIR1(F79A) ; daf-2::1xAID	relative_to_WT	TRUE	pgp-1	FALSE
WBGene00003996	Tir1_variant_F79A	0.298723355524243		0.162394973003127	eft3p::TIR1[F79A]::mRuby; daf2::AID::3xFLAG(codon optimized)	eft3p::TIR1(F79A) ; daf-2::1xAID	relative_to_WT	TRUE	pgp-2	FALSE
WBGene00003997	Tir1_variant_F79A	0.697274478857939		0.00522133727404994	eft3p::TIR1[F79A]::mRuby; daf2::AID::3xFLAG(codon optimized)	eft3p::TIR1(F79A) ; daf-2::1xAID	relative_to_WT	TRUE	pgp-3	FALSE
WBGene00003998	Tir1_variant_F79A	-0.127846612264061		0.15702321195325	eft3p::TIR1[F79A]::mRuby; daf2::AID::3xFLAG(codon optimized)	eft3p::TIR1(F79A) ; daf-2::1xAID	relative_to_WT	TRUE	pgp-4	FALSE
WBGene00003999	Tir1_variant_F79A	-1.45210660458284		0.030611764288071	eft3p::TIR1[F79A]::mRuby; daf2::AID::3xFLAG(codon optimized)	eft3p::TIR1(F79A) ; daf-2::1xAID	relative_to_WT	TRUE	pgp-5	FALSE
WBGene00004000	Tir1_variant_F79A	-0.763600260408924		0.0282436668510674	eft3p::TIR1[F79A]::mRuby; daf2::AID::3xFLAG(codon optimized)	eft3p::TIR1(F79A) ; daf-2::1xAID	relative_to_WT	TRUE	pgp-6	FALSE
WBGene00004002	Tir1_variant_F79A	-1.34636935631106		1.16669897547962e-11	eft3p::TIR1[F79A]::mRuby; daf2::AID::3xFLAG(codon optimized)	eft3p::TIR1(F79A) ; daf-2::1xAID	relative_to_WT	TRUE	pgp-8	TRUE
WBGene00004003	Tir1_variant_F79A	-0.11217143652127		0.28972342975119	eft3p::TIR1[F79A]::mRuby; daf2::AID::3xFLAG(codon optimized)	eft3p::TIR1(F79A) ; daf-2::1xAID	relative_to_WT	TRUE	pgp-9	FALSE
WBGene00004004	Tir1_variant_F79A	0.298463315937335		0.67355267889575	eft3p::TIR1[F79A]::mRuby; daf2::AID::3xFLAG(codon optimized)	eft3p::TIR1(F79A) ; daf-2::1xAID	relative_to_WT	TRUE	pgp-10	FALSE
WBGene00004005	Tir1_variant_F79A	0.336685991903535		0.895484975559637	eft3p::TIR1[F79A]::mRuby; daf2::AID::3xFLAG(codon optimized)	eft3p::TIR1(F79A) ; daf-2::1xAID	relative_to_WT	TRUE	pgp-11	FALSE
WBGene00004006	Tir1_variant_F79A	-1.47806198444216		0.0407134345374677	eft3p::TIR1[F79A]::mRuby; daf2::AID::3xFLAG(codon optimized)	eft3p::TIR1(F79A) ; daf-2::1xAID	relative_to_WT	TRUE	pgp-12	FALSE
WBGene00004007	Tir1_variant_F79A	-0.35633707872495		0.1150068860614	eft3p::TIR1[F79A]::mRuby; daf2::AID::3xFLAG(codon optimized)	eft3p::TIR1(F79A) ; daf-2::1xAID	relative_to_WT	TRUE	pgp-13	FALSE
WBGene00004008	Tir1_variant_F79A	-0.824523828236021		0.302420437092851	eft3p::TIR1[F79A]::mRuby; daf2::AID::3xFLAG(codon optimized)	eft3p::TIR1(F79A) ; daf-2::1xAID	relative_to_WT	TRUE	pgp-14	FALSE
WBGene00004009	Tir1_variant_F79A	-0.353216908758669		0.0282814934673778	eft3p::TIR1[F79A]::mRuby; daf2::AID::3xFLAG(codon optimized)	eft3p::TIR1(F79A) ; daf-2::1xAID	relative_to_WT	TRUE	pgp-15	FALSE
WBGene00004013	Tir1_variant_F79A	0.229279126645154		0.305374389289841	eft3p::TIR1[F79A]::mRuby; daf2::AID::3xFLAG(codon optimized)	eft3p::TIR1(F79A) ; daf-2::1xAID	relative_to_WT	TRUE	pha-4	FALSE
WBGene00004014	Tir1_variant_F79A	0.269243053867846		0.729804519500762	eft3p::TIR1[F79A]::mRuby; daf2::AID::3xFLAG(codon optimized)	eft3p::TIR1(F79A) ; daf-2::1xAID	relative_to_WT	TRUE	phb-1	FALSE
WBGene00004015	Tir1_variant_F79A	0.340777514590276		0.3908537969736	eft3p::TIR1[F79A]::mRuby; daf2::AID::3xFLAG(codon optimized)	eft3p::TIR1(F79A) ; daf-2::1xAID	relative_to_WT	TRUE	phb-2	FALSE
WBGene00004016	Tir1_variant_F79A	0.172010081482558		0.411261990288299	eft3p::TIR1[F79A]::mRuby; daf2::AID::3xFLAG(codon optimized)	eft3p::TIR1(F79A) ; daf-2::1xAID	relative_to_WT	TRUE	phf-5	FALSE
WBGene00004017	Tir1_variant_F79A	-0.862683620222694		0.80729666178473	eft3p::TIR1[F79A]::mRuby; daf2::AID::3xFLAG(codon optimized)	eft3p::TIR1(F79A) ; daf-2::1xAID	relative_to_WT	TRUE	phg-1	FALSE
WBGene00004020	Tir1_variant_F79A	-0.442996304752977		0.000802038016339963	eft3p::TIR1[F79A]::mRuby; daf2::AID::3xFLAG(codon optimized)	eft3p::TIR1(F79A) ; daf-2::1xAID	relative_to_WT	TRUE	pho-1	FALSE
WBGene00004023	Tir1_variant_F79A	-0.293024653127746		0.248873827849802	eft3p::TIR1[F79A]::mRuby; daf2::AID::3xFLAG(codon optimized)	eft3p::TIR1(F79A) ; daf-2::1xAID	relative_to_WT	TRUE	pho-4	FALSE
WBGene00004025	Tir1_variant_F79A	-0.561137699077886		0.667722863340802	eft3p::TIR1[F79A]::mRuby; daf2::AID::3xFLAG(codon optimized)	eft3p::TIR1(F79A) ; daf-2::1xAID	relative_to_WT	TRUE	phy-2	FALSE
WBGene00004027	Tir1_variant_F79A	0.0965564636029347		0.741855698709645	eft3p::TIR1[F79A]::mRuby; daf2::AID::3xFLAG(codon optimized)	eft3p::TIR1(F79A) ; daf-2::1xAID	relative_to_WT	TRUE	pie-1	FALSE
WBGene00004028	Tir1_variant_F79A	-5.27628160484767e-05		0.91443782021414	eft3p::TIR1[F79A]::mRuby; daf2::AID::3xFLAG(codon optimized)	eft3p::TIR1(F79A) ; daf-2::1xAID	relative_to_WT	TRUE	pif-1	FALSE
WBGene00004029	Tir1_variant_F79A	1.32688314648959		0.416498416564169	eft3p::TIR1[F79A]::mRuby; daf2::AID::3xFLAG(codon optimized)	eft3p::TIR1(F79A) ; daf-2::1xAID	relative_to_WT	TRUE	pik-1	FALSE
WBGene00004030	Tir1_variant_F79A	0.13894014054248		0.697964373075202	eft3p::TIR1[F79A]::mRuby; daf2::AID::3xFLAG(codon optimized)	eft3p::TIR1(F79A) ; daf-2::1xAID	relative_to_WT	TRUE	pin-2	FALSE
WBGene00004031	Tir1_variant_F79A	0.242856578379742		0.518158961246641	eft3p::TIR1[F79A]::mRuby; daf2::AID::3xFLAG(codon optimized)	eft3p::TIR1(F79A) ; daf-2::1xAID	relative_to_WT	TRUE	pis-1	FALSE
WBGene00004032	Tir1_variant_F79A	-0.281990558252636		0.385400375048679	eft3p::TIR1[F79A]::mRuby; daf2::AID::3xFLAG(codon optimized)	eft3p::TIR1(F79A) ; daf-2::1xAID	relative_to_WT	TRUE	pkc-1	FALSE
WBGene00004033	Tir1_variant_F79A	-0.104723628172236		0.846474797188766	eft3p::TIR1[F79A]::mRuby; daf2::AID::3xFLAG(codon optimized)	eft3p::TIR1(F79A) ; daf-2::1xAID	relative_to_WT	TRUE	pkc-2	FALSE
WBGene00004034	Tir1_variant_F79A	0.0930822388824769		0.743947137437485	eft3p::TIR1[F79A]::mRuby; daf2::AID::3xFLAG(codon optimized)	eft3p::TIR1(F79A) ; daf-2::1xAID	relative_to_WT	TRUE	pkc-3	FALSE
WBGene00004035	Tir1_variant_F79A	-0.6620208972943		0.808948363527422	eft3p::TIR1[F79A]::mRuby; daf2::AID::3xFLAG(codon optimized)	eft3p::TIR1(F79A) ; daf-2::1xAID	relative_to_WT	TRUE	pkd-2	FALSE
WBGene00004036	Tir1_variant_F79A	0.0356096550194736		0.695233352160284	eft3p::TIR1[F79A]::mRuby; daf2::AID::3xFLAG(codon optimized)	eft3p::TIR1(F79A) ; daf-2::1xAID	relative_to_WT	TRUE	plc-1	FALSE
WBGene00004037	Tir1_variant_F79A	0.219975044542589		0.783739285892978	eft3p::TIR1[F79A]::mRuby; daf2::AID::3xFLAG(codon optimized)	eft3p::TIR1(F79A) ; daf-2::1xAID	relative_to_WT	TRUE	plc-2	FALSE
WBGene00004038	Tir1_variant_F79A	0.0546522577192618		0.782696282296709	eft3p::TIR1[F79A]::mRuby; daf2::AID::3xFLAG(codon optimized)	eft3p::TIR1(F79A) ; daf-2::1xAID	relative_to_WT	TRUE	plc-3	FALSE
WBGene00004039	Tir1_variant_F79A	-0.167059224896618		0.47061437495043	eft3p::TIR1[F79A]::mRuby; daf2::AID::3xFLAG(codon optimized)	eft3p::TIR1(F79A) ; daf-2::1xAID	relative_to_WT	TRUE	plc-4	FALSE
WBGene00004040	Tir1_variant_F79A	-0.128348809948366		0.605037172188423	eft3p::TIR1[F79A]::mRuby; daf2::AID::3xFLAG(codon optimized)	eft3p::TIR1(F79A) ; daf-2::1xAID	relative_to_WT	TRUE	pld-1	FALSE
WBGene00004041	Tir1_variant_F79A	-0.259844950034255		0.0119678053769596	eft3p::TIR1[F79A]::mRuby; daf2::AID::3xFLAG(codon optimized)	eft3p::TIR1(F79A) ; daf-2::1xAID	relative_to_WT	TRUE	plg-1	FALSE
WBGene00004042	Tir1_variant_F79A	0.0994936667298746		0.815433616896183	eft3p::TIR1[F79A]::mRuby; daf2::AID::3xFLAG(codon optimized)	eft3p::TIR1(F79A) ; daf-2::1xAID	relative_to_WT	TRUE	plk-1	FALSE
WBGene00004043	Tir1_variant_F79A	0.488033589102574		0.486949351802567	eft3p::TIR1[F79A]::mRuby; daf2::AID::3xFLAG(codon optimized)	eft3p::TIR1(F79A) ; daf-2::1xAID	relative_to_WT	TRUE	plk-2	FALSE
WBGene00004044	Tir1_variant_F79A	0.153140970389797		0.642247066943755	eft3p::TIR1[F79A]::mRuby; daf2::AID::3xFLAG(codon optimized)	eft3p::TIR1(F79A) ; daf-2::1xAID	relative_to_WT	TRUE	plk-3	FALSE
WBGene00004045	Tir1_variant_F79A	0.158105711843355		0.523615020285127	eft3p::TIR1[F79A]::mRuby; daf2::AID::3xFLAG(codon optimized)	eft3p::TIR1(F79A) ; daf-2::1xAID	relative_to_WT	TRUE	pll-1	FALSE
WBGene00004046	Tir1_variant_F79A	0.182446300601344		0.0943992419425986	eft3p::TIR1[F79A]::mRuby; daf2::AID::3xFLAG(codon optimized)	eft3p::TIR1(F79A) ; daf-2::1xAID	relative_to_WT	TRUE	plp-1	FALSE
WBGene00004047	Tir1_variant_F79A	0.11653859200467		0.845183435517872	eft3p::TIR1[F79A]::mRuby; daf2::AID::3xFLAG(codon optimized)	eft3p::TIR1(F79A) ; daf-2::1xAID	relative_to_WT	TRUE	plx-1	FALSE
WBGene00004048	Tir1_variant_F79A	0.386728069439355		0.578869285500486	eft3p::TIR1[F79A]::mRuby; daf2::AID::3xFLAG(codon optimized)	eft3p::TIR1(F79A) ; daf-2::1xAID	relative_to_WT	TRUE	plx-2	FALSE
WBGene00004049	Tir1_variant_F79A	-0.114674389698331		0.576543168596755	eft3p::TIR1[F79A]::mRuby; daf2::AID::3xFLAG(codon optimized)	eft3p::TIR1(F79A) ; daf-2::1xAID	relative_to_WT	TRUE	parp-1	FALSE
WBGene00004050	Tir1_variant_F79A	0.0980307533782787		0.644786599003331	eft3p::TIR1[F79A]::mRuby; daf2::AID::3xFLAG(codon optimized)	eft3p::TIR1(F79A) ; daf-2::1xAID	relative_to_WT	TRUE	parp-2	FALSE
WBGene00004051	Tir1_variant_F79A	0.44036936331805		0.353591199754902	eft3p::TIR1[F79A]::mRuby; daf2::AID::3xFLAG(codon optimized)	eft3p::TIR1(F79A) ; daf-2::1xAID	relative_to_WT	TRUE	parg-1	FALSE
WBGene00004053	Tir1_variant_F79A	0.14755212893609		0.400011118007069	eft3p::TIR1[F79A]::mRuby; daf2::AID::3xFLAG(codon optimized)	eft3p::TIR1(F79A) ; daf-2::1xAID	relative_to_WT	TRUE	tank-1	FALSE
WBGene00004055	Tir1_variant_F79A	-0.53195953147188		0.263809361124731	eft3p::TIR1[F79A]::mRuby; daf2::AID::3xFLAG(codon optimized)	eft3p::TIR1(F79A) ; daf-2::1xAID	relative_to_WT	TRUE	pmk-1	FALSE
WBGene00004056	Tir1_variant_F79A	0.00200450188332026		0.989398840516181	eft3p::TIR1[F79A]::mRuby; daf2::AID::3xFLAG(codon optimized)	eft3p::TIR1(F79A) ; daf-2::1xAID	relative_to_WT	TRUE	pmk-2	FALSE
WBGene00004057	Tir1_variant_F79A	0.536991287984957		0.565682932116262	eft3p::TIR1[F79A]::mRuby; daf2::AID::3xFLAG(codon optimized)	eft3p::TIR1(F79A) ; daf-2::1xAID	relative_to_WT	TRUE	pmk-3	FALSE
WBGene00004058	Tir1_variant_F79A	-0.0710888759680419		0.215227727404551	eft3p::TIR1[F79A]::mRuby; daf2::AID::3xFLAG(codon optimized)	eft3p::TIR1(F79A) ; daf-2::1xAID	relative_to_WT	TRUE	pmp-1	FALSE
WBGene00004059	Tir1_variant_F79A	-0.117293824696778		0.418983507284104	eft3p::TIR1[F79A]::mRuby; daf2::AID::3xFLAG(codon optimized)	eft3p::TIR1(F79A) ; daf-2::1xAID	relative_to_WT	TRUE	pmp-2	FALSE
WBGene00004060	Tir1_variant_F79A	0.124647850586603		0.33440061122851	eft3p::TIR1[F79A]::mRuby; daf2::AID::3xFLAG(codon optimized)	eft3p::TIR1(F79A) ; daf-2::1xAID	relative_to_WT	TRUE	pmp-3	FALSE
WBGene00004061	Tir1_variant_F79A	-1.03258262787412		9.64546806216449e-05	eft3p::TIR1[F79A]::mRuby; daf2::AID::3xFLAG(codon optimized)	eft3p::TIR1(F79A) ; daf-2::1xAID	relative_to_WT	TRUE	pmp-4	TRUE
WBGene00004062	Tir1_variant_F79A	0.187601070795599		0.108611178270422	eft3p::TIR1[F79A]::mRuby; daf2::AID::3xFLAG(codon optimized)	eft3p::TIR1(F79A) ; daf-2::1xAID	relative_to_WT	TRUE	pmp-5	FALSE
WBGene00004063	Tir1_variant_F79A	0.129248453106007		0.936036157360275	eft3p::TIR1[F79A]::mRuby; daf2::AID::3xFLAG(codon optimized)	eft3p::TIR1(F79A) ; daf-2::1xAID	relative_to_WT	TRUE	pmr-1	FALSE
WBGene00004064	Tir1_variant_F79A	0.0281485196177446		0.818733743804919	eft3p::TIR1[F79A]::mRuby; daf2::AID::3xFLAG(codon optimized)	eft3p::TIR1(F79A) ; daf-2::1xAID	relative_to_WT	TRUE	pms-2	FALSE
WBGene00004068	Tir1_variant_F79A	1.12868002766498		3.84053502389855e-11	eft3p::TIR1[F79A]::mRuby; daf2::AID::3xFLAG(codon optimized)	eft3p::TIR1(F79A) ; daf-2::1xAID	relative_to_WT	TRUE	pnk-1	TRUE
WBGene00004075	Tir1_variant_F79A	0.135486510327363		0.805849712616642	eft3p::TIR1[F79A]::mRuby; daf2::AID::3xFLAG(codon optimized)	eft3p::TIR1(F79A) ; daf-2::1xAID	relative_to_WT	TRUE	pod-1	FALSE
WBGene00004076	Tir1_variant_F79A	0.785944294386747		0.0105229213138282	eft3p::TIR1[F79A]::mRuby; daf2::AID::3xFLAG(codon optimized)	eft3p::TIR1(F79A) ; daf-2::1xAID	relative_to_WT	TRUE	pod-2	FALSE
WBGene00004077	Tir1_variant_F79A	-0.329169646849962		0.651745066890796	eft3p::TIR1[F79A]::mRuby; daf2::AID::3xFLAG(codon optimized)	eft3p::TIR1(F79A) ; daf-2::1xAID	relative_to_WT	TRUE	pop-1	FALSE
WBGene00004078	Tir1_variant_F79A	-0.0800441285702811		0.747093825359125	eft3p::TIR1[F79A]::mRuby; daf2::AID::3xFLAG(codon optimized)	eft3p::TIR1(F79A) ; daf-2::1xAID	relative_to_WT	TRUE	pos-1	FALSE
WBGene00004083	Tir1_variant_F79A	-0.462067698244944		0.628738582001399	eft3p::TIR1[F79A]::mRuby; daf2::AID::3xFLAG(codon optimized)	eft3p::TIR1(F79A) ; daf-2::1xAID	relative_to_WT	TRUE	pph-1	FALSE
WBGene00004085	Tir1_variant_F79A	-0.0659993744425847		0.815048313627047	eft3p::TIR1[F79A]::mRuby; daf2::AID::3xFLAG(codon optimized)	eft3p::TIR1(F79A) ; daf-2::1xAID	relative_to_WT	TRUE	pph-4.1	FALSE
WBGene00004086	Tir1_variant_F79A	-0.11597999086708		0.451692137843103	eft3p::TIR1[F79A]::mRuby; daf2::AID::3xFLAG(codon optimized)	eft3p::TIR1(F79A) ; daf-2::1xAID	relative_to_WT	TRUE	pph-4.2	FALSE
WBGene00004087	Tir1_variant_F79A	0.213779590513395		0.783317830835548	eft3p::TIR1[F79A]::mRuby; daf2::AID::3xFLAG(codon optimized)	eft3p::TIR1(F79A) ; daf-2::1xAID	relative_to_WT	TRUE	ppk-1	FALSE
WBGene00004088	Tir1_variant_F79A	-0.439391865007174		0.130790122170579	eft3p::TIR1[F79A]::mRuby; daf2::AID::3xFLAG(codon optimized)	eft3p::TIR1(F79A) ; daf-2::1xAID	relative_to_WT	TRUE	ppk-2	FALSE
WBGene00004089	Tir1_variant_F79A	-0.107026023595083		0.807895022661317	eft3p::TIR1[F79A]::mRuby; daf2::AID::3xFLAG(codon optimized)	eft3p::TIR1(F79A) ; daf-2::1xAID	relative_to_WT	TRUE	ppk-3	FALSE
WBGene00004090	Tir1_variant_F79A	-0.0238572019641709		0.931617047468342	eft3p::TIR1[F79A]::mRuby; daf2::AID::3xFLAG(codon optimized)	eft3p::TIR1(F79A) ; daf-2::1xAID	relative_to_WT	TRUE	eif-2Bgamma	FALSE
WBGene00004091	Tir1_variant_F79A	-0.304042530438458		0.0902473347007554	eft3p::TIR1[F79A]::mRuby; daf2::AID::3xFLAG(codon optimized)	eft3p::TIR1(F79A) ; daf-2::1xAID	relative_to_WT	TRUE	pps-1	FALSE
WBGene00004092	Tir1_variant_F79A	0.539214584108781		0.00525797733767788	eft3p::TIR1[F79A]::mRuby; daf2::AID::3xFLAG(codon optimized)	eft3p::TIR1(F79A) ; daf-2::1xAID	relative_to_WT	TRUE	ppt-1	FALSE
WBGene00004093	Tir1_variant_F79A	0.599131695474206		0.407225502325714	eft3p::TIR1[F79A]::mRuby; daf2::AID::3xFLAG(codon optimized)	eft3p::TIR1(F79A) ; daf-2::1xAID	relative_to_WT	TRUE	ppw-1	FALSE
WBGene00004094	Tir1_variant_F79A	-0.419894601604599		0.0882125244028005	eft3p::TIR1[F79A]::mRuby; daf2::AID::3xFLAG(codon optimized)	eft3p::TIR1(F79A) ; daf-2::1xAID	relative_to_WT	TRUE	ppw-2	FALSE
WBGene00004095	Tir1_variant_F79A	-0.207967639879696		0.316034571290156	eft3p::TIR1[F79A]::mRuby; daf2::AID::3xFLAG(codon optimized)	eft3p::TIR1(F79A) ; daf-2::1xAID	relative_to_WT	TRUE	pqe-1	FALSE
WBGene00004096	Tir1_variant_F79A	0.557141712024309		0.462895410800125	eft3p::TIR1[F79A]::mRuby; daf2::AID::3xFLAG(codon optimized)	eft3p::TIR1(F79A) ; daf-2::1xAID	relative_to_WT	TRUE	pqm-1	FALSE
WBGene00004101	Tir1_variant_F79A	-0.134620231667464		0.665730787768305	eft3p::TIR1[F79A]::mRuby; daf2::AID::3xFLAG(codon optimized)	eft3p::TIR1(F79A) ; daf-2::1xAID	relative_to_WT	TRUE	hgrs-1	FALSE
WBGene00004105	Tir1_variant_F79A	0.0719665707200067		0.102528799461505	eft3p::TIR1[F79A]::mRuby; daf2::AID::3xFLAG(codon optimized)	eft3p::TIR1(F79A) ; daf-2::1xAID	relative_to_WT	TRUE	szy-20	FALSE
WBGene00004106	Tir1_variant_F79A	-0.264984045048257		0.681475486388906	eft3p::TIR1[F79A]::mRuby; daf2::AID::3xFLAG(codon optimized)	eft3p::TIR1(F79A) ; daf-2::1xAID	relative_to_WT	TRUE	pqn-15	FALSE
WBGene00004108	Tir1_variant_F79A	0.384420215041601		0.746737233121057	eft3p::TIR1[F79A]::mRuby; daf2::AID::3xFLAG(codon optimized)	eft3p::TIR1(F79A) ; daf-2::1xAID	relative_to_WT	TRUE	pqn-18	FALSE
WBGene00004109	Tir1_variant_F79A	0.177432101191804		0.626265565620099	eft3p::TIR1[F79A]::mRuby; daf2::AID::3xFLAG(codon optimized)	eft3p::TIR1(F79A) ; daf-2::1xAID	relative_to_WT	TRUE	stam-1	FALSE
WBGene00004110	Tir1_variant_F79A	-0.441217411345028		0.39964259715162	eft3p::TIR1[F79A]::mRuby; daf2::AID::3xFLAG(codon optimized)	eft3p::TIR1(F79A) ; daf-2::1xAID	relative_to_WT	TRUE	pqn-20	FALSE
WBGene00004111	Tir1_variant_F79A	-0.435482877632607		0.213881587532488	eft3p::TIR1[F79A]::mRuby; daf2::AID::3xFLAG(codon optimized)	eft3p::TIR1(F79A) ; daf-2::1xAID	relative_to_WT	TRUE	pqn-21	FALSE
WBGene00004112	Tir1_variant_F79A	-0.0439816415722409		0.33440061122851	eft3p::TIR1[F79A]::mRuby; daf2::AID::3xFLAG(codon optimized)	eft3p::TIR1(F79A) ; daf-2::1xAID	relative_to_WT	TRUE	pqn-22	FALSE
WBGene00004113	Tir1_variant_F79A	-0.458570201169221		0.261060436163551	eft3p::TIR1[F79A]::mRuby; daf2::AID::3xFLAG(codon optimized)	eft3p::TIR1(F79A) ; daf-2::1xAID	relative_to_WT	TRUE	pqn-24	FALSE
WBGene00004114	Tir1_variant_F79A	0.711479969384246		0.0949207880962915	eft3p::TIR1[F79A]::mRuby; daf2::AID::3xFLAG(codon optimized)	eft3p::TIR1(F79A) ; daf-2::1xAID	relative_to_WT	TRUE	pqn-25	FALSE
WBGene00004115	Tir1_variant_F79A	-0.201599501708945		0.836123538348097	eft3p::TIR1[F79A]::mRuby; daf2::AID::3xFLAG(codon optimized)	eft3p::TIR1(F79A) ; daf-2::1xAID	relative_to_WT	TRUE	pqn-26	FALSE
WBGene00004116	Tir1_variant_F79A	0.233044291737711		0.713304667779616	eft3p::TIR1[F79A]::mRuby; daf2::AID::3xFLAG(codon optimized)	eft3p::TIR1(F79A) ; daf-2::1xAID	relative_to_WT	TRUE	pqn-27	FALSE
WBGene00004117	Tir1_variant_F79A	-0.272706945692133		0.309862478816925	eft3p::TIR1[F79A]::mRuby; daf2::AID::3xFLAG(codon optimized)	eft3p::TIR1(F79A) ; daf-2::1xAID	relative_to_WT	TRUE	sin-3	FALSE
WBGene00004118	Tir1_variant_F79A	0.336642016483353		0.772944801498308	eft3p::TIR1[F79A]::mRuby; daf2::AID::3xFLAG(codon optimized)	eft3p::TIR1(F79A) ; daf-2::1xAID	relative_to_WT	TRUE	pqn-29	FALSE
WBGene00004119	Tir1_variant_F79A	0.685131567289426		0.223642376602004	eft3p::TIR1[F79A]::mRuby; daf2::AID::3xFLAG(codon optimized)	eft3p::TIR1(F79A) ; daf-2::1xAID	relative_to_WT	TRUE	pqn-31	FALSE
WBGene00004120	Tir1_variant_F79A	-1.154876875806		0.0103374866516939	eft3p::TIR1[F79A]::mRuby; daf2::AID::3xFLAG(codon optimized)	eft3p::TIR1(F79A) ; daf-2::1xAID	relative_to_WT	TRUE	pqn-32	FALSE
WBGene00004121	Tir1_variant_F79A	-0.0302815221368054		0.63734414998621	eft3p::TIR1[F79A]::mRuby; daf2::AID::3xFLAG(codon optimized)	eft3p::TIR1(F79A) ; daf-2::1xAID	relative_to_WT	TRUE	ptrn-1	FALSE
WBGene00004122	Tir1_variant_F79A	-0.15256848778386		0.455171027530812	eft3p::TIR1[F79A]::mRuby; daf2::AID::3xFLAG(codon optimized)	eft3p::TIR1(F79A) ; daf-2::1xAID	relative_to_WT	TRUE	pqn-35	FALSE
WBGene00004123	Tir1_variant_F79A	0.698058026724763		0.794593427450128	eft3p::TIR1[F79A]::mRuby; daf2::AID::3xFLAG(codon optimized)	eft3p::TIR1(F79A) ; daf-2::1xAID	relative_to_WT	TRUE	pqn-36	FALSE
WBGene00004124	Tir1_variant_F79A	0.056128878371511		0.46285202511032	eft3p::TIR1[F79A]::mRuby; daf2::AID::3xFLAG(codon optimized)	eft3p::TIR1(F79A) ; daf-2::1xAID	relative_to_WT	TRUE	pqn-37	FALSE
WBGene00004125	Tir1_variant_F79A	0.184729537160664		0.673070209918949	eft3p::TIR1[F79A]::mRuby; daf2::AID::3xFLAG(codon optimized)	eft3p::TIR1(F79A) ; daf-2::1xAID	relative_to_WT	TRUE	mdt-30	FALSE
WBGene00004126	Tir1_variant_F79A	-0.260665545475589		0.731912254158634	eft3p::TIR1[F79A]::mRuby; daf2::AID::3xFLAG(codon optimized)	eft3p::TIR1(F79A) ; daf-2::1xAID	relative_to_WT	TRUE	pqn-39	FALSE
WBGene00004128	Tir1_variant_F79A	-0.338524528422644		0.16004756750471	eft3p::TIR1[F79A]::mRuby; daf2::AID::3xFLAG(codon optimized)	eft3p::TIR1(F79A) ; daf-2::1xAID	relative_to_WT	TRUE	pqn-41	FALSE
WBGene00004129	Tir1_variant_F79A	-1.04459717741086		0.453544712255119	eft3p::TIR1[F79A]::mRuby; daf2::AID::3xFLAG(codon optimized)	eft3p::TIR1(F79A) ; daf-2::1xAID	relative_to_WT	TRUE	pqn-42	FALSE
WBGene00004130	Tir1_variant_F79A	0.212848933816141		0.820409094644343	eft3p::TIR1[F79A]::mRuby; daf2::AID::3xFLAG(codon optimized)	eft3p::TIR1(F79A) ; daf-2::1xAID	relative_to_WT	TRUE	ketn-1	FALSE
WBGene00004131	Tir1_variant_F79A	0.406047402570048		0.1150068860614	eft3p::TIR1[F79A]::mRuby; daf2::AID::3xFLAG(codon optimized)	eft3p::TIR1(F79A) ; daf-2::1xAID	relative_to_WT	TRUE	pqn-44	FALSE
WBGene00004132	Tir1_variant_F79A	0.13207222511915		0.106687753554756	eft3p::TIR1[F79A]::mRuby; daf2::AID::3xFLAG(codon optimized)	eft3p::TIR1(F79A) ; daf-2::1xAID	relative_to_WT	TRUE	ifet-1	FALSE
WBGene00004134	Tir1_variant_F79A	-0.16029469222528		0.0109041614385067	eft3p::TIR1[F79A]::mRuby; daf2::AID::3xFLAG(codon optimized)	eft3p::TIR1(F79A) ; daf-2::1xAID	relative_to_WT	TRUE	myrf-1	FALSE
WBGene00004135	Tir1_variant_F79A	-0.25988658641059		0.563737189087131	eft3p::TIR1[F79A]::mRuby; daf2::AID::3xFLAG(codon optimized)	eft3p::TIR1(F79A) ; daf-2::1xAID	relative_to_WT	TRUE	pqn-48	FALSE
WBGene00004136	Tir1_variant_F79A	0.125742081710874		0.689217199034438	eft3p::TIR1[F79A]::mRuby; daf2::AID::3xFLAG(codon optimized)	eft3p::TIR1(F79A) ; daf-2::1xAID	relative_to_WT	TRUE	pqn-51	FALSE
WBGene00004138	Tir1_variant_F79A	0.436578692479927		0.44944347870283	eft3p::TIR1[F79A]::mRuby; daf2::AID::3xFLAG(codon optimized)	eft3p::TIR1(F79A) ; daf-2::1xAID	relative_to_WT	TRUE	pqn-53	FALSE
WBGene00004139	Tir1_variant_F79A	0.770405728882678		0.746599720764615	eft3p::TIR1[F79A]::mRuby; daf2::AID::3xFLAG(codon optimized)	eft3p::TIR1(F79A) ; daf-2::1xAID	relative_to_WT	TRUE	pqn-54	FALSE
WBGene00004140	Tir1_variant_F79A	0.204899395783108		0.3347730529652	eft3p::TIR1[F79A]::mRuby; daf2::AID::3xFLAG(codon optimized)	eft3p::TIR1(F79A) ; daf-2::1xAID	relative_to_WT	TRUE	ebax-1	FALSE
WBGene00004143	Tir1_variant_F79A	0.323213927200362		0.139680386801461	eft3p::TIR1[F79A]::mRuby; daf2::AID::3xFLAG(codon optimized)	eft3p::TIR1(F79A) ; daf-2::1xAID	relative_to_WT	TRUE	pqn-59	FALSE
WBGene00004144	Tir1_variant_F79A	2.71454958609483		7.69173988930925e-11	eft3p::TIR1[F79A]::mRuby; daf2::AID::3xFLAG(codon optimized)	eft3p::TIR1(F79A) ; daf-2::1xAID	relative_to_WT	TRUE	pqn-60	TRUE
WBGene00004145	Tir1_variant_F79A	0.454828153578974		0.55851270876699	eft3p::TIR1[F79A]::mRuby; daf2::AID::3xFLAG(codon optimized)	eft3p::TIR1(F79A) ; daf-2::1xAID	relative_to_WT	TRUE	pqn-62	FALSE
WBGene00004147	Tir1_variant_F79A	-0.114107475882062		0.476285695381985	eft3p::TIR1[F79A]::mRuby; daf2::AID::3xFLAG(codon optimized)	eft3p::TIR1(F79A) ; daf-2::1xAID	relative_to_WT	TRUE	larp-5	FALSE
WBGene00004148	Tir1_variant_F79A	-0.0172339253321354		0.128684759519726	eft3p::TIR1[F79A]::mRuby; daf2::AID::3xFLAG(codon optimized)	eft3p::TIR1(F79A) ; daf-2::1xAID	relative_to_WT	TRUE	pqn-65	FALSE
WBGene00004151	Tir1_variant_F79A	0.0564362193185829		0.975269912685452	eft3p::TIR1[F79A]::mRuby; daf2::AID::3xFLAG(codon optimized)	eft3p::TIR1(F79A) ; daf-2::1xAID	relative_to_WT	TRUE	pqn-68	FALSE
WBGene00004152	Tir1_variant_F79A	-0.22561503224055		0.406255352388378	eft3p::TIR1[F79A]::mRuby; daf2::AID::3xFLAG(codon optimized)	eft3p::TIR1(F79A) ; daf-2::1xAID	relative_to_WT	TRUE	pqn-70	FALSE
WBGene00004154	Tir1_variant_F79A	0.012411537196976		0.83262757726467	eft3p::TIR1[F79A]::mRuby; daf2::AID::3xFLAG(codon optimized)	eft3p::TIR1(F79A) ; daf-2::1xAID	relative_to_WT	TRUE	pqn-72	FALSE
WBGene00004156	Tir1_variant_F79A	0.885785743793217		0.374044557916423	eft3p::TIR1[F79A]::mRuby; daf2::AID::3xFLAG(codon optimized)	eft3p::TIR1(F79A) ; daf-2::1xAID	relative_to_WT	TRUE	pqn-74	FALSE
WBGene00004157	Tir1_variant_F79A	-0.457966633408756		0.439106760382171	eft3p::TIR1[F79A]::mRuby; daf2::AID::3xFLAG(codon optimized)	eft3p::TIR1(F79A) ; daf-2::1xAID	relative_to_WT	TRUE	pqn-75	FALSE
WBGene00004161	Tir1_variant_F79A	-0.305367261112967		0.784542149867502	eft3p::TIR1[F79A]::mRuby; daf2::AID::3xFLAG(codon optimized)	eft3p::TIR1(F79A) ; daf-2::1xAID	relative_to_WT	TRUE	pqn-80	FALSE
WBGene00004163	Tir1_variant_F79A	-0.234414465236302		0.39292084567482	eft3p::TIR1[F79A]::mRuby; daf2::AID::3xFLAG(codon optimized)	eft3p::TIR1(F79A) ; daf-2::1xAID	relative_to_WT	TRUE	pqn-82	FALSE
WBGene00004164	Tir1_variant_F79A	0.182819506250474		0.794914875522999	eft3p::TIR1[F79A]::mRuby; daf2::AID::3xFLAG(codon optimized)	eft3p::TIR1(F79A) ; daf-2::1xAID	relative_to_WT	TRUE	pqn-83	FALSE
WBGene00004166	Tir1_variant_F79A	-0.0212152602257819		0.324970125544308	eft3p::TIR1[F79A]::mRuby; daf2::AID::3xFLAG(codon optimized)	eft3p::TIR1(F79A) ; daf-2::1xAID	relative_to_WT	TRUE	pqn-85	FALSE
WBGene00004167	Tir1_variant_F79A	-0.18772123594269		0.174643771325118	eft3p::TIR1[F79A]::mRuby; daf2::AID::3xFLAG(codon optimized)	eft3p::TIR1(F79A) ; daf-2::1xAID	relative_to_WT	TRUE	pqn-87	FALSE
WBGene00004169	Tir1_variant_F79A	0.474124188247611		0.627620477607474	eft3p::TIR1[F79A]::mRuby; daf2::AID::3xFLAG(codon optimized)	eft3p::TIR1(F79A) ; daf-2::1xAID	relative_to_WT	TRUE	pqn-89	FALSE
WBGene00004172	Tir1_variant_F79A	-0.209951615931054		0.362825983451597	eft3p::TIR1[F79A]::mRuby; daf2::AID::3xFLAG(codon optimized)	eft3p::TIR1(F79A) ; daf-2::1xAID	relative_to_WT	TRUE	pqn-92	FALSE
WBGene00004173	Tir1_variant_F79A	0.320679202275014		0.77111811176426	eft3p::TIR1[F79A]::mRuby; daf2::AID::3xFLAG(codon optimized)	eft3p::TIR1(F79A) ; daf-2::1xAID	relative_to_WT	TRUE	pqn-94	FALSE
WBGene00004174	Tir1_variant_F79A	-1.15480135465953		0.486759361125363	eft3p::TIR1[F79A]::mRuby; daf2::AID::3xFLAG(codon optimized)	eft3p::TIR1(F79A) ; daf-2::1xAID	relative_to_WT	TRUE	abu-14	FALSE
WBGene00004175	Tir1_variant_F79A	0.169113400593013		0.723763964579296	eft3p::TIR1[F79A]::mRuby; daf2::AID::3xFLAG(codon optimized)	eft3p::TIR1(F79A) ; daf-2::1xAID	relative_to_WT	TRUE	pqn-96	FALSE
WBGene00004178	Tir1_variant_F79A	-0.046553457691297		0.638713893347426	eft3p::TIR1[F79A]::mRuby; daf2::AID::3xFLAG(codon optimized)	eft3p::TIR1(F79A) ; daf-2::1xAID	relative_to_WT	TRUE	prg-1	FALSE
WBGene00004179	Tir1_variant_F79A	0.241241677025644		0.602813051362789	eft3p::TIR1[F79A]::mRuby; daf2::AID::3xFLAG(codon optimized)	eft3p::TIR1(F79A) ; daf-2::1xAID	relative_to_WT	TRUE	prg-2	FALSE
WBGene00004180	Tir1_variant_F79A	-0.0717416849428081		0.659770100411404	eft3p::TIR1[F79A]::mRuby; daf2::AID::3xFLAG(codon optimized)	eft3p::TIR1(F79A) ; daf-2::1xAID	relative_to_WT	TRUE	pri-1	FALSE
WBGene00004181	Tir1_variant_F79A	0.0998859010277743		0.73834564660059	eft3p::TIR1[F79A]::mRuby; daf2::AID::3xFLAG(codon optimized)	eft3p::TIR1(F79A) ; daf-2::1xAID	relative_to_WT	TRUE	pri-2	FALSE
[truncated: 127,205 more rows]
