# Supplementary material for: Engineering the auxin-inducible degron system for tunable in vivo control of organismal physiology
Source: Nat Commun. 2025 Dec 12;16:10848. doi: 10.1038/s41467-025-66347-x (PMC12700905; doi:10.1038/s41467-025-66347-x)
Supplement: Supplementary file 6 — Source Data [file 41467_2025_66347_MOESM6_ESM.zip]

Archive with 4 entries (4 files):
- Dauer Compound Stability Data.csv
- Dauer Data.csv
- Fluorescence Data.xlsx
- Lifespan Data.csv
