# Supplementary material for: Engineering the auxin-inducible degron system for tunable in vivo control of organismal physiology
Source: Nat Commun. 2025 Dec 12;16:10848. doi: 10.1038/s41467-025-66347-x (PMC12700905; doi:10.1038/s41467-025-66347-x)
Supplement: Supplementary file 6 — Source Data [file 41467_2025_66347_MOESM6_ESM.zip › Dauer Compound Stability Data.csv]

Date of embryo transfer	Date of Dauer Count	Plate Age - since seeding	Compound	Concentration	Strain	Plate	Ageing Type	# WT	# Dauer	% Dauer
20.12.2024	23.12.2024	0	K-NAA	0nM	AMP145	1	aged seeded	97	7	6.730769231
20.12.2024	23.12.2024	0	K-NAA	10nM	AMP145	1	aged seeded	0	105	100
20.12.2024	23.12.2024	0	K-NAA	10nM	AMP145	2	aged seeded	0	110	100
20.12.2024	23.12.2024	0	K-NAA	10nM	AMP145	3	aged seeded	0	85	100
20.12.2024	23.12.2024	0	5-ph	0nM	AMP216	1	aged seeded	98	0	0
20.12.2024	23.12.2024	0	5-ph	50nM	AMP216	1	aged seeded	0	103	100
20.12.2024	23.12.2024	0	5-ph	50nM	AMP216	2	aged seeded	0	110	100
20.12.2024	23.12.2024	0	5-ph	50nM	AMP216	3	aged seeded	0	100	100
20.12.2024	23.12.2024	0	5-Ad	0nM	AMP217	1	aged seeded	112	0	0
20.12.2024	23.12.2024	0	5-Ad	25nM	AMP217	1	aged seeded	0	103	100
20.12.2024	23.12.2024	0	5-Ad	25nM	AMP217	2	aged seeded	0	94	100
20.12.2024	23.12.2024	0	5-Ad	25nM	AMP217	3	aged seeded	0	97	100
27.12.2024	30.12.2024	7	K-NAA	0nM	AMP145	1	aged seeded	111	0	0
27.12.2024	30.12.2024	7	K-NAA	10nM	AMP145	1	aged seeded	0	92	100
27.12.2024	30.12.2024	7	K-NAA	10nM	AMP145	2	aged seeded	0	105	100
27.12.2024	30.12.2024	7	K-NAA	10nM	AMP145	3	aged seeded	0	110	100
27.12.2024	30.12.2024	7	5-ph	0nM	AMP216	1	aged seeded	107	0	0
27.12.2024	30.12.2024	7	5-ph	50nM	AMP216	1	aged seeded	3	99	97.05882353
27.12.2024	30.12.2024	7	5-ph	50nM	AMP216	2	aged seeded	1	102	99.02912621
27.12.2024	30.12.2024	7	5-ph	50nM	AMP216	3	aged seeded	5	93	94.89795918
27.12.2024	30.12.2024	7	5-Ad	0nM	AMP217	1	aged seeded	105	0	0
27.12.2024	30.12.2024	7	5-Ad	25nM	AMP217	1	aged seeded	1	104	99.04761905
27.12.2024	30.12.2024	7	5-Ad	25nM	AMP217	2	aged seeded	0	89	100
27.12.2024	30.12.2024	7	5-Ad	25nM	AMP217	3	aged seeded	0	103	100
03.01.2025	06.01.2025	14	K-NAA	0nM	AMP145	1	aged seeded	134	1	0.740740741
03.01.2025	06.01.2025	14	K-NAA	10nM	AMP145	1	aged seeded	0	149	100
03.01.2025	06.01.2025	14	K-NAA	10nM	AMP145	2	aged seeded	0	133	100
03.01.2025	06.01.2025	14	5-ph	0nM	AMP216	1	aged seeded	152	0	0
03.01.2025	06.01.2025	14	5-ph	50nM	AMP216	1	aged seeded	4	102	96.22641509
03.01.2025	06.01.2025	14	5-ph	50nM	AMP216	2	aged seeded	3	99	97.05882353
03.01.2025	06.01.2025	14	5-ph	50nM	AMP216	3	aged seeded	4	84	95.45454545
03.01.2025	06.01.2025	14	5-Ad	0nM	AMP217	1	aged seeded	148	0	0
03.01.2025	06.01.2025	14	5-Ad	25nM	AMP217	1	aged seeded	0	96	100
03.01.2025	06.01.2025	14	5-Ad	25nM	AMP217	2	aged seeded	0	110	100
03.01.2025	06.01.2025	14	5-Ad	25nM	AMP217	3	aged seeded	0	88	100
10.01.2025	13.01.2025	21	K-NAA	0nM	AMP145	1	aged seeded	129	0	0
10.01.2025	13.01.2025	21	K-NAA	10nM	AMP145	1	aged seeded	31	105	77.20588235
10.01.2025	13.01.2025	21	K-NAA	10nM	AMP145	2	aged seeded	38	120	75.94936709
10.01.2025	13.01.2025	21	5-ph	0nM	AMP216	1	aged seeded	138	0	0
10.01.2025	13.01.2025	21	5-ph	50nM	AMP216	1	aged seeded	4	148	97.36842105
10.01.2025	13.01.2025	21	5-ph	50nM	AMP216	2	aged seeded	5	132	96.35036496
10.01.2025	13.01.2025	21	5-Ad	0nM	AMP217	1	aged seeded	137	0	0
10.01.2025	13.01.2025	21	5-Ad	25nM	AMP217	1	aged seeded	0	158	100
10.01.2025	13.01.2025	21	5-Ad	25nM	AMP217	2	aged seeded	0	144	100
17.01.2025	20.01.2025	28	K-NAA	0nM	AMP145	1	aged seeded	96	1	1.030927835
17.01.2025	20.01.2025	28	K-NAA	10nM	AMP145	1	aged seeded	6	93	93.93939394
17.01.2025	20.01.2025	28	K-NAA	10nM	AMP145	2	aged seeded	6	94	94
17.01.2025	20.01.2025	28	K-NAA	10nM	AMP145	3	aged seeded	7	93	93
17.01.2025	20.01.2025	28	K-NAA	10nM	AMP145	1	aged unseeded	1	113	99.12280702
17.01.2025	20.01.2025	28	K-NAA	10nM	AMP145	2	aged unseeded	1	82	98.79518072
17.01.2025	20.01.2025	28	K-NAA	10nM	AMP145	3	aged unseeded	0	93	100
17.01.2025	20.01.2025	28	5-ph	0nM	AMP216	1	aged seeded	154	0	0
17.01.2025	20.01.2025	28	5-ph	50nM	AMP216	1	aged seeded	13	93	87.73584906
17.01.2025	20.01.2025	28	5-ph	50nM	AMP216	2	aged seeded	4	84	95.45454545
17.01.2025	20.01.2025	28	5-ph	50nM	AMP216	3	aged seeded	7	110	94.01709402
17.01.2025	20.01.2025	28	5-Ad	0nM	AMP217	1	aged seeded	120	0	0
17.01.2025	20.01.2025	28	5-Ad	25nM	AMP217	1	aged seeded	0	74	100
17.01.2025	20.01.2025	28	5-Ad	25nM	AMP217	2	aged seeded	0	117	100
17.01.2025	20.01.2025	28	5-Ad	25nM	AMP217	3	aged seeded	1	99	99
