# Supplementary material for: Engineering the auxin-inducible degron system for tunable in vivo control of organismal physiology
Source: Nat Commun. 2025 Dec 12;16:10848. doi: 10.1038/s41467-025-66347-x (PMC12700905; doi:10.1038/s41467-025-66347-x)
Supplement: Supplementary file 6 — Source Data [file 41467_2025_66347_MOESM6_ESM.zip › Dauer Data.csv]

strain	tir-1	promoter	daf-2::AID	Concentration	Date	Percent.Dauer	Compound	concentration.uM
145	79F	eft-3p	1x	10uM	21-Jul	100	KNAA	10
145	79F	eft-3p	1x	1uM	21-Jul	76.4	KNAA	1
145	79F	eft-3p	1x	0.1uM	21-Jul	1.3	KNAA	0.1
167	79F	eft-3p	3x	10uM	21-Jul	100	KNAA	10
167	79F	eft-3p	3x	1uM	21-Jul	95.2	KNAA	1
167	79F	eft-3p	3x	0.1uM	21-Jul	41.9	KNAA	0.1
145	79F	eft-3p	1x	10uM	21-Jul	100	KNAA	10
145	79F	eft-3p	1x	1uM	21-Jul	86.6	KNAA	1
145	79F	eft-3p	1x	0.1uM	21-Jul	3.8	KNAA	0.1
167	79F	eft-3p	3x	10uM	21-Jul	100	KNAA	10
167	79F	eft-3p	3x	1uM	21-Jul	98.4	KNAA	1
167	79F	eft-3p	3x	0.1uM	21-Jul	35.9	KNAA	0.1
145	79F	eft-3p	1x	10uM	21-Jul	100	KNAA	10
145	79F	eft-3p	1x	1uM	21-Jul	81.5	KNAA	1
145	79F	eft-3p	1x	0.1uM	21-Jul	3.1	KNAA	0.1
167	79F	eft-3p	3x	10uM	21-Jul	100	KNAA	10
167	79F	eft-3p	3x	1uM	21-Jul	91.9	KNAA	1
167	79F	eft-3p	3x	0.1uM	21-Jul	28.6	KNAA	0.1
145	79F	eft-3p	1x	10uM	7-Sep	100	KNAA	10
145	79F	eft-3p	1x	1uM	7-Sep	40.8	KNAA	1
145	79F	eft-3p	1x	0.1uM	7-Sep	6.5	KNAA	0.1
145	79F	eft-3p	1x	0uM	7-Sep	0	KNAA	0
167	79F	eft-3p	3x	10uM	7-Sep	100	KNAA	10
167	79F	eft-3p	3x	1uM	7-Sep	75.6	KNAA	1
167	79F	eft-3p	3x	0.1uM	7-Sep	8.5	KNAA	0.1
167	79F	eft-3p	3x	0uM	7-Sep	9.9	KNAA	0
145	79F	eft-3p	1x	10uM	7-Sep	100	KNAA	10
145	79F	eft-3p	1x	1uM	7-Sep	41.6	KNAA	1
145	79F	eft-3p	1x	0.1uM	7-Sep	8.5	KNAA	0.1
145	79F	eft-3p	1x	0uM	7-Sep	0	KNAA	0
167	79F	eft-3p	3x	10uM	7-Sep	100	KNAA	10
167	79F	eft-3p	3x	1uM	7-Sep	64.6	KNAA	1
167	79F	eft-3p	3x	0.1uM	7-Sep	14.9	KNAA	0.1
167	79F	eft-3p	3x	0uM	7-Sep	11.4	KNAA	0
145	79F	eft-3p	1x	10uM	7-Sep	100	KNAA	10
145	79F	eft-3p	1x	1uM	7-Sep	44.8	KNAA	1
145	79F	eft-3p	1x	0.1uM	7-Sep	8.6	KNAA	0.1
145	79F	eft-3p	1x	0uM	7-Sep	0	KNAA	0
167	79F	eft-3p	3x	10uM	7-Sep	100	KNAA	10
167	79F	eft-3p	3x	1uM	7-Sep	62.4	KNAA	1
167	79F	eft-3p	3x	0.1uM	7-Sep	15.7	KNAA	0.1
167	79F	eft-3p	3x	0uM	7-Sep	5.8	KNAA	0
169	79F	eif-3p	3x	100uM	27-Oct	96.2	KNAA	100
169	79F	eif-3p	3x	100uM	27-Oct	97.8	KNAA	100
169	79F	eif-3p	3x	100uM	27-Oct	94.6	KNAA	100
205	79F	eif-3p	1x	500uM	11-Nov	95.2	KNAA	500
205	79F	eif-3p	1x	10uM	11-Nov	0	KNAA	10
205	79F	eif-3p	1x	0uM	11-Nov	0	KNAA	0
205	79F	eif-3p	1x	500uM	11-Nov	94	KNAA	500
205	79F	eif-3p	1x	10uM	11-Nov	0	KNAA	10
205	79F	eif-3p	1x	0uM	11-Nov	0	KNAA	0
205	79F	eif-3p	1x	500uM	11-Nov	96.7	KNAA	500
205	79F	eif-3p	1x	10uM	11-Nov	0	KNAA	10
205	79F	eif-3p	1x	0uM	11-Nov	0	KNAA	0
169	79F	eif-3p	3x	500uM	23-Nov	100	KNAA	500
169	79F	eif-3p	3x	250uM	23-Nov	100	KNAA	250
169	79F	eif-3p	3x	100uM	23-Nov	100	KNAA	100
169	79F	eif-3p	3x	50uM	23-Nov	12.6	KNAA	50
169	79F	eif-3p	3x	25uM	23-Nov	2.7	KNAA	25
169	79F	eif-3p	3x	10uM	23-Nov	0	KNAA	10
169	79F	eif-3p	3x	0uM	23-Nov	0	KNAA	0
205	79F	eif-3p	1x	500uM	23-Nov	96.9	KNAA	500
205	79F	eif-3p	1x	250uM	23-Nov	86.3	KNAA	250
205	79F	eif-3p	1x	100uM	23-Nov	9.5	KNAA	100
205	79F	eif-3p	1x	50uM	23-Nov	4.3	KNAA	50
205	79F	eif-3p	1x	25uM	23-Nov	1.2	KNAA	25
205	79F	eif-3p	1x	10uM	23-Nov	0	KNAA	10
205	79F	eif-3p	1x	0uM	23-Nov	0	KNAA	0
169	79F	eif-3p	3x	500uM	23-Nov	100	KNAA	500
169	79F	eif-3p	3x	250uM	23-Nov	100	KNAA	250
169	79F	eif-3p	3x	100uM	23-Nov	100	KNAA	100
169	79F	eif-3p	3x	50uM	23-Nov	16.7	KNAA	50
169	79F	eif-3p	3x	25uM	23-Nov	2.3	KNAA	25
169	79F	eif-3p	3x	10uM	23-Nov	0	KNAA	10
169	79F	eif-3p	3x	0uM	23-Nov	0	KNAA	0
205	79F	eif-3p	1x	500uM	23-Nov	97.1	KNAA	500
205	79F	eif-3p	1x	250uM	23-Nov	76.7	KNAA	250
205	79F	eif-3p	1x	100uM	23-Nov	16.4	KNAA	100
205	79F	eif-3p	1x	50uM	23-Nov	4.2	KNAA	50
205	79F	eif-3p	1x	25uM	23-Nov	2.8	KNAA	25
205	79F	eif-3p	1x	10uM	23-Nov	0	KNAA	10
205	79F	eif-3p	1x	0uM	23-Nov	0	KNAA	0
169	79F	eif-3p	3x	500uM	23-Nov	100	KNAA	500
169	79F	eif-3p	3x	250uM	23-Nov	100	KNAA	250
169	79F	eif-3p	3x	100uM	23-Nov	100	KNAA	100
169	79F	eif-3p	3x	50uM	23-Nov	10.5	KNAA	50
169	79F	eif-3p	3x	25uM	23-Nov	3.2	KNAA	25
169	79F	eif-3p	3x	10uM	23-Nov	0	KNAA	10
169	79F	eif-3p	3x	0uM	23-Nov	0	KNAA	0
205	79F	eif-3p	1x	500uM	23-Nov	98.4	KNAA	500
205	79F	eif-3p	1x	250uM	23-Nov	87.8	KNAA	250
205	79F	eif-3p	1x	100uM	23-Nov	15.4	KNAA	100
205	79F	eif-3p	1x	50uM	23-Nov	0.8	KNAA	50
205	79F	eif-3p	1x	25uM	23-Nov	2.1	KNAA	25
205	79F	eif-3p	1x	10uM	23-Nov	0	KNAA	10
205	79F	eif-3p	1x	0uM	23-Nov	0	KNAA	0
169	79F	eif-3p	3x	500uM	2-Dec	100	KNAA	500
169	79F	eif-3p	3x	250uM	2-Dec	97.1	KNAA	250
169	79F	eif-3p	3x	100uM	2-Dec	85.9	KNAA	100
169	79F	eif-3p	3x	50uM	2-Dec	14.6	KNAA	50
169	79F	eif-3p	3x	25uM	2-Dec	5.1	KNAA	25
169	79F	eif-3p	3x	10uM	2-Dec	3.2	KNAA	10
169	79F	eif-3p	3x	0uM	2-Dec	0	KNAA	0
169	79F	eif-3p	3x	500uM	2-Dec	100	KNAA	500
169	79F	eif-3p	3x	250uM	2-Dec	99.5	KNAA	250
169	79F	eif-3p	3x	100uM	2-Dec	90.7	KNAA	100
169	79F	eif-3p	3x	50uM	2-Dec	11.8	KNAA	50
169	79F	eif-3p	3x	25uM	2-Dec	4.5	KNAA	25
169	79F	eif-3p	3x	10uM	2-Dec	2.9	KNAA	10
169	79F	eif-3p	3x	0uM	2-Dec	0	KNAA	0
169	79F	eif-3p	3x	500uM	2-Dec	100	KNAA	500
169	79F	eif-3p	3x	250uM	2-Dec	97.9	KNAA	250
169	79F	eif-3p	3x	100uM	2-Dec	93.9	KNAA	100
169	79F	eif-3p	3x	50uM	2-Dec	12.6	KNAA	50
169	79F	eif-3p	3x	25uM	2-Dec	2.4	KNAA	25
169	79F	eif-3p	3x	10uM	2-Dec	1.7	KNAA	10
169	79F	eif-3p	3x	0uM	2-Dec	0	KNAA	0
169	79F	eif-3p	3x	100uM	6-Dec	75.7	KNAA	100
169	79F	eif-3p	3x	50uM	6-Dec	11	KNAA	50
169	79F	eif-3p	3x	25uM	6-Dec	0.6	KNAA	25
169	79F	eif-3p	3x	10uM	6-Dec	1.2	KNAA	10
169	79F	eif-3p	3x	0uM	6-Dec	0	KNAA	0
169	79F	eif-3p	3x	100uM	6-Dec	85.1	KNAA	100
169	79F	eif-3p	3x	50uM	6-Dec	22.4	KNAA	50
169	79F	eif-3p	3x	25uM	6-Dec	1.8	KNAA	25
169	79F	eif-3p	3x	10uM	6-Dec	3.7	KNAA	10
169	79F	eif-3p	3x	0uM	6-Dec	0	KNAA	0
169	79F	eif-3p	3x	100uM	6-Dec	87.6	KNAA	100
169	79F	eif-3p	3x	50uM	6-Dec	12.2	KNAA	50
169	79F	eif-3p	3x	25uM	6-Dec	2	KNAA	25
169	79F	eif-3p	3x	10uM	6-Dec	2.4	KNAA	10
169	79F	eif-3p	3x	0uM	6-Dec	0	KNAA	0
145	79F	eft-3p	1x	10uM	20-Dec	100	KNAA	10
145	79F	eft-3p	1x	1uM	20-Dec	13.5	KNAA	1
145	79F	eft-3p	1x	0.1uM	20-Dec	8.9	KNAA	0.1
145	79F	eft-3p	1x	0uM	20-Dec	0	KNAA	0
167	79F	eft-3p	3x	10uM	20-Dec	100	KNAA	10
167	79F	eft-3p	3x	1uM	20-Dec	33	KNAA	1
167	79F	eft-3p	3x	0.1uM	20-Dec	5.8	KNAA	0.1
167	79F	eft-3p	3x	0uM	20-Dec	7.5	KNAA	0
169	79F	eif-3p	3x	500uM	20-Dec	100	KNAA	500
169	79F	eif-3p	3x	250uM	20-Dec	100	KNAA	250
169	79F	eif-3p	3x	100uM	20-Dec	97.8	KNAA	100
169	79F	eif-3p	3x	50uM	20-Dec	30.9	KNAA	50
169	79F	eif-3p	3x	25uM	20-Dec	6.4	KNAA	25
169	79F	eif-3p	3x	10uM	20-Dec	0	KNAA	10
169	79F	eif-3p	3x	0uM	20-Dec	0	KNAA	0
205	79F	eif-3p	1x	500uM	20-Dec	95.5	KNAA	500
205	79F	eif-3p	1x	250uM	20-Dec	64.9	KNAA	250
205	79F	eif-3p	1x	100uM	20-Dec	9.5	KNAA	100
205	79F	eif-3p	1x	50uM	20-Dec	4.7	KNAA	50
205	79F	eif-3p	1x	25uM	20-Dec	1.8	KNAA	25
205	79F	eif-3p	1x	10uM	20-Dec	0	KNAA	10
205	79F	eif-3p	1x	0uM	20-Dec	0	KNAA	0
145	79F	eft-3p	1x	10uM	20-Dec	100	KNAA	10
145	79F	eft-3p	1x	1uM	20-Dec	10.2	KNAA	1
145	79F	eft-3p	1x	0.1uM	20-Dec	6.2	KNAA	0.1
145	79F	eft-3p	1x	0uM	20-Dec	0	KNAA	0
167	79F	eft-3p	3x	10uM	20-Dec	100	KNAA	10
167	79F	eft-3p	3x	1uM	20-Dec	21.2	KNAA	1
167	79F	eft-3p	3x	0.1uM	20-Dec	9.1	KNAA	0.1
167	79F	eft-3p	3x	0uM	20-Dec	9.5	KNAA	0
169	79F	eif-3p	3x	500uM	20-Dec	100	KNAA	500
169	79F	eif-3p	3x	250uM	20-Dec	100	KNAA	250
169	79F	eif-3p	3x	100uM	20-Dec	97.1	KNAA	100
169	79F	eif-3p	3x	50uM	20-Dec	22.5	KNAA	50
169	79F	eif-3p	3x	25uM	20-Dec	5.4	KNAA	25
169	79F	eif-3p	3x	10uM	20-Dec	0	KNAA	10
169	79F	eif-3p	3x	0uM	20-Dec	0	KNAA	0
205	79F	eif-3p	1x	500uM	20-Dec	95	KNAA	500
205	79F	eif-3p	1x	250uM	20-Dec	70.3	KNAA	250
205	79F	eif-3p	1x	100uM	20-Dec	12.2	KNAA	100
205	79F	eif-3p	1x	50uM	20-Dec	5.9	KNAA	50
205	79F	eif-3p	1x	25uM	20-Dec	3.2	KNAA	25
205	79F	eif-3p	1x	10uM	20-Dec	0	KNAA	10
205	79F	eif-3p	1x	0uM	20-Dec	0	KNAA	0
145	79F	eft-3p	1x	10uM	20-Dec	100	KNAA	10
145	79F	eft-3p	1x	1uM	20-Dec	12.1	KNAA	1
145	79F	eft-3p	1x	0.1uM	20-Dec	7.6	KNAA	0.1
145	79F	eft-3p	1x	0uM	20-Dec	0	KNAA	0
167	79F	eft-3p	3x	10uM	20-Dec	100	KNAA	10
167	79F	eft-3p	3x	1uM	20-Dec	25	KNAA	1
167	79F	eft-3p	3x	0.1uM	20-Dec	9.8	KNAA	0.1
167	79F	eft-3p	3x	0uM	20-Dec	4.5	KNAA	0
169	79F	eif-3p	3x	500uM	20-Dec	100	KNAA	500
169	79F	eif-3p	3x	250uM	20-Dec	100	KNAA	250
169	79F	eif-3p	3x	100uM	20-Dec	96.2	KNAA	100
169	79F	eif-3p	3x	50uM	20-Dec	27.1	KNAA	50
169	79F	eif-3p	3x	25uM	20-Dec	5.6	KNAA	25
169	79F	eif-3p	3x	10uM	20-Dec	0	KNAA	10
169	79F	eif-3p	3x	0uM	20-Dec	0	KNAA	0
205	79F	eif-3p	1x	500uM	20-Dec	96.6	KNAA	500
205	79F	eif-3p	1x	250uM	20-Dec	75.5	KNAA	250
205	79F	eif-3p	1x	100uM	20-Dec	8.9	KNAA	100
205	79F	eif-3p	1x	50uM	20-Dec	2.5	KNAA	50
205	79F	eif-3p	1x	25uM	20-Dec	1.3	KNAA	25
205	79F	eif-3p	1x	10uM	20-Dec	0	KNAA	10
205	79F	eif-3p	1x	0uM	20-Dec	0	KNAA	0
216	F79G	eft-3p	1x	100nM	5/16/23	100	5-ph-IAA	0.1
216	F79G	eft-3p	1x	50nM	5/16/23	98.4	5-ph-IAA	0.05
216	F79G	eft-3p	1x	25nM	5/16/23	51.9	5-ph-IAA	0.025
216	F79G	eft-3p	1x	10nM	5/16/23	29	5-ph-IAA	0.01
216	F79G	eft-3p	1x	5nM	5/16/23	29.3	5-ph-IAA	0.005
216	F79G	eft-3p	1x	1nM	5/16/23	9.1	5-ph-IAA	0.001
216	F79G	eft-3p	1x	0	5/16/23	4.7	5-ph-IAA	0
207	F79G	eft-3p	3x	100nM	5/16/23	100	5-ph-IAA	0.1
207	F79G	eft-3p	3x	50nM	5/16/23	100	5-ph-IAA	0.05
207	F79G	eft-3p	3x	25nM	5/16/23	100	5-ph-IAA	0.025
207	F79G	eft-3p	3x	10nM	5/16/23	83.8	5-ph-IAA	0.01
207	F79G	eft-3p	3x	5nM	5/16/23	30.2	5-ph-IAA	0.005
207	F79G	eft-3p	3x	1nM	5/16/23	12.2	5-ph-IAA	0.001
207	F79G	eft-3p	3x	0	5/16/23	8.8	5-ph-IAA	0
217	F79A	eft-3p	1x	100nM	5/16/23	100	5-Ad-IAA	0.1
217	F79A	eft-3p	1x	50nM	5/16/23	100	5-Ad-IAA	0.05
217	F79A	eft-3p	1x	25nM	5/16/23	100	5-Ad-IAA	0.025
217	F79A	eft-3p	1x	10nM	5/16/23	69.5	5-Ad-IAA	0.01
217	F79A	eft-3p	1x	5nM	5/16/23	27.7	5-Ad-IAA	0.005
217	F79A	eft-3p	1x	1nM	5/16/23	8.4	5-Ad-IAA	0.001
217	F79A	eft-3p	1x	0	5/16/23	4.8	5-Ad-IAA	0
208	F79A	eft-3p	3x	100nM	5/16/23	100	5-Ad-IAA	0.1
208	F79A	eft-3p	3x	50nM	5/16/23	100	5-Ad-IAA	0.05
208	F79A	eft-3p	3x	25nM	5/16/23	100	5-Ad-IAA	0.025
208	F79A	eft-3p	3x	10nM	5/16/23	100	5-Ad-IAA	0.01
208	F79A	eft-3p	3x	5nM	5/16/23	98.9	5-Ad-IAA	0.005
208	F79A	eft-3p	3x	1nM	5/16/23	13.5	5-Ad-IAA	0.001
208	F79A	eft-3p	3x	0	5/16/23	6.3	5-Ad-IAA	0
216	F79G	eft-3p	1x	100nM	5/16/23	100	5-ph-IAA	0.1
216	F79G	eft-3p	1x	50nM	5/16/23	99	5-ph-IAA	0.05
216	F79G	eft-3p	1x	25nM	5/16/23	54.4	5-ph-IAA	0.025
216	F79G	eft-3p	1x	10nM	5/16/23	12.2	5-ph-IAA	0.01
216	F79G	eft-3p	1x	5nM	5/16/23	25.4	5-ph-IAA	0.005
216	F79G	eft-3p	1x	1nM	5/16/23	10	5-ph-IAA	0.001
216	F79G	eft-3p	1x	0	5/16/23	8.3	5-ph-IAA	0
207	F79G	eft-3p	3x	100nM	5/16/23	100	5-ph-IAA	0.1
207	F79G	eft-3p	3x	50nM	5/16/23	100	5-ph-IAA	0.05
207	F79G	eft-3p	3x	25nM	5/16/23	99.4	5-ph-IAA	0.025
207	F79G	eft-3p	3x	10nM	5/16/23	86.8	5-ph-IAA	0.01
207	F79G	eft-3p	3x	5nM	5/16/23	27.3	5-ph-IAA	0.005
207	F79G	eft-3p	3x	1nM	5/16/23	13	5-ph-IAA	0.001
207	F79G	eft-3p	3x	0	5/16/23	1.5	5-ph-IAA	0
217	F79A	eft-3p	1x	100nM	5/16/23	100	5-Ad-IAA	0.1
217	F79A	eft-3p	1x	50nM	5/16/23	100	5-Ad-IAA	0.05
217	F79A	eft-3p	1x	25nM	5/16/23	100	5-Ad-IAA	0.025
217	F79A	eft-3p	1x	10nM	5/16/23	66	5-Ad-IAA	0.01
217	F79A	eft-3p	1x	5nM	5/16/23	34.2	5-Ad-IAA	0.005
217	F79A	eft-3p	1x	1nM	5/16/23	16.3	5-Ad-IAA	0.001
217	F79A	eft-3p	1x	0	5/16/23	5.3	5-Ad-IAA	0
208	F79A	eft-3p	3x	100nM	5/16/23	100	5-Ad-IAA	0.1
208	F79A	eft-3p	3x	50nM	5/16/23	100	5-Ad-IAA	0.05
208	F79A	eft-3p	3x	25nM	5/16/23	100	5-Ad-IAA	0.025
208	F79A	eft-3p	3x	10nM	5/16/23	100	5-Ad-IAA	0.01
208	F79A	eft-3p	3x	5nM	5/16/23	97.3	5-Ad-IAA	0.005
208	F79A	eft-3p	3x	1nM	5/16/23	15.3	5-Ad-IAA	0.001
208	F79A	eft-3p	3x	0	5/16/23	5.6	5-Ad-IAA	0
216	F79G	eft-3p	1x	100nM	5/16/23	100	5-ph-IAA	0.1
216	F79G	eft-3p	1x	50nM	5/16/23	100	5-ph-IAA	0.05
216	F79G	eft-3p	1x	25nM	5/16/23	44.7	5-ph-IAA	0.025
216	F79G	eft-3p	1x	10nM	5/16/23	20.5	5-ph-IAA	0.01
216	F79G	eft-3p	1x	5nM	5/16/23	16.3	5-ph-IAA	0.005
216	F79G	eft-3p	1x	1nM	5/16/23	19.1	5-ph-IAA	0.001
216	F79G	eft-3p	1x	0	5/16/23	2.5	5-ph-IAA	0
207	F79G	eft-3p	3x	100nM	5/16/23	100	5-ph-IAA	0.1
207	F79G	eft-3p	3x	50nM	5/16/23	100	5-ph-IAA	0.05
207	F79G	eft-3p	3x	25nM	5/16/23	99.5	5-ph-IAA	0.025
207	F79G	eft-3p	3x	10nM	5/16/23	80	5-ph-IAA	0.01
207	F79G	eft-3p	3x	5nM	5/16/23	27.9	5-ph-IAA	0.005
207	F79G	eft-3p	3x	1nM	5/16/23	16.3	5-ph-IAA	0.001
207	F79G	eft-3p	3x	0	5/16/23	3.4	5-ph-IAA	0
217	F79A	eft-3p	1x	100nM	5/16/23	100	5-Ad-IAA	0.1
217	F79A	eft-3p	1x	50nM	5/16/23	100	5-Ad-IAA	0.05
217	F79A	eft-3p	1x	25nM	5/16/23	100	5-Ad-IAA	0.025
217	F79A	eft-3p	1x	10nM	5/16/23	72.6	5-Ad-IAA	0.01
217	F79A	eft-3p	1x	5nM	5/16/23	30.6	5-Ad-IAA	0.005
217	F79A	eft-3p	1x	1nM	5/16/23	22.2	5-Ad-IAA	0.001
217	F79A	eft-3p	1x	0	5/16/23	4.5	5-Ad-IAA	0
208	F79A	eft-3p	3x	100nM	5/16/23	100	5-Ad-IAA	0.1
208	F79A	eft-3p	3x	50nM	5/16/23	100	5-Ad-IAA	0.05
208	F79A	eft-3p	3x	25nM	5/16/23	100	5-Ad-IAA	0.025
208	F79A	eft-3p	3x	10nM	5/16/23	99.4	5-Ad-IAA	0.01
208	F79A	eft-3p	3x	5nM	5/16/23	97	5-Ad-IAA	0.005
208	F79A	eft-3p	3x	1nM	5/16/23	11.8	5-Ad-IAA	0.001
208	F79A	eft-3p	3x	0	5/16/23	2.9	5-Ad-IAA	0
216	F79G	eft-3p	1x	100nM	5/4/23	100	5-ph-IAA	0.1
216	F79G	eft-3p	1x	50nM	5/4/23	98.5	5-ph-IAA	0.05
216	F79G	eft-3p	1x	25nM	5/4/23	45.8	5-ph-IAA	0.025
216	F79G	eft-3p	1x	10nM	5/4/23	17.4	5-ph-IAA	0.01
216	F79G	eft-3p	1x	5nM	5/4/23	30	5-ph-IAA	0.005
216	F79G	eft-3p	1x	1nM	5/4/23	7.4	5-ph-IAA	0.001
216	F79G	eft-3p	1x	0	5/4/23	8	5-ph-IAA	0
207	F79G	eft-3p	3x	100nM	5/4/23	100	5-ph-IAA	0.1
207	F79G	eft-3p	3x	50nM	5/4/23	100	5-ph-IAA	0.05
207	F79G	eft-3p	3x	25nM	5/4/23	100	5-ph-IAA	0.025
207	F79G	eft-3p	3x	10nM	5/4/23	88.9	5-ph-IAA	0.01
207	F79G	eft-3p	3x	5nM	5/4/23	31.9	5-ph-IAA	0.005
207	F79G	eft-3p	3x	1nM	5/4/23	10.8	5-ph-IAA	0.001
207	F79G	eft-3p	3x	0	5/4/23	6.4	5-ph-IAA	0
217	F79A	eft-3p	1x	100nM	5/4/23	100	5-Ad-IAA	0.1
217	F79A	eft-3p	1x	50nM	5/4/23	100	5-Ad-IAA	0.05
217	F79A	eft-3p	1x	25nM	5/4/23	100	5-Ad-IAA	0.025
217	F79A	eft-3p	1x	10nM	5/4/23	37.1	5-Ad-IAA	0.01
217	F79A	eft-3p	1x	5nM	5/4/23	28.9	5-Ad-IAA	0.005
217	F79A	eft-3p	1x	1nM	5/4/23	12.4	5-Ad-IAA	0.001
217	F79A	eft-3p	1x	0	5/4/23	9.2	5-Ad-IAA	0
208	F79A	eft-3p	3x	100nM	5/4/23	100	5-Ad-IAA	0.1
208	F79A	eft-3p	3x	50nM	5/4/23	100	5-Ad-IAA	0.05
208	F79A	eft-3p	3x	25nM	5/4/23	100	5-Ad-IAA	0.025
208	F79A	eft-3p	3x	10nM	5/4/23	100	5-Ad-IAA	0.01
208	F79A	eft-3p	3x	5nM	5/4/23	98.2	5-Ad-IAA	0.005
208	F79A	eft-3p	3x	1nM	5/4/23	12.8	5-Ad-IAA	0.001
208	F79A	eft-3p	3x	0	5/4/23	5.7	5-Ad-IAA	0
216	F79G	eft-3p	1x	100nM	5/4/23	100	5-ph-IAA	0.1
216	F79G	eft-3p	1x	50nM	5/4/23	99	5-ph-IAA	0.05
216	F79G	eft-3p	1x	25nM	5/4/23	46.8	5-ph-IAA	0.025
216	F79G	eft-3p	1x	10nM	5/4/23	23.3	5-ph-IAA	0.01
216	F79G	eft-3p	1x	5nM	5/4/23	13.8	5-ph-IAA	0.005
216	F79G	eft-3p	1x	1nM	5/4/23	23.2	5-ph-IAA	0.001
216	F79G	eft-3p	1x	0	5/4/23	9.1	5-ph-IAA	0
207	F79G	eft-3p	3x	100nM	5/4/23	100	5-ph-IAA	0.1
207	F79G	eft-3p	3x	50nM	5/4/23	100	5-ph-IAA	0.05
207	F79G	eft-3p	3x	25nM	5/4/23	100	5-ph-IAA	0.025
207	F79G	eft-3p	3x	10nM	5/4/23	89.2	5-ph-IAA	0.01
207	F79G	eft-3p	3x	5nM	5/4/23	18.2	5-ph-IAA	0.005
207	F79G	eft-3p	3x	1nM	5/4/23	25.2	5-ph-IAA	0.001
207	F79G	eft-3p	3x	0	5/4/23	17.5	5-ph-IAA	0
217	F79A	eft-3p	1x	100nM	5/4/23	100	5-Ad-IAA	0.1
217	F79A	eft-3p	1x	50nM	5/4/23	100	5-Ad-IAA	0.05
217	F79A	eft-3p	1x	25nM	5/4/23	100	5-Ad-IAA	0.025
217	F79A	eft-3p	1x	10nM	5/4/23	45.5	5-Ad-IAA	0.01
217	F79A	eft-3p	1x	5nM	5/4/23	28.2	5-Ad-IAA	0.005
217	F79A	eft-3p	1x	1nM	5/4/23	10.1	5-Ad-IAA	0.001
217	F79A	eft-3p	1x	0	5/4/23	8.3	5-Ad-IAA	0
208	F79A	eft-3p	3x	100nM	5/4/23	100	5-Ad-IAA	0.1
208	F79A	eft-3p	3x	50nM	5/4/23	100	5-Ad-IAA	0.05
208	F79A	eft-3p	3x	25nM	5/4/23	100	5-Ad-IAA	0.025
208	F79A	eft-3p	3x	10nM	5/4/23	100	5-Ad-IAA	0.01
208	F79A	eft-3p	3x	5nM	5/4/23	98.7	5-Ad-IAA	0.005
208	F79A	eft-3p	3x	1nM	5/4/23	9.4	5-Ad-IAA	0.001
208	F79A	eft-3p	3x	0	5/4/23	7.7	5-Ad-IAA	0
216	F79G	eft-3p	1x	100nM	5/4/23	100	5-ph-IAA	0.1
216	F79G	eft-3p	1x	50nM	5/4/23	99.5	5-ph-IAA	0.05
216	F79G	eft-3p	1x	25nM	5/4/23	52.8	5-ph-IAA	0.025
216	F79G	eft-3p	1x	10nM	5/4/23	14.1	5-ph-IAA	0.01
216	F79G	eft-3p	1x	5nM	5/4/23	11.5	5-ph-IAA	0.005
216	F79G	eft-3p	1x	1nM	5/4/23	16	5-ph-IAA	0.001
216	F79G	eft-3p	1x	0	5/4/23	15.2	5-ph-IAA	0
207	F79G	eft-3p	3x	100nM	5/4/23	100	5-ph-IAA	0.1
207	F79G	eft-3p	3x	50nM	5/4/23	100	5-ph-IAA	0.05
207	F79G	eft-3p	3x	25nM	5/4/23	99.5	5-ph-IAA	0.025
207	F79G	eft-3p	3x	10nM	5/4/23	85.7	5-ph-IAA	0.01
207	F79G	eft-3p	3x	5nM	5/4/23	25.4	5-ph-IAA	0.005
207	F79G	eft-3p	3x	1nM	5/4/23	15.2	5-ph-IAA	0.001
207	F79G	eft-3p	3x	0	5/4/23	9.4	5-ph-IAA	0
217	F79A	eft-3p	1x	100nM	5/4/23	100	5-Ad-IAA	0.1
217	F79A	eft-3p	1x	50nM	5/4/23	100	5-Ad-IAA	0.05
217	F79A	eft-3p	1x	25nM	5/4/23	100	5-Ad-IAA	0.025
217	F79A	eft-3p	1x	10nM	5/4/23	42.7	5-Ad-IAA	0.01
217	F79A	eft-3p	1x	5nM	5/4/23	17	5-Ad-IAA	0.005
217	F79A	eft-3p	1x	1nM	5/4/23	20	5-Ad-IAA	0.001
217	F79A	eft-3p	1x	0	5/4/23	6	5-Ad-IAA	0
208	F79A	eft-3p	3x	100nM	5/4/23	100	5-Ad-IAA	0.1
208	F79A	eft-3p	3x	50nM	5/4/23	100	5-Ad-IAA	0.05
208	F79A	eft-3p	3x	25nM	5/4/23	100	5-Ad-IAA	0.025
208	F79A	eft-3p	3x	10nM	5/4/23	99.5	5-Ad-IAA	0.01
208	F79A	eft-3p	3x	5nM	5/4/23	100	5-Ad-IAA	0.005
208	F79A	eft-3p	3x	1nM	5/4/23	14.4	5-Ad-IAA	0.001
208	F79A	eft-3p	3x	0	5/4/23	6.8	5-Ad-IAA	0
216	F79G	eft-3p	1x	100nM	5/10/23	100	5-ph-IAA	0.1
216	F79G	eft-3p	1x	50nM	5/10/23	97.9	5-ph-IAA	0.05
216	F79G	eft-3p	1x	25nM	5/10/23	57.1	5-ph-IAA	0.025
216	F79G	eft-3p	1x	10nM	5/10/23	17.5	5-ph-IAA	0.01
216	F79G	eft-3p	1x	5nM	5/10/23	13.5	5-ph-IAA	0.005
216	F79G	eft-3p	1x	1nM	5/10/23	14.3	5-ph-IAA	0.001
216	F79G	eft-3p	1x	0	5/10/23	7.8	5-ph-IAA	0
207	F79G	eft-3p	3x	100nM	5/10/23	100	5-ph-IAA	0.1
207	F79G	eft-3p	3x	50nM	5/10/23	100	5-ph-IAA	0.05
207	F79G	eft-3p	3x	25nM	5/10/23	99.5	5-ph-IAA	0.025
207	F79G	eft-3p	3x	10nM	5/10/23	84	5-ph-IAA	0.01
207	F79G	eft-3p	3x	5nM	5/10/23	27.4	5-ph-IAA	0.005
207	F79G	eft-3p	3x	1nM	5/10/23	5.3	5-ph-IAA	0.001
207	F79G	eft-3p	3x	0	5/10/23	7	5-ph-IAA	0
217	F79A	eft-3p	1x	100nM	5/10/23	100	5-Ad-IAA	0.1
217	F79A	eft-3p	1x	50nM	5/10/23	100	5-Ad-IAA	0.05
217	F79A	eft-3p	1x	25nM	5/10/23	100	5-Ad-IAA	0.025
217	F79A	eft-3p	1x	10nM	5/10/23	70.2	5-Ad-IAA	0.01
217	F79A	eft-3p	1x	5nM	5/10/23	13.8	5-Ad-IAA	0.005
217	F79A	eft-3p	1x	1nM	5/10/23	8.8	5-Ad-IAA	0.001
217	F79A	eft-3p	1x	0	5/10/23	1.4	5-Ad-IAA	0
208	F79A	eft-3p	3x	100nM	5/10/23	100	5-Ad-IAA	0.1
208	F79A	eft-3p	3x	50nM	5/10/23	100	5-Ad-IAA	0.05
208	F79A	eft-3p	3x	25nM	5/10/23	100	5-Ad-IAA	0.025
208	F79A	eft-3p	3x	10nM	5/10/23	99	5-Ad-IAA	0.01
208	F79A	eft-3p	3x	5nM	5/10/23	98.4	5-Ad-IAA	0.005
208	F79A	eft-3p	3x	1nM	5/10/23	10.5	5-Ad-IAA	0.001
208	F79A	eft-3p	3x	0	5/10/23	4.3	5-Ad-IAA	0
216	F79G	eft-3p	1x	100nM	5/10/23	100	5-ph-IAA	0.1
216	F79G	eft-3p	1x	50nM	5/10/23	100	5-ph-IAA	0.05
216	F79G	eft-3p	1x	25nM	5/10/23	51	5-ph-IAA	0.025
216	F79G	eft-3p	1x	10nM	5/10/23	10.7	5-ph-IAA	0.01
216	F79G	eft-3p	1x	5nM	5/10/23	7.9	5-ph-IAA	0.005
216	F79G	eft-3p	1x	1nM	5/10/23	9.8	5-ph-IAA	0.001
216	F79G	eft-3p	1x	0	5/10/23	5.4	5-ph-IAA	0
207	F79G	eft-3p	3x	100nM	5/10/23	100	5-ph-IAA	0.1
207	F79G	eft-3p	3x	50nM	5/10/23	100	5-ph-IAA	0.05
207	F79G	eft-3p	3x	25nM	5/10/23	100	5-ph-IAA	0.025
207	F79G	eft-3p	3x	10nM	5/10/23	71.4	5-ph-IAA	0.01
207	F79G	eft-3p	3x	5nM	5/10/23	17.8	5-ph-IAA	0.005
207	F79G	eft-3p	3x	1nM	5/10/23	6.7	5-ph-IAA	0.001
207	F79G	eft-3p	3x	0	5/10/23	4.8	5-ph-IAA	0
217	F79A	eft-3p	1x	100nM	5/10/23	100	5-Ad-IAA	0.1
217	F79A	eft-3p	1x	50nM	5/10/23	100	5-Ad-IAA	0.05
217	F79A	eft-3p	1x	25nM	5/10/23	100	5-Ad-IAA	0.025
217	F79A	eft-3p	1x	10nM	5/10/23	72.8	5-Ad-IAA	0.01
217	F79A	eft-3p	1x	5nM	5/10/23	16.7	5-Ad-IAA	0.005
217	F79A	eft-3p	1x	1nM	5/10/23	9.7	5-Ad-IAA	0.001
217	F79A	eft-3p	1x	0	5/10/23	3.5	5-Ad-IAA	0
208	F79A	eft-3p	3x	100nM	5/10/23	100	5-Ad-IAA	0.1
208	F79A	eft-3p	3x	50nM	5/10/23	100	5-Ad-IAA	0.05
208	F79A	eft-3p	3x	25nM	5/10/23	100	5-Ad-IAA	0.025
208	F79A	eft-3p	3x	10nM	5/10/23	99.1	5-Ad-IAA	0.01
208	F79A	eft-3p	3x	5nM	5/10/23	96.1	5-Ad-IAA	0.005
208	F79A	eft-3p	3x	1nM	5/10/23	12.2	5-Ad-IAA	0.001
208	F79A	eft-3p	3x	0	5/10/23	3.1	5-Ad-IAA	0
216	F79G	eft-3p	1x	100nM	5/10/23	100	5-ph-IAA	0.1
216	F79G	eft-3p	1x	50nM	5/10/23	96.6	5-ph-IAA	0.05
216	F79G	eft-3p	1x	25nM	5/10/23	52.7	5-ph-IAA	0.025
216	F79G	eft-3p	1x	10nM	5/10/23	10.8	5-ph-IAA	0.01
216	F79G	eft-3p	1x	5nM	5/10/23	15.4	5-ph-IAA	0.005
216	F79G	eft-3p	1x	1nM	5/10/23	7.8	5-ph-IAA	0.001
216	F79G	eft-3p	1x	0	5/10/23	2.6	5-ph-IAA	0
207	F79G	eft-3p	3x	100nM	5/10/23	100	5-ph-IAA	0.1
207	F79G	eft-3p	3x	50nM	5/10/23	100	5-ph-IAA	0.05
207	F79G	eft-3p	3x	25nM	5/10/23	100	5-ph-IAA	0.025
207	F79G	eft-3p	3x	10nM	5/10/23	62.5	5-ph-IAA	0.01
207	F79G	eft-3p	3x	5nM	5/10/23	20.5	5-ph-IAA	0.005
207	F79G	eft-3p	3x	1nM	5/10/23	4	5-ph-IAA	0.001
207	F79G	eft-3p	3x	0	5/10/23	2	5-ph-IAA	0
217	F79A	eft-3p	1x	100nM	5/10/23	100	5-Ad-IAA	0.1
217	F79A	eft-3p	1x	50nM	5/10/23	100	5-Ad-IAA	0.05
217	F79A	eft-3p	1x	25nM	5/10/23	100	5-Ad-IAA	0.025
217	F79A	eft-3p	1x	10nM	5/10/23	74.7	5-Ad-IAA	0.01
217	F79A	eft-3p	1x	5nM	5/10/23	10.7	5-Ad-IAA	0.005
217	F79A	eft-3p	1x	1nM	5/10/23	11.1	5-Ad-IAA	0.001
217	F79A	eft-3p	1x	0	5/10/23	4.1	5-Ad-IAA	0
208	F79A	eft-3p	3x	100nM	5/10/23	100	5-Ad-IAA	0.1
208	F79A	eft-3p	3x	50nM	5/10/23	100	5-Ad-IAA	0.05
208	F79A	eft-3p	3x	25nM	5/10/23	100	5-Ad-IAA	0.025
208	F79A	eft-3p	3x	10nM	5/10/23	99	5-Ad-IAA	0.01
208	F79A	eft-3p	3x	5nM	5/10/23	98.6	5-Ad-IAA	0.005
208	F79A	eft-3p	3x	1nM	5/10/23	5.5	5-Ad-IAA	0.001
208	F79A	eft-3p	3x	0	5/10/23	5.4	5-Ad-IAA	0
