# Supplementary material for: Engineering the auxin-inducible degron system for tunable in vivo control of organismal physiology
Source: Nat Commun. 2025 Dec 12;16:10848. doi: 10.1038/s41467-025-66347-x (PMC12700905; doi:10.1038/s41467-025-66347-x)
Supplement: Supplementary file 6 — Source Data [file 41467_2025_66347_MOESM6_ESM.zip › Fluorescence Data.xlsx]

## Sheet: Fig. 5d,e
Concentration (uM)	AFU	Fold.change	Tissue	Compound
0	61.4	0.938838	Neurons	5-Ph-IAA
0	66.4	1.01529	Neurons	5-Ph-IAA
0	68.5	1.0474	Neurons	5-Ph-IAA
0	67.5	1.03211	Neurons	5-Ph-IAA
0	64.2	0.981651	Neurons	5-Ph-IAA
0.05	46	0.703364	Neurons	5-Ph-IAA
0.05	22.4	0.342508	Neurons	5-Ph-IAA
0.05	28.2	0.431193	Neurons	5-Ph-IAA
0.05	38.1	0.582569	Neurons	5-Ph-IAA
0.05	37.2	0.568807	Neurons	5-Ph-IAA
0.1	37.4	0.571865	Neurons	5-Ph-IAA
0.1	23.8	0.363914	Neurons	5-Ph-IAA
0.1	20.5	0.313456	Neurons	5-Ph-IAA
0.1	21.6	0.330275	Neurons	5-Ph-IAA
0.1	21.4	0.327217	Neurons	5-Ph-IAA
0.25	11.1	0.169725	Neurons	5-Ph-IAA
0.25	18	0.275229	Neurons	5-Ph-IAA
0.25	17.8	0.272171	Neurons	5-Ph-IAA
0.25	26.4	0.40367	Neurons	5-Ph-IAA
0.25	27.9	0.426606	Neurons	5-Ph-IAA
0.5	10.4	0.159021	Neurons	5-Ph-IAA
0.5	6.3	0.0963303	Neurons	5-Ph-IAA
0.5	2.2	0.0336391	Neurons	5-Ph-IAA
0.5	9	0.137615	Neurons	5-Ph-IAA
0.5	20.1	0.307339	Neurons	5-Ph-IAA
1	0.4	0.00611621	Neurons	5-Ph-IAA
1	1.5	0.0229358	Neurons	5-Ph-IAA
1	1.1	0.0168196	Neurons	5-Ph-IAA
1	1.2	0.0183486	Neurons	5-Ph-IAA
1	1.8	0.0275229	Neurons	5-Ph-IAA
0	35.1	1.10308	Intestine	5-Ph-IAA
0	31	0.97423	Intestine	5-Ph-IAA
0	30.4	0.955374	Intestine	5-Ph-IAA
0	25.8	0.810811	Intestine	5-Ph-IAA
0	36.8	1.15651	Intestine	5-Ph-IAA
0.05	50.2	1.57762	Intestine	5-Ph-IAA
0.05	57.9	1.81961	Intestine	5-Ph-IAA
0.05	39.9	1.25393	Intestine	5-Ph-IAA
0.05	46.8	1.47077	Intestine	5-Ph-IAA
0.05	33.2	1.04337	Intestine	5-Ph-IAA
0.1	43.6	1.37021	Intestine	5-Ph-IAA
0.1	34.6	1.08737	Intestine	5-Ph-IAA
0.1	33.3	1.04651	Intestine	5-Ph-IAA
0.1	27.4	0.861094	Intestine	5-Ph-IAA
0.1	46.2	1.45192	Intestine	5-Ph-IAA
0.25	54.1	1.70019	Intestine	5-Ph-IAA
0.25	53.7	1.68762	Intestine	5-Ph-IAA
0.25	43.6	1.37021	Intestine	5-Ph-IAA
0.25	60.7	1.90761	Intestine	5-Ph-IAA
0.25	58.2	1.82904	Intestine	5-Ph-IAA
0.5	53.4	1.67819	Intestine	5-Ph-IAA
0.5	29.1	0.914519	Intestine	5-Ph-IAA
0.5	46.6	1.46449	Intestine	5-Ph-IAA
0.5	48.3	1.51791	Intestine	5-Ph-IAA
0.5	60.1	1.88875	Intestine	5-Ph-IAA
1	37.2	1.16908	Intestine	5-Ph-IAA
1	24.7	0.776241	Intestine	5-Ph-IAA
1	31.6	0.993086	Intestine	5-Ph-IAA
1	37	1.16279	Intestine	5-Ph-IAA
1	48.9	1.53677	Intestine	5-Ph-IAA
0	55.6	0.872294	Neurons	5-Ph-IAA
0	70.9	1.11233	Neurons	5-Ph-IAA
0	55.3	0.867587	Neurons	5-Ph-IAA
0	68.6	1.07625	Neurons	5-Ph-IAA
0	68.3	1.07154	Neurons	5-Ph-IAA
0.05	19.6	0.307499	Neurons	5-Ph-IAA
0.05	25.9	0.406338	Neurons	5-Ph-IAA
0.05	21.8	0.342014	Neurons	5-Ph-IAA
0.05	13.7	0.214936	Neurons	5-Ph-IAA
0.05	16.1	0.252589	Neurons	5-Ph-IAA
0.1	21.7	0.340446	Neurons	5-Ph-IAA
0.1	16.1	0.252589	Neurons	5-Ph-IAA
0.1	18.7	0.293379	Neurons	5-Ph-IAA
0.1	14.4	0.225918	Neurons	5-Ph-IAA
0.1	23.5	0.368685	Neurons	5-Ph-IAA
0.25	1	0.0156887	Neurons	5-Ph-IAA
0.25	2.2	0.0345152	Neurons	5-Ph-IAA
0.25	0.5	0.00784437	Neurons	5-Ph-IAA
0.5	2	0.0313775	Neurons	5-Ph-IAA
0.5	1.9	0.0298086	Neurons	5-Ph-IAA
0.5	4	0.0627549	Neurons	5-Ph-IAA
0.5	1.4	0.0219642	Neurons	5-Ph-IAA
0.5	2.6	0.0407907	Neurons	5-Ph-IAA
1	0.9	0.0141199	Neurons	5-Ph-IAA
1	0.1	0.00156887	Neurons	5-Ph-IAA
1	0.1	0.00156887	Neurons	5-Ph-IAA
1	0.2	0.00313775	Neurons	5-Ph-IAA
1	0.2	0.00313775	Neurons	5-Ph-IAA
0	39.9	0.859173	Intestine	5-Ph-IAA
0	66.9	1.44057	Intestine	5-Ph-IAA
0	52.6	1.13264	Intestine	5-Ph-IAA
0	30.2	0.650301	Intestine	5-Ph-IAA
0	42.6	0.917313	Intestine	5-Ph-IAA
0.05	25.9	0.557709	Intestine	5-Ph-IAA
0.05	10.7	0.230405	Intestine	5-Ph-IAA
0.05	11.7	0.251938	Intestine	5-Ph-IAA
0.05	39	0.839793	Intestine	5-Ph-IAA
0.05	35.6	0.766581	Intestine	5-Ph-IAA
0.1	13	0.279931	Intestine	5-Ph-IAA
0.1	9.1	0.195952	Intestine	5-Ph-IAA
0.1	8.2	0.176572	Intestine	5-Ph-IAA
0.1	11.7	0.251938	Intestine	5-Ph-IAA
0.1	8.1	0.174419	Intestine	5-Ph-IAA
0.25	40	0.861326	Intestine	5-Ph-IAA
0.25	36.3	0.781654	Intestine	5-Ph-IAA
0.25	35	0.753661	Intestine	5-Ph-IAA
0.5	73.6	1.58484	Intestine	5-Ph-IAA
0.5	47.8	1.02929	Intestine	5-Ph-IAA
0.5	47.4	1.02067	Intestine	5-Ph-IAA
0.5	65.9	1.41904	Intestine	5-Ph-IAA
0.5	69.6	1.49871	Intestine	5-Ph-IAA
1	43.4	0.934539	Intestine	5-Ph-IAA
1	47.5	1.02283	Intestine	5-Ph-IAA
1	45.4	0.977606	Intestine	5-Ph-IAA
1	37.3	0.803187	Intestine	5-Ph-IAA
1	50.2	1.08096	Intestine	5-Ph-IAA
0	61.4	0.935976	Neurons	K-NAA
0	66.4	1.0122	Neurons	K-NAA
0	68.5	1.04421	Neurons	K-NAA
0	67.5	1.02896	Neurons	K-NAA
0	64.2	0.978659	Neurons	K-NAA
10	73.1	1.11433	Neurons	K-NAA
10	93.2	1.42073	Neurons	K-NAA
10	72.3	1.10213	Neurons	K-NAA
10	78.1	1.19055	Neurons	K-NAA
10	80.8	1.23171	Neurons	K-NAA
50	72.5	1.10518	Neurons	K-NAA
50	68.1	1.03811	Neurons	K-NAA
50	59.9	0.91311	Neurons	K-NAA
50	70.5	1.0747	Neurons	K-NAA
50	61.7	0.940549	Neurons	K-NAA
100	88.6	1.35061	Neurons	K-NAA
100	74.2	1.1311	Neurons	K-NAA
100	67.5	1.02896	Neurons	K-NAA
100	67.6	1.03049	Neurons	K-NAA
100	80	1.21951	Neurons	K-NAA
250	60	0.914634	Neurons	K-NAA
250	68.6	1.04573	Neurons	K-NAA
250	69.3	1.0564	Neurons	K-NAA
250	72.9	1.11128	Neurons	K-NAA
250	67.7	1.03201	Neurons	K-NAA
500	77.3	1.17835	Neurons	K-NAA
500	61.3	0.934451	Neurons	K-NAA
500	63.2	0.963415	Neurons	K-NAA
500	63	0.960366	Neurons	K-NAA
500	75.3	1.14787	Neurons	K-NAA
0	35.1	1.10308	Intestine	K-NAA
0	31	0.97423	Intestine	K-NAA
0	30.4	0.955374	Intestine	K-NAA
0	25.8	0.810811	Intestine	K-NAA
0	36.8	1.15651	Intestine	K-NAA
10	23.3	0.732244	Intestine	K-NAA
10	34	1.06851	Intestine	K-NAA
10	29.4	0.923947	Intestine	K-NAA
10	15.5	0.487115	Intestine	K-NAA
10	27.2	0.854808	Intestine	K-NAA
50	6.7	0.210559	Intestine	K-NAA
50	6.6	0.207417	Intestine	K-NAA
50	4.3	0.135135	Intestine	K-NAA
50	17.1	0.537398	Intestine	K-NAA
50	2.1	0.0659962	Intestine	K-NAA
100	10.2	0.320553	Intestine	K-NAA
100	9.6	0.301697	Intestine	K-NAA
100	6.6	0.207417	Intestine	K-NAA
100	7.4	0.232558	Intestine	K-NAA
100	5.3	0.166562	Intestine	K-NAA
250	6	0.188561	Intestine	K-NAA
250	7.4	0.232558	Intestine	K-NAA
250	2.8	0.087995	Intestine	K-NAA
250	11.8	0.370836	Intestine	K-NAA
250	4.9	0.153991	Intestine	K-NAA
500	12.7	0.39912	Intestine	K-NAA
500	5.3	0.166562	Intestine	K-NAA
500	5.8	0.182275	Intestine	K-NAA
500	11.7	0.367693	Intestine	K-NAA
500	10.7	0.336266	Intestine	K-NAA

## Sheet: Fig. 5f
Condition	AFU	Fold.change	log2foldchange	Tissue		Legend (Condition)
A	61.4	0.935976	-0.0954572	Neurons		A	No auxin
A	66.4	1.0122	0.0174874	Neurons		B	5-Ph-IAA (1 uM)
A	68.5	1.04421	0.0624082	Neurons		C	K-NAA (500 uM)
A	67.5	1.02896	0.0411917	Neurons		D	5-Ph-IAA (1 uM) + K-NAA (500 uM)
A	64.2	0.978659	-0.0311225	Neurons
B	0.4	0.00609756	-7.35755	Neurons
B	1.5	0.0228659	-5.45066	Neurons
B	1.1	0.0167683	-5.89812	Neurons
B	1.2	0.0182927	-5.77259	Neurons
B	1.8	0.027439	-5.18763	Neurons
C	77.3	1.17835	0.236773	Neurons
C	61.3	0.934451	-0.0978087	Neurons
C	63.2	0.963415	-0.0537713	Neurons
C	63	0.960366	-0.058344	Neurons
C	75.3	1.14787	0.198954	Neurons
D	12.3	0.1875	-2.41504	Neurons
D	3.9	0.0594512	-4.07215	Neurons
D	4.7	0.0716463	-3.80296	Neurons
D	4.2	0.0640244	-3.96523	Neurons
D	8.9	0.135671	-2.88182	Neurons
A	35.1	1.10308	0.141537	Intestine
A	31	0.97423	-0.0376656	Intestine
A	30.4	0.955374	-0.0658625	Intestine
A	25.8	0.810811	-0.302563	Intestine
A	36.8	1.15651	0.209772	Intestine
B	6.543	0.205625	-2.28191	Intestine
B	11.597	0.364456	-1.45618	Intestine
B	6.857	0.215493	-2.21428	Intestine
B	8.615	0.270742	-1.88501	Intestine
B	6.653	0.209082	-2.25786	Intestine
C	12.7	0.39912	-1.32511	Intestine
C	5.3	0.166562	-2.58587	Intestine
C	5.8	0.182275	-2.45581	Intestine
C	11.7	0.367693	-1.44343	Intestine
C	10.7	0.336266	-1.57232	Intestine
D	7.1	0.22313	-2.16404	Intestine
D	11	0.345695	-1.53243	Intestine
D	8.7	0.273413	-1.87085	Intestine
D	6.3	0.197989	-2.33651	Intestine
D	6.5	0.204274	-2.29142	Intestine
A	55.6	0.872294	-0.197114	Neurons
A	70.9	1.11233	0.153587	Neurons
A	55.3	0.867587	-0.20492	Neurons
A	68.6	1.07625	0.10601	Neurons
A	68.3	1.07154	0.0996866	Neurons
B	0.9	0.0141199	-6.14613	Neurons
B	0.1	0.00156887	-9.31605	Neurons
B	0.1	0.00156887	-9.31605	Neurons
B	0.2	0.00313775	-8.31606	Neurons
B	0.2	0.00313775	-8.31606	Neurons
C	56.5	0.886414	-0.173948	Neurons
C	47.4	0.743646	-0.427312	Neurons
C	47	0.737371	-0.439538	Neurons
C	42.7	0.669909	-0.577963	Neurons
C	47.2	0.740508	-0.433412	Neurons
D	0.5	0.00784437	-6.99413	Neurons
D	1.3	0.0203954	-5.61562	Neurons
D	0.5	0.00784437	-6.99413	Neurons
D	0.8	0.012551	-6.31606	Neurons
A	39.9	0.859173	-0.218979	Intestine
A	66.9	1.44057	0.526638	Intestine
A	52.6	1.13264	0.179695	Intestine
A	30.2	0.650301	-0.620819	Intestine
A	42.6	0.917313	-0.124515	Intestine
B	43.4	0.934539	-0.0976729	Intestine
B	47.5	1.02283	0.0325595	Intestine
B	45.4	0.977606	-0.0326757	Intestine
B	37.3	0.803187	-0.316192	Intestine
B	50.2	1.08096	0.112319	Intestine
C	4.5	0.0968992	-3.36737	Intestine
C	3.3	0.0710594	-3.81483	Intestine
C	0.1	0.00215332	-8.85922	Intestine
C	3.3	0.0710594	-3.81483	Intestine
C	1.7	0.0366064	-4.77176	Intestine
D	3.2	0.0689061	-3.85922	Intestine
D	2.4	0.0516796	-4.27426	Intestine
D	3.7	0.0796727	-3.64977	Intestine
D	2	0.0430663	-4.5373	Intestine

## Sheet: Fig. 5h-j
replicate	condition	worm	neur_mean	int_mean	fc_neur	fc_int
2025.05.10_Dual_Auxin	5-Ph-IAA_1000	1	26.748	1341.13	-2.0213	-0.322939
2025.05.10_Dual_Auxin	5-Ph-IAA_1000	2	36.6036	1448.62	-1.56874	-0.21171
2025.05.10_Dual_Auxin	5-Ph-IAA_1000	3	27.6576	1349.73	-1.97305	-0.313722
2025.05.10_Dual_Auxin	5-Ph-IAA_1000	4	39.5032	1369.17	-1.45876	-0.293089
2025.05.10_Dual_Auxin	5-Ph-IAA_1000	5	29.9807	1845.05	-1.85669	0.137273
2025.05.10_Dual_Auxin	5-Ph-IAA_2000	1	17.9665	1685.4	-2.59541	0.00669965
2025.05.10_Dual_Auxin	5-Ph-IAA_2000	2	19.8295	1694.62	-2.45308	0.0145706
2025.05.10_Dual_Auxin	5-Ph-IAA_2000	3	21.9534	1263.86	-2.30628	-0.408556
2025.05.10_Dual_Auxin	5-Ph-IAA_2000	4	23.342	1652.69	-2.2178	-0.0215728
2025.05.10_Dual_Auxin	5-Ph-IAA_2000	5	23.5237	1798.99	-2.20661	0.100799
2025.05.10_Dual_Auxin	5-Ph-IAA_250	1	91.9933	1625.07	-0.239199	-0.0458876
2025.05.10_Dual_Auxin	5-Ph-IAA_250	2	111.851	1892.66	0.0427754	0.174025
2025.05.10_Dual_Auxin	5-Ph-IAA_250	3	90.729	1940.57	-0.259164	0.210095
2025.05.10_Dual_Auxin	5-Ph-IAA_250	4	119.153	1941.71	0.134019	0.210941
2025.05.10_Dual_Auxin	5-Ph-IAA_250	5	99.2844	1809.4	-0.129161	0.109121
2025.05.10_Dual_Auxin	5-Ph-IAA_500	1	63.2036	1612.55	-0.78072	-0.0570465
2025.05.10_Dual_Auxin	5-Ph-IAA_500	2	59.617	1929.94	-0.865002	0.202169
2025.05.10_Dual_Auxin	5-Ph-IAA_500	3	80.5845	2011.01	-0.430226	0.261533
2025.05.10_Dual_Auxin	5-Ph-IAA_500	4	62.8983	2171.18	-0.787706	0.37209
2025.05.10_Dual_Auxin	5-Ph-IAA_500	5	62.9122	1475	-0.787388	-0.185671
2025.05.10_Dual_Auxin	Dual_Auxin	1	36.9551	197.99	-1.55495	-3.08289
2025.05.10_Dual_Auxin	Dual_Auxin	2	33.0729	89.1129	-1.71508	-4.23461
2025.05.10_Dual_Auxin	Dual_Auxin	3	29.8703	180.922	-1.86202	-3.21295
2025.05.10_Dual_Auxin	Dual_Auxin	4	30.0679	159.952	-1.85251	-3.39067
2025.05.10_Dual_Auxin	Dual_Auxin	5	24.8628	328.546	-2.12674	-2.35222
2025.05.10_Dual_Auxin	K-NAA_033	1	122.508	1278.8	0.174081	-0.391593
2025.05.10_Dual_Auxin	K-NAA_033	2	118.736	1304.27	0.128957	-0.363148
2025.05.10_Dual_Auxin	K-NAA_033	3	109.31	1322.3	0.00962541	-0.343335
2025.05.10_Dual_Auxin	K-NAA_033	4	138.472	1146.83	0.350796	-0.548734
2025.05.10_Dual_Auxin	K-NAA_033	5	112.744	1772.25	0.0542509	0.0791909
2025.05.10_Dual_Auxin	K-NAA_067	1	128.977	935.347	0.248318	-0.842814
2025.05.10_Dual_Auxin	K-NAA_067	2	143.408	635.697	0.40133	-1.39998
2025.05.10_Dual_Auxin	K-NAA_067	3	139.589	815.59	0.362387	-1.04047
2025.05.10_Dual_Auxin	K-NAA_067	4	147.801	482.977	0.444859	-1.79636
2025.05.10_Dual_Auxin	K-NAA_067	5		908.667		-0.884565
2025.05.10_Dual_Auxin	K-NAA_125	1	126.472	426.737	0.220019	-1.97497
2025.05.10_Dual_Auxin	K-NAA_125	2	108.794	375.311	0.0027961	-2.16023
2025.05.10_Dual_Auxin	K-NAA_125	3	106.488	353.733	-0.0281048	-2.24565
2025.05.10_Dual_Auxin	K-NAA_125	4	116.513	275.813	0.101687	-2.60463
2025.05.10_Dual_Auxin	K-NAA_125	5	95.9563	537.274	-0.17835	-1.64266
2025.05.10_Dual_Auxin	K-NAA_250	1	116.328	94.1819	0.0993956	-4.15479
2025.05.10_Dual_Auxin	K-NAA_250	2	172.193	162.541	0.665229	-3.36751
2025.05.10_Dual_Auxin	K-NAA_250	3	147.933	383.27	0.446141	-2.12996
2025.05.10_Dual_Auxin	K-NAA_250	4	143.867	259.917	0.405936	-2.69026
2025.05.10_Dual_Auxin	K-NAA_250	5	141.588	373.603	0.382898	-2.16681
2025.05.10_Dual_Auxin	No_Auxin_A	1	78.3787	1508.39	-0.470266	-0.153374
2025.05.10_Dual_Auxin	No_Auxin_A	2	117.6	1829.7	0.115089	0.125219
2025.05.10_Dual_Auxin	No_Auxin_A	3	135.291	1586.01	0.317265	-0.0809844
2025.05.10_Dual_Auxin	No_Auxin_A	4	101.98	1641.98	-0.090513	-0.0309515
2025.05.10_Dual_Auxin	No_Auxin_A	5	109.666	1821.85	0.0143144	0.119017
2025.05.10_Dual_Auxin	No_Auxin_X	1	168.396	2216.66	0.633059	0.401999
2025.05.10_Dual_Auxin	No_Auxin_X	2	160.114	2129.53	0.560302	0.344147
2025.05.10_Dual_Auxin	No_Auxin_X	3	169.127	2132.75	0.639307	0.346328
2025.05.10_Dual_Auxin	No_Auxin_X	4	193.172	2241.84	0.831084	0.418298
2025.05.10_Dual_Auxin	No_Auxin_X	5	202.264	2373.57	0.897444	0.500673
2025.05.01_Dual_Auxin	5-Ph-IAA_1000	1	46.9118	1922.68	-1.60987	0.010027
2025.05.01_Dual_Auxin	5-Ph-IAA_1000	2	50.469	1779.16	-1.50442	-0.1019
2025.05.01_Dual_Auxin	5-Ph-IAA_1000	3	65.2827	1537.71	-1.13312	-0.312305
2025.05.01_Dual_Auxin	5-Ph-IAA_1000	4	49.6499	1705.12	-1.52803	-0.163219
2025.05.01_Dual_Auxin	5-Ph-IAA_1000	5	38.5927	2519.4	-1.89149	0.399987
2025.05.01_Dual_Auxin	5-Ph-IAA_2000	1	15.1603	2012.28	-3.23952	0.0757345
2025.05.01_Dual_Auxin	5-Ph-IAA_2000	2	25.0513	1538.3	-2.51494	-0.311758
2025.05.01_Dual_Auxin	5-Ph-IAA_2000	3	25.9061	1606.08	-2.46653	-0.249552
2025.05.01_Dual_Auxin	5-Ph-IAA_2000	4	30.2723	1661.88	-2.24182	-0.200278
2025.05.01_Dual_Auxin	5-Ph-IAA_2000	5	26.4338	1630.31	-2.43744	-0.227943
2025.05.01_Dual_Auxin	5-Ph-IAA_250	1	131.636	1438.08	-0.12134	-0.408945
2025.05.01_Dual_Auxin	5-Ph-IAA_250	2	103.062	1702.66	-0.474379	-0.165302
2025.05.01_Dual_Auxin	5-Ph-IAA_250	3	143.511	1349.77	0.00326354	-0.50038
2025.05.01_Dual_Auxin	5-Ph-IAA_250	4	121.112	1783.62	-0.241557	-0.0982819
2025.05.01_Dual_Auxin	5-Ph-IAA_250	5	117.507	2059.11	-0.285148	0.108926
2025.05.01_Dual_Auxin	5-Ph-IAA_500	1	75.8336	1425.83	-0.916984	-0.421294
2025.05.01_Dual_Auxin	5-Ph-IAA_500	2	70.4772	1856.16	-1.02266	-0.0407742
2025.05.01_Dual_Auxin	5-Ph-IAA_500	3	82.891	1605.8	-0.788606	-0.249804
2025.05.01_Dual_Auxin	5-Ph-IAA_500	4	95.6777	1873.49	-0.581639	-0.0273682
2025.05.01_Dual_Auxin	5-Ph-IAA_500	5	91.9807	2182.02	-0.638489	0.192569
2025.05.01_Dual_Auxin	Dual_Auxin	1	20.4088	6.28452	-2.81063	-8.24707
2025.05.01_Dual_Auxin	Dual_Auxin	2	24.6178	6.20613	-2.54012	-8.26518
2025.05.01_Dual_Auxin	Dual_Auxin	3	27.6472	44.0006	-2.37269	-5.43943
2025.05.01_Dual_Auxin	Dual_Auxin	4	23.1668	6.38714	-2.62776	-8.22371
2025.05.01_Dual_Auxin	Dual_Auxin	5	26.5099	10.244	-2.43329	-7.54216
2025.05.01_Dual_Auxin	K-NAA_033	1	127.511	376.104	-0.16727	-2.34389
2025.05.01_Dual_Auxin	K-NAA_033	2	135.845	760.716	-0.0759316	-1.32766
2025.05.01_Dual_Auxin	K-NAA_033	3	124.814	1485.75	-0.198112	-0.361902
2025.05.01_Dual_Auxin	K-NAA_033	4	114.196	822.326	-0.326385	-1.21531
2025.05.01_Dual_Auxin	K-NAA_033	5	180.764	565.023	0.336218	-1.75671
2025.05.01_Dual_Auxin	K-NAA_067	1	155.487	277.214	0.118898	-2.78402
2025.05.01_Dual_Auxin	K-NAA_067	2	168.59	275.366	0.235628	-2.79367
2025.05.01_Dual_Auxin	K-NAA_067	3	191.18	76.8597	0.417042	-4.63472
2025.05.01_Dual_Auxin	K-NAA_067	4	214.007	57.4248	0.579766	-5.05528
2025.05.01_Dual_Auxin	K-NAA_067	5	181.763	346.336	0.344168	-2.46285
2025.05.01_Dual_Auxin	K-NAA_125	1	153.45	207.252	0.0998776	-3.20363
2025.05.01_Dual_Auxin	K-NAA_125	2	157.92	101.823	0.141303	-4.22896
2025.05.01_Dual_Auxin	K-NAA_125	3	154.669	237.752	0.111293	-3.00557
2025.05.01_Dual_Auxin	K-NAA_125	4	163.875	237.664	0.194701	-3.0061
2025.05.01_Dual_Auxin	K-NAA_125	5	162.861	298.616	0.185744	-2.67673
2025.05.01_Dual_Auxin	K-NAA_250	1	118.485	40.2659	-0.273191	-5.56739
2025.05.01_Dual_Auxin	K-NAA_250	2	157.477	67.6242	0.137251	-4.81941
2025.05.01_Dual_Auxin	K-NAA_250	3	144.24	30.2818	0.0105779	-5.9785
2025.05.01_Dual_Auxin	K-NAA_250	4	141.302	44.0289	-0.0191111	-5.4385
2025.05.01_Dual_Auxin	K-NAA_250	5	171.358	68.6043	0.259117	-4.79865
2025.05.01_Dual_Auxin	No_Auxin_A	1	123.087	2164.68	-0.218215	0.181061
2025.05.01_Dual_Auxin	No_Auxin_A	2	138.335	1956.09	-0.0497238	0.0348783
2025.05.01_Dual_Auxin	No_Auxin_A	3	142.769	1389.44	-0.0042069	-0.458592
2025.05.01_Dual_Auxin	No_Auxin_A	4	158.695	1948.17	0.148363	0.0290254
2025.05.01_Dual_Auxin	No_Auxin_A	5	153.045	2088.45	0.0960606	0.12934

## Sheet: Fig. 6
n	auxin	head_intensity	germline_intensity
EV	Auxin	85.2977	4488.93
EV	Auxin	44.4287	3312.11
EV	Auxin	36.7266	3648.24
EV	Auxin	40.1569	3834.59
EV	Auxin	87.4412	3955.42
EV	Control	316.588	2553.17
EV	Control	255.307	3940.88
EV	Control	276.981	2419.27
EV	Control	299.495	3784.63
EV	Control	343.551	3777.22
hrde-1	Auxin	117.941	1888.61
hrde-1	Auxin	59.5267	1449.06
hrde-1	Auxin	45.7198	2944.9
hrde-1	Auxin	68.6265	1878.05
hrde-1	Auxin	66.6162	1418.54
hrde-1	Control	268.638	4501.52
hrde-1	Control	248.383	3421.4
hrde-1	Control	276.744	2713.29
hrde-1	Control	298.62	3047.29
hrde-1	Control	281.239	3216.4

## Sheet: Fig. S2c
genotype	soma_intensity_mean	germline_intensity_mean
CA1200	98747.3	44086.1
CA1200	109263	46738
CA1200	89774.7	40400
CA1200	104036	40701.2
CA1200	107622	50039.1
CA1200	108219	46872.7
CA1200	110071	44424.6
CA1200	107869	43014.9
CA1200	100747	43765.4
CA1200	106337	39733.9
JA1880	43951.8	88462
JA1880	43024	95664.1
JA1880	52948.1	104567
JA1880	48706.7	94447.3
JA1880	52581.6	102810
JA1880	48429.4	100517
JA1880	57049.1	91027.8
JA1880	48685.8	94720.4
JA1880	45180.6	112943
JA1880	53271.8	84374.5

## Sheet: Fig. S6
genotype	auxin	germline_intensity	soma_intensity
AMP100	Auxin	509.027	0.552825
AMP100	Auxin	569.675	0.465614
AMP100	Auxin	633.026	0.0939431
AMP100	Auxin	296.048	0
AMP100	Auxin	335.915	0.303602
AMP100	Control	328.83	14.2931
AMP100	Control	241.955	21.5783
AMP100	Control	320.846	16.6299
AMP100	Control	348.036	13.6925
AMP100	Control	368.773	15.7689
AMP266	Auxin	615.609	42.4914
AMP266	Auxin	491.394	42.3316
AMP266	Auxin	388.088	55.3652
AMP266	Auxin	483.372	32.8737
AMP266	Auxin	525.497	36.1882
AMP266	Control	473.272	49.8808
AMP266	Control	515.366	54.0599
AMP266	Control	525.252	42.4422
AMP266	Control	472.505	33.0719
AMP266	Control	543.236	35.5112
AMP281	Auxin	1.82543	0.0545004
AMP281	Auxin	2.04694	0.661849
AMP281	Auxin	0.971573	0.661209
AMP281	Auxin		0.0335389
AMP281	Auxin	0.994657	0.224948
AMP281	Control	293.043	15.9269
AMP281	Control	355.938	15.8658
AMP281	Control	389.206	14.6417
AMP281	Control	283.001	14.3448
AMP281	Control	327.574	13.9445
AMP284	Auxin	7.64674	0.0513545
AMP284	Auxin	20.6724	0.179673
AMP284	Auxin	5.94186	0.258694
AMP284	Auxin	2.16036	0.174261
AMP284	Auxin	7.81087	0.287546
AMP284	Control	442.777	19.6889
AMP284	Control	346.82	23.1072
AMP284	Control	376.709	20.1284
AMP284	Control	341.964	20.8296
AMP284	Control	379.279	24.5129
CER510	Auxin	365.071	34.8496
CER510	Auxin	317.157	31.8322
CER510	Auxin	440.957	36.9357
CER510	Auxin	276.406	33.3815
CER510	Auxin	458.97	32.8446
CER510	Control	414.727	32.0596
CER510	Control	366.959	28.0446
CER510	Control	303.027	36.6875
CER510	Control	289.253	38.9965
CER510	Control	434.957	33.9646

## Sheet: Fig. S7
genotype	auxin	worm	germline_intensity	head_intensity
EV	auxin	1	4488.93	85.2977
EV	auxin	2	3312.11	44.4287
EV	auxin	3	3648.24	36.7266
EV	auxin	4	3834.59	40.1569
EV	auxin	5	3955.42	87.4412
EV	control	1	2553.17	316.588
EV	control	2	3940.88	255.307
EV	control	3	2419.27	276.981
EV	control	4	3784.63	299.495
EV	control	5	3777.22	343.551
hrde-1	auxin	1	1888.61	117.941
hrde-1	auxin	2	1449.06	59.5267
hrde-1	auxin	3	2944.9	45.7198
hrde-1	auxin	4	1878.05	68.6265
hrde-1	auxin	5	1418.54	66.6162
hrde-1	control	1	4501.52	268.638
hrde-1	control	2	3421.4	248.383
hrde-1	control	3	2713.29	276.744
hrde-1	control	4	3047.29	298.62
hrde-1	control	5	3216.4	281.239
