# Supplementary material for: Engineering the auxin-inducible degron system for tunable in vivo control of organismal physiology
Source: Nat Commun. 2025 Dec 12;16:10848. doi: 10.1038/s41467-025-66347-x (PMC12700905; doi:10.1038/s41467-025-66347-x)
Supplement: Supplementary file 6 — Source Data [file 41467_2025_66347_MOESM6_ESM.zip › Lifespan Data.csv]

Day of Adulthood	Strain	Auxin Concentration	Censor	Frequency	Animal Description	EXP NUMBER	promoter	degron	TIR1_variant	compound	concentration.uM
6	AMP216	0nM	0	0	eft-3p F79G 1xdaf-2 degron 0nM	1	eft-3	1x	F79G	5-Ph-IAA	0
8	AMP216	0nM	0	20	eft-3p F79G 1xdaf-2 degron 0nM	1	eft-3	1x	F79G	5-Ph-IAA	0
10	AMP216	0nM	0	35	eft-3p F79G 1xdaf-2 degron 0nM	1	eft-3	1x	F79G	5-Ph-IAA	0
12	AMP216	0nM	0	36	eft-3p F79G 1xdaf-2 degron 0nM	1	eft-3	1x	F79G	5-Ph-IAA	0
14	AMP216	0nM	0	8	eft-3p F79G 1xdaf-2 degron 0nM	1	eft-3	1x	F79G	5-Ph-IAA	0
6	AMP216	0nM	1	7	eft-3p F79G 1xdaf-2 degron 0nM	1	eft-3	1x	F79G	5-Ph-IAA	0
8	AMP216	0nM	1	0	eft-3p F79G 1xdaf-2 degron 0nM	1	eft-3	1x	F79G	5-Ph-IAA	0
10	AMP216	0nM	1	2	eft-3p F79G 1xdaf-2 degron 0nM	1	eft-3	1x	F79G	5-Ph-IAA	0
12	AMP216	0nM	1	0	eft-3p F79G 1xdaf-2 degron 0nM	1	eft-3	1x	F79G	5-Ph-IAA	0
14	AMP216	0nM	1	0	eft-3p F79G 1xdaf-2 degron 0nM	1	eft-3	1x	F79G	5-Ph-IAA	0
6	AMP216	25nM	0	0	eft-3p F79G 1xdaf-2 degron 25nM	1	eft-3	1x	F79G	5-Ph-IAA	0.025
8	AMP216	25nM	0	26	eft-3p F79G 1xdaf-2 degron 25nM	1	eft-3	1x	F79G	5-Ph-IAA	0.025
10	AMP216	25nM	0	24	eft-3p F79G 1xdaf-2 degron 25nM	1	eft-3	1x	F79G	5-Ph-IAA	0.025
12	AMP216	25nM	0	20	eft-3p F79G 1xdaf-2 degron 25nM	1	eft-3	1x	F79G	5-Ph-IAA	0.025
14	AMP216	25nM	0	16	eft-3p F79G 1xdaf-2 degron 25nM	1	eft-3	1x	F79G	5-Ph-IAA	0.025
16	AMP216	25nM	0	3	eft-3p F79G 1xdaf-2 degron 25nM	1	eft-3	1x	F79G	5-Ph-IAA	0.025
18	AMP216	25nM	0	1	eft-3p F79G 1xdaf-2 degron 25nM	1	eft-3	1x	F79G	5-Ph-IAA	0.025
6	AMP216	25nM	1	8	eft-3p F79G 1xdaf-2 degron 25nM	1	eft-3	1x	F79G	5-Ph-IAA	0.025
8	AMP216	25nM	1	0	eft-3p F79G 1xdaf-2 degron 25nM	1	eft-3	1x	F79G	5-Ph-IAA	0.025
10	AMP216	25nM	1	3	eft-3p F79G 1xdaf-2 degron 25nM	1	eft-3	1x	F79G	5-Ph-IAA	0.025
12	AMP216	25nM	1	0	eft-3p F79G 1xdaf-2 degron 25nM	1	eft-3	1x	F79G	5-Ph-IAA	0.025
14	AMP216	25nM	1	0	eft-3p F79G 1xdaf-2 degron 25nM	1	eft-3	1x	F79G	5-Ph-IAA	0.025
16	AMP216	25nM	1	0	eft-3p F79G 1xdaf-2 degron 25nM	1	eft-3	1x	F79G	5-Ph-IAA	0.025
18	AMP216	25nM	1	0	eft-3p F79G 1xdaf-2 degron 25nM	1	eft-3	1x	F79G	5-Ph-IAA	0.025
6	AMP216	625nM	0	0	eft-3p F79G 1xdaf-2 degron 625nM	1	eft-3	1x	F79G	5-Ph-IAA	0.625
8	AMP216	625nM	0	4	eft-3p F79G 1xdaf-2 degron 625nM	1	eft-3	1x	F79G	5-Ph-IAA	0.625
10	AMP216	625nM	0	7	eft-3p F79G 1xdaf-2 degron 625nM	1	eft-3	1x	F79G	5-Ph-IAA	0.625
12	AMP216	625nM	0	22	eft-3p F79G 1xdaf-2 degron 625nM	1	eft-3	1x	F79G	5-Ph-IAA	0.625
14	AMP216	625nM	0	23	eft-3p F79G 1xdaf-2 degron 625nM	1	eft-3	1x	F79G	5-Ph-IAA	0.625
16	AMP216	625nM	0	31	eft-3p F79G 1xdaf-2 degron 625nM	1	eft-3	1x	F79G	5-Ph-IAA	0.625
18	AMP216	625nM	0	16	eft-3p F79G 1xdaf-2 degron 625nM	1	eft-3	1x	F79G	5-Ph-IAA	0.625
20	AMP216	625nM	0	5	eft-3p F79G 1xdaf-2 degron 625nM	1	eft-3	1x	F79G	5-Ph-IAA	0.625
22	AMP216	625nM	0	6	eft-3p F79G 1xdaf-2 degron 625nM	1	eft-3	1x	F79G	5-Ph-IAA	0.625
24	AMP216	625nM	0	1	eft-3p F79G 1xdaf-2 degron 625nM	1	eft-3	1x	F79G	5-Ph-IAA	0.625
6	AMP216	625nM	1	6	eft-3p F79G 1xdaf-2 degron 625nM	1	eft-3	1x	F79G	5-Ph-IAA	0.625
8	AMP216	625nM	1	0	eft-3p F79G 1xdaf-2 degron 625nM	1	eft-3	1x	F79G	5-Ph-IAA	0.625
10	AMP216	625nM	1	0	eft-3p F79G 1xdaf-2 degron 625nM	1	eft-3	1x	F79G	5-Ph-IAA	0.625
12	AMP216	625nM	1	0	eft-3p F79G 1xdaf-2 degron 625nM	1	eft-3	1x	F79G	5-Ph-IAA	0.625
14	AMP216	625nM	1	0	eft-3p F79G 1xdaf-2 degron 625nM	1	eft-3	1x	F79G	5-Ph-IAA	0.625
16	AMP216	625nM	1	0	eft-3p F79G 1xdaf-2 degron 625nM	1	eft-3	1x	F79G	5-Ph-IAA	0.625
18	AMP216	625nM	1	0	eft-3p F79G 1xdaf-2 degron 625nM	1	eft-3	1x	F79G	5-Ph-IAA	0.625
20	AMP216	625nM	1	1	eft-3p F79G 1xdaf-2 degron 625nM	1	eft-3	1x	F79G	5-Ph-IAA	0.625
22	AMP216	625nM	1	0	eft-3p F79G 1xdaf-2 degron 625nM	1	eft-3	1x	F79G	5-Ph-IAA	0.625
24	AMP216	625nM	1	0	eft-3p F79G 1xdaf-2 degron 625nM	1	eft-3	1x	F79G	5-Ph-IAA	0.625
6	AMP216	1250nM	0	0	eft-3p F79G 1xdaf-2 degron 1250nM	1	eft-3	1x	F79G	5-Ph-IAA	1.25
8	AMP216	1250nM	0	1	eft-3p F79G 1xdaf-2 degron 1250nM	1	eft-3	1x	F79G	5-Ph-IAA	1.25
10	AMP216	1250nM	0	3	eft-3p F79G 1xdaf-2 degron 1250nM	1	eft-3	1x	F79G	5-Ph-IAA	1.25
12	AMP216	1250nM	0	15	eft-3p F79G 1xdaf-2 degron 1250nM	1	eft-3	1x	F79G	5-Ph-IAA	1.25
14	AMP216	1250nM	0	10	eft-3p F79G 1xdaf-2 degron 1250nM	1	eft-3	1x	F79G	5-Ph-IAA	1.25
16	AMP216	1250nM	0	11	eft-3p F79G 1xdaf-2 degron 1250nM	1	eft-3	1x	F79G	5-Ph-IAA	1.25
18	AMP216	1250nM	0	16	eft-3p F79G 1xdaf-2 degron 1250nM	1	eft-3	1x	F79G	5-Ph-IAA	1.25
20	AMP216	1250nM	0	31	eft-3p F79G 1xdaf-2 degron 1250nM	1	eft-3	1x	F79G	5-Ph-IAA	1.25
22	AMP216	1250nM	0	15	eft-3p F79G 1xdaf-2 degron 1250nM	1	eft-3	1x	F79G	5-Ph-IAA	1.25
24	AMP216	1250nM	0	4	eft-3p F79G 1xdaf-2 degron 1250nM	1	eft-3	1x	F79G	5-Ph-IAA	1.25
26	AMP216	1250nM	0	6	eft-3p F79G 1xdaf-2 degron 1250nM	1	eft-3	1x	F79G	5-Ph-IAA	1.25
6	AMP216	1250nM	1	4	eft-3p F79G 1xdaf-2 degron 1250nM	1	eft-3	1x	F79G	5-Ph-IAA	1.25
8	AMP216	1250nM	1	0	eft-3p F79G 1xdaf-2 degron 1250nM	1	eft-3	1x	F79G	5-Ph-IAA	1.25
10	AMP216	1250nM	1	0	eft-3p F79G 1xdaf-2 degron 1250nM	1	eft-3	1x	F79G	5-Ph-IAA	1.25
12	AMP216	1250nM	1	0	eft-3p F79G 1xdaf-2 degron 1250nM	1	eft-3	1x	F79G	5-Ph-IAA	1.25
14	AMP216	1250nM	1	0	eft-3p F79G 1xdaf-2 degron 1250nM	1	eft-3	1x	F79G	5-Ph-IAA	1.25
16	AMP216	1250nM	1	0	eft-3p F79G 1xdaf-2 degron 1250nM	1	eft-3	1x	F79G	5-Ph-IAA	1.25
18	AMP216	1250nM	1	0	eft-3p F79G 1xdaf-2 degron 1250nM	1	eft-3	1x	F79G	5-Ph-IAA	1.25
20	AMP216	1250nM	1	1	eft-3p F79G 1xdaf-2 degron 1250nM	1	eft-3	1x	F79G	5-Ph-IAA	1.25
22	AMP216	1250nM	1	2	eft-3p F79G 1xdaf-2 degron 1250nM	1	eft-3	1x	F79G	5-Ph-IAA	1.25
24	AMP216	1250nM	1	0	eft-3p F79G 1xdaf-2 degron 1250nM	1	eft-3	1x	F79G	5-Ph-IAA	1.25
26	AMP216	1250nM	1	0	eft-3p F79G 1xdaf-2 degron 1250nM	1	eft-3	1x	F79G	5-Ph-IAA	1.25
6	AMP216	1875nM	0	0	eft-3p F79G 1xdaf-2 degron 1875nM	1	eft-3	1x	F79G	5-Ph-IAA	1.875
8	AMP216	1875nM	0	2	eft-3p F79G 1xdaf-2 degron 1875nM	1	eft-3	1x	F79G	5-Ph-IAA	1.875
10	AMP216	1875nM	0	5	eft-3p F79G 1xdaf-2 degron 1875nM	1	eft-3	1x	F79G	5-Ph-IAA	1.875
12	AMP216	1875nM	0	17	eft-3p F79G 1xdaf-2 degron 1875nM	1	eft-3	1x	F79G	5-Ph-IAA	1.875
14	AMP216	1875nM	0	10	eft-3p F79G 1xdaf-2 degron 1875nM	1	eft-3	1x	F79G	5-Ph-IAA	1.875
16	AMP216	1875nM	0	11	eft-3p F79G 1xdaf-2 degron 1875nM	1	eft-3	1x	F79G	5-Ph-IAA	1.875
18	AMP216	1875nM	0	14	eft-3p F79G 1xdaf-2 degron 1875nM	1	eft-3	1x	F79G	5-Ph-IAA	1.875
20	AMP216	1875nM	0	14	eft-3p F79G 1xdaf-2 degron 1875nM	1	eft-3	1x	F79G	5-Ph-IAA	1.875
22	AMP216	1875nM	0	27	eft-3p F79G 1xdaf-2 degron 1875nM	1	eft-3	1x	F79G	5-Ph-IAA	1.875
24	AMP216	1875nM	0	25	eft-3p F79G 1xdaf-2 degron 1875nM	1	eft-3	1x	F79G	5-Ph-IAA	1.875
26	AMP216	1875nM	0	7	eft-3p F79G 1xdaf-2 degron 1875nM	1	eft-3	1x	F79G	5-Ph-IAA	1.875
28	AMP216	1875nM	0	1	eft-3p F79G 1xdaf-2 degron 1875nM	1	eft-3	1x	F79G	5-Ph-IAA	1.875
30	AMP216	1875nM	0	1	eft-3p F79G 1xdaf-2 degron 1875nM	1	eft-3	1x	F79G	5-Ph-IAA	1.875
32	AMP216	1875nM	0	2	eft-3p F79G 1xdaf-2 degron 1875nM	1	eft-3	1x	F79G	5-Ph-IAA	1.875
34	AMP216	1875nM	0	1	eft-3p F79G 1xdaf-2 degron 1875nM	1	eft-3	1x	F79G	5-Ph-IAA	1.875
6	AMP216	1875nM	1	6	eft-3p F79G 1xdaf-2 degron 1875nM	1	eft-3	1x	F79G	5-Ph-IAA	1.875
8	AMP216	1875nM	1	0	eft-3p F79G 1xdaf-2 degron 1875nM	1	eft-3	1x	F79G	5-Ph-IAA	1.875
10	AMP216	1875nM	1	1	eft-3p F79G 1xdaf-2 degron 1875nM	1	eft-3	1x	F79G	5-Ph-IAA	1.875
12	AMP216	1875nM	1	0	eft-3p F79G 1xdaf-2 degron 1875nM	1	eft-3	1x	F79G	5-Ph-IAA	1.875
14	AMP216	1875nM	1	0	eft-3p F79G 1xdaf-2 degron 1875nM	1	eft-3	1x	F79G	5-Ph-IAA	1.875
16	AMP216	1875nM	1	0	eft-3p F79G 1xdaf-2 degron 1875nM	1	eft-3	1x	F79G	5-Ph-IAA	1.875
18	AMP216	1875nM	1	0	eft-3p F79G 1xdaf-2 degron 1875nM	1	eft-3	1x	F79G	5-Ph-IAA	1.875
20	AMP216	1875nM	1	0	eft-3p F79G 1xdaf-2 degron 1875nM	1	eft-3	1x	F79G	5-Ph-IAA	1.875
22	AMP216	1875nM	1	0	eft-3p F79G 1xdaf-2 degron 1875nM	1	eft-3	1x	F79G	5-Ph-IAA	1.875
24	AMP216	1875nM	1	0	eft-3p F79G 1xdaf-2 degron 1875nM	1	eft-3	1x	F79G	5-Ph-IAA	1.875
26	AMP216	1875nM	1	0	eft-3p F79G 1xdaf-2 degron 1875nM	1	eft-3	1x	F79G	5-Ph-IAA	1.875
28	AMP216	1875nM	1	0	eft-3p F79G 1xdaf-2 degron 1875nM	1	eft-3	1x	F79G	5-Ph-IAA	1.875
30	AMP216	1875nM	1	0	eft-3p F79G 1xdaf-2 degron 1875nM	1	eft-3	1x	F79G	5-Ph-IAA	1.875
32	AMP216	1875nM	1	0	eft-3p F79G 1xdaf-2 degron 1875nM	1	eft-3	1x	F79G	5-Ph-IAA	1.875
34	AMP216	1875nM	1	0	eft-3p F79G 1xdaf-2 degron 1875nM	1	eft-3	1x	F79G	5-Ph-IAA	1.875
6	AMP207	0nM	0		eft-3p F79G 3xdaf-2 degron 0nM	1	eft-3	3x	F79G	5-Ph-IAA	0
8	AMP207	0nM	0	24	eft-3p F79G 3xdaf-2 degron 0nM	1	eft-3	3x	F79G	5-Ph-IAA	0
10	AMP207	0nM	0	36	eft-3p F79G 3xdaf-2 degron 0nM	1	eft-3	3x	F79G	5-Ph-IAA	0
12	AMP207	0nM	0	61	eft-3p F79G 3xdaf-2 degron 0nM	1	eft-3	3x	F79G	5-Ph-IAA	0
14	AMP207	0nM	0	23	eft-3p F79G 3xdaf-2 degron 0nM	1	eft-3	3x	F79G	5-Ph-IAA	0
6	AMP207	0nM	1	10	eft-3p F79G 3xdaf-2 degron 0nM	1	eft-3	3x	F79G	5-Ph-IAA	0
8	AMP207	0nM	1	1	eft-3p F79G 3xdaf-2 degron 0nM	1	eft-3	3x	F79G	5-Ph-IAA	0
10	AMP207	0nM	1	0	eft-3p F79G 3xdaf-2 degron 0nM	1	eft-3	3x	F79G	5-Ph-IAA	0
12	AMP207	0nM	1	0	eft-3p F79G 3xdaf-2 degron 0nM	1	eft-3	3x	F79G	5-Ph-IAA	0
14	AMP207	0nM	1	0	eft-3p F79G 3xdaf-2 degron 0nM	1	eft-3	3x	F79G	5-Ph-IAA	0
6	AMP207	25nM	0	0	eft-3p F79G 3xdaf-2 degron 25nM	1	eft-3	3x	F79G	5-Ph-IAA	0.025
8	AMP207	25nM	0	22	eft-3p F79G 3xdaf-2 degron 25nM	1	eft-3	3x	F79G	5-Ph-IAA	0.025
10	AMP207	25nM	0	32	eft-3p F79G 3xdaf-2 degron 25nM	1	eft-3	3x	F79G	5-Ph-IAA	0.025
12	AMP207	25nM	0	56	eft-3p F79G 3xdaf-2 degron 25nM	1	eft-3	3x	F79G	5-Ph-IAA	0.025
14	AMP207	25nM	0	16	eft-3p F79G 3xdaf-2 degron 25nM	1	eft-3	3x	F79G	5-Ph-IAA	0.025
6	AMP207	25nM	1	2	eft-3p F79G 3xdaf-2 degron 25nM	1	eft-3	3x	F79G	5-Ph-IAA	0.025
8	AMP207	25nM	1	2	eft-3p F79G 3xdaf-2 degron 25nM	1	eft-3	3x	F79G	5-Ph-IAA	0.025
10	AMP207	25nM	1	0	eft-3p F79G 3xdaf-2 degron 25nM	1	eft-3	3x	F79G	5-Ph-IAA	0.025
12	AMP207	25nM	1	0	eft-3p F79G 3xdaf-2 degron 25nM	1	eft-3	3x	F79G	5-Ph-IAA	0.025
14	AMP207	25nM	1	0	eft-3p F79G 3xdaf-2 degron 25nM	1	eft-3	3x	F79G	5-Ph-IAA	0.025
6	AMP207	625nM	0	0	eft-3p F79G 3xdaf-2 degron 625nM	1	eft-3	3x	F79G	5-Ph-IAA	0.625
8	AMP207	625nM	0	2	eft-3p F79G 3xdaf-2 degron 625nM	1	eft-3	3x	F79G	5-Ph-IAA	0.625
10	AMP207	625nM	0	7	eft-3p F79G 3xdaf-2 degron 625nM	1	eft-3	3x	F79G	5-Ph-IAA	0.625
12	AMP207	625nM	0	21	eft-3p F79G 3xdaf-2 degron 625nM	1	eft-3	3x	F79G	5-Ph-IAA	0.625
14	AMP207	625nM	0	19	eft-3p F79G 3xdaf-2 degron 625nM	1	eft-3	3x	F79G	5-Ph-IAA	0.625
16	AMP207	625nM	0	20	eft-3p F79G 3xdaf-2 degron 625nM	1	eft-3	3x	F79G	5-Ph-IAA	0.625
18	AMP207	625nM	0	8	eft-3p F79G 3xdaf-2 degron 625nM	1	eft-3	3x	F79G	5-Ph-IAA	0.625
20	AMP207	625nM	0	33	eft-3p F79G 3xdaf-2 degron 625nM	1	eft-3	3x	F79G	5-Ph-IAA	0.625
22	AMP207	625nM	0	12	eft-3p F79G 3xdaf-2 degron 625nM	1	eft-3	3x	F79G	5-Ph-IAA	0.625
24	AMP207	625nM	0	3	eft-3p F79G 3xdaf-2 degron 625nM	1	eft-3	3x	F79G	5-Ph-IAA	0.625
6	AMP207	625nM	1	0	eft-3p F79G 3xdaf-2 degron 625nM	1	eft-3	3x	F79G	5-Ph-IAA	0.625
8	AMP207	625nM	1	2	eft-3p F79G 3xdaf-2 degron 625nM	1	eft-3	3x	F79G	5-Ph-IAA	0.625
10	AMP207	625nM	1	0	eft-3p F79G 3xdaf-2 degron 625nM	1	eft-3	3x	F79G	5-Ph-IAA	0.625
12	AMP207	625nM	1	0	eft-3p F79G 3xdaf-2 degron 625nM	1	eft-3	3x	F79G	5-Ph-IAA	0.625
14	AMP207	625nM	1	0	eft-3p F79G 3xdaf-2 degron 625nM	1	eft-3	3x	F79G	5-Ph-IAA	0.625
16	AMP207	625nM	1	0	eft-3p F79G 3xdaf-2 degron 625nM	1	eft-3	3x	F79G	5-Ph-IAA	0.625
18	AMP207	625nM	1	0	eft-3p F79G 3xdaf-2 degron 625nM	1	eft-3	3x	F79G	5-Ph-IAA	0.625
20	AMP207	625nM	1	0	eft-3p F79G 3xdaf-2 degron 625nM	1	eft-3	3x	F79G	5-Ph-IAA	0.625
22	AMP207	625nM	1	0	eft-3p F79G 3xdaf-2 degron 625nM	1	eft-3	3x	F79G	5-Ph-IAA	0.625
24	AMP207	625nM	1	1	eft-3p F79G 3xdaf-2 degron 625nM	1	eft-3	3x	F79G	5-Ph-IAA	0.625
6	AMP207	1250nM	0	0	eft-3p F79G 3xdaf-2 degron 1250nM	1	eft-3	3x	F79G	5-Ph-IAA	1.25
8	AMP207	1250nM	0	1	eft-3p F79G 3xdaf-2 degron 1250nM	1	eft-3	3x	F79G	5-Ph-IAA	1.25
10	AMP207	1250nM	0	2	eft-3p F79G 3xdaf-2 degron 1250nM	1	eft-3	3x	F79G	5-Ph-IAA	1.25
12	AMP207	1250nM	0	4	eft-3p F79G 3xdaf-2 degron 1250nM	1	eft-3	3x	F79G	5-Ph-IAA	1.25
14	AMP207	1250nM	0	17	eft-3p F79G 3xdaf-2 degron 1250nM	1	eft-3	3x	F79G	5-Ph-IAA	1.25
16	AMP207	1250nM	0	7	eft-3p F79G 3xdaf-2 degron 1250nM	1	eft-3	3x	F79G	5-Ph-IAA	1.25
18	AMP207	1250nM	0	9	eft-3p F79G 3xdaf-2 degron 1250nM	1	eft-3	3x	F79G	5-Ph-IAA	1.25
20	AMP207	1250nM	0	24	eft-3p F79G 3xdaf-2 degron 1250nM	1	eft-3	3x	F79G	5-Ph-IAA	1.25
22	AMP207	1250nM	0	26	eft-3p F79G 3xdaf-2 degron 1250nM	1	eft-3	3x	F79G	5-Ph-IAA	1.25
24	AMP207	1250nM	0	14	eft-3p F79G 3xdaf-2 degron 1250nM	1	eft-3	3x	F79G	5-Ph-IAA	1.25
26	AMP207	1250nM	0	3	eft-3p F79G 3xdaf-2 degron 1250nM	1	eft-3	3x	F79G	5-Ph-IAA	1.25
28	AMP207	1250nM	0	1	eft-3p F79G 3xdaf-2 degron 1250nM	1	eft-3	3x	F79G	5-Ph-IAA	1.25
30	AMP207	1250nM	0	0	eft-3p F79G 3xdaf-2 degron 1250nM	1	eft-3	3x	F79G	5-Ph-IAA	1.25
32	AMP207	1250nM	0	0	eft-3p F79G 3xdaf-2 degron 1250nM	1	eft-3	3x	F79G	5-Ph-IAA	1.25
34	AMP207	1250nM	0	1	eft-3p F79G 3xdaf-2 degron 1250nM	1	eft-3	3x	F79G	5-Ph-IAA	1.25
6	AMP207	1250nM	1	0	eft-3p F79G 3xdaf-2 degron 1250nM	1	eft-3	3x	F79G	5-Ph-IAA	1.25
8	AMP207	1250nM	1	0	eft-3p F79G 3xdaf-2 degron 1250nM	1	eft-3	3x	F79G	5-Ph-IAA	1.25
10	AMP207	1250nM	1	0	eft-3p F79G 3xdaf-2 degron 1250nM	1	eft-3	3x	F79G	5-Ph-IAA	1.25
12	AMP207	1250nM	1	0	eft-3p F79G 3xdaf-2 degron 1250nM	1	eft-3	3x	F79G	5-Ph-IAA	1.25
14	AMP207	1250nM	1	0	eft-3p F79G 3xdaf-2 degron 1250nM	1	eft-3	3x	F79G	5-Ph-IAA	1.25
16	AMP207	1250nM	1	0	eft-3p F79G 3xdaf-2 degron 1250nM	1	eft-3	3x	F79G	5-Ph-IAA	1.25
18	AMP207	1250nM	1	0	eft-3p F79G 3xdaf-2 degron 1250nM	1	eft-3	3x	F79G	5-Ph-IAA	1.25
20	AMP207	1250nM	1	0	eft-3p F79G 3xdaf-2 degron 1250nM	1	eft-3	3x	F79G	5-Ph-IAA	1.25
22	AMP207	1250nM	1	0	eft-3p F79G 3xdaf-2 degron 1250nM	1	eft-3	3x	F79G	5-Ph-IAA	1.25
24	AMP207	1250nM	1	2	eft-3p F79G 3xdaf-2 degron 1250nM	1	eft-3	3x	F79G	5-Ph-IAA	1.25
26	AMP207	1250nM	1	0	eft-3p F79G 3xdaf-2 degron 1250nM	1	eft-3	3x	F79G	5-Ph-IAA	1.25
28	AMP207	1250nM	1	0	eft-3p F79G 3xdaf-2 degron 1250nM	1	eft-3	3x	F79G	5-Ph-IAA	1.25
30	AMP207	1250nM	1	0	eft-3p F79G 3xdaf-2 degron 1250nM	1	eft-3	3x	F79G	5-Ph-IAA	1.25
32	AMP207	1250nM	1	0	eft-3p F79G 3xdaf-2 degron 1250nM	1	eft-3	3x	F79G	5-Ph-IAA	1.25
34	AMP207	1250nM	1	0	eft-3p F79G 3xdaf-2 degron 1250nM	1	eft-3	3x	F79G	5-Ph-IAA	1.25
6	AMP207	1875nM	0	0	eft-3p F79G 3xdaf-2 degron 1875nM	1	eft-3	3x	F79G	5-Ph-IAA	1.875
8	AMP207	1875nM	0	1	eft-3p F79G 3xdaf-2 degron 1875nM	1	eft-3	3x	F79G	5-Ph-IAA	1.875
10	AMP207	1875nM	0	5	eft-3p F79G 3xdaf-2 degron 1875nM	1	eft-3	3x	F79G	5-Ph-IAA	1.875
12	AMP207	1875nM	0	7	eft-3p F79G 3xdaf-2 degron 1875nM	1	eft-3	3x	F79G	5-Ph-IAA	1.875
14	AMP207	1875nM	0	8	eft-3p F79G 3xdaf-2 degron 1875nM	1	eft-3	3x	F79G	5-Ph-IAA	1.875
16	AMP207	1875nM	0	10	eft-3p F79G 3xdaf-2 degron 1875nM	1	eft-3	3x	F79G	5-Ph-IAA	1.875
18	AMP207	1875nM	0	7	eft-3p F79G 3xdaf-2 degron 1875nM	1	eft-3	3x	F79G	5-Ph-IAA	1.875
20	AMP207	1875nM	0	16	eft-3p F79G 3xdaf-2 degron 1875nM	1	eft-3	3x	F79G	5-Ph-IAA	1.875
22	AMP207	1875nM	0	17	eft-3p F79G 3xdaf-2 degron 1875nM	1	eft-3	3x	F79G	5-Ph-IAA	1.875
24	AMP207	1875nM	0	23	eft-3p F79G 3xdaf-2 degron 1875nM	1	eft-3	3x	F79G	5-Ph-IAA	1.875
26	AMP207	1875nM	0	3	eft-3p F79G 3xdaf-2 degron 1875nM	1	eft-3	3x	F79G	5-Ph-IAA	1.875
28	AMP207	1875nM	0	0	eft-3p F79G 3xdaf-2 degron 1875nM	1	eft-3	3x	F79G	5-Ph-IAA	1.875
30	AMP207	1875nM	0	2	eft-3p F79G 3xdaf-2 degron 1875nM	1	eft-3	3x	F79G	5-Ph-IAA	1.875
32	AMP207	1875nM	0	2	eft-3p F79G 3xdaf-2 degron 1875nM	1	eft-3	3x	F79G	5-Ph-IAA	1.875
6	AMP207	1875nM	1	0	eft-3p F79G 3xdaf-2 degron 1875nM	1	eft-3	3x	F79G	5-Ph-IAA	1.875
8	AMP207	1875nM	1	0	eft-3p F79G 3xdaf-2 degron 1875nM	1	eft-3	3x	F79G	5-Ph-IAA	1.875
10	AMP207	1875nM	1	0	eft-3p F79G 3xdaf-2 degron 1875nM	1	eft-3	3x	F79G	5-Ph-IAA	1.875
12	AMP207	1875nM	1	0	eft-3p F79G 3xdaf-2 degron 1875nM	1	eft-3	3x	F79G	5-Ph-IAA	1.875
14	AMP207	1875nM	1	0	eft-3p F79G 3xdaf-2 degron 1875nM	1	eft-3	3x	F79G	5-Ph-IAA	1.875
16	AMP207	1875nM	1	0	eft-3p F79G 3xdaf-2 degron 1875nM	1	eft-3	3x	F79G	5-Ph-IAA	1.875
18	AMP207	1875nM	1	0	eft-3p F79G 3xdaf-2 degron 1875nM	1	eft-3	3x	F79G	5-Ph-IAA	1.875
20	AMP207	1875nM	1	0	eft-3p F79G 3xdaf-2 degron 1875nM	1	eft-3	3x	F79G	5-Ph-IAA	1.875
22	AMP207	1875nM	1	0	eft-3p F79G 3xdaf-2 degron 1875nM	1	eft-3	3x	F79G	5-Ph-IAA	1.875
24	AMP207	1875nM	1	7	eft-3p F79G 3xdaf-2 degron 1875nM	1	eft-3	3x	F79G	5-Ph-IAA	1.875
26	AMP207	1875nM	1	0	eft-3p F79G 3xdaf-2 degron 1875nM	1	eft-3	3x	F79G	5-Ph-IAA	1.875
28	AMP207	1875nM	1	0	eft-3p F79G 3xdaf-2 degron 1875nM	1	eft-3	3x	F79G	5-Ph-IAA	1.875
30	AMP207	1875nM	1	0	eft-3p F79G 3xdaf-2 degron 1875nM	1	eft-3	3x	F79G	5-Ph-IAA	1.875
32	AMP207	1875nM	1	0	eft-3p F79G 3xdaf-2 degron 1875nM	1	eft-3	3x	F79G	5-Ph-IAA	1.875
8	AMP217	0nM	0	34	eft-3p F79A 1xdaf-2 degron 0nM	1	eft-3	1x	F79A	5-Ad-IAA	0
10	AMP217	0nM	0	29	eft-3p F79A 1xdaf-2 degron 0nM	1	eft-3	1x	F79A	5-Ad-IAA	0
12	AMP217	0nM	0	44	eft-3p F79A 1xdaf-2 degron 0nM	1	eft-3	1x	F79A	5-Ad-IAA	0
14	AMP217	0nM	0	25	eft-3p F79A 1xdaf-2 degron 0nM	1	eft-3	1x	F79A	5-Ad-IAA	0
16	AMP217	0nM	0	1	eft-3p F79A 1xdaf-2 degron 0nM	1	eft-3	1x	F79A	5-Ad-IAA	0
8	AMP217	0nM	1	2	eft-3p F79A 1xdaf-2 degron 0nM	1	eft-3	1x	F79A	5-Ad-IAA	0
10	AMP217	0nM	1	0	eft-3p F79A 1xdaf-2 degron 0nM	1	eft-3	1x	F79A	5-Ad-IAA	0
12	AMP217	0nM	1	0	eft-3p F79A 1xdaf-2 degron 0nM	1	eft-3	1x	F79A	5-Ad-IAA	0
14	AMP217	0nM	1	0	eft-3p F79A 1xdaf-2 degron 0nM	1	eft-3	1x	F79A	5-Ad-IAA	0
16	AMP217	0nM	1	0	eft-3p F79A 1xdaf-2 degron 0nM	1	eft-3	1x	F79A	5-Ad-IAA	0
8	AMP217	25nM	0	49	eft-3p F79A 1xdaf-2 degron 25nM	1	eft-3	1x	F79A	5-Ad-IAA	0.025
10	AMP217	25nM	0	21	eft-3p F79A 1xdaf-2 degron 25nM	1	eft-3	1x	F79A	5-Ad-IAA	0.025
12	AMP217	25nM	0	32	eft-3p F79A 1xdaf-2 degron 25nM	1	eft-3	1x	F79A	5-Ad-IAA	0.025
14	AMP217	25nM	0	28	eft-3p F79A 1xdaf-2 degron 25nM	1	eft-3	1x	F79A	5-Ad-IAA	0.025
16	AMP217	25nM	0	12	eft-3p F79A 1xdaf-2 degron 25nM	1	eft-3	1x	F79A	5-Ad-IAA	0.025
18	AMP217	25nM	0	7	eft-3p F79A 1xdaf-2 degron 25nM	1	eft-3	1x	F79A	5-Ad-IAA	0.025
20	AMP217	25nM	0	1	eft-3p F79A 1xdaf-2 degron 25nM	1	eft-3	1x	F79A	5-Ad-IAA	0.025
8	AMP217	25nM	1	0	eft-3p F79A 1xdaf-2 degron 25nM	1	eft-3	1x	F79A	5-Ad-IAA	0.025
10	AMP217	25nM	1	0	eft-3p F79A 1xdaf-2 degron 25nM	1	eft-3	1x	F79A	5-Ad-IAA	0.025
12	AMP217	25nM	1	0	eft-3p F79A 1xdaf-2 degron 25nM	1	eft-3	1x	F79A	5-Ad-IAA	0.025
14	AMP217	25nM	1	0	eft-3p F79A 1xdaf-2 degron 25nM	1	eft-3	1x	F79A	5-Ad-IAA	0.025
16	AMP217	25nM	1	0	eft-3p F79A 1xdaf-2 degron 25nM	1	eft-3	1x	F79A	5-Ad-IAA	0.025
18	AMP217	25nM	1	0	eft-3p F79A 1xdaf-2 degron 25nM	1	eft-3	1x	F79A	5-Ad-IAA	0.025
20	AMP217	25nM	1	0	eft-3p F79A 1xdaf-2 degron 25nM	1	eft-3	1x	F79A	5-Ad-IAA	0.025
8	AMP217	625nM	0	1	eft-3p F79A 1xdaf-2 degron 625nM	1	eft-3	1x	F79A	5-Ad-IAA	0.625
10	AMP217	625nM	0	3	eft-3p F79A 1xdaf-2 degron 625nM	1	eft-3	1x	F79A	5-Ad-IAA	0.625
12	AMP217	625nM	0	4	eft-3p F79A 1xdaf-2 degron 625nM	1	eft-3	1x	F79A	5-Ad-IAA	0.625
14	AMP217	625nM	0	7	eft-3p F79A 1xdaf-2 degron 625nM	1	eft-3	1x	F79A	5-Ad-IAA	0.625
16	AMP217	625nM	0	2	eft-3p F79A 1xdaf-2 degron 625nM	1	eft-3	1x	F79A	5-Ad-IAA	0.625
18	AMP217	625nM	0	20	eft-3p F79A 1xdaf-2 degron 625nM	1	eft-3	1x	F79A	5-Ad-IAA	0.625
20	AMP217	625nM	0	25	eft-3p F79A 1xdaf-2 degron 625nM	1	eft-3	1x	F79A	5-Ad-IAA	0.625
22	AMP217	625nM	0	29	eft-3p F79A 1xdaf-2 degron 625nM	1	eft-3	1x	F79A	5-Ad-IAA	0.625
24	AMP217	625nM	0	9	eft-3p F79A 1xdaf-2 degron 625nM	1	eft-3	1x	F79A	5-Ad-IAA	0.625
26	AMP217	625nM	0	2	eft-3p F79A 1xdaf-2 degron 625nM	1	eft-3	1x	F79A	5-Ad-IAA	0.625
8	AMP217	625nM	1	1	eft-3p F79A 1xdaf-2 degron 625nM	1	eft-3	1x	F79A	5-Ad-IAA	0.625
10	AMP217	625nM	1	1	eft-3p F79A 1xdaf-2 degron 625nM	1	eft-3	1x	F79A	5-Ad-IAA	0.625
12	AMP217	625nM	1	0	eft-3p F79A 1xdaf-2 degron 625nM	1	eft-3	1x	F79A	5-Ad-IAA	0.625
14	AMP217	625nM	1	0	eft-3p F79A 1xdaf-2 degron 625nM	1	eft-3	1x	F79A	5-Ad-IAA	0.625
16	AMP217	625nM	1	0	eft-3p F79A 1xdaf-2 degron 625nM	1	eft-3	1x	F79A	5-Ad-IAA	0.625
18	AMP217	625nM	1	0	eft-3p F79A 1xdaf-2 degron 625nM	1	eft-3	1x	F79A	5-Ad-IAA	0.625
20	AMP217	625nM	1	0	eft-3p F79A 1xdaf-2 degron 625nM	1	eft-3	1x	F79A	5-Ad-IAA	0.625
22	AMP217	625nM	1	1	eft-3p F79A 1xdaf-2 degron 625nM	1	eft-3	1x	F79A	5-Ad-IAA	0.625
24	AMP217	625nM	1	0	eft-3p F79A 1xdaf-2 degron 625nM	1	eft-3	1x	F79A	5-Ad-IAA	0.625
26	AMP217	625nM	1	0	eft-3p F79A 1xdaf-2 degron 625nM	1	eft-3	1x	F79A	5-Ad-IAA	0.625
8	AMP217	1250nM	0	1	eft-3p F79A 1xdaf-2 degron 1250nM	1	eft-3	1x	F79A	5-Ad-IAA	1.25
10	AMP217	1250nM	0	2	eft-3p F79A 1xdaf-2 degron 1250nM	1	eft-3	1x	F79A	5-Ad-IAA	1.25
12	AMP217	1250nM	0	2	eft-3p F79A 1xdaf-2 degron 1250nM	1	eft-3	1x	F79A	5-Ad-IAA	1.25
14	AMP217	1250nM	0	3	eft-3p F79A 1xdaf-2 degron 1250nM	1	eft-3	1x	F79A	5-Ad-IAA	1.25
16	AMP217	1250nM	0	4	eft-3p F79A 1xdaf-2 degron 1250nM	1	eft-3	1x	F79A	5-Ad-IAA	1.25
18	AMP217	1250nM	0	9	eft-3p F79A 1xdaf-2 degron 1250nM	1	eft-3	1x	F79A	5-Ad-IAA	1.25
20	AMP217	1250nM	0	12	eft-3p F79A 1xdaf-2 degron 1250nM	1	eft-3	1x	F79A	5-Ad-IAA	1.25
22	AMP217	1250nM	0	30	eft-3p F79A 1xdaf-2 degron 1250nM	1	eft-3	1x	F79A	5-Ad-IAA	1.25
24	AMP217	1250nM	0	21	eft-3p F79A 1xdaf-2 degron 1250nM	1	eft-3	1x	F79A	5-Ad-IAA	1.25
26	AMP217	1250nM	0	16	eft-3p F79A 1xdaf-2 degron 1250nM	1	eft-3	1x	F79A	5-Ad-IAA	1.25
28	AMP217	1250nM	0	6	eft-3p F79A 1xdaf-2 degron 1250nM	1	eft-3	1x	F79A	5-Ad-IAA	1.25
30	AMP217	1250nM	0	4	eft-3p F79A 1xdaf-2 degron 1250nM	1	eft-3	1x	F79A	5-Ad-IAA	1.25
8	AMP217	1250nM	1	1	eft-3p F79A 1xdaf-2 degron 1250nM	1	eft-3	1x	F79A	5-Ad-IAA	1.25
10	AMP217	1250nM	1	0	eft-3p F79A 1xdaf-2 degron 1250nM	1	eft-3	1x	F79A	5-Ad-IAA	1.25
12	AMP217	1250nM	1	0	eft-3p F79A 1xdaf-2 degron 1250nM	1	eft-3	1x	F79A	5-Ad-IAA	1.25
14	AMP217	1250nM	1	0	eft-3p F79A 1xdaf-2 degron 1250nM	1	eft-3	1x	F79A	5-Ad-IAA	1.25
16	AMP217	1250nM	1	0	eft-3p F79A 1xdaf-2 degron 1250nM	1	eft-3	1x	F79A	5-Ad-IAA	1.25
18	AMP217	1250nM	1	0	eft-3p F79A 1xdaf-2 degron 1250nM	1	eft-3	1x	F79A	5-Ad-IAA	1.25
20	AMP217	1250nM	1	0	eft-3p F79A 1xdaf-2 degron 1250nM	1	eft-3	1x	F79A	5-Ad-IAA	1.25
22	AMP217	1250nM	1	0	eft-3p F79A 1xdaf-2 degron 1250nM	1	eft-3	1x	F79A	5-Ad-IAA	1.25
24	AMP217	1250nM	1	0	eft-3p F79A 1xdaf-2 degron 1250nM	1	eft-3	1x	F79A	5-Ad-IAA	1.25
26	AMP217	1250nM	1	0	eft-3p F79A 1xdaf-2 degron 1250nM	1	eft-3	1x	F79A	5-Ad-IAA	1.25
28	AMP217	1250nM	1	0	eft-3p F79A 1xdaf-2 degron 1250nM	1	eft-3	1x	F79A	5-Ad-IAA	1.25
30	AMP217	1250nM	1	0	eft-3p F79A 1xdaf-2 degron 1250nM	1	eft-3	1x	F79A	5-Ad-IAA	1.25
8	AMP217	1875nM	0	1	eft-3p F79A 1xdaf-2 degron 1875nM	1	eft-3	1x	F79A	5-Ad-IAA	1.875
10	AMP217	1875nM	0	1	eft-3p F79A 1xdaf-2 degron 1875nM	1	eft-3	1x	F79A	5-Ad-IAA	1.875
12	AMP217	1875nM	0	3	eft-3p F79A 1xdaf-2 degron 1875nM	1	eft-3	1x	F79A	5-Ad-IAA	1.875
14	AMP217	1875nM	0	1	eft-3p F79A 1xdaf-2 degron 1875nM	1	eft-3	1x	F79A	5-Ad-IAA	1.875
16	AMP217	1875nM	0	1	eft-3p F79A 1xdaf-2 degron 1875nM	1	eft-3	1x	F79A	5-Ad-IAA	1.875
18	AMP217	1875nM	0	15	eft-3p F79A 1xdaf-2 degron 1875nM	1	eft-3	1x	F79A	5-Ad-IAA	1.875
20	AMP217	1875nM	0	15	eft-3p F79A 1xdaf-2 degron 1875nM	1	eft-3	1x	F79A	5-Ad-IAA	1.875
22	AMP217	1875nM	0	12	eft-3p F79A 1xdaf-2 degron 1875nM	1	eft-3	1x	F79A	5-Ad-IAA	1.875
24	AMP217	1875nM	0	33	eft-3p F79A 1xdaf-2 degron 1875nM	1	eft-3	1x	F79A	5-Ad-IAA	1.875
26	AMP217	1875nM	0	13	eft-3p F79A 1xdaf-2 degron 1875nM	1	eft-3	1x	F79A	5-Ad-IAA	1.875
28	AMP217	1875nM	0	4	eft-3p F79A 1xdaf-2 degron 1875nM	1	eft-3	1x	F79A	5-Ad-IAA	1.875
30	AMP217	1875nM	0	7	eft-3p F79A 1xdaf-2 degron 1875nM	1	eft-3	1x	F79A	5-Ad-IAA	1.875
32	AMP217	1875nM	0	0	eft-3p F79A 1xdaf-2 degron 1875nM	1	eft-3	1x	F79A	5-Ad-IAA	1.875
34	AMP217	1875nM	0	1	eft-3p F79A 1xdaf-2 degron 1875nM	1	eft-3	1x	F79A	5-Ad-IAA	1.875
8	AMP217	1875nM	1	1	eft-3p F79A 1xdaf-2 degron 1875nM	1	eft-3	1x	F79A	5-Ad-IAA	1.875
10	AMP217	1875nM	1	0	eft-3p F79A 1xdaf-2 degron 1875nM	1	eft-3	1x	F79A	5-Ad-IAA	1.875
12	AMP217	1875nM	1	0	eft-3p F79A 1xdaf-2 degron 1875nM	1	eft-3	1x	F79A	5-Ad-IAA	1.875
14	AMP217	1875nM	1	0	eft-3p F79A 1xdaf-2 degron 1875nM	1	eft-3	1x	F79A	5-Ad-IAA	1.875
16	AMP217	1875nM	1	0	eft-3p F79A 1xdaf-2 degron 1875nM	1	eft-3	1x	F79A	5-Ad-IAA	1.875
18	AMP217	1875nM	1	0	eft-3p F79A 1xdaf-2 degron 1875nM	1	eft-3	1x	F79A	5-Ad-IAA	1.875
20	AMP217	1875nM	1	0	eft-3p F79A 1xdaf-2 degron 1875nM	1	eft-3	1x	F79A	5-Ad-IAA	1.875
22	AMP217	1875nM	1	0	eft-3p F79A 1xdaf-2 degron 1875nM	1	eft-3	1x	F79A	5-Ad-IAA	1.875
24	AMP217	1875nM	1	8	eft-3p F79A 1xdaf-2 degron 1875nM	1	eft-3	1x	F79A	5-Ad-IAA	1.875
26	AMP217	1875nM	1	0	eft-3p F79A 1xdaf-2 degron 1875nM	1	eft-3	1x	F79A	5-Ad-IAA	1.875
28	AMP217	1875nM	1	0	eft-3p F79A 1xdaf-2 degron 1875nM	1	eft-3	1x	F79A	5-Ad-IAA	1.875
30	AMP217	1875nM	1	0	eft-3p F79A 1xdaf-2 degron 1875nM	1	eft-3	1x	F79A	5-Ad-IAA	1.875
32	AMP217	1875nM	1	0	eft-3p F79A 1xdaf-2 degron 1875nM	1	eft-3	1x	F79A	5-Ad-IAA	1.875
34	AMP217	1875nM	1	0	eft-3p F79A 1xdaf-2 degron 1875nM	1	eft-3	1x	F79A	5-Ad-IAA	1.875
6	AMP208	0nM	0	0	eft-3p F79A 3xdaf-2 degron 0nM	1	eft-3	3x	F79A	5-Ad-IAA	0
8	AMP208	0nM	0	22	eft-3p F79A 3xdaf-2 degron 0nM	1	eft-3	3x	F79A	5-Ad-IAA	0
10	AMP208	0nM	0	28	eft-3p F79A 3xdaf-2 degron 0nM	1	eft-3	3x	F79A	5-Ad-IAA	0
12	AMP208	0nM	0	35	eft-3p F79A 3xdaf-2 degron 0nM	1	eft-3	3x	F79A	5-Ad-IAA	0
14	AMP208	0nM	0	26	eft-3p F79A 3xdaf-2 degron 0nM	1	eft-3	3x	F79A	5-Ad-IAA	0
16	AMP208	0nM	0	16	eft-3p F79A 3xdaf-2 degron 0nM	1	eft-3	3x	F79A	5-Ad-IAA	0
18	AMP208	0nM	0	3	eft-3p F79A 3xdaf-2 degron 0nM	1	eft-3	3x	F79A	5-Ad-IAA	0
20	AMP208	0nM	0	1	eft-3p F79A 3xdaf-2 degron 0nM	1	eft-3	3x	F79A	5-Ad-IAA	0
6	AMP208	0nM	1	5	eft-3p F79A 3xdaf-2 degron 0nM	1	eft-3	3x	F79A	5-Ad-IAA	0
8	AMP208	0nM	1	1	eft-3p F79A 3xdaf-2 degron 0nM	1	eft-3	3x	F79A	5-Ad-IAA	0
10	AMP208	0nM	1	0	eft-3p F79A 3xdaf-2 degron 0nM	1	eft-3	3x	F79A	5-Ad-IAA	0
12	AMP208	0nM	1	0	eft-3p F79A 3xdaf-2 degron 0nM	1	eft-3	3x	F79A	5-Ad-IAA	0
14	AMP208	0nM	1	0	eft-3p F79A 3xdaf-2 degron 0nM	1	eft-3	3x	F79A	5-Ad-IAA	0
16	AMP208	0nM	1	0	eft-3p F79A 3xdaf-2 degron 0nM	1	eft-3	3x	F79A	5-Ad-IAA	0
18	AMP208	0nM	1	1	eft-3p F79A 3xdaf-2 degron 0nM	1	eft-3	3x	F79A	5-Ad-IAA	0
20	AMP208	0nM	1	0	eft-3p F79A 3xdaf-2 degron 0nM	1	eft-3	3x	F79A	5-Ad-IAA	0
6	AMP208	25nM	0	0	eft-3p F79A 3xdaf-2 degron 25nM	1	eft-3	3x	F79A	5-Ad-IAA	0.025
8	AMP208	25nM	0	14	eft-3p F79A 3xdaf-2 degron 25nM	1	eft-3	3x	F79A	5-Ad-IAA	0.025
10	AMP208	25nM	0	18	eft-3p F79A 3xdaf-2 degron 25nM	1	eft-3	3x	F79A	5-Ad-IAA	0.025
12	AMP208	25nM	0	19	eft-3p F79A 3xdaf-2 degron 25nM	1	eft-3	3x	F79A	5-Ad-IAA	0.025
14	AMP208	25nM	0	44	eft-3p F79A 3xdaf-2 degron 25nM	1	eft-3	3x	F79A	5-Ad-IAA	0.025
16	AMP208	25nM	0	33	eft-3p F79A 3xdaf-2 degron 25nM	1	eft-3	3x	F79A	5-Ad-IAA	0.025
18	AMP208	25nM	0	12	eft-3p F79A 3xdaf-2 degron 25nM	1	eft-3	3x	F79A	5-Ad-IAA	0.025
6	AMP208	25nM	1	0	eft-3p F79A 3xdaf-2 degron 25nM	1	eft-3	3x	F79A	5-Ad-IAA	0.025
8	AMP208	25nM	1	4	eft-3p F79A 3xdaf-2 degron 25nM	1	eft-3	3x	F79A	5-Ad-IAA	0.025
10	AMP208	25nM	1	1	eft-3p F79A 3xdaf-2 degron 25nM	1	eft-3	3x	F79A	5-Ad-IAA	0.025
12	AMP208	25nM	1	1	eft-3p F79A 3xdaf-2 degron 25nM	1	eft-3	3x	F79A	5-Ad-IAA	0.025
14	AMP208	25nM	1	0	eft-3p F79A 3xdaf-2 degron 25nM	1	eft-3	3x	F79A	5-Ad-IAA	0.025
16	AMP208	25nM	1	0	eft-3p F79A 3xdaf-2 degron 25nM	1	eft-3	3x	F79A	5-Ad-IAA	0.025
18	AMP208	25nM	1	0	eft-3p F79A 3xdaf-2 degron 25nM	1	eft-3	3x	F79A	5-Ad-IAA	0.025
6	AMP208	625nM	0	0	eft-3p F79A 3xdaf-2 degron 625nM	1	eft-3	3x	F79A	5-Ad-IAA	0.625
8	AMP208	625nM	0	1	eft-3p F79A 3xdaf-2 degron 625nM	1	eft-3	3x	F79A	5-Ad-IAA	0.625
10	AMP208	625nM	0	0	eft-3p F79A 3xdaf-2 degron 625nM	1	eft-3	3x	F79A	5-Ad-IAA	0.625
12	AMP208	625nM	0	1	eft-3p F79A 3xdaf-2 degron 625nM	1	eft-3	3x	F79A	5-Ad-IAA	0.625
14	AMP208	625nM	0	2	eft-3p F79A 3xdaf-2 degron 625nM	1	eft-3	3x	F79A	5-Ad-IAA	0.625
16	AMP208	625nM	0	4	eft-3p F79A 3xdaf-2 degron 625nM	1	eft-3	3x	F79A	5-Ad-IAA	0.625
18	AMP208	625nM	0	14	eft-3p F79A 3xdaf-2 degron 625nM	1	eft-3	3x	F79A	5-Ad-IAA	0.625
20	AMP208	625nM	0	16	eft-3p F79A 3xdaf-2 degron 625nM	1	eft-3	3x	F79A	5-Ad-IAA	0.625
22	AMP208	625nM	0	15	eft-3p F79A 3xdaf-2 degron 625nM	1	eft-3	3x	F79A	5-Ad-IAA	0.625
24	AMP208	625nM	0	32	eft-3p F79A 3xdaf-2 degron 625nM	1	eft-3	3x	F79A	5-Ad-IAA	0.625
26	AMP208	625nM	0	20	eft-3p F79A 3xdaf-2 degron 625nM	1	eft-3	3x	F79A	5-Ad-IAA	0.625
28	AMP208	625nM	0	2	eft-3p F79A 3xdaf-2 degron 625nM	1	eft-3	3x	F79A	5-Ad-IAA	0.625
30	AMP208	625nM	0	1	eft-3p F79A 3xdaf-2 degron 625nM	1	eft-3	3x	F79A	5-Ad-IAA	0.625
6	AMP208	625nM	1	0	eft-3p F79A 3xdaf-2 degron 625nM	1	eft-3	3x	F79A	5-Ad-IAA	0.625
8	AMP208	625nM	1	1	eft-3p F79A 3xdaf-2 degron 625nM	1	eft-3	3x	F79A	5-Ad-IAA	0.625
10	AMP208	625nM	1	0	eft-3p F79A 3xdaf-2 degron 625nM	1	eft-3	3x	F79A	5-Ad-IAA	0.625
12	AMP208	625nM	1	0	eft-3p F79A 3xdaf-2 degron 625nM	1	eft-3	3x	F79A	5-Ad-IAA	0.625
14	AMP208	625nM	1	0	eft-3p F79A 3xdaf-2 degron 625nM	1	eft-3	3x	F79A	5-Ad-IAA	0.625
16	AMP208	625nM	1	0	eft-3p F79A 3xdaf-2 degron 625nM	1	eft-3	3x	F79A	5-Ad-IAA	0.625
18	AMP208	625nM	1	0	eft-3p F79A 3xdaf-2 degron 625nM	1	eft-3	3x	F79A	5-Ad-IAA	0.625
20	AMP208	625nM	1	0	eft-3p F79A 3xdaf-2 degron 625nM	1	eft-3	3x	F79A	5-Ad-IAA	0.625
22	AMP208	625nM	1	0	eft-3p F79A 3xdaf-2 degron 625nM	1	eft-3	3x	F79A	5-Ad-IAA	0.625
24	AMP208	625nM	1	1	eft-3p F79A 3xdaf-2 degron 625nM	1	eft-3	3x	F79A	5-Ad-IAA	0.625
26	AMP208	625nM	1	2	eft-3p F79A 3xdaf-2 degron 625nM	1	eft-3	3x	F79A	5-Ad-IAA	0.625
28	AMP208	625nM	1	0	eft-3p F79A 3xdaf-2 degron 625nM	1	eft-3	3x	F79A	5-Ad-IAA	0.625
30	AMP208	625nM	1	0	eft-3p F79A 3xdaf-2 degron 625nM	1	eft-3	3x	F79A	5-Ad-IAA	0.625
6	AMP208	1250nM	0	0	eft-3p F79A 3xdaf-2 degron 1250nM	1	eft-3	3x	F79A	5-Ad-IAA	1.25
8	AMP208	1250nM	0	0	eft-3p F79A 3xdaf-2 degron 1250nM	1	eft-3	3x	F79A	5-Ad-IAA	1.25
10	AMP208	1250nM	0	3	eft-3p F79A 3xdaf-2 degron 1250nM	1	eft-3	3x	F79A	5-Ad-IAA	1.25
12	AMP208	1250nM	0	2	eft-3p F79A 3xdaf-2 degron 1250nM	1	eft-3	3x	F79A	5-Ad-IAA	1.25
14	AMP208	1250nM	0	2	eft-3p F79A 3xdaf-2 degron 1250nM	1	eft-3	3x	F79A	5-Ad-IAA	1.25
16	AMP208	1250nM	0	2	eft-3p F79A 3xdaf-2 degron 1250nM	1	eft-3	3x	F79A	5-Ad-IAA	1.25
18	AMP208	1250nM	0	0	eft-3p F79A 3xdaf-2 degron 1250nM	1	eft-3	3x	F79A	5-Ad-IAA	1.25
20	AMP208	1250nM	0	3	eft-3p F79A 3xdaf-2 degron 1250nM	1	eft-3	3x	F79A	5-Ad-IAA	1.25
22	AMP208	1250nM	0	14	eft-3p F79A 3xdaf-2 degron 1250nM	1	eft-3	3x	F79A	5-Ad-IAA	1.25
24	AMP208	1250nM	0	21	eft-3p F79A 3xdaf-2 degron 1250nM	1	eft-3	3x	F79A	5-Ad-IAA	1.25
26	AMP208	1250nM	0	35	eft-3p F79A 3xdaf-2 degron 1250nM	1	eft-3	3x	F79A	5-Ad-IAA	1.25
28	AMP208	1250nM	0	10	eft-3p F79A 3xdaf-2 degron 1250nM	1	eft-3	3x	F79A	5-Ad-IAA	1.25
30	AMP208	1250nM	0	16	eft-3p F79A 3xdaf-2 degron 1250nM	1	eft-3	3x	F79A	5-Ad-IAA	1.25
32	AMP208	1250nM	0	2	eft-3p F79A 3xdaf-2 degron 1250nM	1	eft-3	3x	F79A	5-Ad-IAA	1.25
34	AMP208	1250nM	0	1	eft-3p F79A 3xdaf-2 degron 1250nM	1	eft-3	3x	F79A	5-Ad-IAA	1.25
6	AMP208	1250nM	1	0	eft-3p F79A 3xdaf-2 degron 1250nM	1	eft-3	3x	F79A	5-Ad-IAA	1.25
8	AMP208	1250nM	1	0	eft-3p F79A 3xdaf-2 degron 1250nM	1	eft-3	3x	F79A	5-Ad-IAA	1.25
10	AMP208	1250nM	1	3	eft-3p F79A 3xdaf-2 degron 1250nM	1	eft-3	3x	F79A	5-Ad-IAA	1.25
12	AMP208	1250nM	1	0	eft-3p F79A 3xdaf-2 degron 1250nM	1	eft-3	3x	F79A	5-Ad-IAA	1.25
14	AMP208	1250nM	1	0	eft-3p F79A 3xdaf-2 degron 1250nM	1	eft-3	3x	F79A	5-Ad-IAA	1.25
16	AMP208	1250nM	1	0	eft-3p F79A 3xdaf-2 degron 1250nM	1	eft-3	3x	F79A	5-Ad-IAA	1.25
18	AMP208	1250nM	1	0	eft-3p F79A 3xdaf-2 degron 1250nM	1	eft-3	3x	F79A	5-Ad-IAA	1.25
20	AMP208	1250nM	1	1	eft-3p F79A 3xdaf-2 degron 1250nM	1	eft-3	3x	F79A	5-Ad-IAA	1.25
22	AMP208	1250nM	1	0	eft-3p F79A 3xdaf-2 degron 1250nM	1	eft-3	3x	F79A	5-Ad-IAA	1.25
24	AMP208	1250nM	1	0	eft-3p F79A 3xdaf-2 degron 1250nM	1	eft-3	3x	F79A	5-Ad-IAA	1.25
26	AMP208	1250nM	1	0	eft-3p F79A 3xdaf-2 degron 1250nM	1	eft-3	3x	F79A	5-Ad-IAA	1.25
28	AMP208	1250nM	1	0	eft-3p F79A 3xdaf-2 degron 1250nM	1	eft-3	3x	F79A	5-Ad-IAA	1.25
30	AMP208	1250nM	1	0	eft-3p F79A 3xdaf-2 degron 1250nM	1	eft-3	3x	F79A	5-Ad-IAA	1.25
32	AMP208	1250nM	1	0	eft-3p F79A 3xdaf-2 degron 1250nM	1	eft-3	3x	F79A	5-Ad-IAA	1.25
34	AMP208	1250nM	1	0	eft-3p F79A 3xdaf-2 degron 1250nM	1	eft-3	3x	F79A	5-Ad-IAA	1.25
6	AMP208	1875nM	0	0	eft-3p F79A 3xdaf-2 degron 1875nM	1	eft-3	3x	F79A	5-Ad-IAA	1.875
8	AMP208	1875nM	0	0	eft-3p F79A 3xdaf-2 degron 1875nM	1	eft-3	3x	F79A	5-Ad-IAA	1.875
10	AMP208	1875nM	0	1	eft-3p F79A 3xdaf-2 degron 1875nM	1	eft-3	3x	F79A	5-Ad-IAA	1.875
12	AMP208	1875nM	0	1	eft-3p F79A 3xdaf-2 degron 1875nM	1	eft-3	3x	F79A	5-Ad-IAA	1.875
14	AMP208	1875nM	0	2	eft-3p F79A 3xdaf-2 degron 1875nM	1	eft-3	3x	F79A	5-Ad-IAA	1.875
16	AMP208	1875nM	0	3	eft-3p F79A 3xdaf-2 degron 1875nM	1	eft-3	3x	F79A	5-Ad-IAA	1.875
18	AMP208	1875nM	0	2	eft-3p F79A 3xdaf-2 degron 1875nM	1	eft-3	3x	F79A	5-Ad-IAA	1.875
20	AMP208	1875nM	0	6	eft-3p F79A 3xdaf-2 degron 1875nM	1	eft-3	3x	F79A	5-Ad-IAA	1.875
22	AMP208	1875nM	0	4	eft-3p F79A 3xdaf-2 degron 1875nM	1	eft-3	3x	F79A	5-Ad-IAA	1.875
24	AMP208	1875nM	0	15	eft-3p F79A 3xdaf-2 degron 1875nM	1	eft-3	3x	F79A	5-Ad-IAA	1.875
26	AMP208	1875nM	0	22	eft-3p F79A 3xdaf-2 degron 1875nM	1	eft-3	3x	F79A	5-Ad-IAA	1.875
28	AMP208	1875nM	0	19	eft-3p F79A 3xdaf-2 degron 1875nM	1	eft-3	3x	F79A	5-Ad-IAA	1.875
30	AMP208	1875nM	0	15	eft-3p F79A 3xdaf-2 degron 1875nM	1	eft-3	3x	F79A	5-Ad-IAA	1.875
32	AMP208	1875nM	0	10	eft-3p F79A 3xdaf-2 degron 1875nM	1	eft-3	3x	F79A	5-Ad-IAA	1.875
34	AMP208	1875nM	0	9	eft-3p F79A 3xdaf-2 degron 1875nM	1	eft-3	3x	F79A	5-Ad-IAA	1.875
36	AMP208	1875nM	0	3	eft-3p F79A 3xdaf-2 degron 1875nM	1	eft-3	3x	F79A	5-Ad-IAA	1.875
6	AMP208	1875nM	1	0	eft-3p F79A 3xdaf-2 degron 1875nM	1	eft-3	3x	F79A	5-Ad-IAA	1.875
8	AMP208	1875nM	1	1	eft-3p F79A 3xdaf-2 degron 1875nM	1	eft-3	3x	F79A	5-Ad-IAA	1.875
10	AMP208	1875nM	1	4	eft-3p F79A 3xdaf-2 degron 1875nM	1	eft-3	3x	F79A	5-Ad-IAA	1.875
12	AMP208	1875nM	1	0	eft-3p F79A 3xdaf-2 degron 1875nM	1	eft-3	3x	F79A	5-Ad-IAA	1.875
14	AMP208	1875nM	1	0	eft-3p F79A 3xdaf-2 degron 1875nM	1	eft-3	3x	F79A	5-Ad-IAA	1.875
16	AMP208	1875nM	1	0	eft-3p F79A 3xdaf-2 degron 1875nM	1	eft-3	3x	F79A	5-Ad-IAA	1.875
18	AMP208	1875nM	1	0	eft-3p F79A 3xdaf-2 degron 1875nM	1	eft-3	3x	F79A	5-Ad-IAA	1.875
20	AMP208	1875nM	1	0	eft-3p F79A 3xdaf-2 degron 1875nM	1	eft-3	3x	F79A	5-Ad-IAA	1.875
22	AMP208	1875nM	1	0	eft-3p F79A 3xdaf-2 degron 1875nM	1	eft-3	3x	F79A	5-Ad-IAA	1.875
24	AMP208	1875nM	1	0	eft-3p F79A 3xdaf-2 degron 1875nM	1	eft-3	3x	F79A	5-Ad-IAA	1.875
26	AMP208	1875nM	1	0	eft-3p F79A 3xdaf-2 degron 1875nM	1	eft-3	3x	F79A	5-Ad-IAA	1.875
28	AMP208	1875nM	1	0	eft-3p F79A 3xdaf-2 degron 1875nM	1	eft-3	3x	F79A	5-Ad-IAA	1.875
30	AMP208	1875nM	1	0	eft-3p F79A 3xdaf-2 degron 1875nM	1	eft-3	3x	F79A	5-Ad-IAA	1.875
32	AMP208	1875nM	1	0	eft-3p F79A 3xdaf-2 degron 1875nM	1	eft-3	3x	F79A	5-Ad-IAA	1.875
34	AMP208	1875nM	1	0	eft-3p F79A 3xdaf-2 degron 1875nM	1	eft-3	3x	F79A	5-Ad-IAA	1.875
36	AMP208	1875nM	1	0	eft-3p F79A 3xdaf-2 degron 1875nM	1	eft-3	3x	F79A	5-Ad-IAA	1.875
6	AMP145	750uM	0	0	750uM eft-3p wtTir-1 1xdaf-2 degron AMP145	2	eft-3	1x	79F	KNAA	750
8	AMP145	750uM	0	2	750uM eft-3p wtTir-1 1xdaf-2 degron AMP145	2	eft-3	1x	79F	KNAA	750
10	AMP145	750uM	0	5	750uM eft-3p wtTir-1 1xdaf-2 degron AMP145	2	eft-3	1x	79F	KNAA	750
12	AMP145	750uM	0	4	750uM eft-3p wtTir-1 1xdaf-2 degron AMP145	2	eft-3	1x	79F	KNAA	750
14	AMP145	750uM	0	6	750uM eft-3p wtTir-1 1xdaf-2 degron AMP145	2	eft-3	1x	79F	KNAA	750
16	AMP145	750uM	0	8	750uM eft-3p wtTir-1 1xdaf-2 degron AMP145	2	eft-3	1x	79F	KNAA	750
18	AMP145	750uM	0	7	750uM eft-3p wtTir-1 1xdaf-2 degron AMP145	2	eft-3	1x	79F	KNAA	750
20	AMP145	750uM	0	14	750uM eft-3p wtTir-1 1xdaf-2 degron AMP145	2	eft-3	1x	79F	KNAA	750
22	AMP145	750uM	0	13	750uM eft-3p wtTir-1 1xdaf-2 degron AMP145	2	eft-3	1x	79F	KNAA	750
24	AMP145	750uM	0	15	750uM eft-3p wtTir-1 1xdaf-2 degron AMP145	2	eft-3	1x	79F	KNAA	750
26	AMP145	750uM	0	21	750uM eft-3p wtTir-1 1xdaf-2 degron AMP145	2	eft-3	1x	79F	KNAA	750
28	AMP145	750uM	0	9	750uM eft-3p wtTir-1 1xdaf-2 degron AMP145	2	eft-3	1x	79F	KNAA	750
30	AMP145	750uM	0	17	750uM eft-3p wtTir-1 1xdaf-2 degron AMP145	2	eft-3	1x	79F	KNAA	750
32	AMP145	750uM	0	10	750uM eft-3p wtTir-1 1xdaf-2 degron AMP145	2	eft-3	1x	79F	KNAA	750
34	AMP145	750uM	0	8	750uM eft-3p wtTir-1 1xdaf-2 degron AMP145	2	eft-3	1x	79F	KNAA	750
36	AMP145	750uM	0	0	750uM eft-3p wtTir-1 1xdaf-2 degron AMP145	2	eft-3	1x	79F	KNAA	750
6	AMP145	750uM	1	0	750uM eft-3p wtTir-1 1xdaf-2 degron AMP145	2	eft-3	1x	79F	KNAA	750
8	AMP145	750uM	1	4	750uM eft-3p wtTir-1 1xdaf-2 degron AMP145	2	eft-3	1x	79F	KNAA	750
10	AMP145	750uM	1	1	750uM eft-3p wtTir-1 1xdaf-2 degron AMP145	2	eft-3	1x	79F	KNAA	750
12	AMP145	750uM	1	1	750uM eft-3p wtTir-1 1xdaf-2 degron AMP145	2	eft-3	1x	79F	KNAA	750
14	AMP145	750uM	1	0	750uM eft-3p wtTir-1 1xdaf-2 degron AMP145	2	eft-3	1x	79F	KNAA	750
16	AMP145	750uM	1	0	750uM eft-3p wtTir-1 1xdaf-2 degron AMP145	2	eft-3	1x	79F	KNAA	750
18	AMP145	750uM	1	1	750uM eft-3p wtTir-1 1xdaf-2 degron AMP145	2	eft-3	1x	79F	KNAA	750
20	AMP145	750uM	1	0	750uM eft-3p wtTir-1 1xdaf-2 degron AMP145	2	eft-3	1x	79F	KNAA	750
22	AMP145	750uM	1	0	750uM eft-3p wtTir-1 1xdaf-2 degron AMP145	2	eft-3	1x	79F	KNAA	750
24	AMP145	750uM	1	0	750uM eft-3p wtTir-1 1xdaf-2 degron AMP145	2	eft-3	1x	79F	KNAA	750
26	AMP145	750uM	1	0	750uM eft-3p wtTir-1 1xdaf-2 degron AMP145	2	eft-3	1x	79F	KNAA	750
28	AMP145	750uM	1	0	750uM eft-3p wtTir-1 1xdaf-2 degron AMP145	2	eft-3	1x	79F	KNAA	750
30	AMP145	750uM	1	0	750uM eft-3p wtTir-1 1xdaf-2 degron AMP145	2	eft-3	1x	79F	KNAA	750
32	AMP145	750uM	1	0	750uM eft-3p wtTir-1 1xdaf-2 degron AMP145	2	eft-3	1x	79F	KNAA	750
34	AMP145	750uM	1	0	750uM eft-3p wtTir-1 1xdaf-2 degron AMP145	2	eft-3	1x	79F	KNAA	750
36	AMP145	750uM	1	0	750uM eft-3p wtTir-1 1xdaf-2 degron AMP145	2	eft-3	1x	79F	KNAA	750
6	AMP167	750uM	0	0	750uM eft-3p wtTir-1 3xdaf-2 degron AMP167	2	eft-3	3x	79F	KNAA	750
8	AMP167	750uM	0	3	750uM eft-3p wtTir-1 3xdaf-2 degron AMP167	2	eft-3	3x	79F	KNAA	750
10	AMP167	750uM	0	0	750uM eft-3p wtTir-1 3xdaf-2 degron AMP167	2	eft-3	3x	79F	KNAA	750
12	AMP167	750uM	0	3	750uM eft-3p wtTir-1 3xdaf-2 degron AMP167	2	eft-3	3x	79F	KNAA	750
14	AMP167	750uM	0	6	750uM eft-3p wtTir-1 3xdaf-2 degron AMP167	2	eft-3	3x	79F	KNAA	750
16	AMP167	750uM	0	3	750uM eft-3p wtTir-1 3xdaf-2 degron AMP167	2	eft-3	3x	79F	KNAA	750
18	AMP167	750uM	0	5	750uM eft-3p wtTir-1 3xdaf-2 degron AMP167	2	eft-3	3x	79F	KNAA	750
20	AMP167	750uM	0	14	750uM eft-3p wtTir-1 3xdaf-2 degron AMP167	2	eft-3	3x	79F	KNAA	750
22	AMP167	750uM	0	8	750uM eft-3p wtTir-1 3xdaf-2 degron AMP167	2	eft-3	3x	79F	KNAA	750
24	AMP167	750uM	0	8	750uM eft-3p wtTir-1 3xdaf-2 degron AMP167	2	eft-3	3x	79F	KNAA	750
26	AMP167	750uM	0	7	750uM eft-3p wtTir-1 3xdaf-2 degron AMP167	2	eft-3	3x	79F	KNAA	750
28	AMP167	750uM	0	28	750uM eft-3p wtTir-1 3xdaf-2 degron AMP167	2	eft-3	3x	79F	KNAA	750
30	AMP167	750uM	0	24	750uM eft-3p wtTir-1 3xdaf-2 degron AMP167	2	eft-3	3x	79F	KNAA	750
32	AMP167	750uM	0	11	750uM eft-3p wtTir-1 3xdaf-2 degron AMP167	2	eft-3	3x	79F	KNAA	750
34	AMP167	750uM	0	1	750uM eft-3p wtTir-1 3xdaf-2 degron AMP167	2	eft-3	3x	79F	KNAA	750
36	AMP167	750uM	0	3	750uM eft-3p wtTir-1 3xdaf-2 degron AMP167	2	eft-3	3x	79F	KNAA	750
6	AMP167	750uM	1	0	750uM eft-3p wtTir-1 3xdaf-2 degron AMP167	2	eft-3	3x	79F	KNAA	750
8	AMP167	750uM	1	7	750uM eft-3p wtTir-1 3xdaf-2 degron AMP167	2	eft-3	3x	79F	KNAA	750
10	AMP167	750uM	1	2	750uM eft-3p wtTir-1 3xdaf-2 degron AMP167	2	eft-3	3x	79F	KNAA	750
12	AMP167	750uM	1	1	750uM eft-3p wtTir-1 3xdaf-2 degron AMP167	2	eft-3	3x	79F	KNAA	750
14	AMP167	750uM	1	0	750uM eft-3p wtTir-1 3xdaf-2 degron AMP167	2	eft-3	3x	79F	KNAA	750
16	AMP167	750uM	1	0	750uM eft-3p wtTir-1 3xdaf-2 degron AMP167	2	eft-3	3x	79F	KNAA	750
18	AMP167	750uM	1	1	750uM eft-3p wtTir-1 3xdaf-2 degron AMP167	2	eft-3	3x	79F	KNAA	750
20	AMP167	750uM	1	0	750uM eft-3p wtTir-1 3xdaf-2 degron AMP167	2	eft-3	3x	79F	KNAA	750
22	AMP167	750uM	1	0	750uM eft-3p wtTir-1 3xdaf-2 degron AMP167	2	eft-3	3x	79F	KNAA	750
24	AMP167	750uM	1	0	750uM eft-3p wtTir-1 3xdaf-2 degron AMP167	2	eft-3	3x	79F	KNAA	750
26	AMP167	750uM	1	0	750uM eft-3p wtTir-1 3xdaf-2 degron AMP167	2	eft-3	3x	79F	KNAA	750
28	AMP167	750uM	1	0	750uM eft-3p wtTir-1 3xdaf-2 degron AMP167	2	eft-3	3x	79F	KNAA	750
30	AMP167	750uM	1	0	750uM eft-3p wtTir-1 3xdaf-2 degron AMP167	2	eft-3	3x	79F	KNAA	750
32	AMP167	750uM	1	0	750uM eft-3p wtTir-1 3xdaf-2 degron AMP167	2	eft-3	3x	79F	KNAA	750
34	AMP167	750uM	1	0	750uM eft-3p wtTir-1 3xdaf-2 degron AMP167	2	eft-3	3x	79F	KNAA	750
36	AMP167	750uM	1	0	750uM eft-3p wtTir-1 3xdaf-2 degron AMP167	2	eft-3	3x	79F	KNAA	750
6	AMP167	750uM	0	0	750uM eft-3p wtTir-1 3xdaf-2 degron AMP167	3	eft-3	3x	79F	KNAA	750
8	AMP167	750uM	0	0	750uM eft-3p wtTir-1 3xdaf-2 degron AMP167	3	eft-3	3x	79F	KNAA	750
10	AMP167	750uM	0	1	750uM eft-3p wtTir-1 3xdaf-2 degron AMP167	3	eft-3	3x	79F	KNAA	750
12	AMP167	750uM	0	0	750uM eft-3p wtTir-1 3xdaf-2 degron AMP167	3	eft-3	3x	79F	KNAA	750
14	AMP167	750uM	0	1	750uM eft-3p wtTir-1 3xdaf-2 degron AMP167	3	eft-3	3x	79F	KNAA	750
16	AMP167	750uM	0	5	750uM eft-3p wtTir-1 3xdaf-2 degron AMP167	3	eft-3	3x	79F	KNAA	750
18	AMP167	750uM	0	1	750uM eft-3p wtTir-1 3xdaf-2 degron AMP167	3	eft-3	3x	79F	KNAA	750
20	AMP167	750uM	0	4	750uM eft-3p wtTir-1 3xdaf-2 degron AMP167	3	eft-3	3x	79F	KNAA	750
22	AMP167	750uM	0	2	750uM eft-3p wtTir-1 3xdaf-2 degron AMP167	3	eft-3	3x	79F	KNAA	750
24	AMP167	750uM	0	6	750uM eft-3p wtTir-1 3xdaf-2 degron AMP167	3	eft-3	3x	79F	KNAA	750
26	AMP167	750uM	0	32	750uM eft-3p wtTir-1 3xdaf-2 degron AMP167	3	eft-3	3x	79F	KNAA	750
28	AMP167	750uM	0	24	750uM eft-3p wtTir-1 3xdaf-2 degron AMP167	3	eft-3	3x	79F	KNAA	750
30	AMP167	750uM	0	4	750uM eft-3p wtTir-1 3xdaf-2 degron AMP167	3	eft-3	3x	79F	KNAA	750
32	AMP167	750uM	0	4	750uM eft-3p wtTir-1 3xdaf-2 degron AMP167	3	eft-3	3x	79F	KNAA	750
34	AMP167	750uM	0	2	750uM eft-3p wtTir-1 3xdaf-2 degron AMP167	3	eft-3	3x	79F	KNAA	750
36	AMP167	750uM	0	3	750uM eft-3p wtTir-1 3xdaf-2 degron AMP167	3	eft-3	3x	79F	KNAA	750
6	AMP167	750uM	1	4	750uM eft-3p wtTir-1 3xdaf-2 degron AMP167	3	eft-3	3x	79F	KNAA	750
8	AMP167	750uM	1	0	750uM eft-3p wtTir-1 3xdaf-2 degron AMP167	3	eft-3	3x	79F	KNAA	750
10	AMP167	750uM	1	0	750uM eft-3p wtTir-1 3xdaf-2 degron AMP167	3	eft-3	3x	79F	KNAA	750
12	AMP167	750uM	1	0	750uM eft-3p wtTir-1 3xdaf-2 degron AMP167	3	eft-3	3x	79F	KNAA	750
14	AMP167	750uM	1	0	750uM eft-3p wtTir-1 3xdaf-2 degron AMP167	3	eft-3	3x	79F	KNAA	750
16	AMP167	750uM	1	0	750uM eft-3p wtTir-1 3xdaf-2 degron AMP167	3	eft-3	3x	79F	KNAA	750
18	AMP167	750uM	1	0	750uM eft-3p wtTir-1 3xdaf-2 degron AMP167	3	eft-3	3x	79F	KNAA	750
20	AMP167	750uM	1	0	750uM eft-3p wtTir-1 3xdaf-2 degron AMP167	3	eft-3	3x	79F	KNAA	750
22	AMP167	750uM	1	0	750uM eft-3p wtTir-1 3xdaf-2 degron AMP167	3	eft-3	3x	79F	KNAA	750
24	AMP167	750uM	1	4	750uM eft-3p wtTir-1 3xdaf-2 degron AMP167	3	eft-3	3x	79F	KNAA	750
26	AMP167	750uM	1	0	750uM eft-3p wtTir-1 3xdaf-2 degron AMP167	3	eft-3	3x	79F	KNAA	750
28	AMP167	750uM	1	0	750uM eft-3p wtTir-1 3xdaf-2 degron AMP167	3	eft-3	3x	79F	KNAA	750
30	AMP167	750uM	1	0	750uM eft-3p wtTir-1 3xdaf-2 degron AMP167	3	eft-3	3x	79F	KNAA	750
32	AMP167	750uM	1	0	750uM eft-3p wtTir-1 3xdaf-2 degron AMP167	3	eft-3	3x	79F	KNAA	750
34	AMP167	750uM	1	0	750uM eft-3p wtTir-1 3xdaf-2 degron AMP167	3	eft-3	3x	79F	KNAA	750
36	AMP167	750uM	1	0	750uM eft-3p wtTir-1 3xdaf-2 degron AMP167	3	eft-3	3x	79F	KNAA	750
6	AMP167	500uM	0	0	500uM eft-3p wtTir-1 3xdaf-2 degron AMP167	3	eft-3	3x	79F	KNAA	500
8	AMP167	500uM	0	0	500uM eft-3p wtTir-1 3xdaf-2 degron AMP167	3	eft-3	3x	79F	KNAA	500
10	AMP167	500uM	0	1	500uM eft-3p wtTir-1 3xdaf-2 degron AMP167	3	eft-3	3x	79F	KNAA	500
12	AMP167	500uM	0	0	500uM eft-3p wtTir-1 3xdaf-2 degron AMP167	3	eft-3	3x	79F	KNAA	500
14	AMP167	500uM	0	4	500uM eft-3p wtTir-1 3xdaf-2 degron AMP167	3	eft-3	3x	79F	KNAA	500
16	AMP167	500uM	0	5	500uM eft-3p wtTir-1 3xdaf-2 degron AMP167	3	eft-3	3x	79F	KNAA	500
18	AMP167	500uM	0	2	500uM eft-3p wtTir-1 3xdaf-2 degron AMP167	3	eft-3	3x	79F	KNAA	500
20	AMP167	500uM	0	11	500uM eft-3p wtTir-1 3xdaf-2 degron AMP167	3	eft-3	3x	79F	KNAA	500
22	AMP167	500uM	0	11	500uM eft-3p wtTir-1 3xdaf-2 degron AMP167	3	eft-3	3x	79F	KNAA	500
24	AMP167	500uM	0	3	500uM eft-3p wtTir-1 3xdaf-2 degron AMP167	3	eft-3	3x	79F	KNAA	500
26	AMP167	500uM	0	23	500uM eft-3p wtTir-1 3xdaf-2 degron AMP167	3	eft-3	3x	79F	KNAA	500
28	AMP167	500uM	0	21	500uM eft-3p wtTir-1 3xdaf-2 degron AMP167	3	eft-3	3x	79F	KNAA	500
30	AMP167	500uM	0	3	500uM eft-3p wtTir-1 3xdaf-2 degron AMP167	3	eft-3	3x	79F	KNAA	500
32	AMP167	500uM	0	1	500uM eft-3p wtTir-1 3xdaf-2 degron AMP167	3	eft-3	3x	79F	KNAA	500
34	AMP167	500uM	0	0	500uM eft-3p wtTir-1 3xdaf-2 degron AMP167	3	eft-3	3x	79F	KNAA	500
36	AMP167	500uM	0	2	500uM eft-3p wtTir-1 3xdaf-2 degron AMP167	3	eft-3	3x	79F	KNAA	500
6	AMP167	500uM	1	5	500uM eft-3p wtTir-1 3xdaf-2 degron AMP167	3	eft-3	3x	79F	KNAA	500
8	AMP167	500uM	1	0	500uM eft-3p wtTir-1 3xdaf-2 degron AMP167	3	eft-3	3x	79F	KNAA	500
10	AMP167	500uM	1	1	500uM eft-3p wtTir-1 3xdaf-2 degron AMP167	3	eft-3	3x	79F	KNAA	500
12	AMP167	500uM	1	0	500uM eft-3p wtTir-1 3xdaf-2 degron AMP167	3	eft-3	3x	79F	KNAA	500
14	AMP167	500uM	1	0	500uM eft-3p wtTir-1 3xdaf-2 degron AMP167	3	eft-3	3x	79F	KNAA	500
16	AMP167	500uM	1	0	500uM eft-3p wtTir-1 3xdaf-2 degron AMP167	3	eft-3	3x	79F	KNAA	500
18	AMP167	500uM	1	0	500uM eft-3p wtTir-1 3xdaf-2 degron AMP167	3	eft-3	3x	79F	KNAA	500
20	AMP167	500uM	1	0	500uM eft-3p wtTir-1 3xdaf-2 degron AMP167	3	eft-3	3x	79F	KNAA	500
22	AMP167	500uM	1	0	500uM eft-3p wtTir-1 3xdaf-2 degron AMP167	3	eft-3	3x	79F	KNAA	500
24	AMP167	500uM	1	1	500uM eft-3p wtTir-1 3xdaf-2 degron AMP167	3	eft-3	3x	79F	KNAA	500
26	AMP167	500uM	1	0	500uM eft-3p wtTir-1 3xdaf-2 degron AMP167	3	eft-3	3x	79F	KNAA	500
28	AMP167	500uM	1	0	500uM eft-3p wtTir-1 3xdaf-2 degron AMP167	3	eft-3	3x	79F	KNAA	500
30	AMP167	500uM	1	0	500uM eft-3p wtTir-1 3xdaf-2 degron AMP167	3	eft-3	3x	79F	KNAA	500
32	AMP167	500uM	1	0	500uM eft-3p wtTir-1 3xdaf-2 degron AMP167	3	eft-3	3x	79F	KNAA	500
34	AMP167	500uM	1	0	500uM eft-3p wtTir-1 3xdaf-2 degron AMP167	3	eft-3	3x	79F	KNAA	500
36	AMP167	500uM	1	0	500uM eft-3p wtTir-1 3xdaf-2 degron AMP167	3	eft-3	3x	79F	KNAA	500
6	AMP145	500uM	0	0	500uM eft-3p wtTir-1 1xdaf-2 degron AMP145	3	eft-3	1x	79F	KNAA	500
8	AMP145	500uM	0	0	500uM eft-3p wtTir-1 1xdaf-2 degron AMP145	3	eft-3	1x	79F	KNAA	500
10	AMP145	500uM	0	0	500uM eft-3p wtTir-1 1xdaf-2 degron AMP145	3	eft-3	1x	79F	KNAA	500
12	AMP145	500uM	0	0	500uM eft-3p wtTir-1 1xdaf-2 degron AMP145	3	eft-3	1x	79F	KNAA	500
14	AMP145	500uM	0	1	500uM eft-3p wtTir-1 1xdaf-2 degron AMP145	3	eft-3	1x	79F	KNAA	500
16	AMP145	500uM	0	6	500uM eft-3p wtTir-1 1xdaf-2 degron AMP145	3	eft-3	1x	79F	KNAA	500
18	AMP145	500uM	0	9	500uM eft-3p wtTir-1 1xdaf-2 degron AMP145	3	eft-3	1x	79F	KNAA	500
20	AMP145	500uM	0	10	500uM eft-3p wtTir-1 1xdaf-2 degron AMP145	3	eft-3	1x	79F	KNAA	500
22	AMP145	500uM	0	16	500uM eft-3p wtTir-1 1xdaf-2 degron AMP145	3	eft-3	1x	79F	KNAA	500
24	AMP145	500uM	0	15	500uM eft-3p wtTir-1 1xdaf-2 degron AMP145	3	eft-3	1x	79F	KNAA	500
26	AMP145	500uM	0	18	500uM eft-3p wtTir-1 1xdaf-2 degron AMP145	3	eft-3	1x	79F	KNAA	500
28	AMP145	500uM	0	9	500uM eft-3p wtTir-1 1xdaf-2 degron AMP145	3	eft-3	1x	79F	KNAA	500
30	AMP145	500uM	0	2	500uM eft-3p wtTir-1 1xdaf-2 degron AMP145	3	eft-3	1x	79F	KNAA	500
32	AMP145	500uM	0	1	500uM eft-3p wtTir-1 1xdaf-2 degron AMP145	3	eft-3	1x	79F	KNAA	500
34	AMP145	500uM	0	1	500uM eft-3p wtTir-1 1xdaf-2 degron AMP145	3	eft-3	1x	79F	KNAA	500
36	AMP145	500uM	0	0	500uM eft-3p wtTir-1 1xdaf-2 degron AMP145	3	eft-3	1x	79F	KNAA	500
6	AMP145	500uM	1	1	500uM eft-3p wtTir-1 1xdaf-2 degron AMP145	3	eft-3	1x	79F	KNAA	500
8	AMP145	500uM	1	0	500uM eft-3p wtTir-1 1xdaf-2 degron AMP145	3	eft-3	1x	79F	KNAA	500
10	AMP145	500uM	1	1	500uM eft-3p wtTir-1 1xdaf-2 degron AMP145	3	eft-3	1x	79F	KNAA	500
12	AMP145	500uM	1	0	500uM eft-3p wtTir-1 1xdaf-2 degron AMP145	3	eft-3	1x	79F	KNAA	500
14	AMP145	500uM	1	0	500uM eft-3p wtTir-1 1xdaf-2 degron AMP145	3	eft-3	1x	79F	KNAA	500
16	AMP145	500uM	1	0	500uM eft-3p wtTir-1 1xdaf-2 degron AMP145	3	eft-3	1x	79F	KNAA	500
18	AMP145	500uM	1	1	500uM eft-3p wtTir-1 1xdaf-2 degron AMP145	3	eft-3	1x	79F	KNAA	500
20	AMP145	500uM	1	0	500uM eft-3p wtTir-1 1xdaf-2 degron AMP145	3	eft-3	1x	79F	KNAA	500
22	AMP145	500uM	1	0	500uM eft-3p wtTir-1 1xdaf-2 degron AMP145	3	eft-3	1x	79F	KNAA	500
24	AMP145	500uM	1	0	500uM eft-3p wtTir-1 1xdaf-2 degron AMP145	3	eft-3	1x	79F	KNAA	500
26	AMP145	500uM	1	0	500uM eft-3p wtTir-1 1xdaf-2 degron AMP145	3	eft-3	1x	79F	KNAA	500
28	AMP145	500uM	1	0	500uM eft-3p wtTir-1 1xdaf-2 degron AMP145	3	eft-3	1x	79F	KNAA	500
30	AMP145	500uM	1	0	500uM eft-3p wtTir-1 1xdaf-2 degron AMP145	3	eft-3	1x	79F	KNAA	500
32	AMP145	500uM	1	0	500uM eft-3p wtTir-1 1xdaf-2 degron AMP145	3	eft-3	1x	79F	KNAA	500
34	AMP145	500uM	1	0	500uM eft-3p wtTir-1 1xdaf-2 degron AMP145	3	eft-3	1x	79F	KNAA	500
36	AMP145	500uM	1	0	500uM eft-3p wtTir-1 1xdaf-2 degron AMP145	3	eft-3	1x	79F	KNAA	500
6	AMP145	750uM	0	0	750uM eft-3p wtTir-1 1xdaf-2 degron AMP145	3	eft-3	1x	79F	KNAA	750
8	AMP145	750uM	0	0	750uM eft-3p wtTir-1 1xdaf-2 degron AMP145	3	eft-3	1x	79F	KNAA	750
10	AMP145	750uM	0	0	750uM eft-3p wtTir-1 1xdaf-2 degron AMP145	3	eft-3	1x	79F	KNAA	750
12	AMP145	750uM	0	3	750uM eft-3p wtTir-1 1xdaf-2 degron AMP145	3	eft-3	1x	79F	KNAA	750
14	AMP145	750uM	0	2	750uM eft-3p wtTir-1 1xdaf-2 degron AMP145	3	eft-3	1x	79F	KNAA	750
16	AMP145	750uM	0	3	750uM eft-3p wtTir-1 1xdaf-2 degron AMP145	3	eft-3	1x	79F	KNAA	750
18	AMP145	750uM	0	6	750uM eft-3p wtTir-1 1xdaf-2 degron AMP145	3	eft-3	1x	79F	KNAA	750
20	AMP145	750uM	0	3	750uM eft-3p wtTir-1 1xdaf-2 degron AMP145	3	eft-3	1x	79F	KNAA	750
22	AMP145	750uM	0	14	750uM eft-3p wtTir-1 1xdaf-2 degron AMP145	3	eft-3	1x	79F	KNAA	750
24	AMP145	750uM	0	13	750uM eft-3p wtTir-1 1xdaf-2 degron AMP145	3	eft-3	1x	79F	KNAA	750
26	AMP145	750uM	0	24	750uM eft-3p wtTir-1 1xdaf-2 degron AMP145	3	eft-3	1x	79F	KNAA	750
28	AMP145	750uM	0	6	750uM eft-3p wtTir-1 1xdaf-2 degron AMP145	3	eft-3	1x	79F	KNAA	750
30	AMP145	750uM	0	0	750uM eft-3p wtTir-1 1xdaf-2 degron AMP145	3	eft-3	1x	79F	KNAA	750
32	AMP145	750uM	0	0	750uM eft-3p wtTir-1 1xdaf-2 degron AMP145	3	eft-3	1x	79F	KNAA	750
34	AMP145	750uM	0	2	750uM eft-3p wtTir-1 1xdaf-2 degron AMP145	3	eft-3	1x	79F	KNAA	750
36	AMP145	750uM	0	2	750uM eft-3p wtTir-1 1xdaf-2 degron AMP145	3	eft-3	1x	79F	KNAA	750
6	AMP145	750uM	1	0	750uM eft-3p wtTir-1 1xdaf-2 degron AMP145	3	eft-3	1x	79F	KNAA	750
8	AMP145	750uM	1	5	750uM eft-3p wtTir-1 1xdaf-2 degron AMP145	3	eft-3	1x	79F	KNAA	750
10	AMP145	750uM	1	0	750uM eft-3p wtTir-1 1xdaf-2 degron AMP145	3	eft-3	1x	79F	KNAA	750
12	AMP145	750uM	1	0	750uM eft-3p wtTir-1 1xdaf-2 degron AMP145	3	eft-3	1x	79F	KNAA	750
14	AMP145	750uM	1	0	750uM eft-3p wtTir-1 1xdaf-2 degron AMP145	3	eft-3	1x	79F	KNAA	750
16	AMP145	750uM	1	0	750uM eft-3p wtTir-1 1xdaf-2 degron AMP145	3	eft-3	1x	79F	KNAA	750
18	AMP145	750uM	1	0	750uM eft-3p wtTir-1 1xdaf-2 degron AMP145	3	eft-3	1x	79F	KNAA	750
20	AMP145	750uM	1	0	750uM eft-3p wtTir-1 1xdaf-2 degron AMP145	3	eft-3	1x	79F	KNAA	750
22	AMP145	750uM	1	0	750uM eft-3p wtTir-1 1xdaf-2 degron AMP145	3	eft-3	1x	79F	KNAA	750
24	AMP145	750uM	1	0	750uM eft-3p wtTir-1 1xdaf-2 degron AMP145	3	eft-3	1x	79F	KNAA	750
26	AMP145	750uM	1	3	750uM eft-3p wtTir-1 1xdaf-2 degron AMP145	3	eft-3	1x	79F	KNAA	750
28	AMP145	750uM	1	0	750uM eft-3p wtTir-1 1xdaf-2 degron AMP145	3	eft-3	1x	79F	KNAA	750
30	AMP145	750uM	1	0	750uM eft-3p wtTir-1 1xdaf-2 degron AMP145	3	eft-3	1x	79F	KNAA	750
32	AMP145	750uM	1	0	750uM eft-3p wtTir-1 1xdaf-2 degron AMP145	3	eft-3	1x	79F	KNAA	750
34	AMP145	750uM	1	0	750uM eft-3p wtTir-1 1xdaf-2 degron AMP145	3	eft-3	1x	79F	KNAA	750
36	AMP145	750uM	1	0	750uM eft-3p wtTir-1 1xdaf-2 degron AMP145	3	eft-3	1x	79F	KNAA	750
9	AMP167	500uM	0	4	500uM eft-3p wtTir-1 3xdaf-2 degron AMP167	1	eft-3	3x	79F	KNAA	500
10	AMP167	500uM	0	2	500uM eft-3p wtTir-1 3xdaf-2 degron AMP167	1	eft-3	3x	79F	KNAA	500
11	AMP167	500uM	0	0	500uM eft-3p wtTir-1 3xdaf-2 degron AMP167	1	eft-3	3x	79F	KNAA	500
13	AMP167	500uM	0	8	500uM eft-3p wtTir-1 3xdaf-2 degron AMP167	1	eft-3	3x	79F	KNAA	500
15	AMP167	500uM	0	18	500uM eft-3p wtTir-1 3xdaf-2 degron AMP167	1	eft-3	3x	79F	KNAA	500
16	AMP167	500uM	0	5	500uM eft-3p wtTir-1 3xdaf-2 degron AMP167	1	eft-3	3x	79F	KNAA	500
18	AMP167	500uM	0	12	500uM eft-3p wtTir-1 3xdaf-2 degron AMP167	1	eft-3	3x	79F	KNAA	500
20	AMP167	500uM	0	3	500uM eft-3p wtTir-1 3xdaf-2 degron AMP167	1	eft-3	3x	79F	KNAA	500
22	AMP167	500uM	0	3	500uM eft-3p wtTir-1 3xdaf-2 degron AMP167	1	eft-3	3x	79F	KNAA	500
24	AMP167	500uM	0	4	500uM eft-3p wtTir-1 3xdaf-2 degron AMP167	1	eft-3	3x	79F	KNAA	500
26	AMP167	500uM	0	4	500uM eft-3p wtTir-1 3xdaf-2 degron AMP167	1	eft-3	3x	79F	KNAA	500
28	AMP167	500uM	0	6	500uM eft-3p wtTir-1 3xdaf-2 degron AMP167	1	eft-3	3x	79F	KNAA	500
30	AMP167	500uM	0	22	500uM eft-3p wtTir-1 3xdaf-2 degron AMP167	1	eft-3	3x	79F	KNAA	500
32	AMP167	500uM	0	5	500uM eft-3p wtTir-1 3xdaf-2 degron AMP167	1	eft-3	3x	79F	KNAA	500
34	AMP167	500uM	0	5	500uM eft-3p wtTir-1 3xdaf-2 degron AMP167	1	eft-3	3x	79F	KNAA	500
36	AMP167	500uM	0	0	500uM eft-3p wtTir-1 3xdaf-2 degron AMP167	1	eft-3	3x	79F	KNAA	500
38	AMP167	500uM	0	2	500uM eft-3p wtTir-1 3xdaf-2 degron AMP167	1	eft-3	3x	79F	KNAA	500
40	AMP167	500uM	0	1	500uM eft-3p wtTir-1 3xdaf-2 degron AMP167	1	eft-3	3x	79F	KNAA	500
9	AMP167	750uM	0	3	750uM eft-3p wtTir-1 3xdaf-2 degron AMP167	1	eft-3	3x	79F	KNAA	750
10	AMP167	750uM	0	2	750uM eft-3p wtTir-1 3xdaf-2 degron AMP167	1	eft-3	3x	79F	KNAA	750
11	AMP167	750uM	0	0	750uM eft-3p wtTir-1 3xdaf-2 degron AMP167	1	eft-3	3x	79F	KNAA	750
13	AMP167	750uM	0	2	750uM eft-3p wtTir-1 3xdaf-2 degron AMP167	1	eft-3	3x	79F	KNAA	750
15	AMP167	750uM	0	15	750uM eft-3p wtTir-1 3xdaf-2 degron AMP167	1	eft-3	3x	79F	KNAA	750
16	AMP167	750uM	0	8	750uM eft-3p wtTir-1 3xdaf-2 degron AMP167	1	eft-3	3x	79F	KNAA	750
18	AMP167	750uM	0	9	750uM eft-3p wtTir-1 3xdaf-2 degron AMP167	1	eft-3	3x	79F	KNAA	750
20	AMP167	750uM	0	8	750uM eft-3p wtTir-1 3xdaf-2 degron AMP167	1	eft-3	3x	79F	KNAA	750
22	AMP167	750uM	0	6	750uM eft-3p wtTir-1 3xdaf-2 degron AMP167	1	eft-3	3x	79F	KNAA	750
24	AMP167	750uM	0	12	750uM eft-3p wtTir-1 3xdaf-2 degron AMP167	1	eft-3	3x	79F	KNAA	750
26	AMP167	750uM	0	7	750uM eft-3p wtTir-1 3xdaf-2 degron AMP167	1	eft-3	3x	79F	KNAA	750
28	AMP167	750uM	0	11	750uM eft-3p wtTir-1 3xdaf-2 degron AMP167	1	eft-3	3x	79F	KNAA	750
30	AMP167	750uM	0	20	750uM eft-3p wtTir-1 3xdaf-2 degron AMP167	1	eft-3	3x	79F	KNAA	750
32	AMP167	750uM	0	4	750uM eft-3p wtTir-1 3xdaf-2 degron AMP167	1	eft-3	3x	79F	KNAA	750
34	AMP167	750uM	0	3	750uM eft-3p wtTir-1 3xdaf-2 degron AMP167	1	eft-3	3x	79F	KNAA	750
36	AMP167	750uM	0	1	750uM eft-3p wtTir-1 3xdaf-2 degron AMP167	1	eft-3	3x	79F	KNAA	750
11	AMP167	750uM	1	1	750uM eft-3p wtTir-1 3xdaf-2 degron AMP167	1	eft-3	3x	79F	KNAA	750
9	AMP145	500uM	0	1	500uM eft-3p wtTir-1 1xdaf-2 degron AMP145	1	eft-3	1x	79F	KNAA	500
10	AMP145	500uM	0	2	500uM eft-3p wtTir-1 1xdaf-2 degron AMP145	1	eft-3	1x	79F	KNAA	500
11	AMP145	500uM	0	2	500uM eft-3p wtTir-1 1xdaf-2 degron AMP145	1	eft-3	1x	79F	KNAA	500
13	AMP145	500uM	0	7	500uM eft-3p wtTir-1 1xdaf-2 degron AMP145	1	eft-3	1x	79F	KNAA	500
15	AMP145	500uM	0	7	500uM eft-3p wtTir-1 1xdaf-2 degron AMP145	1	eft-3	1x	79F	KNAA	500
16	AMP145	500uM	0	2	500uM eft-3p wtTir-1 1xdaf-2 degron AMP145	1	eft-3	1x	79F	KNAA	500
18	AMP145	500uM	0	4	500uM eft-3p wtTir-1 1xdaf-2 degron AMP145	1	eft-3	1x	79F	KNAA	500
20	AMP145	500uM	0	7	500uM eft-3p wtTir-1 1xdaf-2 degron AMP145	1	eft-3	1x	79F	KNAA	500
22	AMP145	500uM	0	9	500uM eft-3p wtTir-1 1xdaf-2 degron AMP145	1	eft-3	1x	79F	KNAA	500
24	AMP145	500uM	0	6	500uM eft-3p wtTir-1 1xdaf-2 degron AMP145	1	eft-3	1x	79F	KNAA	500
26	AMP145	500uM	0	6	500uM eft-3p wtTir-1 1xdaf-2 degron AMP145	1	eft-3	1x	79F	KNAA	500
28	AMP145	500uM	0	15	500uM eft-3p wtTir-1 1xdaf-2 degron AMP145	1	eft-3	1x	79F	KNAA	500
30	AMP145	500uM	0	16	500uM eft-3p wtTir-1 1xdaf-2 degron AMP145	1	eft-3	1x	79F	KNAA	500
32	AMP145	500uM	0	9	500uM eft-3p wtTir-1 1xdaf-2 degron AMP145	1	eft-3	1x	79F	KNAA	500
34	AMP145	500uM	0	6	500uM eft-3p wtTir-1 1xdaf-2 degron AMP145	1	eft-3	1x	79F	KNAA	500
36	AMP145	500uM	0	2	500uM eft-3p wtTir-1 1xdaf-2 degron AMP145	1	eft-3	1x	79F	KNAA	500
38	AMP145	500uM	0	1	500uM eft-3p wtTir-1 1xdaf-2 degron AMP145	1	eft-3	1x	79F	KNAA	500
40	AMP145	500uM	0	1	500uM eft-3p wtTir-1 1xdaf-2 degron AMP145	1	eft-3	1x	79F	KNAA	500
9	AMP145	750uM	0	2	750uM eft-3p wtTir-1 1xdaf-2 degron AMP145	1	eft-3	1x	79F	KNAA	750
10	AMP145	750uM	0	4	750uM eft-3p wtTir-1 1xdaf-2 degron AMP145	1	eft-3	1x	79F	KNAA	750
11	AMP145	750uM	0	0	750uM eft-3p wtTir-1 1xdaf-2 degron AMP145	1	eft-3	1x	79F	KNAA	750
13	AMP145	750uM	0	4	750uM eft-3p wtTir-1 1xdaf-2 degron AMP145	1	eft-3	1x	79F	KNAA	750
15	AMP145	750uM	0	5	750uM eft-3p wtTir-1 1xdaf-2 degron AMP145	1	eft-3	1x	79F	KNAA	750
16	AMP145	750uM	0	2	750uM eft-3p wtTir-1 1xdaf-2 degron AMP145	1	eft-3	1x	79F	KNAA	750
18	AMP145	750uM	0	6	750uM eft-3p wtTir-1 1xdaf-2 degron AMP145	1	eft-3	1x	79F	KNAA	750
20	AMP145	750uM	0	4	750uM eft-3p wtTir-1 1xdaf-2 degron AMP145	1	eft-3	1x	79F	KNAA	750
22	AMP145	750uM	0	4	750uM eft-3p wtTir-1 1xdaf-2 degron AMP145	1	eft-3	1x	79F	KNAA	750
24	AMP145	750uM	0	8	750uM eft-3p wtTir-1 1xdaf-2 degron AMP145	1	eft-3	1x	79F	KNAA	750
26	AMP145	750uM	0	4	750uM eft-3p wtTir-1 1xdaf-2 degron AMP145	1	eft-3	1x	79F	KNAA	750
28	AMP145	750uM	0	9	750uM eft-3p wtTir-1 1xdaf-2 degron AMP145	1	eft-3	1x	79F	KNAA	750
30	AMP145	750uM	0	24	750uM eft-3p wtTir-1 1xdaf-2 degron AMP145	1	eft-3	1x	79F	KNAA	750
32	AMP145	750uM	0	18	750uM eft-3p wtTir-1 1xdaf-2 degron AMP145	1	eft-3	1x	79F	KNAA	750
34	AMP145	750uM	0	13	750uM eft-3p wtTir-1 1xdaf-2 degron AMP145	1	eft-3	1x	79F	KNAA	750
36	AMP145	750uM	0	5	750uM eft-3p wtTir-1 1xdaf-2 degron AMP145	1	eft-3	1x	79F	KNAA	750
38	AMP145	750uM	0	1	750uM eft-3p wtTir-1 1xdaf-2 degron AMP145	1	eft-3	1x	79F	KNAA	750
40	AMP145	750uM	0	0	750uM eft-3p wtTir-1 1xdaf-2 degron AMP145	1	eft-3	1x	79F	KNAA	750
9	AMP145	750uM	1	4	750uM eft-3p wtTir-1 1xdaf-2 degron AMP145	1	eft-3	1x	79F	KNAA	750
9	AMP145	0uM	0	1	0uM eft-3p wtTir-1 1xdaf-2 degron AMP145	1	eft-3	1x	79F	KNAA	0
10	AMP145	0uM	0	30	0uM eft-3p wtTir-1 1xdaf-2 degron AMP145	1	eft-3	1x	79F	KNAA	0
11	AMP145	0uM	0	12	0uM eft-3p wtTir-1 1xdaf-2 degron AMP145	1	eft-3	1x	79F	KNAA	0
13	AMP145	0uM	0	27	0uM eft-3p wtTir-1 1xdaf-2 degron AMP145	1	eft-3	1x	79F	KNAA	0
15	AMP145	0uM	0	18	0uM eft-3p wtTir-1 1xdaf-2 degron AMP145	1	eft-3	1x	79F	KNAA	0
16	AMP145	0uM	0	0	0uM eft-3p wtTir-1 1xdaf-2 degron AMP145	1	eft-3	1x	79F	KNAA	0
18	AMP145	0uM	0	3	0uM eft-3p wtTir-1 1xdaf-2 degron AMP145	1	eft-3	1x	79F	KNAA	0
20	AMP145	0uM	0	0	0uM eft-3p wtTir-1 1xdaf-2 degron AMP145	1	eft-3	1x	79F	KNAA	0
22	AMP145	0uM	0	1	0uM eft-3p wtTir-1 1xdaf-2 degron AMP145	1	eft-3	1x	79F	KNAA	0
24	AMP145	0uM	0	1	0uM eft-3p wtTir-1 1xdaf-2 degron AMP145	1	eft-3	1x	79F	KNAA	0
26	AMP145	0uM	0	1	0uM eft-3p wtTir-1 1xdaf-2 degron AMP145	1	eft-3	1x	79F	KNAA	0
28	AMP145	0uM	0	0	0uM eft-3p wtTir-1 1xdaf-2 degron AMP145	1	eft-3	1x	79F	KNAA	0
30	AMP145	0uM	0	1	0uM eft-3p wtTir-1 1xdaf-2 degron AMP145	1	eft-3	1x	79F	KNAA	0
9	AMP145	0uM	1	1	0uM eft-3p wtTir-1 1xdaf-2 degron AMP145	1	eft-3	1x	79F	KNAA	0
9	AMP145	10uM	0	4	10uM eft-3p wtTir-1 1xdaf-2 degron AMP145	1	eft-3	1x	79F	KNAA	10
10	AMP145	10uM	0	16	10uM eft-3p wtTir-1 1xdaf-2 degron AMP145	1	eft-3	1x	79F	KNAA	10
11	AMP145	10uM	0	14	10uM eft-3p wtTir-1 1xdaf-2 degron AMP145	1	eft-3	1x	79F	KNAA	10
13	AMP145	10uM	0	29	10uM eft-3p wtTir-1 1xdaf-2 degron AMP145	1	eft-3	1x	79F	KNAA	10
15	AMP145	10uM	0	21	10uM eft-3p wtTir-1 1xdaf-2 degron AMP145	1	eft-3	1x	79F	KNAA	10
16	AMP145	10uM	0	3	10uM eft-3p wtTir-1 1xdaf-2 degron AMP145	1	eft-3	1x	79F	KNAA	10
18	AMP145	10uM	0	4	10uM eft-3p wtTir-1 1xdaf-2 degron AMP145	1	eft-3	1x	79F	KNAA	10
20	AMP145	10uM	0	1	10uM eft-3p wtTir-1 1xdaf-2 degron AMP145	1	eft-3	1x	79F	KNAA	10
22	AMP145	10uM	0	2	10uM eft-3p wtTir-1 1xdaf-2 degron AMP145	1	eft-3	1x	79F	KNAA	10
24	AMP145	10uM	0	2	10uM eft-3p wtTir-1 1xdaf-2 degron AMP145	1	eft-3	1x	79F	KNAA	10
26	AMP145	10uM	0	1	10uM eft-3p wtTir-1 1xdaf-2 degron AMP145	1	eft-3	1x	79F	KNAA	10
9	AMP145	10uM	1	2	10uM eft-3p wtTir-1 1xdaf-2 degron AMP145	1	eft-3	1x	79F	KNAA	10
11	AMP145	10uM	1	1	10uM eft-3p wtTir-1 1xdaf-2 degron AMP145	1	eft-3	1x	79F	KNAA	10
9	AMP145	250uM	0	1	250uM eft-3p wtTir-1 1xdaf-2 degron AMP145	1	eft-3	1x	79F	KNAA	250
10	AMP145	250uM	0	0	250uM eft-3p wtTir-1 1xdaf-2 degron AMP145	1	eft-3	1x	79F	KNAA	250
11	AMP145	250uM	0	5	250uM eft-3p wtTir-1 1xdaf-2 degron AMP145	1	eft-3	1x	79F	KNAA	250
13	AMP145	250uM	0	16	250uM eft-3p wtTir-1 1xdaf-2 degron AMP145	1	eft-3	1x	79F	KNAA	250
15	AMP145	250uM	0	12	250uM eft-3p wtTir-1 1xdaf-2 degron AMP145	1	eft-3	1x	79F	KNAA	250
16	AMP145	250uM	0	7	250uM eft-3p wtTir-1 1xdaf-2 degron AMP145	1	eft-3	1x	79F	KNAA	250
18	AMP145	250uM	0	7	250uM eft-3p wtTir-1 1xdaf-2 degron AMP145	1	eft-3	1x	79F	KNAA	250
20	AMP145	250uM	0	8	250uM eft-3p wtTir-1 1xdaf-2 degron AMP145	1	eft-3	1x	79F	KNAA	250
22	AMP145	250uM	0	8	250uM eft-3p wtTir-1 1xdaf-2 degron AMP145	1	eft-3	1x	79F	KNAA	250
24	AMP145	250uM	0	10	250uM eft-3p wtTir-1 1xdaf-2 degron AMP145	1	eft-3	1x	79F	KNAA	250
26	AMP145	250uM	0	4	250uM eft-3p wtTir-1 1xdaf-2 degron AMP145	1	eft-3	1x	79F	KNAA	250
28	AMP145	250uM	0	7	250uM eft-3p wtTir-1 1xdaf-2 degron AMP145	1	eft-3	1x	79F	KNAA	250
30	AMP145	250uM	0	0	250uM eft-3p wtTir-1 1xdaf-2 degron AMP145	1	eft-3	1x	79F	KNAA	250
32	AMP145	250uM	0	0	250uM eft-3p wtTir-1 1xdaf-2 degron AMP145	1	eft-3	1x	79F	KNAA	250
34	AMP145	250uM	0	0	250uM eft-3p wtTir-1 1xdaf-2 degron AMP145	1	eft-3	1x	79F	KNAA	250
36	AMP145	250uM	0	1	250uM eft-3p wtTir-1 1xdaf-2 degron AMP145	1	eft-3	1x	79F	KNAA	250
9	AMP145	250uM	1	1	250uM eft-3p wtTir-1 1xdaf-2 degron AMP145	1	eft-3	1x	79F	KNAA	250
9	AMP167	0uM	0	18	0uM eft-3p wtTir-1 3xdaf-2 degron AMP167	1	eft-3	3x	79F	KNAA	0
10	AMP167	0uM	0	28	0uM eft-3p wtTir-1 3xdaf-2 degron AMP167	1	eft-3	3x	79F	KNAA	0
11	AMP167	0uM	0	28	0uM eft-3p wtTir-1 3xdaf-2 degron AMP167	1	eft-3	3x	79F	KNAA	0
13	AMP167	0uM	0	29	0uM eft-3p wtTir-1 3xdaf-2 degron AMP167	1	eft-3	3x	79F	KNAA	0
15	AMP167	0uM	0	16	0uM eft-3p wtTir-1 3xdaf-2 degron AMP167	1	eft-3	3x	79F	KNAA	0
16	AMP167	0uM	0	3	0uM eft-3p wtTir-1 3xdaf-2 degron AMP167	1	eft-3	3x	79F	KNAA	0
18	AMP167	0uM	0	2	0uM eft-3p wtTir-1 3xdaf-2 degron AMP167	1	eft-3	3x	79F	KNAA	0
20	AMP167	0uM	0	0	0uM eft-3p wtTir-1 3xdaf-2 degron AMP167	1	eft-3	3x	79F	KNAA	0
22	AMP167	0uM	0	0	0uM eft-3p wtTir-1 3xdaf-2 degron AMP167	1	eft-3	3x	79F	KNAA	0
24	AMP167	0uM	0	1	0uM eft-3p wtTir-1 3xdaf-2 degron AMP167	1	eft-3	3x	79F	KNAA	0
11	AMP167	0uM	1	1	0uM eft-3p wtTir-1 3xdaf-2 degron AMP167	1	eft-3	3x	79F	KNAA	0
9	AMP167	10uM	0	9	10uM eft-3p wtTir-1 3xdaf-2 degron AMP167	1	eft-3	3x	79F	KNAA	10
10	AMP167	10uM	0	19	10uM eft-3p wtTir-1 3xdaf-2 degron AMP167	1	eft-3	3x	79F	KNAA	10
11	AMP167	10uM	0	21	10uM eft-3p wtTir-1 3xdaf-2 degron AMP167	1	eft-3	3x	79F	KNAA	10
13	AMP167	10uM	0	38	10uM eft-3p wtTir-1 3xdaf-2 degron AMP167	1	eft-3	3x	79F	KNAA	10
15	AMP167	10uM	0	29	10uM eft-3p wtTir-1 3xdaf-2 degron AMP167	1	eft-3	3x	79F	KNAA	10
16	AMP167	10uM	0	0	10uM eft-3p wtTir-1 3xdaf-2 degron AMP167	1	eft-3	3x	79F	KNAA	10
18	AMP167	10uM	0	4	10uM eft-3p wtTir-1 3xdaf-2 degron AMP167	1	eft-3	3x	79F	KNAA	10
20	AMP167	10uM	0	0	10uM eft-3p wtTir-1 3xdaf-2 degron AMP167	1	eft-3	3x	79F	KNAA	10
22	AMP167	10uM	0	5	10uM eft-3p wtTir-1 3xdaf-2 degron AMP167	1	eft-3	3x	79F	KNAA	10
24	AMP167	10uM	0	2	10uM eft-3p wtTir-1 3xdaf-2 degron AMP167	1	eft-3	3x	79F	KNAA	10
26	AMP167	10uM	0	0	10uM eft-3p wtTir-1 3xdaf-2 degron AMP167	1	eft-3	3x	79F	KNAA	10
28	AMP167	10uM	0	1	10uM eft-3p wtTir-1 3xdaf-2 degron AMP167	1	eft-3	3x	79F	KNAA	10
9	AMP167	10uM	1	3	10uM eft-3p wtTir-1 3xdaf-2 degron AMP167	1	eft-3	3x	79F	KNAA	10
9	AMP167	250uM	0	3	250uM eft-3p wtTir-1 3xdaf-2 degron AMP167	1	eft-3	3x	79F	KNAA	250
10	AMP167	250uM	0	1	250uM eft-3p wtTir-1 3xdaf-2 degron AMP167	1	eft-3	3x	79F	KNAA	250
11	AMP167	250uM	0	0	250uM eft-3p wtTir-1 3xdaf-2 degron AMP167	1	eft-3	3x	79F	KNAA	250
13	AMP167	250uM	0	7	250uM eft-3p wtTir-1 3xdaf-2 degron AMP167	1	eft-3	3x	79F	KNAA	250
15	AMP167	250uM	0	20	250uM eft-3p wtTir-1 3xdaf-2 degron AMP167	1	eft-3	3x	79F	KNAA	250
16	AMP167	250uM	0	0	250uM eft-3p wtTir-1 3xdaf-2 degron AMP167	1	eft-3	3x	79F	KNAA	250
18	AMP167	250uM	0	10	250uM eft-3p wtTir-1 3xdaf-2 degron AMP167	1	eft-3	3x	79F	KNAA	250
20	AMP167	250uM	0	7	250uM eft-3p wtTir-1 3xdaf-2 degron AMP167	1	eft-3	3x	79F	KNAA	250
22	AMP167	250uM	0	10	250uM eft-3p wtTir-1 3xdaf-2 degron AMP167	1	eft-3	3x	79F	KNAA	250
24	AMP167	250uM	0	11	250uM eft-3p wtTir-1 3xdaf-2 degron AMP167	1	eft-3	3x	79F	KNAA	250
26	AMP167	250uM	0	7	250uM eft-3p wtTir-1 3xdaf-2 degron AMP167	1	eft-3	3x	79F	KNAA	250
28	AMP167	250uM	0	22	250uM eft-3p wtTir-1 3xdaf-2 degron AMP167	1	eft-3	3x	79F	KNAA	250
30	AMP167	250uM	0	19	250uM eft-3p wtTir-1 3xdaf-2 degron AMP167	1	eft-3	3x	79F	KNAA	250
32	AMP167	250uM	0	3	250uM eft-3p wtTir-1 3xdaf-2 degron AMP167	1	eft-3	3x	79F	KNAA	250
34	AMP167	250uM	0	4	250uM eft-3p wtTir-1 3xdaf-2 degron AMP167	1	eft-3	3x	79F	KNAA	250
36	AMP167	250uM	0	1	250uM eft-3p wtTir-1 3xdaf-2 degron AMP167	1	eft-3	3x	79F	KNAA	250
9	AMP167	250uM	1	1	250uM eft-3p wtTir-1 3xdaf-2 degron AMP167	1	eft-3	3x	79F	KNAA	250
10	AMP167	250uM	1	1	250uM eft-3p wtTir-1 3xdaf-2 degron AMP167	1	eft-3	3x	79F	KNAA	250
6	AMP145	0uM	0	1	0uM eft-3p wtTir-1 1xdaf-2 degron AMP145	3	eft-3	1x	79F	KNAA	0
8	AMP145	0uM	0	2	0uM eft-3p wtTir-1 1xdaf-2 degron AMP145	3	eft-3	1x	79F	KNAA	0
10	AMP145	0uM	0	25	0uM eft-3p wtTir-1 1xdaf-2 degron AMP145	3	eft-3	1x	79F	KNAA	0
12	AMP145	0uM	0	22	0uM eft-3p wtTir-1 1xdaf-2 degron AMP145	3	eft-3	1x	79F	KNAA	0
14	AMP145	0uM	0	12	0uM eft-3p wtTir-1 1xdaf-2 degron AMP145	3	eft-3	1x	79F	KNAA	0
6	AMP145	0uM	1	5	0uM eft-3p wtTir-1 1xdaf-2 degron AMP145	3	eft-3	1x	79F	KNAA	0
8	AMP145	0uM	1	9	0uM eft-3p wtTir-1 1xdaf-2 degron AMP145	3	eft-3	1x	79F	KNAA	0
10	AMP145	0uM	1	0	0uM eft-3p wtTir-1 1xdaf-2 degron AMP145	3	eft-3	1x	79F	KNAA	0
12	AMP145	0uM	1	0	0uM eft-3p wtTir-1 1xdaf-2 degron AMP145	3	eft-3	1x	79F	KNAA	0
14	AMP145	0uM	1	0	0uM eft-3p wtTir-1 1xdaf-2 degron AMP145	3	eft-3	1x	79F	KNAA	0
6	AMP145	10uM	0	0	10uM eft-3p wtTir-1 1xdaf-2 degron AMP145	3	eft-3	1x	79F	KNAA	10
8	AMP145	10uM	0	1	10uM eft-3p wtTir-1 1xdaf-2 degron AMP145	3	eft-3	1x	79F	KNAA	10
10	AMP145	10uM	0	13	10uM eft-3p wtTir-1 1xdaf-2 degron AMP145	3	eft-3	1x	79F	KNAA	10
12	AMP145	10uM	0	27	10uM eft-3p wtTir-1 1xdaf-2 degron AMP145	3	eft-3	1x	79F	KNAA	10
14	AMP145	10uM	0	28	10uM eft-3p wtTir-1 1xdaf-2 degron AMP145	3	eft-3	1x	79F	KNAA	10
16	AMP145	10uM	0	3	10uM eft-3p wtTir-1 1xdaf-2 degron AMP145	3	eft-3	1x	79F	KNAA	10
18	AMP145	10uM	0	2	10uM eft-3p wtTir-1 1xdaf-2 degron AMP145	3	eft-3	1x	79F	KNAA	10
20	AMP145	10uM	0	2	10uM eft-3p wtTir-1 1xdaf-2 degron AMP145	3	eft-3	1x	79F	KNAA	10
22	AMP145	10uM	0	1	10uM eft-3p wtTir-1 1xdaf-2 degron AMP145	3	eft-3	1x	79F	KNAA	10
24	AMP145	10uM	0	1	10uM eft-3p wtTir-1 1xdaf-2 degron AMP145	3	eft-3	1x	79F	KNAA	10
6	AMP145	10uM	1	0	10uM eft-3p wtTir-1 1xdaf-2 degron AMP145	3	eft-3	1x	79F	KNAA	10
8	AMP145	10uM	1	15	10uM eft-3p wtTir-1 1xdaf-2 degron AMP145	3	eft-3	1x	79F	KNAA	10
10	AMP145	10uM	1	0	10uM eft-3p wtTir-1 1xdaf-2 degron AMP145	3	eft-3	1x	79F	KNAA	10
12	AMP145	10uM	1	0	10uM eft-3p wtTir-1 1xdaf-2 degron AMP145	3	eft-3	1x	79F	KNAA	10
14	AMP145	10uM	1	0	10uM eft-3p wtTir-1 1xdaf-2 degron AMP145	3	eft-3	1x	79F	KNAA	10
16	AMP145	10uM	1	0	10uM eft-3p wtTir-1 1xdaf-2 degron AMP145	3	eft-3	1x	79F	KNAA	10
18	AMP145	10uM	1	0	10uM eft-3p wtTir-1 1xdaf-2 degron AMP145	3	eft-3	1x	79F	KNAA	10
20	AMP145	10uM	1	0	10uM eft-3p wtTir-1 1xdaf-2 degron AMP145	3	eft-3	1x	79F	KNAA	10
22	AMP145	10uM	1	0	10uM eft-3p wtTir-1 1xdaf-2 degron AMP145	3	eft-3	1x	79F	KNAA	10
24	AMP145	10uM	1	0	10uM eft-3p wtTir-1 1xdaf-2 degron AMP145	3	eft-3	1x	79F	KNAA	10
6	AMP145	250uM	0	0	250uM eft-3p wtTir-1 1xdaf-2 degron AMP145	3	eft-3	1x	79F	KNAA	250
8	AMP145	250uM	0	3	250uM eft-3p wtTir-1 1xdaf-2 degron AMP145	3	eft-3	1x	79F	KNAA	250
10	AMP145	250uM	0	4	250uM eft-3p wtTir-1 1xdaf-2 degron AMP145	3	eft-3	1x	79F	KNAA	250
12	AMP145	250uM	0	7	250uM eft-3p wtTir-1 1xdaf-2 degron AMP145	3	eft-3	1x	79F	KNAA	250
14	AMP145	250uM	0	5	250uM eft-3p wtTir-1 1xdaf-2 degron AMP145	3	eft-3	1x	79F	KNAA	250
16	AMP145	250uM	0	14	250uM eft-3p wtTir-1 1xdaf-2 degron AMP145	3	eft-3	1x	79F	KNAA	250
18	AMP145	250uM	0	18	250uM eft-3p wtTir-1 1xdaf-2 degron AMP145	3	eft-3	1x	79F	KNAA	250
20	AMP145	250uM	0	20	250uM eft-3p wtTir-1 1xdaf-2 degron AMP145	3	eft-3	1x	79F	KNAA	250
22	AMP145	250uM	0	12	250uM eft-3p wtTir-1 1xdaf-2 degron AMP145	3	eft-3	1x	79F	KNAA	250
24	AMP145	250uM	0	6	250uM eft-3p wtTir-1 1xdaf-2 degron AMP145	3	eft-3	1x	79F	KNAA	250
26	AMP145	250uM	0	7	250uM eft-3p wtTir-1 1xdaf-2 degron AMP145	3	eft-3	1x	79F	KNAA	250
28	AMP145	250uM	0	3	250uM eft-3p wtTir-1 1xdaf-2 degron AMP145	3	eft-3	1x	79F	KNAA	250
30	AMP145	250uM	0	2	250uM eft-3p wtTir-1 1xdaf-2 degron AMP145	3	eft-3	1x	79F	KNAA	250
6	AMP145	250uM	1	0	250uM eft-3p wtTir-1 1xdaf-2 degron AMP145	3	eft-3	1x	79F	KNAA	250
8	AMP145	250uM	1	16	250uM eft-3p wtTir-1 1xdaf-2 degron AMP145	3	eft-3	1x	79F	KNAA	250
10	AMP145	250uM	1	2	250uM eft-3p wtTir-1 1xdaf-2 degron AMP145	3	eft-3	1x	79F	KNAA	250
12	AMP145	250uM	1	0	250uM eft-3p wtTir-1 1xdaf-2 degron AMP145	3	eft-3	1x	79F	KNAA	250
14	AMP145	250uM	1	0	250uM eft-3p wtTir-1 1xdaf-2 degron AMP145	3	eft-3	1x	79F	KNAA	250
16	AMP145	250uM	1	0	250uM eft-3p wtTir-1 1xdaf-2 degron AMP145	3	eft-3	1x	79F	KNAA	250
18	AMP145	250uM	1	0	250uM eft-3p wtTir-1 1xdaf-2 degron AMP145	3	eft-3	1x	79F	KNAA	250
20	AMP145	250uM	1	0	250uM eft-3p wtTir-1 1xdaf-2 degron AMP145	3	eft-3	1x	79F	KNAA	250
22	AMP145	250uM	1	0	250uM eft-3p wtTir-1 1xdaf-2 degron AMP145	3	eft-3	1x	79F	KNAA	250
24	AMP145	250uM	1	0	250uM eft-3p wtTir-1 1xdaf-2 degron AMP145	3	eft-3	1x	79F	KNAA	250
26	AMP145	250uM	1	0	250uM eft-3p wtTir-1 1xdaf-2 degron AMP145	3	eft-3	1x	79F	KNAA	250
28	AMP145	250uM	1	0	250uM eft-3p wtTir-1 1xdaf-2 degron AMP145	3	eft-3	1x	79F	KNAA	250
30	AMP145	250uM	1	0	250uM eft-3p wtTir-1 1xdaf-2 degron AMP145	3	eft-3	1x	79F	KNAA	250
6	AMP167	0uM	0	0	0uM eft-3p wtTir-1 3xdaf-2 degron AMP167	3	eft-3	3x	79F	KNAA	0
8	AMP167	0uM	0	11	0uM eft-3p wtTir-1 3xdaf-2 degron AMP167	3	eft-3	3x	79F	KNAA	0
10	AMP167	0uM	0	22	0uM eft-3p wtTir-1 3xdaf-2 degron AMP167	3	eft-3	3x	79F	KNAA	0
12	AMP167	0uM	0	29	0uM eft-3p wtTir-1 3xdaf-2 degron AMP167	3	eft-3	3x	79F	KNAA	0
14	AMP167	0uM	0	23	0uM eft-3p wtTir-1 3xdaf-2 degron AMP167	3	eft-3	3x	79F	KNAA	0
6	AMP167	0uM	1	10	0uM eft-3p wtTir-1 3xdaf-2 degron AMP167	3	eft-3	3x	79F	KNAA	0
8	AMP167	0uM	1	4	0uM eft-3p wtTir-1 3xdaf-2 degron AMP167	3	eft-3	3x	79F	KNAA	0
10	AMP167	0uM	1	0	0uM eft-3p wtTir-1 3xdaf-2 degron AMP167	3	eft-3	3x	79F	KNAA	0
12	AMP167	0uM	1	0	0uM eft-3p wtTir-1 3xdaf-2 degron AMP167	3	eft-3	3x	79F	KNAA	0
14	AMP167	0uM	1	0	0uM eft-3p wtTir-1 3xdaf-2 degron AMP167	3	eft-3	3x	79F	KNAA	0
6	AMP167	10uM	0	0	10uM eft-3p wtTir-1 3xdaf-2 degron AMP167	3	eft-3	3x	79F	KNAA	10
8	AMP167	10uM	0	2	10uM eft-3p wtTir-1 3xdaf-2 degron AMP167	3	eft-3	3x	79F	KNAA	10
10	AMP167	10uM	0	15	10uM eft-3p wtTir-1 3xdaf-2 degron AMP167	3	eft-3	3x	79F	KNAA	10
12	AMP167	10uM	0	18	10uM eft-3p wtTir-1 3xdaf-2 degron AMP167	3	eft-3	3x	79F	KNAA	10
14	AMP167	10uM	0	34	10uM eft-3p wtTir-1 3xdaf-2 degron AMP167	3	eft-3	3x	79F	KNAA	10
16	AMP167	10uM	0	2	10uM eft-3p wtTir-1 3xdaf-2 degron AMP167	3	eft-3	3x	79F	KNAA	10
18	AMP167	10uM	0	4	10uM eft-3p wtTir-1 3xdaf-2 degron AMP167	3	eft-3	3x	79F	KNAA	10
20	AMP167	10uM	0	4	10uM eft-3p wtTir-1 3xdaf-2 degron AMP167	3	eft-3	3x	79F	KNAA	10
22	AMP167	10uM	0	2	10uM eft-3p wtTir-1 3xdaf-2 degron AMP167	3	eft-3	3x	79F	KNAA	10
24	AMP167	10uM	0	1	10uM eft-3p wtTir-1 3xdaf-2 degron AMP167	3	eft-3	3x	79F	KNAA	10
6	AMP167	10uM	1	0	10uM eft-3p wtTir-1 3xdaf-2 degron AMP167	3	eft-3	3x	79F	KNAA	10
8	AMP167	10uM	1	8	10uM eft-3p wtTir-1 3xdaf-2 degron AMP167	3	eft-3	3x	79F	KNAA	10
10	AMP167	10uM	1	1	10uM eft-3p wtTir-1 3xdaf-2 degron AMP167	3	eft-3	3x	79F	KNAA	10
12	AMP167	10uM	1	0	10uM eft-3p wtTir-1 3xdaf-2 degron AMP167	3	eft-3	3x	79F	KNAA	10
14	AMP167	10uM	1	0	10uM eft-3p wtTir-1 3xdaf-2 degron AMP167	3	eft-3	3x	79F	KNAA	10
16	AMP167	10uM	1	0	10uM eft-3p wtTir-1 3xdaf-2 degron AMP167	3	eft-3	3x	79F	KNAA	10
18	AMP167	10uM	1	0	10uM eft-3p wtTir-1 3xdaf-2 degron AMP167	3	eft-3	3x	79F	KNAA	10
20	AMP167	10uM	1	0	10uM eft-3p wtTir-1 3xdaf-2 degron AMP167	3	eft-3	3x	79F	KNAA	10
22	AMP167	10uM	1	0	10uM eft-3p wtTir-1 3xdaf-2 degron AMP167	3	eft-3	3x	79F	KNAA	10
24	AMP167	10uM	1	0	10uM eft-3p wtTir-1 3xdaf-2 degron AMP167	3	eft-3	3x	79F	KNAA	10
6	AMP167	250uM	0	0	250uM eft-3p wtTir-1 3xdaf-2 degron AMP167	3	eft-3	3x	79F	KNAA	250
8	AMP167	250uM	0	3	250uM eft-3p wtTir-1 3xdaf-2 degron AMP167	3	eft-3	3x	79F	KNAA	250
10	AMP167	250uM	0	2	250uM eft-3p wtTir-1 3xdaf-2 degron AMP167	3	eft-3	3x	79F	KNAA	250
12	AMP167	250uM	0	1	250uM eft-3p wtTir-1 3xdaf-2 degron AMP167	3	eft-3	3x	79F	KNAA	250
14	AMP167	250uM	0	14	250uM eft-3p wtTir-1 3xdaf-2 degron AMP167	3	eft-3	3x	79F	KNAA	250
16	AMP167	250uM	0	12	250uM eft-3p wtTir-1 3xdaf-2 degron AMP167	3	eft-3	3x	79F	KNAA	250
18	AMP167	250uM	0	2	250uM eft-3p wtTir-1 3xdaf-2 degron AMP167	3	eft-3	3x	79F	KNAA	250
20	AMP167	250uM	0	15	250uM eft-3p wtTir-1 3xdaf-2 degron AMP167	3	eft-3	3x	79F	KNAA	250
22	AMP167	250uM	0	14	250uM eft-3p wtTir-1 3xdaf-2 degron AMP167	3	eft-3	3x	79F	KNAA	250
24	AMP167	250uM	0	12	250uM eft-3p wtTir-1 3xdaf-2 degron AMP167	3	eft-3	3x	79F	KNAA	250
26	AMP167	250uM	0	8	250uM eft-3p wtTir-1 3xdaf-2 degron AMP167	3	eft-3	3x	79F	KNAA	250
28	AMP167	250uM	0	15	250uM eft-3p wtTir-1 3xdaf-2 degron AMP167	3	eft-3	3x	79F	KNAA	250
30	AMP167	250uM	0	14	250uM eft-3p wtTir-1 3xdaf-2 degron AMP167	3	eft-3	3x	79F	KNAA	250
32	AMP167	250uM	0	4	250uM eft-3p wtTir-1 3xdaf-2 degron AMP167	3	eft-3	3x	79F	KNAA	250
34	AMP167	250uM	0	1	250uM eft-3p wtTir-1 3xdaf-2 degron AMP167	3	eft-3	3x	79F	KNAA	250
6	AMP167	250uM	1	0	250uM eft-3p wtTir-1 3xdaf-2 degron AMP167	3	eft-3	3x	79F	KNAA	250
8	AMP167	250uM	1	7	250uM eft-3p wtTir-1 3xdaf-2 degron AMP167	3	eft-3	3x	79F	KNAA	250
10	AMP167	250uM	1	1	250uM eft-3p wtTir-1 3xdaf-2 degron AMP167	3	eft-3	3x	79F	KNAA	250
12	AMP167	250uM	1	0	250uM eft-3p wtTir-1 3xdaf-2 degron AMP167	3	eft-3	3x	79F	KNAA	250
14	AMP167	250uM	1	0	250uM eft-3p wtTir-1 3xdaf-2 degron AMP167	3	eft-3	3x	79F	KNAA	250
16	AMP167	250uM	1	0	250uM eft-3p wtTir-1 3xdaf-2 degron AMP167	3	eft-3	3x	79F	KNAA	250
18	AMP167	250uM	1	0	250uM eft-3p wtTir-1 3xdaf-2 degron AMP167	3	eft-3	3x	79F	KNAA	250
20	AMP167	250uM	1	0	250uM eft-3p wtTir-1 3xdaf-2 degron AMP167	3	eft-3	3x	79F	KNAA	250
22	AMP167	250uM	1	0	250uM eft-3p wtTir-1 3xdaf-2 degron AMP167	3	eft-3	3x	79F	KNAA	250
24	AMP167	250uM	1	0	250uM eft-3p wtTir-1 3xdaf-2 degron AMP167	3	eft-3	3x	79F	KNAA	250
26	AMP167	250uM	1	0	250uM eft-3p wtTir-1 3xdaf-2 degron AMP167	3	eft-3	3x	79F	KNAA	250
28	AMP167	250uM	1	0	250uM eft-3p wtTir-1 3xdaf-2 degron AMP167	3	eft-3	3x	79F	KNAA	250
30	AMP167	250uM	1	0	250uM eft-3p wtTir-1 3xdaf-2 degron AMP167	3	eft-3	3x	79F	KNAA	250
32	AMP167	250uM	1	0	250uM eft-3p wtTir-1 3xdaf-2 degron AMP167	3	eft-3	3x	79F	KNAA	250
34	AMP167	250uM	1	0	250uM eft-3p wtTir-1 3xdaf-2 degron AMP167	3	eft-3	3x	79F	KNAA	250
9	AMP169	0uM	0	10	eif-3p 3xdaf-2 degron 0uM	1	eif-1	3x	79F	KNAA	0
10	AMP169	0uM	0	24	eif-3p 3xdaf-2 degron 0uM	1	eif-1	3x	79F	KNAA	0
11	AMP169	0uM	0	22	eif-3p 3xdaf-2 degron 0uM	1	eif-1	3x	79F	KNAA	0
13	AMP169	0uM	0	45	eif-3p 3xdaf-2 degron 0uM	1	eif-1	3x	79F	KNAA	0
15	AMP169	0uM	0	33	eif-3p 3xdaf-2 degron 0uM	1	eif-1	3x	79F	KNAA	0
16	AMP169	0uM	0	0	eif-3p 3xdaf-2 degron 0uM	1	eif-1	3x	79F	KNAA	0
18	AMP169	0uM	0	2	eif-3p 3xdaf-2 degron 0uM	1	eif-1	3x	79F	KNAA	0
20	AMP169	0uM	0	2	eif-3p 3xdaf-2 degron 0uM	1	eif-1	3x	79F	KNAA	0
22	AMP169	0uM	0	3	eif-3p 3xdaf-2 degron 0uM	1	eif-1	3x	79F	KNAA	0
9	AMP169	10uM	0	5	eif-3p 3xdaf-2 degron 10uM	1	eif-1	3x	79F	KNAA	10
10	AMP169	10uM	0	15	eif-3p 3xdaf-2 degron 10uM	1	eif-1	3x	79F	KNAA	10
11	AMP169	10uM	0	16	eif-3p 3xdaf-2 degron 10uM	1	eif-1	3x	79F	KNAA	10
13	AMP169	10uM	0	45	eif-3p 3xdaf-2 degron 10uM	1	eif-1	3x	79F	KNAA	10
15	AMP169	10uM	0	37	eif-3p 3xdaf-2 degron 10uM	1	eif-1	3x	79F	KNAA	10
16	AMP169	10uM	0	1	eif-3p 3xdaf-2 degron 10uM	1	eif-1	3x	79F	KNAA	10
18	AMP169	10uM	0	4	eif-3p 3xdaf-2 degron 10uM	1	eif-1	3x	79F	KNAA	10
20	AMP169	10uM	0	2	eif-3p 3xdaf-2 degron 10uM	1	eif-1	3x	79F	KNAA	10
22	AMP169	10uM	0	1	eif-3p 3xdaf-2 degron 10uM	1	eif-1	3x	79F	KNAA	10
24	AMP169	10uM	0	1	eif-3p 3xdaf-2 degron 10uM	1	eif-1	3x	79F	KNAA	10
9	AMP169	250uM	0	1	eif-3p 3xdaf-2 degron 250uM	1	eif-1	3x	79F	KNAA	250
10	AMP169	250uM	0	0	eif-3p 3xdaf-2 degron 250uM	1	eif-1	3x	79F	KNAA	250
11	AMP169	250uM	0	4	eif-3p 3xdaf-2 degron 250uM	1	eif-1	3x	79F	KNAA	250
13	AMP169	250uM	0	13	eif-3p 3xdaf-2 degron 250uM	1	eif-1	3x	79F	KNAA	250
15	AMP169	250uM	0	12	eif-3p 3xdaf-2 degron 250uM	1	eif-1	3x	79F	KNAA	250
16	AMP169	250uM	0	4	eif-3p 3xdaf-2 degron 250uM	1	eif-1	3x	79F	KNAA	250
18	AMP169	250uM	0	8	eif-3p 3xdaf-2 degron 250uM	1	eif-1	3x	79F	KNAA	250
20	AMP169	250uM	0	17	eif-3p 3xdaf-2 degron 250uM	1	eif-1	3x	79F	KNAA	250
22	AMP169	250uM	0	15	eif-3p 3xdaf-2 degron 250uM	1	eif-1	3x	79F	KNAA	250
24	AMP169	250uM	0	15	eif-3p 3xdaf-2 degron 250uM	1	eif-1	3x	79F	KNAA	250
26	AMP169	250uM	0	8	eif-3p 3xdaf-2 degron 250uM	1	eif-1	3x	79F	KNAA	250
28	AMP169	250uM	0	5	eif-3p 3xdaf-2 degron 250uM	1	eif-1	3x	79F	KNAA	250
30	AMP169	250uM	0	9	eif-3p 3xdaf-2 degron 250uM	1	eif-1	3x	79F	KNAA	250
32	AMP169	250uM	0	4	eif-3p 3xdaf-2 degron 250uM	1	eif-1	3x	79F	KNAA	250
34	AMP169	250uM	0	2	eif-3p 3xdaf-2 degron 250uM	1	eif-1	3x	79F	KNAA	250
9	AMP169	500uM	0	3	eif-3p 3xdaf-2 degron 500uM	1	eif-1	3x	79F	KNAA	500
10	AMP169	500uM	0	2	eif-3p 3xdaf-2 degron 500uM	1	eif-1	3x	79F	KNAA	500
11	AMP169	500uM	0	2	eif-3p 3xdaf-2 degron 500uM	1	eif-1	3x	79F	KNAA	500
13	AMP169	500uM	0	15	eif-3p 3xdaf-2 degron 500uM	1	eif-1	3x	79F	KNAA	500
15	AMP169	500uM	0	15	eif-3p 3xdaf-2 degron 500uM	1	eif-1	3x	79F	KNAA	500
16	AMP169	500uM	0	6	eif-3p 3xdaf-2 degron 500uM	1	eif-1	3x	79F	KNAA	500
18	AMP169	500uM	0	0	eif-3p 3xdaf-2 degron 500uM	1	eif-1	3x	79F	KNAA	500
20	AMP169	500uM	0	4	eif-3p 3xdaf-2 degron 500uM	1	eif-1	3x	79F	KNAA	500
22	AMP169	500uM	0	4	eif-3p 3xdaf-2 degron 500uM	1	eif-1	3x	79F	KNAA	500
24	AMP169	500uM	0	12	eif-3p 3xdaf-2 degron 500uM	1	eif-1	3x	79F	KNAA	500
26	AMP169	500uM	0	19	eif-3p 3xdaf-2 degron 500uM	1	eif-1	3x	79F	KNAA	500
28	AMP169	500uM	0	11	eif-3p 3xdaf-2 degron 500uM	1	eif-1	3x	79F	KNAA	500
30	AMP169	500uM	0	20	eif-3p 3xdaf-2 degron 500uM	1	eif-1	3x	79F	KNAA	500
32	AMP169	500uM	0	11	eif-3p 3xdaf-2 degron 500uM	1	eif-1	3x	79F	KNAA	500
34	AMP169	500uM	0	10	eif-3p 3xdaf-2 degron 500uM	1	eif-1	3x	79F	KNAA	500
36	AMP169	500uM	0	3	eif-3p 3xdaf-2 degron 500uM	1	eif-1	3x	79F	KNAA	500
38	AMP169	500uM	0	0	eif-3p 3xdaf-2 degron 500uM	1	eif-1	3x	79F	KNAA	500
40	AMP169	500uM	0	1	eif-3p 3xdaf-2 degron 500uM	1	eif-1	3x	79F	KNAA	500
9	AMP169	750uM	0	0	eif-3p 3xdaf-2 degron 750uM	1	eif-1	3x	79F	KNAA	750
10	AMP169	750uM	0	1	eif-3p 3xdaf-2 degron 750uM	1	eif-1	3x	79F	KNAA	750
11	AMP169	750uM	0	0	eif-3p 3xdaf-2 degron 750uM	1	eif-1	3x	79F	KNAA	750
13	AMP169	750uM	0	3	eif-3p 3xdaf-2 degron 750uM	1	eif-1	3x	79F	KNAA	750
15	AMP169	750uM	0	8	eif-3p 3xdaf-2 degron 750uM	1	eif-1	3x	79F	KNAA	750
16	AMP169	750uM	0	2	eif-3p 3xdaf-2 degron 750uM	1	eif-1	3x	79F	KNAA	750
18	AMP169	750uM	0	2	eif-3p 3xdaf-2 degron 750uM	1	eif-1	3x	79F	KNAA	750
20	AMP169	750uM	0	16	eif-3p 3xdaf-2 degron 750uM	1	eif-1	3x	79F	KNAA	750
22	AMP169	750uM	0	13	eif-3p 3xdaf-2 degron 750uM	1	eif-1	3x	79F	KNAA	750
24	AMP169	750uM	0	19	eif-3p 3xdaf-2 degron 750uM	1	eif-1	3x	79F	KNAA	750
26	AMP169	750uM	0	16	eif-3p 3xdaf-2 degron 750uM	1	eif-1	3x	79F	KNAA	750
28	AMP169	750uM	0	12	eif-3p 3xdaf-2 degron 750uM	1	eif-1	3x	79F	KNAA	750
30	AMP169	750uM	0	9	eif-3p 3xdaf-2 degron 750uM	1	eif-1	3x	79F	KNAA	750
32	AMP169	750uM	0	5	eif-3p 3xdaf-2 degron 750uM	1	eif-1	3x	79F	KNAA	750
34	AMP169	750uM	0	3	eif-3p 3xdaf-2 degron 750uM	1	eif-1	3x	79F	KNAA	750
36	AMP169	750uM	0	0	eif-3p 3xdaf-2 degron 750uM	1	eif-1	3x	79F	KNAA	750
38	AMP169	750uM	0	1	eif-3p 3xdaf-2 degron 750uM	1	eif-1	3x	79F	KNAA	750
40	AMP169	750uM	0	0	eif-3p 3xdaf-2 degron 750uM	1	eif-1	3x	79F	KNAA	750
8	AMP205	0uM	0	1	eif-3p 1xdaf-2 degron 0uM	1	eif-1	1x	79F	KNAA	0
10	AMP205	0uM	0	16	eif-3p 1xdaf-2 degron 0uM	1	eif-1	1x	79F	KNAA	0
11	AMP205	0uM	0	18	eif-3p 1xdaf-2 degron 0uM	1	eif-1	1x	79F	KNAA	0
13	AMP205	0uM	0	34	eif-3p 1xdaf-2 degron 0uM	1	eif-1	1x	79F	KNAA	0
15	AMP205	0uM	0	20	eif-3p 1xdaf-2 degron 0uM	1	eif-1	1x	79F	KNAA	0
16	AMP205	0uM	0	1	eif-3p 1xdaf-2 degron 0uM	1	eif-1	1x	79F	KNAA	0
18	AMP205	0uM	0	2	eif-3p 1xdaf-2 degron 0uM	1	eif-1	1x	79F	KNAA	0
20	AMP205	0uM	0	0	eif-3p 1xdaf-2 degron 0uM	1	eif-1	1x	79F	KNAA	0
22	AMP205	0uM	0	1	eif-3p 1xdaf-2 degron 0uM	1	eif-1	1x	79F	KNAA	0
24	AMP205	0uM	0	0	eif-3p 1xdaf-2 degron 0uM	1	eif-1	1x	79F	KNAA	0
26	AMP205	0uM	0	1	eif-3p 1xdaf-2 degron 0uM	1	eif-1	1x	79F	KNAA	0
8	AMP205	10uM	0	1	eif-3p 1xdaf-2 degron 10uM	1	eif-1	1x	79F	KNAA	10
10	AMP205	10uM	0	19	eif-3p 1xdaf-2 degron 10uM	1	eif-1	1x	79F	KNAA	10
11	AMP205	10uM	0	41	eif-3p 1xdaf-2 degron 10uM	1	eif-1	1x	79F	KNAA	10
13	AMP205	10uM	0	36	eif-3p 1xdaf-2 degron 10uM	1	eif-1	1x	79F	KNAA	10
15	AMP205	10uM	0	19	eif-3p 1xdaf-2 degron 10uM	1	eif-1	1x	79F	KNAA	10
16	AMP205	10uM	0	2	eif-3p 1xdaf-2 degron 10uM	1	eif-1	1x	79F	KNAA	10
18	AMP205	10uM	0	0	eif-3p 1xdaf-2 degron 10uM	1	eif-1	1x	79F	KNAA	10
20	AMP205	10uM	0	0	eif-3p 1xdaf-2 degron 10uM	1	eif-1	1x	79F	KNAA	10
22	AMP205	10uM	0	1	eif-3p 1xdaf-2 degron 10uM	1	eif-1	1x	79F	KNAA	10
24	AMP205	10uM	0	0	eif-3p 1xdaf-2 degron 10uM	1	eif-1	1x	79F	KNAA	10
26	AMP205	10uM	0	1	eif-3p 1xdaf-2 degron 10uM	1	eif-1	1x	79F	KNAA	10
8	AMP205	250uM	0	2	eif-3p 1xdaf-2 degron 250uM	1	eif-1	1x	79F	KNAA	250
10	AMP205	250uM	0	4	eif-3p 1xdaf-2 degron 250uM	1	eif-1	1x	79F	KNAA	250
11	AMP205	250uM	0	5	eif-3p 1xdaf-2 degron 250uM	1	eif-1	1x	79F	KNAA	250
13	AMP205	250uM	0	30	eif-3p 1xdaf-2 degron 250uM	1	eif-1	1x	79F	KNAA	250
15	AMP205	250uM	0	39	eif-3p 1xdaf-2 degron 250uM	1	eif-1	1x	79F	KNAA	250
16	AMP205	250uM	0	6	eif-3p 1xdaf-2 degron 250uM	1	eif-1	1x	79F	KNAA	250
18	AMP205	250uM	0	6	eif-3p 1xdaf-2 degron 250uM	1	eif-1	1x	79F	KNAA	250
20	AMP205	250uM	0	7	eif-3p 1xdaf-2 degron 250uM	1	eif-1	1x	79F	KNAA	250
22	AMP205	250uM	0	6	eif-3p 1xdaf-2 degron 250uM	1	eif-1	1x	79F	KNAA	250
24	AMP205	250uM	0	3	eif-3p 1xdaf-2 degron 250uM	1	eif-1	1x	79F	KNAA	250
26	AMP205	250uM	0	2	eif-3p 1xdaf-2 degron 250uM	1	eif-1	1x	79F	KNAA	250
28	AMP205	250uM	0	0	eif-3p 1xdaf-2 degron 250uM	1	eif-1	1x	79F	KNAA	250
30	AMP205	250uM	0	0	eif-3p 1xdaf-2 degron 250uM	1	eif-1	1x	79F	KNAA	250
32	AMP205	250uM	0	0	eif-3p 1xdaf-2 degron 250uM	1	eif-1	1x	79F	KNAA	250
34	AMP205	250uM	0	1	eif-3p 1xdaf-2 degron 250uM	1	eif-1	1x	79F	KNAA	250
8	AMP205	500uM	0	0	eif-3p 1xdaf-2 degron 500uM	1	eif-1	1x	79F	KNAA	500
10	AMP205	500uM	0	4	eif-3p 1xdaf-2 degron 500uM	1	eif-1	1x	79F	KNAA	500
11	AMP205	500uM	0	12	eif-3p 1xdaf-2 degron 500uM	1	eif-1	1x	79F	KNAA	500
13	AMP205	500uM	0	45	eif-3p 1xdaf-2 degron 500uM	1	eif-1	1x	79F	KNAA	500
15	AMP205	500uM	0	43	eif-3p 1xdaf-2 degron 500uM	1	eif-1	1x	79F	KNAA	500
16	AMP205	500uM	0	8	eif-3p 1xdaf-2 degron 500uM	1	eif-1	1x	79F	KNAA	500
18	AMP205	500uM	0	9	eif-3p 1xdaf-2 degron 500uM	1	eif-1	1x	79F	KNAA	500
20	AMP205	500uM	0	12	eif-3p 1xdaf-2 degron 500uM	1	eif-1	1x	79F	KNAA	500
22	AMP205	500uM	0	10	eif-3p 1xdaf-2 degron 500uM	1	eif-1	1x	79F	KNAA	500
24	AMP205	500uM	0	16	eif-3p 1xdaf-2 degron 500uM	1	eif-1	1x	79F	KNAA	500
26	AMP205	500uM	0	4	eif-3p 1xdaf-2 degron 500uM	1	eif-1	1x	79F	KNAA	500
28	AMP205	500uM	0	5	eif-3p 1xdaf-2 degron 500uM	1	eif-1	1x	79F	KNAA	500
30	AMP205	500uM	0	2	eif-3p 1xdaf-2 degron 500uM	1	eif-1	1x	79F	KNAA	500
32	AMP205	500uM	0	0	eif-3p 1xdaf-2 degron 500uM	1	eif-1	1x	79F	KNAA	500
34	AMP205	500uM	0	2	eif-3p 1xdaf-2 degron 500uM	1	eif-1	1x	79F	KNAA	500
36	AMP205	500uM	0	1	eif-3p 1xdaf-2 degron 500uM	1	eif-1	1x	79F	KNAA	500
8	AMP205	750uM	0	0	eif-3p 1xdaf-2 degron 750uM	1	eif-1	1x	79F	KNAA	750
10	AMP205	750uM	0	2	eif-3p 1xdaf-2 degron 750uM	1	eif-1	1x	79F	KNAA	750
11	AMP205	750uM	0	9	eif-3p 1xdaf-2 degron 750uM	1	eif-1	1x	79F	KNAA	750
13	AMP205	750uM	0	24	eif-3p 1xdaf-2 degron 750uM	1	eif-1	1x	79F	KNAA	750
15	AMP205	750uM	0	23	eif-3p 1xdaf-2 degron 750uM	1	eif-1	1x	79F	KNAA	750
16	AMP205	750uM	0	5	eif-3p 1xdaf-2 degron 750uM	1	eif-1	1x	79F	KNAA	750
18	AMP205	750uM	0	8	eif-3p 1xdaf-2 degron 750uM	1	eif-1	1x	79F	KNAA	750
20	AMP205	750uM	0	9	eif-3p 1xdaf-2 degron 750uM	1	eif-1	1x	79F	KNAA	750
22	AMP205	750uM	0	6	eif-3p 1xdaf-2 degron 750uM	1	eif-1	1x	79F	KNAA	750
24	AMP205	750uM	0	10	eif-3p 1xdaf-2 degron 750uM	1	eif-1	1x	79F	KNAA	750
26	AMP205	750uM	0	16	eif-3p 1xdaf-2 degron 750uM	1	eif-1	1x	79F	KNAA	750
28	AMP205	750uM	0	10	eif-3p 1xdaf-2 degron 750uM	1	eif-1	1x	79F	KNAA	750
30	AMP205	750uM	0	8	eif-3p 1xdaf-2 degron 750uM	1	eif-1	1x	79F	KNAA	750
32	AMP205	750uM	0	0	eif-3p 1xdaf-2 degron 750uM	1	eif-1	1x	79F	KNAA	750
34	AMP205	750uM	0	5	eif-3p 1xdaf-2 degron 750uM	1	eif-1	1x	79F	KNAA	750
36	AMP205	750uM	0	1	eif-3p 1xdaf-2 degron 750uM	1	eif-1	1x	79F	KNAA	750
38	AMP205	750uM	0	0	eif-3p 1xdaf-2 degron 750uM	1	eif-1	1x	79F	KNAA	750
40	AMP205	750uM	0	1	eif-3p 1xdaf-2 degron 750uM	1	eif-1	1x	79F	KNAA	750
6	QZ0	0uM	0	5	qz0 no compound	4	none	none	none	none	0
8	QZ0	0uM	0	6	qz0 no compound	4	none	none	none	none	0
10	QZ0	0uM	0	19	qz0 no compound	4	none	none	none	none	0
12	QZ0	0uM	0	36	qz0 no compound	4	none	none	none	none	0
14	QZ0	0uM	0	50	qz0 no compound	4	none	none	none	none	0
16	QZ0	0uM	0	10	qz0 no compound	4	none	none	none	none	0
6	QZ0	0uM	1	1	qz0 no compound	4	none	none	none	none	0
8	QZ0	0uM	1	4	qz0 no compound	4	none	none	none	none	0
10	QZ0	0uM	1	1	qz0 no compound	4	none	none	none	none	0
12	QZ0	0uM	1	0	qz0 no compound	4	none	none	none	none	0
14	QZ0	0uM	1	0	qz0 no compound	4	none	none	none	none	0
16	QZ0	0uM	1	0	qz0 no compound	4	none	none	none	none	0
6	QZ0	750uM	0	5	K-NAA 750uM qz0	4	none	none	none	KNAA	750
8	QZ0	750uM	0	13	K-NAA 750uM qz0	4	none	none	none	KNAA	750
10	QZ0	750uM	0	31	K-NAA 750uM qz0	4	none	none	none	KNAA	750
12	QZ0	750uM	0	23	K-NAA 750uM qz0	4	none	none	none	KNAA	750
14	QZ0	750uM	0	7	K-NAA 750uM qz0	4	none	none	none	KNAA	750
16	QZ0	750uM	0	2	K-NAA 750uM qz0	4	none	none	none	KNAA	750
6	QZ0	750uM	1	1	K-NAA 750uM qz0	4	none	none	none	KNAA	750
8	QZ0	750uM	1	0	K-NAA 750uM qz0	4	none	none	none	KNAA	750
10	QZ0	750uM	1	0	K-NAA 750uM qz0	4	none	none	none	KNAA	750
12	QZ0	750uM	1	0	K-NAA 750uM qz0	4	none	none	none	KNAA	750
14	QZ0	750uM	1	0	K-NAA 750uM qz0	4	none	none	none	KNAA	750
16	QZ0	750uM	1	0	K-NAA 750uM qz0	4	none	none	none	KNAA	750
6	QZ0	1875nM	0	1	5-ph-IAA 1875nM qz0	4	none	none	none	5-Ph-IAA	1.875
8	QZ0	1875nM	0	5	5-ph-IAA 1875nM qz0	4	none	none	none	5-Ph-IAA	1.875
10	QZ0	1875nM	0	13	5-ph-IAA 1875nM qz0	4	none	none	none	5-Ph-IAA	1.875
12	QZ0	1875nM	0	49	5-ph-IAA 1875nM qz0	4	none	none	none	5-Ph-IAA	1.875
14	QZ0	1875nM	0	31	5-ph-IAA 1875nM qz0	4	none	none	none	5-Ph-IAA	1.875
16	QZ0	1875nM	0	0	5-ph-IAA 1875nM qz0	4	none	none	none	5-Ph-IAA	1.875
6	QZ0	1875nM	1	1	5-ph-IAA 1875nM qz0	4	none	none	none	5-Ph-IAA	1.875
8	QZ0	1875nM	1	0	5-ph-IAA 1875nM qz0	4	none	none	none	5-Ph-IAA	1.875
10	QZ0	1875nM	1	1	5-ph-IAA 1875nM qz0	4	none	none	none	5-Ph-IAA	1.875
12	QZ0	1875nM	1	0	5-ph-IAA 1875nM qz0	4	none	none	none	5-Ph-IAA	1.875
14	QZ0	1875nM	1	0	5-ph-IAA 1875nM qz0	4	none	none	none	5-Ph-IAA	1.875
16	QZ0	1875nM	1	0	5-ph-IAA 1875nM qz0	4	none	none	none	5-Ph-IAA	1.875
6	QZ0	1875nM	0	0	5-ph-IAA 1875nM qz0	4	none	none	none	5-Ad-IAA	1.875
8	QZ0	1875nM	0	1	5-Ad-IAA 1875nM qz0	4	none	none	none	5-Ad-IAA	1.875
10	QZ0	1875nM	0	17	5-Ad-IAA 1875nM qz0	4	none	none	none	5-Ad-IAA	1.875
12	QZ0	1875nM	0	53	5-Ad-IAA 1875nM qz0	4	none	none	none	5-Ad-IAA	1.875
14	QZ0	1875nM	0	41	5-Ad-IAA 1875nM qz0	4	none	none	none	5-Ad-IAA	1.875
16	QZ0	1875nM	0	3	5-Ad-IAA 1875nM qz0	4	none	none	none	5-Ad-IAA	1.875
6	QZ0	1875nM	1	0	5-Ad-IAA 1875nM qz0	4	none	none	none	5-Ad-IAA	1.875
8	QZ0	1875nM	1	0	5-Ad-IAA 1875nM qz0	4	none	none	none	5-Ad-IAA	1.875
10	QZ0	1875nM	1	0	5-Ad-IAA 1875nM qz0	4	none	none	none	5-Ad-IAA	1.875
12	QZ0	1875nM	1	0	5-Ad-IAA 1875nM qz0	4	none	none	none	5-Ad-IAA	1.875
14	QZ0	1875nM	1	0	5-Ad-IAA 1875nM qz0	4	none	none	none	5-Ad-IAA	1.875
16	QZ0	1875nM	1	0	5-Ad-IAA 1875nM qz0	4	none	none	none	5-Ad-IAA	1.875
6	AMP205	0uM	0	1	eif-3p 1xdaf-2 degron 0uM	4	eif-1	1x	79F	none	0
8	AMP205	0uM	0	3	eif-3p 1xdaf-2 degron 0uM	4	eif-1	1x	79F	none	0
10	AMP205	0uM	0	23	eif-3p 1xdaf-2 degron 0uM	4	eif-1	1x	79F	none	0
12	AMP205	0uM	0	28	eif-3p 1xdaf-2 degron 0uM	4	eif-1	1x	79F	none	0
14	AMP205	0uM	0	12	eif-3p 1xdaf-2 degron 0uM	4	eif-1	1x	79F	none	0
16	AMP205	0uM	0	0	eif-3p 1xdaf-2 degron 0uM	4	eif-1	1x	79F	none	0
6	AMP205	0uM	1	8	eif-3p 1xdaf-2 degron 0uM	4	eif-1	1x	79F	none	0
8	AMP205	0uM	1	7	eif-3p 1xdaf-2 degron 0uM	4	eif-1	1x	79F	none	0
10	AMP205	0uM	1	0	eif-3p 1xdaf-2 degron 0uM	4	eif-1	1x	79F	none	0
12	AMP205	0uM	1	0	eif-3p 1xdaf-2 degron 0uM	4	eif-1	1x	79F	none	0
14	AMP205	0uM	1	0	eif-3p 1xdaf-2 degron 0uM	4	eif-1	1x	79F	none	0
16	AMP205	0uM	1	0	eif-3p 1xdaf-2 degron 0uM	4	eif-1	1x	79F	none	0
6	AMP169	0uM	0	1	eif-3p 3xdaf-2 degron 0uM	4	eif-1	3x	79F	none	0
8	AMP169	0uM	0	6	eif-3p 3xdaf-2 degron 0uM	4	eif-1	3x	79F	none	0
10	AMP169	0uM	0	27	eif-3p 3xdaf-2 degron 0uM	4	eif-1	3x	79F	none	0
12	AMP169	0uM	0	33	eif-3p 3xdaf-2 degron 0uM	4	eif-1	3x	79F	none	0
14	AMP169	0uM	0	6	eif-3p 3xdaf-2 degron 0uM	4	eif-1	3x	79F	none	0
16	AMP169	0uM	0	0	eif-3p 3xdaf-2 degron 0uM	4	eif-1	3x	79F	none	0
6	AMP169	0uM	1	3	eif-3p 3xdaf-2 degron 0uM	4	eif-1	3x	79F	none	0
8	AMP169	0uM	1	5	eif-3p 3xdaf-2 degron 0uM	4	eif-1	3x	79F	none	0
10	AMP169	0uM	1	2	eif-3p 3xdaf-2 degron 0uM	4	eif-1	3x	79F	none	0
12	AMP169	0uM	1	0	eif-3p 3xdaf-2 degron 0uM	4	eif-1	3x	79F	none	0
14	AMP169	0uM	1	0	eif-3p 3xdaf-2 degron 0uM	4	eif-1	3x	79F	none	0
16	AMP169	0uM	1	0	eif-3p 3xdaf-2 degron 0uM	4	eif-1	3x	79F	none	0
6	AMP145	0uM	0	1	eft-3p 1xdaf-2 degron 0uM	4	eft-3	1x	79F	none	0
8	AMP145	0uM	0	4	eft-3p 1xdaf-2 degron 0uM	4	eft-3	1x	79F	none	0
10	AMP145	0uM	0	31	eft-3p 1xdaf-2 degron 0uM	4	eft-3	1x	79F	none	0
12	AMP145	0uM	0	31	eft-3p 1xdaf-2 degron 0uM	4	eft-3	1x	79F	none	0
14	AMP145	0uM	0	4	eft-3p 1xdaf-2 degron 0uM	4	eft-3	1x	79F	none	0
16	AMP145	0uM	0	0	eft-3p 1xdaf-2 degron 0uM	4	eft-3	1x	79F	none	0
6	AMP145	0uM	1	5	eft-3p 1xdaf-2 degron 0uM	4	eft-3	1x	79F	none	0
8	AMP145	0uM	1	9	eft-3p 1xdaf-2 degron 0uM	4	eft-3	1x	79F	none	0
10	AMP145	0uM	1	0	eft-3p 1xdaf-2 degron 0uM	4	eft-3	1x	79F	none	0
12	AMP145	0uM	1	0	eft-3p 1xdaf-2 degron 0uM	4	eft-3	1x	79F	none	0
14	AMP145	0uM	1	0	eft-3p 1xdaf-2 degron 0uM	4	eft-3	1x	79F	none	0
16	AMP145	0uM	1	0	eft-3p 1xdaf-2 degron 0uM	4	eft-3	1x	79F	none	0
6	AMP167	0uM	0	0	eft-3p 3xdaf-2 degron 0uM	4	eft-3	3x	79F	none	0
8	AMP167	0uM	0	12	eft-3p 3xdaf-2 degron 0uM	4	eft-3	3x	79F	none	0
10	AMP167	0uM	0	18	eft-3p 3xdaf-2 degron 0uM	4	eft-3	3x	79F	none	0
12	AMP167	0uM	0	39	eft-3p 3xdaf-2 degron 0uM	4	eft-3	3x	79F	none	0
14	AMP167	0uM	0	9	eft-3p 3xdaf-2 degron 0uM	4	eft-3	3x	79F	none	0
16	AMP167	0uM	0	0	eft-3p 3xdaf-2 degron 0uM	4	eft-3	3x	79F	none	0
6	AMP167	0uM	1	2	eft-3p 3xdaf-2 degron 0uM	4	eft-3	3x	79F	none	0
8	AMP167	0uM	1	1	eft-3p 3xdaf-2 degron 0uM	4	eft-3	3x	79F	none	0
10	AMP167	0uM	1	0	eft-3p 3xdaf-2 degron 0uM	4	eft-3	3x	79F	none	0
12	AMP167	0uM	1	0	eft-3p 3xdaf-2 degron 0uM	4	eft-3	3x	79F	none	0
14	AMP167	0uM	1	0	eft-3p 3xdaf-2 degron 0uM	4	eft-3	3x	79F	none	0
16	AMP167	0uM	1	0	eft-3p 3xdaf-2 degron 0uM	4	eft-3	3x	79F	none	0
6	AMP216	0uM	0	1	F79G 1xdaf-2 degron 0nM	4	eft-3	1x	F79G	none	0
8	AMP216	0uM	0	23	F79G 1xdaf-2 degron 0nM	4	eft-3	1x	F79G	none	0
10	AMP216	0uM	0	41	F79G 1xdaf-2 degron 0nM	4	eft-3	1x	F79G	none	0
12	AMP216	0uM	0	47	F79G 1xdaf-2 degron 0nM	4	eft-3	1x	F79G	none	0
14	AMP216	0uM	0	1	F79G 1xdaf-2 degron 0nM	4	eft-3	1x	F79G	none	0
16	AMP216	0uM	0	1	F79G 1xdaf-2 degron 0nM	4	eft-3	1x	F79G	none	0
6	AMP216	0uM	1	3	F79G 1xdaf-2 degron 0nM	4	eft-3	1x	F79G	none	0
8	AMP216	0uM	1	2	F79G 1xdaf-2 degron 0nM	4	eft-3	1x	F79G	none	0
10	AMP216	0uM	1	2	F79G 1xdaf-2 degron 0nM	4	eft-3	1x	F79G	none	0
12	AMP216	0uM	1	0	F79G 1xdaf-2 degron 0nM	4	eft-3	1x	F79G	none	0
14	AMP216	0uM	1	0	F79G 1xdaf-2 degron 0nM	4	eft-3	1x	F79G	none	0
16	AMP216	0uM	1	0	F79G 1xdaf-2 degron 0nM	4	eft-3	1x	F79G	none	0
6	AMP207	0uM	0	0	F79G 3xdaf-2 degron 0nM	4	eft-3	3x	F79G	none	0
8	AMP207	0uM	0	1	F79G 3xdaf-2 degron 0nM	4	eft-3	3x	F79G	none	0
10	AMP207	0uM	0	32	F79G 3xdaf-2 degron 0nM	4	eft-3	3x	F79G	none	0
12	AMP207	0uM	0	43	F79G 3xdaf-2 degron 0nM	4	eft-3	3x	F79G	none	0
14	AMP207	0uM	0	6	F79G 3xdaf-2 degron 0nM	4	eft-3	3x	F79G	none	0
16	AMP207	0uM	0	2	F79G 3xdaf-2 degron 0nM	4	eft-3	3x	F79G	none	0
6	AMP207	0uM	1	0	F79G 3xdaf-2 degron 0nM	4	eft-3	3x	F79G	none	0
8	AMP207	0uM	1	4	F79G 3xdaf-2 degron 0nM	4	eft-3	3x	F79G	none	0
10	AMP207	0uM	1	0	F79G 3xdaf-2 degron 0nM	4	eft-3	3x	F79G	none	0
12	AMP207	0uM	1	0	F79G 3xdaf-2 degron 0nM	4	eft-3	3x	F79G	none	0
14	AMP207	0uM	1	0	F79G 3xdaf-2 degron 0nM	4	eft-3	3x	F79G	none	0
16	AMP207	0uM	1	0	F79G 3xdaf-2 degron 0nM	4	eft-3	3x	F79G	none	0
6	AMP217	0uM	0	1	F79A 1xdaf-2 degron 0nM	4	eft-3	1x	F79A	none	0
8	AMP217	0uM	0	8	F79A 1xdaf-2 degron 0nM	4	eft-3	1x	F79A	none	0
10	AMP217	0uM	0	46	F79A 1xdaf-2 degron 0nM	4	eft-3	1x	F79A	none	0
12	AMP217	0uM	0	47	F79A 1xdaf-2 degron 0nM	4	eft-3	1x	F79A	none	0
14	AMP217	0uM	0	5	F79A 1xdaf-2 degron 0nM	4	eft-3	1x	F79A	none	0
16	AMP217	0uM	0	0	F79A 1xdaf-2 degron 0nM	4	eft-3	1x	F79A	none	0
6	AMP217	0uM	1	0	F79A 1xdaf-2 degron 0nM	4	eft-3	1x	F79A	none	0
8	AMP217	0uM	1	2	F79A 1xdaf-2 degron 0nM	4	eft-3	1x	F79A	none	0
10	AMP217	0uM	1	0	F79A 1xdaf-2 degron 0nM	4	eft-3	1x	F79A	none	0
12	AMP217	0uM	1	0	F79A 1xdaf-2 degron 0nM	4	eft-3	1x	F79A	none	0
14	AMP217	0uM	1	0	F79A 1xdaf-2 degron 0nM	4	eft-3	1x	F79A	none	0
16	AMP217	0uM	1	0	F79A 1xdaf-2 degron 0nM	4	eft-3	1x	F79A	none	0
6	AMP208	0uM	0	0	F79A 3xdaf-2 degron 0nM	4	eft-3	3x	F79A	none	0
8	AMP208	0uM	0	14	F79A 3xdaf-2 degron 0nM	4	eft-3	3x	F79A	none	0
10	AMP208	0uM	0	46	F79A 3xdaf-2 degron 0nM	4	eft-3	3x	F79A	none	0
12	AMP208	0uM	0	60	F79A 3xdaf-2 degron 0nM	4	eft-3	3x	F79A	none	0
14	AMP208	0uM	0	2	F79A 3xdaf-2 degron 0nM	4	eft-3	3x	F79A	none	0
16	AMP208	0uM	0	0	F79A 3xdaf-2 degron 0nM	4	eft-3	3x	F79A	none	0
6	AMP208	0uM	1	4	F79A 3xdaf-2 degron 0nM	4	eft-3	3x	F79A	none	0
8	AMP208	0uM	1	1	F79A 3xdaf-2 degron 0nM	4	eft-3	3x	F79A	none	0
10	AMP208	0uM	1	0	F79A 3xdaf-2 degron 0nM	4	eft-3	3x	F79A	none	0
12	AMP208	0uM	1	0	F79A 3xdaf-2 degron 0nM	4	eft-3	3x	F79A	none	0
14	AMP208	0uM	1	0	F79A 3xdaf-2 degron 0nM	4	eft-3	3x	F79A	none	0
16	AMP208	0uM	1	0	F79A 3xdaf-2 degron 0nM	4	eft-3	3x	F79A	none	0
